# Supplementary material for: LINC02678 as a Novel Prognostic Marker Promotes Aggressive Non-small-cell Lung Cancer
Source: Front Cell Dev Biol. 2021 May 28;9:686975. doi: 10.3389/fcell.2021.686975 (PMC8194704; doi:10.3389/fcell.2021.686975)
Supplement: Supplementary file 5 [file Table_1.XLSX]

## Sheet: GSE81089差异结果.up
Upregulated lncRNAs in NSCLC samples to normal lung samples from GEO (GSE81089).
Gene_id	PValue	FDR	Tumor_mean	Normal_mean	fold change(T/N)	style	chr	source	type	start	end	strand	gene_type	gene_name	other	L400T	L401T	L404T	L406T	L413T	L414T	L417T	L420T	L439T	L440T	L441T	L442T	L444T	L446T	L447T	L452T	L455T	L456T	L457T	L458T	L459T	L462T	L464T	L466T	L468T	L470T	L471T	L472T	L473T	L480T	L481T	L483T	L484T	L488T
ENSG00000237491	0.000246873	0.00160301	96.0201	41.7895	2.29771	up	chr1	HAVANA	gene	778770	810060	+	lincRNA	RP11-206L10.9	level 2; havana_gene OTTHUMG00000002404.7;	2.01053	0.342911	0.54051	3.06458	5.56953	3.71427	1.26026	1.51705	5.36629	4.48929	5.01865	4.8854	2.61513	5.02004	12.094	1.97416	3.78783	3.34535	4.09247	2.8703	3.93812	2.2372	2.12104	2.30953	1.53952	3.57401	2.70318	3.69219	0.819089	1.75821	2.9173	1.37182	3.6964	2.09133
ENSG00000225880	0.00297487	0.0146277	60.3216	31.3158	1.92624	up	chr1	HAVANA	gene	826206	827522	-	lincRNA	NCRNA00115	level 2; havana_gene OTTHUMG00000141258.2;	0.478375	0.313807	0.68628	0.524724	1.37704	0.914308	0.447494	0.755158	0.747015	1.6848	2.12959	0.564603	0.390122	1.29493	1.09661	0.706205	0.71036	0.596501	0.665414	0.836443	1.85673	0.764705	0.39177	0.483154	0.668588	0.888573	0.426425	1.02962	0.403489	1.59812	1.3908	0.75196	0.894272	1.7066
ENSG00000230368	7.70634e-06	6.76298e-05	29.0704	10.4211	2.78958	up	chr1	HAVANA	gene	868071	876903	-	lincRNA	FAM41C	level 2; havana_gene OTTHUMG00000002469.1;	0.238655	0.38362	0.411186	6.8531	0.757963	1.06562	0.560149	0.703146	12.8027	0.379498	0.716912	1.17394	0.148481	0.196522	0.370274	1.43503	0.474855	0.912139	0.813794	0.675898	0.729694	0.241958	0.0736431	0.300654	0.693817	0.299558	0.439727	0.734415	0.230213	0.158799	0.307717	0.24684	0.807457	0.273183
ENSG00000272438	3.4513e-08	4.40838e-07	4.43719	0.578947	7.66423	up	chr1	HAVANA	gene	904834	915976	+	lincRNA	RP11-54O7.16	level 2; tag overlapping_locus;havana_gene OTTHUMG00000185550.1;	0	0	0	0	0	0	0	0	0	0	0	0	0	0	1.09084	0	0	0	0	0	1.16172	0	0	0	0.280175	0	0	0	0	0	0.271092	0.616073	0.246803	0
ENSG00000230699	8.41391e-13	1.95434e-11	23.8643	3.10526	7.68512	up	chr1	HAVANA	gene	911435	914948	+	lincRNA	RP11-54O7.1	level 2; tag overlapping_locus;havana_gene OTTHUMG00000040716.1;	0.0222309	0	0.00932921	0.0283041	0.0629511	0.180293	0	0.0325025	0.0952371	0.0602205	0.0790628	0.0449813	0.0841857	0	4.4637	0	0.0352688	0	0.0109939	0.171872	2.1993	0.176834	0.0523228	0	0.0389974	0.0432715	0.085445	0.0626161	0.0722055	0	0.183358	0.0596393	0.0259758	0.169661
ENSG00000223823	1.04998e-05	9.01097e-05	2.21106	0.578947	3.8191	up	chr1	HAVANA	gene	1137017	1144056	+	lincRNA	RP11-465B22.5	level 2; havana_gene OTTHUMG00000000827.1;	0.0227921	0	0	0	0	0	0	0	0.0251931	0	0.10817	0	0	0.0766422	0.0490948	0	0	0	0	0	0	0	0	0	0	0	0	0	0	0	0	0.0204379	0	0.0249539
ENSG00000272141	0.000107592	0.000757877	57.2563	24.8947	2.29994	up	chr1	HAVANA	gene	1169357	1170343	+	lincRNA	RP11-465B22.8	level 2; havana_gene OTTHUMG00000185583.1;	0.898498	0	0.177886	0.33162	0.0815982	0.265411	0	0.456147	0.8624	4.17307	4.37209	0.439439	0.720531	0.581378	0.833218	0.14199	0.947722	0.364534	2.41241	0.434205	0.51173	0.274481	0.398863	0.464522	0.262605	0.792769	0.365628	1.55351	0.322731	1.46665	4.29494	1.31065	1.29394	1.65144
ENSG00000272455	3.51107e-06	3.27557e-05	166.482	54.1579	3.07402	up	chr1	HAVANA	gene	1409096	1410618	+	lincRNA	RP4-758J18.13	level 2; havana_gene OTTHUMG00000185586.1;	1.68542	1.12894	3.08478	2.23417	3.36998	2.11551	1.54088	1.17447	2.39002	3.56644	2.2012	4.19721	2.39342	5.06495	8.46043	1.67693	3.84	2.08937	3.64109	1.59229	1.87228	1.15647	1.71267	2.347	1.16595	4.97997	2.46276	3.70323	0.837787	1.94827	3.72668	1.71972	1.62473	2.50047
ENSG00000272088	4.22406e-05	0.000322824	8.72362	2.84211	3.06942	up	chr1	HAVANA	gene	3487246	3487627	+	lincRNA	RP11-168F9.2	level 2; havana_gene OTTHUMG00000185642.1;	0	0.384293	0.197873	0	0.254847	0	0	0.712229	0.921501	0.27392	0	0	0.211513	0.308834	0.565102	0	0.788097	0	0	0.246569	3.5807	0.559526	0	0.301882	0.219561	0.739392	0	0.585511	1.05139	0.233576	0.832625	0.237646	0.576873	0
ENSG00000236423	0.00423819	0.0198229	28.5176	14.7895	1.92824	up	chr1	HAVANA	gene	3900372	3917225	+	lincRNA	RP13-15E13.1	level 2; havana_gene OTTHUMG00000041129.2;	0.0221036	0.0651353	0.0834257	0.073516	0.0312947	0.0652747	0.0379736	0.220465	0.109121	0.0939649	0.0262032	0.0561863	0.0279012	0.0945079	0.130585	0.100142	0.023378	0.0527135	0.0648609	0.32203	0.106377	0.263214	0.0875116	0.0197272	0.132261	0.19489	0.224728	0.0124513	0.493656	0.0800796	0.177327	0.171306	0.191891	0.0481959
ENSG00000233304	3.05038e-19	1.44542e-17	9.06533	0.105263	86.1206	up	chr1	HAVANA	gene	3940565	3955262	+	lincRNA	RP13-614K11.1	level 2; havana_gene OTTHUMG00000000499.3;	0	0.0805879	0	0	0	0	0	0	0	0	0.261448	0	0	0	0	0	0	0	0	0	0	0	0	0	0	0	0	0	0	0	0	2.70416	0.433649	0
ENSG00000225077	7.47042e-08	9.09798e-07	14.3367	3.26316	4.3935	up	chr1	HAVANA	gene	6236240	6239444	+	lincRNA	LINC00337	level 2; havana_gene OTTHUMG00000001255.4;	0.119145	0.0549871	0.248607	0.203975	0	0.752502	0.276688	0.0868012	0.141107	0.193653	0.212138	0.091204	0.0501457	0.13409	0.236737	0.0741141	0.157272	0.0671247	0.091801	0.163906	0.160824	1.02333	0.278777	0.0382418	0.169771	0.302434	0.160629	0.186537	0.0643154	0.22743	0.0234816	0.401278	0.688186	0.0326915
ENSG00000238290	3.712e-06	3.44759e-05	19.8492	5.63158	3.52463	up	chr1	HAVANA	gene	8026738	8122702	+	lincRNA	RP11-431K24.1	level 2; havana_gene OTTHUMG00000001766.1;	0.0867937	0.135121	0	0.103431	0.0492531	0.0670894	0.0178727	0.0338011	0.076481	0.0376191	0	0.105681	0	0.0970191	0.0746904	0.0287896	0.0917483	0	0.0171694	0.0949969	0.0372509	0.129078	0	0.0185618	0.0152243	0.152107	0.0889674	0.215429	0.0563284	0.182678	0.0546088	0.0621831	0.283707	0
ENSG00000237445	7.60917e-06	6.68108e-05	1.18593	0.0526316	22.5327	up	chr1	HAVANA	gene	13657311	13659910	-	lincRNA	CTA-520D8.2	level 2; havana_gene OTTHUMG00000007915.2;	0	0	0	0	0	0	0	0	0	0	0	0	0.21622	0	0	0	0	0.230083	0.256777	0	0	0	0	0	0.224406	0	0	0	0	0	0	0	0	0
ENSG00000261135	0.000809916	0.00465173	16.4322	7.15789	2.29567	up	chr1	HAVANA	gene	16514645	16515754	+	lincRNA	RP4-798A10.7	level 2; havana_gene OTTHUMG00000175735.1;	1.20753	0.534907	1.30891	1.3184	2.92794	8.33406	0.591942	0.8938	3.05214	2.99744	1.86685	1.25211	1.07051	1.9324	5.23016	0.783378	0.720122	0.964831	7.32478	0.409165	4.06002	1.61552	1.66733	2.39605	5.66382	6.15817	0.713199	2.27491	1.8248	1.11512	2.56355	0.802965	2.10422	0.636842
ENSG00000224174	0.00349928	0.0168123	0.869347	0.263158	3.30352	up	chr1	HAVANA	gene	16520694	16521796	+	lincRNA	RP4-798A10.4	level 2; havana_gene OTTHUMG00000002490.2;	1.88325	1.738	4.56374	1.83899	1.67891	0.106164	0.79634	1.13199	11.7434	3.16276	0	1.97239	0.621006	1.60723	0.380672	0.279157	1.68537	1.57177	1.8341	0.788893	2.5291	1.57835	0	1.07484	1.68827	2.02778	2.26841	5.5883	11.6671	0.810944	5.32872	2.79591	5.27457	0.156966
ENSG00000204362	1.89012e-24	1.44963e-22	34.6281	0.684211	50.6104	up	chr1	HAVANA	gene	17189783	17197617	+	lincRNA	RP11-380J14.1	level 2; havana_gene OTTHUMG00000002291.2;	0.231001	0	0	0.118609	0.0197958	0.0270197	0	0.0068279	0.00765933	0.310972	0.0082959	0.452355	0.0589027	0	0	0.0812509	0	0.107081	0.0900042	0.0317763	0.336182	0	0	0.163667	0.135079	0.0272433	0.0478275	0.84309	0	0.0335493	0.00549418	0.0187609	0.28917	0.381026
ENSG00000227066	1.47484e-25	1.2653e-23	621.628	20.2105	30.7576	up	chr1	HAVANA	gene	20154338	20160568	+	lincRNA	RP3-340N1.2	level 1; havana_gene OTTHUMG00000002703.1;	3.61213	0.939407	13.3322	0.226651	19.0229	0.0588223	8.2453	0.152624	16.4873	14.4421	0	0.659555	0.334739	27.224	0	0.0944855	25.4991	0.0830892	0.0137085	13.3569	0	29.9816	0.0260743	0.370433	0.18391	0.147927	10.7463	2.83903	0.161242	12.8178	9.46854	0.272108	7.26725	0.255019
ENSG00000236963	0.00181397	0.00949485	3.54774	1.63158	2.17442	up	chr1	HAVANA	gene	20360579	20431234	-	lincRNA	RP4-749H3.1	level 2; tag overlapping_locus;havana_gene OTTHUMG00000002842.2;	0	0.0460663	0	0	0.0569664	0	0	0	0	0	0.0134189	0.0458103	0	0	0	0	0	0.277096	0	0	0	0	0.0551093	0	0.17069	0	0.00966796	0	0	0.0216826	0	0.107434	0.240396	0
ENSG00000271840	0.00341498	0.016465	6.37186	3.10526	2.05195	up	chr1	HAVANA	gene	22100613	22101360	+	lincRNA	RP1-224A6.9	level 2; havana_gene OTTHUMG00000185691.1;	0	0.0495766	0.264341	0	0.0614251	0.298419	0.0664944	0.617711	0.0726446	0.138674	0.380661	0.199145	0.161667	0.0732346	0.139097	0.31859	0	0.120423	0.0632874	0.178777	0.0703422	0	0.0592515	0	0.0560814	0	0.0546886	0.291746	0	0	0.101556	0	0.0989175	0.142197
ENSG00000261326	0.00255356	0.0128098	371.497	200.158	1.85602	up	chr1	HAVANA	gene	23281309	23286752	-	lincRNA	RP5-1057J7.6	level 2; havana_gene OTTHUMG00000175761.2;	0.30406	0.478521	0.731939	1.06427	1.43825	0.644272	0.614863	0.698351	0.951792	1.69894	2.18311	1.75763	0.933093	2.68609	1.15781	0.944105	1.48668	1.25437	2.05203	0.973846	2.63915	0.669372	0.387908	0.721876	0.444504	1.06147	0.835045	1.54984	0.322984	0.823087	1.68891	0.62834	0.79476	1.62848
ENSG00000272432	0.0116424	0.0471236	2.16583	1.05263	2.05754	up	chr1	HAVANA	gene	25247837	25248321	+	lincRNA	RP3-465N24.6	level 2; havana_gene OTTHUMG00000185697.1;	0.559014	0.323233	0	0.252006	0	0	0.295393	0.133581	0	0	0	0.449924	0.117939	0	0	0.232762	0	0.387217	0.138687	0.134498	0.159944	0	0.126863	0	0.367876	0	0	0.161928	0	0.262219	0.338549	0	0.321838	0.319147
ENSG00000233399	6.95782e-07	7.249e-06	1.44724	0.0526316	27.4975	up	chr1	HAVANA	gene	30013952	30037612	-	lincRNA	RP11-111I12.1	level 2; havana_gene OTTHUMG00000003683.2;	0.0492569	0	0.0205885	0.0210336	0.0233478	0	0.0253949	0	0.0272551	0.0266878	0	0.0250765	0	0	0	0.0408521	0	0.11716	0	0	0	0	0	0	0	0	0	0.0278315	0	0	0	0.0220941	0.0191477	0
ENSG00000223382	2.35701e-05	0.000189215	7.36181	2.47368	2.97605	up	chr1	HAVANA	gene	30824228	30834431	+	lincRNA	RP5-1125N11.2	level 2; havana_gene OTTHUMG00000003749.6;	0.403057	0	0.48837	0.0943986	0.668709	0.283906	0.530241	0	0.0408668	0.0794155	0	0.189599	0.0308495	0.201439	0	0	0.348027	0	0.0362444	0.101133	0	0.46939	0	0	0	0.0714378	0.288621	0	0.0395198	0	0.231418	0.098894	0.142192	0
ENSG00000233775	0.00959239	0.0399851	1.72864	0.684211	2.52648	up	chr1	HAVANA	gene	32349194	32350663	-	lincRNA	RP4-811H24.9	level 2; havana_gene OTTHUMG00000007633.4;	0.146459	0	0	0	0	0.113996	0	0	0	0	0	0	0	0	0	0	0	0	0.0724466	0	0	0	0.0676322	0	0	0.0715534	0.0626105	0.167325	0	0	0	0	0.0565401	0
ENSG00000270115	0.00116885	0.00643707	12.3317	5.84211	2.11082	up	chr1	HAVANA	gene	33261212	33261680	+	lincRNA	RP11-415J8.7	level 2; tag overlapping_locus;havana_gene OTTHUMG00000183926.1;	0	0.347616	0.243035	0.272457	0.297361	0.827934	0	0.287189	1.25727	0.654211	0.360433	0.323903	0.126926	0.179555	0.166928	0	0.157744	0	0.597402	0.435713	0.518889	0	0.272366	0	0	0.147735	0.644468	1.04719	0.639247	0	0.243511	0.278686	0	0
ENSG00000235358	0.000219545	0.0014432	1.44221	0.263158	5.4804	up	chr1	HAVANA	gene	41242373	41284861	+	lincRNA	RP11-399E6.1	level 1; havana_gene OTTHUMG00000005710.1;	0	0	0	0	0	0	0	0	0	0	0	0	0	0	0	0	0	0	0	0	0	0	0	0	0	0	0	0	0	0	0.0995639	0	0	0.140616
ENSG00000227533	5.56574e-10	9.03214e-09	73.5528	14	5.25377	up	chr1	HAVANA	gene	42959049	42983358	+	lincRNA	RP5-848E13.3	level 2; havana_gene OTTHUMG00000007699.1;	0.43008	0.172983	0.337617	0.323019	0.237274	1.73126	0.455673	3.76919	0.726107	0.441994	0.607013	0.970123	1.5227	0.467923	0.774466	0.869908	0.456654	1.10436	1.61781	0.267822	1.06119	0.795631	2.00906	0.621707	1.95413	2.26013	0.246804	0.744353	0.269225	0.35962	0.0345336	1.08493	1.055	1.46181
ENSG00000225506	4.34805e-09	6.27748e-08	23.6382	4.68421	5.04636	up	chr1	HAVANA	gene	47096653	47179271	-	lincRNA	RP1-18D14.3	level 2; tag overlapping_locus;havana_gene OTTHUMG00000007848.2;	0.141279	0.0731064	0.117328	0.0812735	0.269814	0.474964	0	0	0.0528833	0.153109	0.111948	0.048468	0.198283	0.106886	0	0.312594	0.148964	0.222643	0.0931686	0.174127	0.0513203	0.655304	0.0876867	0.205047	0.247739	0.229689	0.0402464	0.106973	0.101427	0.179223	0.074509	0.0849451	0.40145	0.312093
ENSG00000237424	4.6153e-05	0.000350257	174.126	66.8947	2.60298	up	chr1	HAVANA	gene	47432133	47434641	-	lincRNA	FOXD2-AS1	level 2; havana_gene OTTHUMG00000007949.2;	0.344026	0.535766	0.334678	0.233886	1.17	0.552876	0.368113	0.697135	0.982961	0.894655	0.456863	0.432117	0.347426	0.752365	4.95485	0.342318	1.67338	0.420223	0.462766	1.19047	6.21932	0.715626	0.556616	0.631386	0.639681	0.455427	0.49367	0.527443	0.536135	1.63358	5.00738	1.52686	1.80018	1.1263
ENSG00000272371	0.000114534	0.000803078	0.859296	0.105263	8.16332	up	chr1	HAVANA	gene	52554818	52555273	+	lincRNA	RP11-25O10.2	level 2; havana_gene OTTHUMG00000185810.1;	0	0	0	0	0	0	0	0	0	0	0.1921	0.173062	0	0	0.89111	0	0	0	0	0.155202	0	0	0	0	0	0	0	0	0	0.150024	0	0	0	0
ENSG00000226476	3.44803e-27	3.49338e-25	84	1.57895	53.2	up	chr1	HAVANA	gene	60515716	60640491	-	lincRNA	RP11-776H12.1	level 2; havana_gene OTTHUMG00000009978.3;	0.28203	0.0940605	3.35569	0.171694	0.03814	3.33866	0	0.470485	1.62273	0.021829	0.812502	1.12573	0.661262	0.225501	0.585452	0	0	1.56719	1.67374	0.183971	2.83566	0.0428296	0.756485	0.366807	1.16606	0.536199	0	1.79663	0	0.0192627	0.0317044	0.794328	2.99859	1.43225
ENSG00000225087	1.62006e-17	6.45988e-16	10.196	0.315789	32.2873	up	chr1	HAVANA	gene	72748921	72899140	-	lincRNA	RP4-660H19.1	level 2; havana_gene OTTHUMG00000009453.2;	0	0	2.34976	0.354561	0	0.413008	0	0.629339	0	0	0.157491	1.12625	0	0	0.581713	0	0	0.365271	1.56597	0	1.19989	0	0.478667	0.754233	0.923476	0.387384	0	1.06566	0	0	0	0.4852	0.505213	1.04896
ENSG00000223479	3.87754e-05	0.000297871	0.914573	0.0526316	17.3769	up	chr1	HAVANA	gene	73635216	73715214	+	lincRNA	RP4-788P17.1	level 2; havana_gene OTTHUMG00000009567.2;	0	0	0	0	0	0	0	0	0	0	0	0	0	0	0	0	0	0	0	0	0	0	0	0	0	0	0	0	0	0	0	0	0	0
ENSG00000233290	1.51431e-09	2.32244e-08	2.34673	0.0526316	44.5879	up	chr1	HAVANA	gene	82215220	82261133	-	lincRNA	RP11-147G16.1	level 2; havana_gene OTTHUMG00000009845.1;	0	0	0	0	0	0	0	0	0	0	0.634649	0	0	0	0	0	0	0	0	0	0	0	0	0	0	0	0	0	0	0	0	0.138255	0	0
ENSG00000230817	9.30535e-05	0.000664726	1.1005	0.105263	10.4548	up	chr1	HAVANA	gene	82903183	83166815	+	lincRNA	RP4-601K24.1	level 2; havana_gene OTTHUMG00000009769.1;	0	0	0	0	0	0	0	0	0	0	0	0.0216969	0	0	0	0	0	0	0	0	0	0	0	0	0	0	0	0	0	0	0	0	0.0664036	0
ENSG00000236268	6.87416e-06	6.09015e-05	5.73367	1.47368	3.8907	up	chr1	HAVANA	gene	82973882	82986208	-	lincRNA	RP11-170N11.1	level 2; havana_gene OTTHUMG00000009770.1;	0.0510018	0	0.0426249	0	0	0.651191	0	0.049582	0.0564713	0	0.272379	0.129884	0.107332	0.0286182	0.192383	0.0423002	0.0269342	0.121285	0.100898	0.0233412	0.302276	0	0	0.109608	0.0894572	0.074525	0	0.144122	0	0	0	0.0659122	0.237899	0.0279416
ENSG00000233008	0.0108772	0.0445595	11.3216	5.94737	1.90363	up	chr1	HAVANA	gene	83575776	83861023	-	lincRNA	RP11-475O6.1	level 2; havana_gene OTTHUMG00000009930.1;	0.180922	0	0.0299734	0.283728	0.223521	0.407958	0	0.052254	0.051058	0	0.0337911	0.576873	0	0.0400104	1.37985	0.206618	0	0.1908	0.724617	0	0.122163	0	0.642612	0.0495694	0	0.0903212	0.175477	0.0403768	0.723814	0.216495	0.561098	0.514703	1.11085	0
ENSG00000237076	0.00499398	0.0228831	0.678392	0.157895	4.29648	up	chr1	HAVANA	gene	83790280	83801465	+	lincRNA	RP5-836J3.1	level 1; havana_gene OTTHUMG00000009931.1;	0.221792	0	0	0.129194	0	0.0575487	0	0	0	0	0	0	0	0	0	0.368248	0	0	0.0731407	0	0.0817217	0	0	0	0	0	0.0632108	0	0	0	0.117595	0	0.057076	0
ENSG00000180869	4.1614e-06	3.83066e-05	2.58291	0.421053	6.13442	up	chr1	HAVANA	gene	84628230	84635020	-	lincRNA	C1orf180	level 2; havana_gene OTTHUMG00000009923.1;	0.0121926	0	0	0.0103536	0.0115126	0.0182149	0	0	0	0	0.0433717	0.0123407	0	0	0.0262031	0	0	0	0	0	0.0260973	0.0129343	0	0	0	0	0	0	0	0	0	0	0	0.0665029
ENSG00000225446	0.00525541	0.0238823	0.839196	0.157895	5.31491	up	chr1	HAVANA	gene	90851759	90855253	+	lincRNA	RP4-665J23.2	level 2; havana_gene OTTHUMG00000010019.2;	0	0	0	0	0	0.306362	0	0	0	0	0	0	0	0	0	0	0	0	0	0	0	0	0	0	0.171944	0	0	0	0	0	0	0.179141	0	0
ENSG00000228971	1.60679e-08	2.14827e-07	5.37688	1.05263	5.10804	up	chr1	HAVANA	gene	95510116	95782342	+	lincRNA	RP11-286B14.1	level 2; tag overlapping_locus;havana_gene OTTHUMG00000010665.3;	0	0	0	0.0476988	0	0.148686	0	0.198467	0	0	0	0.244336	0.405849	0	0.0283315	0.057128	0	0.388135	0.214167	0	8.81707	0	0	0.17419	0.0996065	0.682065	0	0.0626621	0	0	0	0	0.135458	0
ENSG00000271252	5.21493e-14	1.38416e-12	5.63317	0.157895	35.6767	up	chr1	HAVANA	gene	95743096	95759470	+	lincRNA	RP11-286B14.2	level 2; tag overlapping_locus;havana_gene OTTHUMG00000184190.1;	0	0	0	0	0	0	0	0	0	0	0	0	2.14472	0	0	0	0	0	0	0	0.78272	0	0	0	0	0	0	0	0	0	0	0	0	0
ENSG00000225206	6.41749e-24	4.69415e-22	26.6332	0.421053	63.2538	up	chr1	HAVANA	gene	97933474	98049863	-	lincRNA	MIR137HG	level 2; tag ncRNA_host;tag overlapping_locus;havana_gene OTTHUMG00000010680.4;	0	0	0.0700049	0.0681948	0.0158748	4.67529	0.361042	0.11966	0	0.0281884	0.160488	0.0450155	0.0423932	0	0.140455	0.0349161	0.013755	0.0640299	0	0.0153082	0.0360151	0.641946	0	0.0856539	0	0.5073	0	0.968829	0	0.0783338	0	0.0601336	0.398112	0
ENSG00000259946	1.89156e-07	2.17306e-06	1.61307	0.0526316	30.6482	up	chr1	HAVANA	gene	97967005	97968814	-	lincRNA	RP11-490G2.2	level 2; havana_gene OTTHUMG00000175887.1;	0	0	0	0.0170348	0	0.0927339	0	0	0	0	0.0474224	0	0	0	0	0	0	0	0	0	0.0214764	0.0212476	0	0	0	0.0778577	0	0.157953	0	0.0382273	0	0	0.0311013	0
ENSG00000226053	1.64431e-09	2.50964e-08	3.42714	0.210526	16.2789	up	chr1	HAVANA	gene	98210747	98272658	+	lincRNA	RP5-1070A16.1	level 2; havana_gene OTTHUMG00000010681.1;	0	0	0	0	0.0148631	0.133664	0.550238	0	0	0	0	0	0	0	0	0.078229	0.0332464	0	0	0.0859839	0	0.166955	0	0	0	0	0.0268611	0.0177329	0	0.195612	0	0	0.0367197	0
ENSG00000232527	2.43035e-06	2.31504e-05	82.3568	26.7895	3.07422	up	chr1	HAVANA	gene	144227030	144250288	-	lincRNA	RP11-14N7.2	level 2; havana_gene OTTHUMG00000017423.4;	7.05654	3.9793	7.90038	10.5797	3.90181	41.7589	21.255	3.94771	4.70484	11.3354	26.1734	8.11288	8.20574	5.91543	33.1988	7.6053	2.46567	6.66093	17.8989	24.3813	23.9653	15.5375	7.63048	11.6711	37.1692	3.48642	4.59483	10.1562	9.25472	45.9664	12.1569	16.6865	31.5509	6.3601
ENSG00000233396	0.00705466	0.030761	64.8995	34.5263	1.87971	up	chr1	HAVANA	gene	146052566	146061948	+	lincRNA	RP11-458D21.1	level 2; havana_gene OTTHUMG00000042244.5;	1.80026	1.33775	2.60797	1.46251	2.09181	2.46153	1.52526	0.680175	4.79123	1.56338	1.42208	0.593551	0.763421	1.86794	2.7884	0.603161	1.87942	0.159231	0.626412	1.68172	1.4005	1.17447	1.55339	0.701963	3.84388	2.86246	1.25512	4.60407	7.74089	0.727061	0.831425	0.859748	3.53507	0.287576
ENSG00000234283	0.00734792	0.0318159	0.889447	0.210526	4.22487	up	chr1	HAVANA	gene	148271884	148280749	-	lincRNA	RP11-495P10.6	level 2; havana_gene OTTHUMG00000014090.1;	0	0	0	0.359959	0	0.184842	0	0	0	0	0	0	0	0	0.655158	0	0	0	0.388917	0	0	0.432594	0.174999	0	0	0.3838	0	0	0	0	0.159758	0	0	0
ENSG00000238107	1.95571e-05	0.000159458	1.49749	0.210526	7.11307	up	chr1	HAVANA	gene	148295180	148297556	+	lincRNA	RP11-495P10.5	level 1; havana_gene OTTHUMG00000014089.2;	3.46e-08	0	0	0.0173218	0	2.42e-08	0	0	0	0.131633	0	0	0.0715382	0	0.089987	0	0	0.0178039	0.0583793	0	0	0.308013	0.0350937	0.0599781	0.0655395	0.153381	0	0.0210839	0.0202037	0	0.0177069	0.0167363	0.0436113	0.0408477
ENSG00000224481	0.000102957	0.000728377	4.44221	1.57895	2.8134	up	chr1	HAVANA	gene	148328999	148344636	+	lincRNA	RP11-495P10.3	level 2; tag ncRNA_host;havana_gene OTTHUMG00000014087.1;	0	0	0	0	0.0275054	0	0	0	0	0.198847	0.0343921	0	0	0	0.062497	0.0480635	0	0	0.0859761	0	0.015638	0	0.0271259	0	0.0762239	0.0564602	0.0495079	0.0327735	0	0.0276592	0	0	0.0720378	0
ENSG00000269489	0.000411617	0.00253463	8.10553	3.47368	2.33341	up	chr1	HAVANA	gene	151798054	151798602	+	lincRNA	RP11-98D18.17	level 2; havana_gene OTTHUMG00000183006.1;	0.108728	0.167891	0	0.096581	0.317878	0	0	0	0	0.353832	0.779121	0.345637	0.274994	0.509333	0	0	1.02712	0.60682	0.107656	0.206676	0	0.354803	0.497053	0.122921	0.285946	0.1065	0.0930471	0.125191	0	0.307052	0.696896	0.199149	0	0.122823
ENSG00000236427	6.59249e-08	8.08741e-07	3.90452	0.578947	6.74418	up	chr1	HAVANA	gene	152205858	152207057	+	lincRNA	RP11-107M16.2	level 2; tag overlapping_locus;havana_gene OTTHUMG00000012244.1;	0.672911	0	0	0	0	0.535383	0.241744	3.21199	0	0	0	0.246826	1.33328	0	0	0	0	0	0.45105	0	0	0	0.804846	0.8094	9.89252	0	0	0	0	0	0	0.638628	0.173046	0.525036
ENSG00000229699	3.49937e-06	3.26583e-05	5.27638	1.31579	4.01005	up	chr1	HAVANA	gene	153174518	153191676	+	lincRNA	RP1-140J1.1	level 2; havana_gene OTTHUMG00000013934.1;	0	0	0	0	0	0.0239964	0	0.0151208	0	0	0	0.0157399	0.039199	0	0	0.0514969	0	0.0148086	0.092137	0	0	0	0	0	0.0136169	0	0.0928315	0	0	0	0	0	0	0.0169537
ENSG00000236947	2.93291e-12	6.32702e-11	14.6382	1.52632	9.59054	up	chr1	HAVANA	gene	156446412	156456577	-	lincRNA	RP11-98G7.1	level 2; havana_gene OTTHUMG00000033094.1;	0.119563	1.20482	0.0973148	0.0659027	0.217922	0.56311	0.487125	0.0726332	0.575194	0	0.356336	0	0.100829	0.22756	0.0821566	0	0.158568	0.0707213	0.429941	0.141163	0	0	0.387295	0.303015	0.314518	0.787805	0	0.310288	0.12748	0.367469	0.23985	1.01241	1.41942	0
ENSG00000272068	1.23943e-23	8.977e-22	251	10	25.1	up	chr1	HAVANA	gene	156637783	156641004	-	lincRNA	RP11-284F21.9	level 2; havana_gene OTTHUMG00000185553.1;	0.0522125	0.25215	0.254218	0.0354431	2.46363	0.0241948	0.676411	0.305384	0.0114512	0.226298	1.12647	0.0528057	0.272414	0.0348964	0.0224307	0.025975	3.3025	0.129666	1.82811	4.61466	0.0334935	0.67547	0.00983308	0.0667233	0.100751	0.142275	0.963253	0.223502	3.94608	0.900289	0.0246049	1.25111	6.3129	0.136586
ENSG00000237588	2.08858e-12	4.60868e-11	2.97487	0.0526316	56.5226	up	chr1	HAVANA	gene	156687695	156691997	-	lincRNA	RP11-66D17.3	level 2; havana_gene OTTHUMG00000041297.2;	0.0320389	0	0.00672874	0	0.0226586	0.0061842	0.00823134	0	0	0.00867878	0	0	0	0	0.0343913	0	0.0338951	0	0	0.00727523	0	0.0169766	0	0	0	0.00779375	0	0.0270538	0	0.0537339	0.0188638	0	0	0.0174458
ENSG00000231666	0.000108272	0.00076225	1.93467	0.421053	4.59485	up	chr1	HAVANA	gene	158132040	158146929	-	lincRNA	RP11-404O13.1	level 2; havana_gene OTTHUMG00000022441.2;	0.108597	0.124543	0.0661905	0	0	0.295144	0.167867	0.0525185	0.0612643	0	0	0.448627	0.0457303	0	0	0	0	0	0	0	0.0892702	0	0.151319	0	0.0476039	0	0.0928196	0.308851	0	0	0	0	0	0
ENSG00000224259	1.65622e-15	5.22722e-14	252.97	26.3684	9.59367	up	chr1	HAVANA	gene	159961218	159984750	+	lincRNA	RP11-48O20.4	level 2; havana_gene OTTHUMG00000024077.2;	19.6801	0.0727522	7.93628	31.3413	16.3956	4.77434	0.0376488	34.2091	0.2031	3.17378	0.173045	11.3708	32.5481	9.49851	1.09688	3.06004	0.153767	41.125	59.6761	0	15.3309	0	8.29918	34.6147	6.13173	2.82256	1.41104	5.68059	0.078576	0.0347249	0.247602	9.73332	0.141358	2.17934
ENSG00000237756	0.00429042	0.020033	0.678392	0.105263	6.44472	up	chr1	HAVANA	gene	163259850	163260659	+	lincRNA	RP11-77M5.1	level 2; havana_gene OTTHUMG00000033149.1;	0	0	0	0.136229	0	0	0	0	0	0	0	0	0	0	0	0	0	0	0	0	0	0	0	0	0	0.147735	0	0	0	0	0	0	0	0
ENSG00000236206	5.4445e-05	0.000407719	0.98995	0.105263	9.40452	up	chr1	HAVANA	gene	165598463	165623331	+	lincRNA	RP11-306I1.2	level 2; havana_gene OTTHUMG00000034564.1;	0	0	0	0	0	0	0	0	0	0	0	0	0	0	0	0	0	0	0	0	0	0	0	0	0	0	0	0	0	0	0	0	0	0
ENSG00000229588	1.46198e-09	2.25248e-08	1.96482	0.0526316	37.3317	up	chr1	HAVANA	gene	166334884	166335762	+	lincRNA	RP11-479J7.2	level 1; havana_gene OTTHUMG00000034556.2;	0	0	0	0	0	0	0	0	0	0.208907	0	0	0.323584	0	0	0	0	0	0	0	0	0	0.344079	0	0	0	0	0	0	0	0	0	0	0
ENSG00000228697	0.000608847	0.0036034	1.33668	0.263158	5.0794	up	chr1	HAVANA	gene	168400829	168495685	-	lincRNA	RP5-968D22.3	level 2; havana_gene OTTHUMG00000040769.2;	0	0	0.08415	0	0	0.188629	0	0.0195654	0	0	0	0	0	0	0	0	0.0212484	0	0	0	0	0	0.0188754	0	0.052899	0	0	0	0	0.0384505	0	0	0.0156415	0
ENSG00000225826	9.41595e-29	1.13506e-26	46.3869	0.631579	73.446	up	chr1	HAVANA	gene	168786939	168792886	+	lincRNA	RP1-10C16.2	level 2; havana_gene OTTHUMG00000034551.2;	0.179084	0.208552	0	4.09073	0.0854395	12.9695	0	0.650652	0.0501995	0.097039	3.88397	8.33087	1.05559	0.101496	0	0.668629	0.0472158	0.381241	0.221436	0.082684	0	0	0.583962	6.32658	0.039255	0.174666	0.0765213	0.152468	0	0.0852299	0	1.04926	0.0694152	0
ENSG00000233985	1.65827e-07	1.92245e-06	2.81407	0.263158	10.6935	up	chr1	HAVANA	gene	170174403	170241287	+	lincRNA	RP11-297H3.3	level 2; havana_gene OTTHUMG00000035971.1;	0	0	0	0	0.0599045	0.0485205	0	0	0	0	0.297107	0	0	0	0	0.0518086	0	0	0	0	0.0685791	0.268323	0	0.0685834	0	0	0	0.142284	0	0	0	0	2.65482	0
ENSG00000224286	4.49913e-06	4.11119e-05	2.67337	0.421053	6.34925	up	chr1	HAVANA	gene	170271603	170284208	-	lincRNA	RP11-297H3.4	level 2; havana_gene OTTHUMG00000035969.1;	0.103639	0	0.0216516	0.022141	0.0245727	0.0801954	0	0	0	0	0.0307486	0.105589	0	0	0.0279249	0.198084	0	0	0.0512561	0.0711688	0.139622	0	0	0.0556939	0.0227221	0.0504802	0.0221354	0	0	0	0	0	0	0.0283993
ENSG00000235303	4.616e-08	5.77149e-07	3	0.210526	14.25	up	chr1	HAVANA	gene	170598854	170647339	+	lincRNA	RP1-79C4.1	level 2; havana_gene OTTHUMG00000035230.1;	0.0372517	0	0	0	0	0.0143996	0	0	0	0.0201827	0	0	0	0	0	0	0.019687	0	0	0	0	0	0	0.0199317	0	0.0181359	0	0	0.0201429	0	0	0.0166855	0	0
ENSG00000271811	0.000318661	0.00201391	8.40201	3.21053	2.61702	up	chr1	HAVANA	gene	170667381	170669425	+	lincRNA	RP1-79C4.4	level 2; tag overlapping_locus;havana_gene OTTHUMG00000185301.1;	0.034698	0.027009	0	0.147675	0.0328169	0.375489	0.0357252	0.135129	0.114656	0.075196	0	0.088018	0	0.0193928	0.242607	0.230187	0.0183394	0.0496183	0.0171597	0.0474715	0.0372298	0.0552881	0.0978084	0.0185513	0	0.118239	0.148196	0.0391469	0	0.0995868	0.0409335	0.046611	0.054009	0.0568717
ENSG00000227579	5.20575e-18	2.19332e-16	10.1156	0.263158	38.4392	up	chr1	HAVANA	gene	177393287	177597709	-	lincRNA	RP1-35C21.2	level 2; havana_gene OTTHUMG00000040862.1;	0.927497	0.314637	0.191956	1.15631	0	0.0450338	0	0	2.88481	0	3.17193	0.299876	0	0	0	0.432973	0.0610649	0	0.172036	0	3.47618	0	0.0537882	0.50814	0.609836	0	0	0	0.0623246	0	0	0.419333	10.2721	0.128569
ENSG00000213057	0.000143842	0.000986566	16.0503	6.63158	2.42028	up	chr1	HAVANA	gene	178542752	178548889	+	lincRNA	C1orf220	level 2; tag overlapping_locus;havana_gene OTTHUMG00000035078.2;	0.200326	0.0511705	2.13e-06	0.271931	0.237844	0.103953	0.522124	0.189345	0.0703401	0.214959	0.316702	0.623064	0.440666	0.221177	2.06188	0.270791	0.536622	1.14722	0.857845	0.437759	0.778246	0.538576	0.444713	0.29919	0.176983	0.306584	0.0912516	0.297329	2.69e-06	0.689672	0.230901	0.413383	0.30147	0.320598
ENSG00000236719	1.7061e-09	2.60015e-08	5.36683	0.684211	7.84383	up	chr1	HAVANA	gene	180558976	180566518	+	lincRNA	RP11-522D2.1	level 2; havana_gene OTTHUMG00000035112.1;	0	0	0	0	0.0239249	0	0	0.0490635	0.0279343	0.0273422	0	0	0.127435	0	0	0.0418542	0.0266547	0	0	0.0692865	0	0.10743	0.141904	0.0271077	0.0885119	0	0	0	0	0	0	0.0905562	0	0.0552996
ENSG00000225857	4.07311e-09	5.91004e-08	5.51256	0.736842	7.48134	up	chr1	HAVANA	gene	180906651	180909166	+	lincRNA	RP11-46A10.2	level 2; havana_gene OTTHUMG00000035182.1;	0	0	0.137075	0	0	0	0	0	0	0.481922	0	0	0	0	0	0	0	0.103243	0	0	0	0.188168	0	0	0	0	0	0.127933	0	0	0	0	0	0.125556
ENSG00000224810	6.02455e-09	8.55096e-08	6.86432	1.21053	5.67053	up	chr1	HAVANA	gene	182062677	182069253	-	lincRNA	RP11-538D16.2	level 2; havana_gene OTTHUMG00000037303.1;	0.0280982	0.0109393	0.106031	0.0119407	0.0796403	0.0976966	0	0	0	0	0	0.0426989	0.10641	0.0313561	0.151012	0	0.0742765	0.0402173	0	0	0.0150485	0	0	0	0	0.0820532	0.0840009	0.0633551	0.0152037	0.013449	0.0110421	0	0.0546961	0
ENSG00000225982	0.000740546	0.00429882	4.74372	1.84211	2.57516	up	chr1	HAVANA	gene	182086551	182090112	+	lincRNA	RP11-538D16.3	level 2; havana_gene OTTHUMG00000037300.1;	0.140401	0	0.0585048	0.0602425	0	0.0543823	0	0.102197	0	0	0	0.0359179	0.147755	0.31672	0	0.0582337	0	0.0332986	0.0347196	0	0	0	0.754389	0	0.123115	0.205278	0	0.23855	0.0378661	0	0.0277018	0.0315665	0	0
ENSG00000228918	2.61204e-09	3.89086e-08	4.39698	0.526316	8.35427	up	chr1	HAVANA	gene	182129310	182314061	-	lincRNA	GS1-122H1.2	level 2; tag overlapping_locus;havana_gene OTTHUMG00000037403.1;	0	0	0	0	0	0	0	0	0	0	0	0	0.0850975	0	0	0	0.106006	0.924972	0.0999287	0	0	0	0	0	0	0.0988319	0	0.348147	0	0.0951428	0	0	0.233045	0.113725
ENSG00000232212	2.32699e-08	3.04091e-07	2.1809	0.105263	20.7186	up	chr1	HAVANA	gene	189775465	189814918	+	lincRNA	RP11-398M15.1	level 2; havana_gene OTTHUMG00000035526.1;	1.1493	0	7.14716	0.149766	0	0	0	0	0	0	0.19707	0	0.138726	0	0	0	0	0	0	0.159376	0	0.362411	0.29674	0.191709	0	0	0.281759	0	0	0	0	0	0	0
ENSG00000237457	0.00523135	0.0237991	1.45729	0.526316	2.76884	up	chr1	HAVANA	gene	190478551	190480735	+	lincRNA	RP11-547I7.2	level 1; tag overlapping_locus;havana_gene OTTHUMG00000035535.1;	0	0	0	0	0.115578	0.116584	0	0	0.176918	0	0	0	0	0	0.164496	0	0	0	0	0	0	0	0	0	0	0	0.202422	0	0	0	0	0	1.71286	0
ENSG00000236069	6.23243e-09	8.82916e-08	4.43216	0.473684	9.35678	up	chr1	HAVANA	gene	192517190	192538102	+	lincRNA	RP5-1011O1.3	level 2; havana_gene OTTHUMG00000041136.2;	0	0	0.060778	0	0	0.05741	0	0	0	0	0	0.153784	0	0	0	0.673507	0	0	0	0	0.244557	0	0	0	0	0	0	0.168544	0	0	0	0.0669432	0	0
ENSG00000223881	0.00267105	0.0133274	1.48744	0.526316	2.82613	up	chr1	HAVANA	gene	198597724	198598868	-	lincRNA	RP11-553K8.2	level 2; havana_gene OTTHUMG00000035655.1;	0	0	0	0	0	0	0	0	0	0	0	0	0	0	0	0	0	0	0	0	0	0	0	0	0	0	0.247611	0	0	0	0	0	0	0
ENSG00000203721	3.06002e-14	8.34748e-13	24.8744	2.15789	11.5271	up	chr1	HAVANA	gene	200253419	200400705	-	lincRNA	SMIM16	level 2; havana_gene OTTHUMG00000035722.3;	0.836157	0.374785	0.19993	0	0.769157	0.166606	0.09265	0.12082	0.354794	0.271155	0	0.239019	0.0225678	0.030112	0	0.266922	0.254226	0.101968	0.150272	0.15143	0	0.220082	0.0579561	0	0	0.191667	0.67204	0.213864	0	0	0	0.0566199	0.0692035	0.0293952
ENSG00000230623	3.98707e-09	5.79488e-08	20.3518	3.89474	5.22545	up	chr1	HAVANA	gene	200333193	200478293	+	lincRNA	RP11-469A15.2	level 2; havana_gene OTTHUMG00000035719.3;	0.509343	0.0982149	3.31041	0	8.1186	0	0.134187	0	3.90955	0	0	0.135992	0.10741	0.752384	0	0	0.400781	0	0	0.487844	0.144809	0	0	0	0.11168	0.124904	0.654324	0	0	0.119596	0.409935	0.234453	0.0977872	0.144786
ENSG00000233791	1.43496e-06	1.42066e-05	18.8844	5.15789	3.66127	up	chr1	HAVANA	gene	203298758	203305309	-	lincRNA	RP11-134P9.1	level 2; havana_gene OTTHUMG00000035835.2;	0.0135795	0.210066	0.115659	0.398301	1.0188	0.528429	0.135319	0.557435	0.0298424	0	0.0644042	0.8236	0.0228561	0	0.702506	0.899524	0.0287186	0.276602	0.40867	0.0247297	0.453829	0	0.0383234	1.37745	0.155072	1.39508	0.701019	0	0.13675	0	0.114021	0.24859	0.912762	1.84222
ENSG00000176754	3.04212e-12	6.55176e-11	4.90452	0.263158	18.6372	up	chr1	HAVANA	gene	204032447	204041265	-	lincRNA	C1orf157	level 2; havana_gene OTTHUMG00000036054.3;	0.121453	0	0	0	0	0	0	0	0	0.0438705	0	0	0	0	0	0	0	0	0	0	5.34711	0	0.113303	0	0	0.0184934	0	0	0	0	0	0.0170155	0	0.0892165
ENSG00000224717	1.36544e-09	2.11375e-08	9.25126	1.42105	6.51014	up	chr1	HAVANA	gene	205455929	205469024	+	lincRNA	RP11-576D8.4	level 2; havana_gene OTTHUMG00000037202.1;	0.0117859	0.0642534	0.0296698	0.270183	0.0445082	0.701004	0	0.0114862	0	0.0383117	0.0419177	0.0596368	0.0198365	0.0131374	0.012662	0.00977242	0.0373939	0	0	0	0.0882665	0.0250042	0.0221868	0.0251223	0.0103373	0.0229417	0.0100666	0.0664027	0.127588	0.0112873	0.0370367	0.105411	0.0458998	0
ENSG00000237074	9.56249e-05	0.000681319	17.3618	6.36842	2.72623	up	chr1	HAVANA	gene	207240122	207309292	+	lincRNA	RP11-6J21.2	level 2; havana_gene OTTHUMG00000036254.2;	0.900257	0	1.25908	0.122675	0.542992	0	0.0490824	0	5.50807	0.256748	0	0.0487723	0	0	0.102633	0	0.0999162	0.0447983	0	0	0.0516432	1.47091	0	0	0	0	0.0809873	0.0538182	0.255113	0.0901567	0.674736	0	0	0
ENSG00000224260	6.418e-24	4.69415e-22	16.809	0.157895	106.457	up	chr1	HAVANA	gene	209528455	209567673	-	lincRNA	RP1-272L16.1	level 2; havana_gene OTTHUMG00000036359.2;	0.0821898	0	0	0.144188	0	2.27655	0	0.250127	0	0.17819	0	0.260059	0.043509	0	0.179458	3.16225	0	0.0769772	0	0	0.384194	0	0.336217	0.282015	0	0.241073	0.228883	0.235074	0	0	0	0.405508	0	1.32234
ENSG00000227764	0.000182189	0.00121966	2.05528	0.578947	3.55002	up	chr1	HAVANA	gene	211639695	211654581	+	lincRNA	RP11-354K1.1	level 2; havana_gene OTTHUMG00000036999.1;	0.0657877	0	0.0274314	0.0563985	0.0312665	0	0	0	0.0365976	0.0712916	0	0.0336246	0	0	0	0.0272854	0	0.0936735	0	0	0	0	0	0	0	0	0	0	0	0.219652	0	0	0.0510869	0
ENSG00000224535	0.00330461	0.0160293	1.46734	0.473684	3.09771	up	chr1	HAVANA	gene	212466816	212467743	-	lincRNA	RP11-61J19.2	level 1; havana_gene OTTHUMG00000036746.1;	0	0	0	0.572395	0	0	0	0	0	0	0	0	0	0	0	0	0	0	0	0	0	0	0	0	0	0	0	0	0	0	0	0	0	0
ENSG00000228067	5.32732e-09	7.6153e-08	6.30151	0.789474	7.98191	up	chr1	HAVANA	gene	212545694	212556065	+	lincRNA	RP11-61J19.3	level 2; havana_gene OTTHUMG00000036749.1;	20.4534	0	3.81994	0	0.398346	0.606168	0	0	0.469371	0	0	0.835512	0	0	0	0	0	0	0	0	0	0	0	0.471144	0	3.36518	0	1.77521	0	0	0	0	0	0
ENSG00000227925	0.000266521	0.00171668	53.5678	21.8421	2.4525	up	chr1	HAVANA	gene	221827666	221840666	-	lincRNA	RP11-191N8.2	level 2; tag ncRNA_host;havana_gene OTTHUMG00000037268.1;	2.79044	0.147353	0.766786	0	2.44672	0	0	0.547053	3.01972	0.208907	0	0.208577	0.485377	5.28581	0	0.959297	2.14354	0	0	0.187076	0.448333	9.06127	0	0	0	0.37703	1.14991	0.893738	5.74429	1.07429	1.88171	0.538297	0	0
ENSG00000238042	1.1015e-05	9.41132e-05	110.221	35.4737	3.10712	up	chr1	HAVANA	gene	221880981	221978523	-	lincRNA	RP11-815M8.1	level 2; havana_gene OTTHUMG00000037423.1;	9.0519	0	4.54837	0.720453	5.72198	2.83615	0	2.28708	6.68893	0.220846	0.162574	0.191061	0.765957	10.9074	0	4.14651	12.3501	0.0849222	0.179875	1.5427	3.95392	14.0048	0.167008	0.101623	1.11528	1.24478	6.06709	1.60846	14.225	3.20274	7.50472	3.64522	0.49009	0.151177
ENSG00000228437	8.81705e-22	5.35772e-20	129.226	5.57895	23.1632	up	chr1	HAVANA	gene	221966341	221984964	+	lincRNA	RP11-400N13.2	level 2; havana_gene OTTHUMG00000037424.1;	5.65381	0	0	0.146545	0.565783	0	0	0.101852	0.279281	0	0	0	0.38513	6.74633	0	0	3.83416	0.221952	0	0.408519	0.186084	9.70396	0	0	0.282641	0	0.209226	0.0396221	2.58482	13.9974	1.13807	0.106272	0	0
ENSG00000232679	3.48084e-15	1.05634e-13	24.8995	2.15789	11.5388	up	chr1	HAVANA	gene	222041705	222064763	-	lincRNA	RP11-400N13.3	level 2; havana_gene OTTHUMG00000037425.1;	3.7873	0.24096	0.594895	0.829552	0.303564	4.06384	0	2.19499	0.121169	0.338382	0	0.219942	0.526013	0.12151	0.114134	5.53098	0.21837	0.581113	0.102953	1.67692	5.9581	1.58176	1.04726	0.468933	1.45862	1.22201	9.61051	2.51215	0	2.54713	0	4.66101	0.559995	0.234565
ENSG00000226643	0.000987388	0.00555153	0.658291	0.0526316	12.5075	up	chr1	HAVANA	gene	222452738	222454705	-	lincRNA	RP11-358H9.1	level 2; havana_gene OTTHUMG00000037291.2;	0.433785	0	0.342064	0	0	0	0	0	0	0	0	0	0	0	0	0	0	0	0	0	0	0	0	0	0	0.438825	0	0	0	0	0	0	0.348893	0
ENSG00000233384	1.07122e-08	1.4688e-07	4.08543	0.421053	9.70289	up	chr1	HAVANA	gene	224611404	224616220	-	bidirectional_promoter_lncRNA	RP11-100E13.1	level 1; havana_gene OTTHUMG00000037718.2;	0	0	0	0	0	0	0	0	0	0	0.260166	0	0	0	0	0	0	0	0	0.850416	0	0	0.193709	0.517094	0.190201	0	0.371565	0	0	0	0	0.204209	0.166298	0
ENSG00000225518	3.35449e-08	4.29e-07	22.7286	5	4.54573	up	chr1	HAVANA	gene	226083639	226090292	+	lincRNA	RP11-396C23.2	level 2; havana_gene OTTHUMG00000041341.2;	2.02943	0.072372	1.0735	0.954062	1.4038	0.600019	0	2.18821	0.681369	0.519337	0.111689	0.0985472	0.914999	1.42361	1.79906	0.475322	0	0	3.095	0	0.672499	0.202894	2.38666	1.81056	1.009	1.13109	0.391088	1.2206	1.71618	0.0883471	1.25448	0.951539	0.144214	1.15657
ENSG00000236975	1.28184e-06	1.27806e-05	16.8342	4.52632	3.71918	up	chr1	HAVANA	gene	229092815	229094905	-	lincRNA	RP5-1065P14.2	level 2; havana_gene OTTHUMG00000041351.1;	0.555102	0.21454	0.682536	0	0.0896693	0.649717	0	0.0889041	0	0	0	0	0.233915	4.40636	0.708752	0	0.0971939	0	0	0	6.40403	0.20041	0	0.103552	0	0	0.870487	0.106154	1.08873	0	0.147721	0	0.0712547	0
ENSG00000177788	2.4982e-07	2.81046e-06	87.8744	23.6842	3.71025	up	chr1	HAVANA	gene	229258281	229271028	-	bidirectional_promoter_lncRNA	RP5-1061H20.4	level 2; havana_gene OTTHUMG00000037660.1;	2.70326	2.16469	3.31641	2.80352	3.04218	3.32269	3.06217	1.28044	3.47523	3.33781	0.658292	0.369853	0.854377	7.93217	1.20384	1.60356	2.88389	0.14517	0.927601	4.43592	6.57708	1.91776	0.238193	1.86252	0.0449194	11.0993	3.09356	1.81012	10.3861	0.146127	1.59394	2.01149	5.06234	1.29321
ENSG00000224939	3.79239e-10	6.26563e-09	22.7588	4	5.6897	up	chr1	HAVANA	gene	234629311	234634780	+	lincRNA	NCRNA00184	level 2; havana_gene OTTHUMG00000037979.1;	0.0154017	0	0.232386	0.0261967	0.0727881	0.0238046	0.126812	0.105003	0.220263	0.0333776	0.0730563	0.124907	0	0.068797	0.0165601	0.0638571	0	0.0440728	0.0304672	0.0280711	0.0165089	0.0163527	0.028961	0.24675	0.0540328	0.0749675	0.118402	0.104214	0	0.0294804	0.0726504	0.110294	0.431643	0
ENSG00000228044	2.30026e-07	2.60466e-06	25.9196	6.21053	4.17349	up	chr1	HAVANA	gene	234646289	234683176	+	lincRNA	RP4-781K5.4	level 2; tag overlapping_locus;havana_gene OTTHUMG00000037980.1;	0.0278749	0.130623	0	0	0.244854	0.0215746	0.0287612	0.162486	0.291528	0	0	0	0	0.281927	0.0300561	0.255024	0	0	0.0551437	0	0.187723	0.456294	0.0522123	0.22922	0.515364	0.0825656	0	0	0	0.0266158	0	0.101867	11.4827	0.0611495
ENSG00000241475	5.3398e-14	1.41658e-12	4.51256	0.105263	42.8693	up	chr1	HAVANA	gene	234660271	234667104	+	lincRNA	RP4-781K5.5	level 2; tag overlapping_locus;havana_gene OTTHUMG00000037982.1;	0	0	0	0	0	0	0	0	0	0	0	0	0.0389431	0.367219	0	0.230227	0	0	0.0914937	0	0.251877	0	0	0.352201	0.60822	0	0	0.262575	0	0.0440073	0.0365788	0.125102	1.39791	0.0510648
ENSG00000230628	2.36467e-05	0.000189771	60.6281	21.4211	2.83031	up	chr1	HAVANA	gene	234669523	234696153	-	lincRNA	RP4-781K5.6	level 2; havana_gene OTTHUMG00000037983.1;	0.346313	0.0364565	0.0471587	0.0238145	0.203084	0.0361389	0	0.0182516	0.564127	0.0152126	0.0221889	0	0.0315052	0.260511	0.0100501	0.00776046	0.148514	0.0178857	0.0277723	0.068053	0.0100014	0.218294	0	0.0398448	0.065677	0.0273247	0.0879356	0.126493	0.0405446	0	0.0955465	0.0250994	4.18367	0.0203963
ENSG00000237845	0.000360067	0.00224884	0.572864	0.0526316	10.8844	up	chr1	HAVANA	gene	235942553	235943805	-	lincRNA	RP5-940F7.2	level 2; havana_gene OTTHUMG00000041431.1;	0	0	0	0	0	0	0	0.0628003	0	0.0705062	0	0	0	0	0	0	0	0	0	0	0	0.13991	0	0	0	0	0	0	0	0	0	0	0	0
ENSG00000215808	3.84677e-11	7.27924e-10	191.588	31.2632	6.12823	up	chr1	HAVANA	gene	238480384	238486023	-	lincRNA	RP11-371I1.2	level 2; havana_gene OTTHUMG00000039532.1;	0.169959	0.151096	0.0202991	5.24534	0.345221	3.39986	0.075101	0.0236098	0.0268633	0.02631	7.5196	0.123587	5.74284	0.762593	4.78699	5.6383	0.230856	0.18482	0.0240156	0.0666426	4.23555	0.0258375	0.432528	8.88976	4.42892	2.31767	6.51306	0.0274354	0.445999	0.0695958	0	0.413812	10.4959	0
ENSG00000231877	1.99701e-14	5.57921e-13	9.10553	0.368421	24.715	up	chr1	HAVANA	gene	238485445	238538305	+	lincRNA	RP11-177F15.1	level 2; tag overlapping_locus;havana_gene OTTHUMG00000039533.1;	0.0117188	0	0.00983382	0	0	0.0362081	0	0.011421	0	0	0	0.106732	0.128203	0.0130622	0.0125897	0.0485839	0	0.0111894	0.104316	0	0	0.0248614	0.0827286	0.0124891	0.13362	0.0342165	0.0500465	0.0528189	0	0	0	0.0314427	0.0273834	0.255584
ENSG00000231979	0.00187566	0.00977847	0.859296	0.157895	5.44221	up	chr1	HAVANA	gene	239915439	239916955	-	lincRNA	RP11-35L17.3	level 2; havana_gene OTTHUMG00000039651.1;	0	0	0	0.156622	0	0	0	0	0	0	0	0.185652	0	0	0	0	0	0	0.681895	0	0	0	0	0	0	0	0	0	0	0	0	0	0	0
ENSG00000225554	1.42878e-09	2.20394e-08	2.73869	0.105263	26.0176	up	chr1	HAVANA	gene	241424292	241433492	+	lincRNA	RP11-527D7.1	level 2; havana_gene OTTHUMG00000039598.1;	0	0	0.20937	0	0	0.464152	0	0	0	0	0	0	0	0	0.327442	0	0	0	0	0	0	0	0	0	0	0	0.126488	0	0	0	0.119384	0	0.453011	0
ENSG00000229960	0.000196962	0.00130629	1.1407	0.157895	7.22446	up	chr1	HAVANA	gene	244068820	244093026	-	lincRNA	RP11-278H7.4	level 2; havana_gene OTTHUMG00000150375.1;	0.151044	0	0.854526	0	0	0	0	0	0.180521	0	0	0	0	0	0	0	0	0	0	0	0	0	0	0	0	0	0	0	0	0	0	0	0	0
ENSG00000223751	6.6043e-05	0.000485839	2.03015	0.421053	4.82161	up	chr2	HAVANA	gene	742488	747767	+	lincRNA	AC116609.2	level 1; tag overlapping_locus;havana_gene OTTHUMG00000151380.1;	0	0	0	0	0	0	0	0	0	0	0	0	0	0	0.125774	0	0	0	0	0	0.258233	0	0	0	0	0	0	0	0	0	0	0	0.439275	0
ENSG00000228799	1.06668e-06	1.07569e-05	1.65829	0.105263	15.7538	up	chr2	HAVANA	gene	900216	905451	-	lincRNA	AC113607.2	level 2; havana_gene OTTHUMG00000151369.1;	0	0	0	0	1.17889	0	0	0	0	0	0	0	0	0	0	0	0	0	0	0	0	0	0	0	0	0	0	0	0	0	0	0	0.278131	0
ENSG00000231482	2.40442e-10	4.07991e-09	4.41709	0.421053	10.4906	up	chr2	HAVANA	gene	1572554	1580311	-	lincRNA	AC141930.2	level 2; tag overlapping_locus;havana_gene OTTHUMG00000151384.2;	0	0.082233	0.434833	0.094496	0	0	0	0	0.248524	0.231021	0	0.450937	0	0	0	0	0	0	0	0	0	0.11577	0	0	0	0	0.0911285	0	0	0	0	0	0.0818992	0
ENSG00000203635	1.50868e-13	3.79181e-12	45.7688	5.52632	8.28198	up	chr2	HAVANA	gene	1620510	1625419	-	lincRNA	AC144450.2	level 2; havana_gene OTTHUMG00000151382.1;	0.291774	0.523864	1.08893	0.421279	0.0637865	0.138878	0	0.0218319	1.09133	0.851223	0.026629	0.821835	0.0188914	0.176071	0.169195	0.0558412	0.474302	0	0	0.759161	0.0482913	0.381966	0	0.0240724	0.0196835	0.131155	0.517684	0	0.121292	0.10726	1.3252	0.0402485	0.13964	0.122849
ENSG00000234423	1.20168e-05	0.000101903	2.23618	0.473684	4.72083	up	chr2	HAVANA	gene	2895048	3126026	-	lincRNA	AC019118.2	level 1; havana_gene OTTHUMG00000151427.1;	0	0	0	0.0252578	0	0	0	0	0	0	0.0176132	0.0150536	0.0125004	0	0.0479058	0.0246332	0	0	0	0	0	0	0.0279347	0.0317184	0.0390821	0	0	0.0167485	0	0	0	0	0	0.0162157
ENSG00000236760	0.000166523	0.0011249	1.30653	0.263158	4.96482	up	chr2	HAVANA	gene	3131581	3145780	-	lincRNA	AC019118.3	level 1; havana_gene OTTHUMG00000151429.1;	0	0	0	0.0594433	0	0.0530612	0	0	0	0.0739345	0	0	0	0.242142	0	0	0	0	0.0674833	0	0	0	0	0	0.239184	0	0	0.0778452	0	0	0.0541894	0.24733	0	0
ENSG00000231532	5.03174e-30	6.70161e-28	28.9196	0.105263	274.736	up	chr2	HAVANA	gene	4628222	4656215	-	lincRNA	AC022311.1	level 1; havana_gene OTTHUMG00000151581.1;	0	0	0.210353	0.0109388	0.0206362	0.211475	0.00891266	0.175663	0.0557081	0.0139531	0.234074	0.80131	0.542013	0.0287235	0.909155	0	0	0.883974	0.435903	0	1.17151	0	0.0872888	0.722595	3.3136	0.11419	0.00608402	0.0145084	0.0387838	0	0	0.0531446	0.294982	0.039843
ENSG00000232835	0.0032389	0.0157487	1.72864	0.526316	3.28442	up	chr2	HAVANA	gene	5549780	5556031	-	lincRNA	AC107057.1	level 2; havana_gene OTTHUMG00000151420.1;	0	0	0	0	0	0.691813	0	0	0.533983	0	0	0	0	0	0	0	0	0	0	0	1.06631	0	0	0	0	0	0	0	0	0	0	0	0.337628	0
ENSG00000271947	0.000141841	0.000974728	7.70352	2.84211	2.7105	up	chr2	HAVANA	gene	6905724	6906301	-	lincRNA	RP11-439M11.1	level 2; havana_gene OTTHUMG00000185542.1;	0	0.0762614	0.807743	0.261784	0.287601	0.539593	0	0	0.22926	0.321106	0.353352	0	0.0831981	0.115021	1.08186	0.738049	0.103657	0.0920466	0	0.18681	0.663404	0.32125	0	0.332712	0.08652	0	0.506663	0.680454	0.10551	0.186112	0.0789066	0.901554	0.531784	0.111102
ENSG00000230515	4.99406e-05	0.000376968	2.1005	0.526316	3.99095	up	chr2	HAVANA	gene	7671604	7672246	-	lincRNA	AC092580.3	level 2; havana_gene OTTHUMG00000151592.1;	0	0	0	0	0	0.354829	0	0	0	0	0	0	0	0	0	0	0	0	0	0.145238	0	0	0.272366	0	0.527868	0	0	0.174532	0	0	0	0	0	0
ENSG00000236008	0.0047232	0.0217842	69.8492	37	1.88782	up	chr2	HAVANA	gene	8559833	8583792	-	lincRNA	AC011747.4	level 2; tag overlapping_locus;havana_gene OTTHUMG00000151622.2;	0.484657	0.0982419	0.527532	0.0213231	1.89405	0.494602	0.00400556	0.0228455	0.0904297	0.113152	6.43625	0.0622331	0.021715	0.803552	0.811924	0.4415	0.180103	0.0314464	0.0507532	0.0150528	0	0.746384	0.986613	0.769636	0.0752836	0.129611	0.236428	0.0801076	2.09989	0.227965	2.71007	1.20647	0.917902	0.676907
ENSG00000231083	0.00011946	0.000834582	1.37688	0.210526	6.5402	up	chr2	HAVANA	gene	8600892	8622942	-	lincRNA	AC011747.6	level 1; havana_gene OTTHUMG00000151627.1;	0	0	0	0	0	0.160914	0	0	0	0	0.368729	0.217653	0	0	0.11297	0	0	0.0959138	0	0	0	0	0	0	0	0.100813	0	0	0	0.194014	0	0	0	0
ENSG00000261104	4.18579e-16	1.40541e-14	51.0955	4.42105	11.5573	up	chr2	HAVANA	gene	9106593	9109865	+	lincRNA	RP11-734K21.5	level 2; havana_gene OTTHUMG00000175721.1;	1.22159	0	0	0.0696786	0.077495	0	0	0.0800573	0.29265	0.22246	0.632772	0	0.00863851	0.171508	0.154346	0.144695	0.10858	0	0.213217	0.382671	0.0109742	1.31709	0.077335	0.0765159	0.288124	0.0199801	0.210426	0.219704	0.0222307	0.334353	0.0241868	0.348761	0.223928	0.0447539
ENSG00000244310	1.25866e-05	0.000106406	1.64322	0.210526	7.80528	up	chr2	HAVANA	gene	9115197	9116884	+	lincRNA	RP11-734K21.3	level 2; havana_gene OTTHUMG00000159112.1;	0	0	0	0.264447	0	0	1.49991	0	0	0	0.333396	0	0	0	0	0	0	0	0	0	0	0	0	0.675973	0.243863	0	0	0	0	0	0	0	0	0.651922
ENSG00000271855	8.95364e-05	0.00064251	15.2462	5.52632	2.75884	up	chr2	HAVANA	gene	9555899	9556775	+	lincRNA	RP11-214N9.1	level 2; havana_gene OTTHUMG00000185545.1;	0.0504808	0.0783405	0.125645	0.174514	0.3378	0.509347	0.261627	0.0977184	0.227256	0.273544	0.180046	0.156119	0.127536	0.344326	2.46199	0.041888	0.266057	0.238438	0.848917	0.233676	0	0.162245	0.422536	0.220249	0.619623	0.246267	0.258865	0.28689	0.0543345	0.143997	0.159845	0	0.273715	0.334959
ENSG00000260476	1.25571e-10	2.22347e-09	3.54774	0.157895	22.469	up	chr2	HAVANA	gene	10021578	10022825	+	lincRNA	RP11-254F7.1	level 2; havana_gene OTTHUMG00000175723.1;	0	0	0.0262144	0	0	0.0486596	0	0.0305149	0	0	0.0746076	0	0.105806	0	1.25455	0	0	0.119354	0.652675	0	0	0	0.0293949	0.23717	0.468409	0.0918584	0	0.106684	0	0	0	0.028233	0	0
ENSG00000163009	3.10661e-05	0.000243571	32.4422	11.5263	2.81462	up	chr2	HAVANA	gene	10141382	10211725	+	lincRNA	AC007240.1	level 2; tag overlapping_locus;havana_gene OTTHUMG00000119017.2;	0	0.191454	0.0316906	0.128949	0.125341	0.570554	0.155913	0.165763	0.0625917	0.0410088	0.179561	0.172933	0.222968	0.3387	2.54526	0.109845	0.100001	0.0540955	0.467909	0.276342	0.2032	0.160873	0.248799	0.182276	0.182553	0.479058	0.145478	0.256277	0.020463	0.108588	0.0744338	0.152574	0.510422	0.413771
ENSG00000217258	1.65029e-05	0.0001365	20.2513	7.21053	2.80857	up	chr2	HAVANA	gene	10452319	10455552	+	lincRNA	AC007249.3	level 2; havana_gene OTTHUMG00000151706.2;	0	0	0	0	0.264333	0	0	0.128521	0.637247	0	0.160889	0	0.1134	0.478079	0.297271	0	0	0.497104	1.53309	0	0	0	0	0	0.117907	0.395732	0	0	0.143085	0	0.108373	0	0.412748	0
ENSG00000272275	0.0111706	0.0455108	17.2312	10.6316	1.62075	up	chr2	HAVANA	gene	10767875	10770058	-	lincRNA	RP11-791G15.2	level 2; havana_gene OTTHUMG00000185558.1;	2.07291	2.31289	0.183827	0.867002	0	1.46737	0	0	0.283466	0.759651	0.27803	0	0.587117	0.284402	1.04349	1.16112	0.243057	0.209442	2.31864	0.910893	0.549406	0	1.03256	0.277775	0	0.228079	0.595554	1.35404	0.243813	0.648643	0.766665	0.219024	0.711309	0.809917
ENSG00000145063	0.000239806	0.00156102	7.63317	3.21053	2.37754	up	chr2	HAVANA	gene	11105317	11132821	-	lincRNA	AC062028.1	level 2; havana_gene OTTHUMG00000119056.4;	0	0	0	0.0303315	0.208804	0	0	0	0	0	0.558897	0.208944	0.0834643	0	0.2574	0	0.207973	0	0	0.0927195	0.224139	0.754173	0.0330214	0.11128	0.435662	0.292665	0	0	0.212694	0.187584	0.39727	0.181799	0.871256	0
ENSG00000224184	0.000781779	0.00450952	5.78392	2.52632	2.28947	up	chr2	HAVANA	gene	11848622	12578348	+	lincRNA	AC096559.1	level 2; tag ncRNA_host;havana_gene OTTHUMG00000151709.2;	0.412791	0.239066	0	0.571622	0.0987145	0	5.61754	0.275581	0.122918	0.335696	0	0.208801	0.175155	0.286139	0	0	0.103657	0	0.0159248	0	0.110567	0	0	0.107924	0.014121	0.348091	0.123595	0	0	0.186112	0.396469	0.133415	0.612858	0
ENSG00000231031	8.33961e-21	4.66481e-19	12.8945	0.210526	61.2487	up	chr2	HAVANA	gene	15690782	15744339	+	lincRNA	AC008271.1	level 2; havana_gene OTTHUMG00000151724.1;	1.95434	0	2.73282	0.347158	0.0181976	0	0	0	4.20165	0	0.219578	0	0	0.107574	0	0	0	0	0	0	0	0	0	0	0	0	0	0	0	0.0183901	0	0.274624	2.57604	0
ENSG00000236204	0.00892365	0.0376068	100.764	57.4211	1.75482	up	chr2	HAVANA	gene	18986451	19346748	-	lincRNA	AC092594.1	level 2; havana_gene OTTHUMG00000151766.3;	0.143649	1.23845	1.46613	0.885945	0.867511	0.547011	0.488508	0.80505	3.24055	1.04034	0.704896	1.35416	1.1604	1.77119	1.85919	0.547827	0.956114	1.70022	2.00932	3.31628	0.0670944	0.40885	1.38059	1.07856	5.67394	1.3979	1.91042	1.74145	0.33385	0.386495	2.82176	1.20777	1.71096	1.25335
ENSG00000234597	0.00612109	0.027233	0.678392	0.105263	6.44472	up	chr2	HAVANA	gene	19458220	19468961	-	lincRNA	AC010096.1	level 2; havana_gene OTTHUMG00000151772.1;	0	0	0	0.00151985	0	0	0	0	0.0236185	0.0231749	0	0.0217425	0.00180012	0	0.0460534	0.019349	0	0	0	0.00217135	0	0.00369192	0	0	0	0	0.0216195	0	0	0	0.0336672	0.0191715	0	0
ENSG00000223734	2.16718e-06	2.08533e-05	1.60302	0.157895	10.1524	up	chr2	HAVANA	gene	20052134	20054496	+	lincRNA	RP11-644K8.1	level 1; havana_gene OTTHUMG00000168757.1;	0	0	0	0.0887398	0.194939	0.156696	0	0	0.233197	0	0	0.105885	0.169092	0	0.329934	0	0	0	0	0	0	0	0	0	0.0879202	0	0.25744	0	0	0	0.160421	0	0	0
ENSG00000234378	1.90921e-05	0.00015613	6.04523	1.57895	3.82864	up	chr2	HAVANA	gene	20063856	20106829	-	lincRNA	AC098828.2	level 2; havana_gene OTTHUMG00000151787.1;	0.385443	0	0	0.111753	0.061686	0.199781	0	0	1.16736	0	0	0.133333	0.0541137	0.0735495	0	0.0533196	0	0	0	0.418934	0	0.966941	0	0.0706596	0.0563146	0.188201	0	0.878932	0	0	0.662899	0.058175	0.943591	0
ENSG00000233005	3.93295e-05	0.000301727	6.97487	2.36842	2.94495	up	chr2	HAVANA	gene	21221175	21970959	+	lincRNA	AC067959.1	level 2; tag ncRNA_host;tag overlapping_locus;havana_gene OTTHUMG00000151796.2;	0.137926	0	0.104685	0.115616	0	0	0	0	1.24165	0	0	0.413255	0	0	0	0	0	0	0	0	32.6382	0	0	0	0.11306	0	0	0	0	0	0.934081	0	0.105881	0.146646
ENSG00000233714	1.01451e-09	1.59564e-08	2.50251	0.105263	23.7739	up	chr2	HAVANA	gene	23347654	23351864	+	lincRNA	AC012506.2	level 2; havana_gene OTTHUMG00000151900.1;	0	0.879451	0	0	0	0	0	0	0	0	0.117147	0	0	0	0.0533866	0	0	0	0	0	0	0	0	0	0	0	0	0	0	0	0	0.0444613	1.64142	0
ENSG00000205334	1.69829e-15	5.35351e-14	73.8342	6.78947	10.8748	up	chr2	HAVANA	gene	27705786	27715732	-	lincRNA	AC074091.13	level 1; havana_gene OTTHUMG00000151945.1;	0.285587	0	0.0299547	0.121245	0.629142	0.0367672	0.391624	0.27832	0.0261222	0.257873	0.042322	0.0602147	0.0801109	0.862211	0.332393	0.0887995	0.465631	0.0454453	0.235388	1.4833	0.0891222	1.67885	0.246398	0.355125	1.29417	0.220048	0.965545	0.0938619	0.0257631	0.934453	0.046743	0.0212859	0.0278048	0.687783
ENSG00000228262	1.03891e-09	1.62959e-08	3.40201	0.210526	16.1595	up	chr2	HAVANA	gene	34677555	34738231	+	lincRNA	AC073218.2	level 1; havana_gene OTTHUMG00000152144.6;	0	0	0.611938	0.0529268	0	0	0	0	0	0	0	0.971312	0.0874576	0	0	0.202319	0.0641812	0.0347053	0.366447	0.0566902	0	0	0.168488	0	0	0	0	0.0414689	0	0	0	0	1.0476	0
ENSG00000232028	0.00381358	0.0181283	1.65829	0.578947	2.86432	up	chr2	HAVANA	gene	37325340	37326797	+	lincRNA	AC007391.2	level 1; havana_gene OTTHUMG00000152509.1;	0	0	0	0	0	0	0.135888	0	0	0	0	0	0	0	0	0.321794	0	0	0	0	0	0	0	0	0	0	0	0	0	0	0	0	0	0
ENSG00000214691	1.66202e-08	2.21529e-07	10.196	2.21053	4.61247	up	chr2	HAVANA	gene	41877074	41894046	+	lincRNA	AC104654.1	level 1; havana_gene OTTHUMG00000152301.4;	0.325343	0.453151	0	0	0	0	0.0454715	0	0	0.0673028	0	0.311176	0	0.231588	0	0	0.127326	0	0	0	0	0.0640344	0	0	0.0176101	0.0586595	0.0686169	0	0	0.192005	0	0.0587959	0.171838	0
ENSG00000231826	2.19597e-09	3.30036e-08	43.4573	10.3158	4.2127	up	chr2	HAVANA	gene	43027853	43039547	-	lincRNA	AC016735.2	level 2; havana_gene OTTHUMG00000152373.2;	0.118732	0	0.013685	0.013894	0.01544	0.459683	0	0.0159023	0.335651	0.0353904	0	0.0508076	0.653098	0	0.189559	0.0406253	0	0	0	0	14.431	0	0	0	0	2.53318	0.277316	1.47187	0.0176665	0	0.188386	0.0535398	0.0458792	0.0356754
ENSG00000259439	1.14726e-36	2.92866e-34	108.181	0.578947	186.858	up	chr2	HAVANA	gene	44921077	44939199	-	lincRNA	RP11-89K21.1	level 2; tag overlapping_locus;havana_gene OTTHUMG00000172199.2;	0	0.00919659	1.01829	0.171392	2.01411	1.82273	1.01263	0.0115082	0.37269	0.0166473	0.616703	0.222599	0	1.11689	15.7865	0	0.0504984	0.181754	0.220452	1.59397	0	0.449907	0.0866673	0	0	0.0459712	2.22814	0.0544088	6.20006	0.618541	1.55295	1.46543	0.184259	0
ENSG00000236502	1.09818e-06	1.10596e-05	3.04523	0.421053	7.23241	up	chr2	HAVANA	gene	44940154	44941873	-	lincRNA	SIX3-AS1	level 2; havana_gene OTTHUMG00000152423.1;	0	0	0.0442331	0.0923573	0	0.642165	0	0	0	0	0	0.0550842	0	0.123686	0.604549	0	0	0	0	0.100397	0	0	0	0	0.0935633	0	0.045607	0	0	0	0.0422645	0.481965	0	0
ENSG00000225156	9.32085e-10	1.47446e-08	3.12563	0.210526	14.8467	up	chr2	HAVANA	gene	44954664	44968762	+	lincRNA	AC012354.6	level 2; havana_gene OTTHUMG00000152422.2;	0	0	0	0.0108387	0	0.133078	0.0262514	0.0373005	0	0	0.0302572	0	0.0107383	0.0284607	0.452484	0	0	0	0	0	0	0	0.0840471	0	0.0111916	0	0	0	0	0	0	0	0	0
ENSG00000226087	1.91311e-06	1.85768e-05	9.07538	2.26316	4.01005	up	chr2	HAVANA	gene	47225794	47239225	+	lincRNA	AC106869.2	level 1; havana_gene OTTHUMG00000151712.2;	0.208697	0.293006	0.232938	0	0.20308	0	0.328154	0	0.219608	0.113167	0	0	0	0	0	0.0866993	0.438199	0	0	1.48483	0	1.31398	0	0	0	0.10217	0	0	0	0	0.0835147	0.605379	9.87345	0.117674
ENSG00000228033	0.00816791	0.0348592	0.949749	0.263158	3.60905	up	chr2	HAVANA	gene	52722677	52910020	-	lincRNA	AC010967.2	level 2; havana_gene OTTHUMG00000152413.1;	0	0	0	0	0	0	0	0	0	0	0.3901	1.8839	0	0	0	0	0	0	0	0.157674	0	0.358604	0	0	0	0	0.418336	0	0	1.1821	0	0.151207	0	0
ENSG00000226702	1.53482e-05	0.000127741	2.36181	0.368421	6.41062	up	chr2	HAVANA	gene	55963191	56047326	-	lincRNA	AC011306.2	level 2; tag ncRNA_host;havana_gene OTTHUMG00000152029.1;	0.0973025	0	0	0	0	0	0	0	0	0	0.0578326	0	0	0	0	0	0	0	0	0	0	0	0	0	0.127967	0	0	0	0	0	0	0	0	0
ENSG00000233723	0.00917628	0.0385312	10.2864	6	1.71441	up	chr2	HAVANA	gene	58427799	59063766	+	lincRNA	AC007092.1	level 1; havana_gene OTTHUMG00000152613.4;	0	0	0.0844351	0.304485	0	1.32858	0	0.398748	0.13209	0	3.09053	0.119533	0.574045	0.19065	7.71245	0.0133509	0.090785	0	0.695507	0.126814	0.28941	0	1.55082	0.00861414	0	0.318597	0.0633627	0.672702	0.51585	0.216881	0.0490293	0.235606	0.350503	0.220268
ENSG00000222030	0.00282792	0.0139988	1.78392	0.526316	3.38945	up	chr2	HAVANA	gene	59217708	59279400	+	lincRNA	AC007131.1	level 2; havana_gene OTTHUMG00000152615.2;	0	0	0	0	0	0	0	0	0	0	0	0	0	0	0	0	0	0	0	0	0	0	0	0	0	0	0	0	0	0	0	0.0156163	0.0135707	0
ENSG00000228590	3.19823e-06	3.002e-05	10.8342	2.84211	3.81202	up	chr2	HAVANA	gene	60350595	60353016	-	lincRNA	AC007381.3	level 2; havana_gene OTTHUMG00000152619.1;	0	0	0.0148667	0.0604392	0	0.0137194	0	0.0172783	0.0391076	0.0192313	0.0210499	0.0360236	0.149372	0.0198427	0.0572787	0	0	0.0845893	0.0175543	0.0161906	0.0952342	0.018855	0.0333483	0.0759292	0.0466968	0.0172801	0	0	0.0575878	0.0509346	0	0.0476872	0.0138119	0.0387918
ENSG00000228414	0.00158145	0.00842917	2.75377	1	2.75377	up	chr2	HAVANA	gene	60825132	60881314	-	lincRNA	AC010733.4	level 2; tag ncRNA_host;havana_gene OTTHUMG00000152126.3;	0	0	0	0.0948374	0.165004	0	0.112087	0	0	0	0	0	0	0	0	0	0.0226627	0	0	0	0	0	0	0	0	0	0	0	0	0	0	0	0	0
ENSG00000223863	0.00371934	0.0177257	1.95477	0.894737	2.18475	up	chr2	HAVANA	gene	64486353	64500904	+	lincRNA	AC008074.4	level 2; havana_gene OTTHUMG00000152676.1;	0	0	0	0	0	0	0	0	0	0	0.360289	0	0.084821	0	0.110343	0	0	0	0	0	0	0	0	0.679183	0.176411	0	0	0	0	0	0.0804763	0.183914	0	0
ENSG00000226756	0.00460286	0.0213047	9.01508	4.57895	1.96881	up	chr2	HAVANA	gene	64644612	64646698	+	lincRNA	AC007365.3	level 1; havana_gene OTTHUMG00000152702.1;	0	0.132055	0	0	0.0825449	0.133101	0	0.246383	0	0	0	0	0.575506	0.395231	0	0.0708918	0.179457	0.0798859	0.760214	0.0803017	0	0.276868	1.02128	0.0951285	0.523782	0.0834828	0	0.0977976	0.182838	0.0806591	0	0.155415	0.131614	0.286869
ENSG00000237638	1.06282e-05	9.11069e-05	6.84925	2.21053	3.09847	up	chr2	HAVANA	gene	64901840	64905137	-	lincRNA	AC007386.2	level 2; havana_gene OTTHUMG00000152704.1;	0	0.0993408	0.00973076	0.118132	0.0218934	0	0	0.0339034	0	0.0251287	0.0137467	0.0704021	0.0585484	0.0258481	0	0.00961457	0.0367906	0.121793	0.0229376	0	0	0.0245992	0.0218298	0.0617844	0.0305111	0.0338564	0	0	0.0502125	0.0111054	0	0.0414815	0.00903196	0
ENSG00000235725	5.98942e-11	1.1037e-09	3.39196	0.157895	21.4824	up	chr2	HAVANA	gene	65589566	65640177	-	lincRNA	AC007389.3	level 2; havana_gene OTTHUMG00000152797.1;	0	0	0	0	0	0.0171719	0	0.00359956	0	0	0	0	0.0373751	0	0.0717261	0	0	0.105688	0	0	0	0	0.0052075	0.0476186	0	0	0	0	0	0	0	0.019906	0	0
ENSG00000232164	7.68475e-17	2.8302e-15	6.36181	0.0526316	120.874	up	chr2	HAVANA	gene	66383306	66392450	+	lincRNA	AC092669.3	level 2; havana_gene OTTHUMG00000152809.2;	0.026755	0	0.281494	0.00376347	0.0724031	0.326575	0.0369772	0.0196947	0.122625	0.165668	0.025912	0.462093	0.35056	0.154973	0.138684	0.0376196	0.138473	0.220089	1.04985	0.0199609	0.0827242	0.0232276	0.11852	0.309948	0.224702	0.0121547	0.062193	0.0774737	0	0.138315	0.0171924	0.0358975	0.331425	0.122974
ENSG00000236780	0.00219724	0.0112566	10.4322	5.26316	1.98211	up	chr2	HAVANA	gene	67123357	67215319	-	lincRNA	AC078941.1	level 2; havana_gene OTTHUMG00000152856.1;	1.16112	0	0.660517	0.443309	0.0611663	0.394326	0.21151	0	0.253339	0.730024	4.39902	0.879006	0	0	0	0.0838814	1.3349	0.408451	0	0.191255	0.113222	0.328764	0.18499	0.227177	0	0.147985	0.25912	0.232098	0.107882	0	0.0807417	0.092264	0.155363	0
ENSG00000235495	0.00862021	0.0364875	0.457286	0.0526316	8.68844	up	chr2	HAVANA	gene	67565604	67684077	-	lincRNA	AC010987.5	level 2; havana_gene OTTHUMG00000152562.1;	0	0	0	29.0265	0	26.1833	0	0	0	0	6.34451	5.85392	0	0	0	0	0	0	0	0	0	0	0	0	0	0	0	0	0	0	0	0	0	0
ENSG00000237013	0.000642133	0.00377722	1.48744	0.315789	4.71022	up	chr2	HAVANA	gene	67796054	67825562	-	lincRNA	AC010987.6	level 2; havana_gene OTTHUMG00000152485.1;	0	0	0	0.175529	0	0	0	0	0	0	0	0.209435	0	0	0	0.055759	0.0707084	0.0631694	0	0.062666	0	0.144556	0	0	0	0	0	0	0	0	0	0.121751	0.311461	0
ENSG00000231327	0.0091794	0.038535	7.67337	4.36842	1.75655	up	chr2	HAVANA	gene	70124036	70125317	-	lincRNA	AC016700.5	level 1; havana_gene OTTHUMG00000153133.1;	0	0.0602465	0	0	0	0.181874	0.162282	0.0749811	0.267613	0	0.927326	0	0.0655878	0.1795	0.933863	0	0.245596	0.0729896	0.154028	0.437832	0.172454	0.419939	0.430762	0.431697	0.204694	0.0760847	0	0.0890259	0	0.220937	0.123916	0.424352	0.540582	0.260859
ENSG00000237751	1.56389e-07	1.82235e-06	2.97487	0.368421	8.07466	up	chr2	HAVANA	gene	70887871	70889959	+	lincRNA	AC007040.5	level 2; havana_gene OTTHUMG00000153230.2;	0	0.132783	0	0.301711	0	0.200772	0	0	0	0	0	0	0	0	1.03177	0	0	0	0.339752	0	0	0	0	0	0.0752415	0.251847	0	0	0	0	0.0684369	0.0781484	0.39701	0
ENSG00000260840	2.25551e-08	2.95417e-07	2.23116	0.105263	21.196	up	chr2	HAVANA	gene	85064108	85067347	-	lincRNA	RP11-60H5.1	level 2; havana_gene OTTHUMG00000175958.1;	0	0	0	0	0	0	0	0	0	0	0	0	0	0	0	0.026744	0	0.0102687	0	0	0	0	0	0.0916145	0.0471512	0	0	0	0	0	0	0	0	0
ENSG00000222041	0.00167633	0.00888062	631.859	323.842	1.95113	up	chr2	HAVANA	gene	87454781	87636740	+	lincRNA	CYTOR	level 1; tag ncRNA_host;tag overlapping_locus;havana_gene OTTHUMG00000130273.15;	60.5439	98.4279	106.116	53.3665	31.0709	50.4993	124.933	53.357	34.1717	46.7968	34.5855	46.5903	76.8977	80.5799	17.8652	135.1	43.7295	75.4018	22.1237	78.5194	89.6449	92.7434	77.4091	28.5676	51.968	61.0121	64.8258	67.1351	86.3272	66.6062	28.172	85.3358	35.6513	61.8757
ENSG00000232931	5.51186e-05	0.000412408	826.075	333	2.48071	up	chr2	HAVANA	gene	95807118	95816215	-	lincRNA	AC008268.3	level 2; havana_gene OTTHUMG00000155186.1;	3.72654	1.3263	4.08752	2.91254	8.47215	0.85565	3.2409	3.04296	1.7755	169.615	2.89	8.65898	1.7284	2.22598	4.70322	2.78643	23.6953	3.33724	3.49438	3.34677	4.326	3.31117	1.93451	2.81892	2.45023	2.07753	4.12012	4.06706	1.15342	3.09952	189.388	2.4193	2.70325	2.44166
ENSG00000235597	7.0211e-07	7.30969e-06	3.07035	0.421053	7.29209	up	chr2	HAVANA	gene	104433267	104520832	+	lincRNA	AC013402.2	level 2; havana_gene OTTHUMG00000153050.1;	0.0165757	0	0	0.152739	0	0.0640575	0	0	0.0282867	0	0	0	0.0139505	0	1.83637	0	0.0269848	0	0	0	0	0	0.114432	0	0	0	0	0	0	0	0.0201228	0	0.34691	0
ENSG00000234177	0.000415097	0.00255455	6.37186	2.73684	2.32818	up	chr2	HAVANA	gene	104746638	104757719	-	lincRNA	AC068057.2	level 2; havana_gene OTTHUMG00000153066.1;	0.0167195	0	0	0	0	0.1904	0.0172123	0	0	0	0	0	0.0140714	0	0.463439	0	0	0	0	0	0	0	0.015712	0	0.014663	0	0.0142809	0	0	0.0159975	0.0131478	0.0449131	0	0
ENSG00000226508	0.000864763	0.00493733	4.74372	2.15789	2.19831	up	chr2	HAVANA	gene	105144113	105145424	+	lincRNA	AC104655.3	level 1; havana_gene OTTHUMG00000153079.1;	0	0	0.0480776	0.100743	0.241604	0.193299	0	0.11805	0.145318	0	0.0690852	0.120182	0.0489166	0	0.630542	0.433801	0	0.16425	0.114905	0	1.59765	0.273133	0.180144	0.365607	0.324463	0.056693	0.049643	0.0661256	0	0.535397	0.0991592	0.113409	0	0
ENSG00000235319	1.53482e-05	0.000127741	2.28643	0.421053	5.43028	up	chr2	HAVANA	gene	105324210	105330529	+	lincRNA	AC012360.4	level 1; havana_gene OTTHUMG00000153107.1;	0	0	0	0	0.0728228	0.117656	0	0	0	0	0	0.157684	0.19098	0	0	0	0	0	0	0	0	0	0.139468	0	0	0	0	0	0	0	0.0601115	0	0.116639	0.08433
ENSG00000225588	7.52448e-07	7.78706e-06	1.15075	0.0526316	21.8643	up	chr2	HAVANA	gene	107362282	107407329	+	lincRNA	AC096669.1	level 2; havana_gene OTTHUMG00000153144.3;	0	0	0	0	0	0.062864	0	0	0	0	0.0961441	0	0	0	0	0	0	0	0	0	0.0980594	0	0	0	0	0	0	0	0	0	0	0.425489	0	0
ENSG00000237880	0.000735595	0.00427198	1.1608	0.210526	5.51382	up	chr2	HAVANA	gene	107385632	107542649	-	lincRNA	AC096669.2	level 1; havana_gene OTTHUMG00000153200.1;	0	0	0	0	0	0.0700706	0.18775	0	0	0	0.803366	0	0	0	0	0	0	0	0	0	0	0	0	0	0	0	0	0	0	0	0	0.081862	0	0
ENSG00000224568	1.4177e-12	3.1905e-11	4.24121	0.105263	40.2915	up	chr2	HAVANA	gene	107529487	107556326	+	lincRNA	AC096669.3	level 1; havana_gene OTTHUMG00000153209.2;	0	0.791165	0	0	0	0.0187542	0.302653	0.0992657	0	0	0.355345	0	0	0	0	0	0	0	0	0	0.71152	0	0	0	0.0212595	0	0	0	0	0	0	0	0.22624	0
ENSG00000231221	0.00806032	0.034455	1.27638	0.421053	3.03141	up	chr2	HAVANA	gene	108049200	108052755	-	lincRNA	LINC01593	level 1; havana_gene OTTHUMG00000153366.1;	0	0	0	0	0	0	0	0	0	0	0	0	0	0	0	0	0	0	0	0	0	0	0	0	0	0	0	0	0	0	0	0	0.736602	0
ENSG00000204588	0.00116364	0.00641314	121.618	60.4737	2.01109	up	chr2	HAVANA	gene	109987063	109996140	+	lincRNA	AC013268.5	level 1; havana_gene OTTHUMG00000154954.2;	2.40256	8.91435	2.44688	4.39271	7.3458	2.03003	1.92533	3.63534	11.6605	6.17179	8.76093	5.23606	2.8549	17.7379	2.77382	2.63672	7.38181	2.20808	7.94944	5.41954	3.14109	4.93154	2.31973	2.90911	5.62375	2.94628	2.43371	5.20157	8.97753	4.53526	21.3699	3.15022	17.0385	5.17254
ENSG00000175772	0.00266757	0.0133113	218.412	113	1.93285	up	chr2	HAVANA	gene	110375138	110384442	-	lincRNA	AC112229.7	level 1; havana_gene OTTHUMG00000155034.3;	2.95365	9.37705	2.40651	4.01535	7.9224	2.12767	2.32992	3.61235	12.0699	6.14498	8.05173	5.36447	3.21752	18.0288	2.81643	2.77943	7.18212	1.725	7.80411	4.61047	2.7241	5.79952	2.88564	2.95323	6.04894	3.45952	2.59014	5.62851	9.10465	4.14559	22.1013	2.45547	16.7876	5.18308
ENSG00000172965	0.00338843	0.016363	1192.56	639.947	1.86353	up	chr2	HAVANA	gene	111036776	111523376	-	lincRNA	AC068491.1	level 2; tag ncRNA_host;tag overlapping_locus;havana_gene OTTHUMG00000150313.11;	54.074	69.517	80.3719	54.4448	41.8167	65.6657	194.568	56.2516	37.0802	53.585	28.0356	53.4899	68.028	61.3671	15.3348	137.043	47.1436	58.5815	41.5419	60.4574	96.3995	82.9767	74.9124	39.408	65.6934	65.2174	121.529	99.6637	69.6863	74.1837	26.388	99.1129	52.1845	53.8575
ENSG00000230499	0.00760508	0.032804	13.7236	7.78947	1.76182	up	chr2	HAVANA	gene	111195963	111206494	+	lincRNA	AC108463.1	level 2; havana_gene OTTHUMG00000153644.1;	1.22412	0.157368	0.163389	0.189645	0.411686	0.647262	0.437728	0.194669	0.249086	0	0	0.893682	0.518698	0	0.229621	1.02542	0	0.558682	0	0.601234	0.481323	0.682263	0.18337	0	0.359354	0.402977	0	0	0.432322	0	0	1.15404	0	0.712524
ENSG00000271590	0.00273914	0.0136084	15.8794	8.26316	1.92171	up	chr2	HAVANA	gene	111210995	111212476	-	lincRNA	RP11-181E10.3	level 2; tag overlapping_locus;havana_gene OTTHUMG00000185273.1;	0.0253775	0.138171	0	0.28185	0.240636	0.17672	0.366397	0.123361	0.0561953	0.164997	0.120462	0.206787	0.042723	0.0569651	0.0273478	0.505141	0.0804231	0.193117	0.0502028	0.11615	0.792945	0.135066	0.0475713	0.13633	0.0445105	0.0988824	0.195123	0.286827	0.0274168	0.121212	0.0399803	0.341551	0.0197279	0.194672
ENSG00000270019	1.26884e-05	0.000107159	22.6683	7.57895	2.99096	up	chr2	HAVANA	gene	113888203	113889750	-	lincRNA	RP11-141B14.1	level 2; havana_gene OTTHUMG00000183982.1;	0.120358	0.0749015	0.0603788	0.0822112	0.342237	0.0558665	0.496359	0.397939	0.0266293	0	0.142816	0.269533	0.405236	0.0809971	0.492725	0.09982	0.127155	0.549736	2.33334	0.13213	0.0518366	0.0512291	0.315992	0.258429	0.569979	0.257912	0.14395	0.135994	0	0.0920021	0.0379133	0.0863669	0.112297	0.237302
ENSG00000226856	0.00015232	0.00103825	11.799	4.36842	2.70097	up	chr2	HAVANA	gene	118132128	118186386	-	lincRNA	AC093901.1	level 2; havana_gene OTTHUMG00000153418.1;	0.501273	0.244346	0	0.520102	0.15725	0.538001	0.168266	0.282521	0.569304	0	0	0	0.419	0.297337	0.214986	0.132205	0.332881	0	0.789989	0.185577	0.897118	0.0646886	0.573561	0.352493	0.755056	1.27324	0.587357	0.563381	0	0.598569	0	0.163477	0.675284	0
ENSG00000237614	0.000534507	0.00320365	6.9598	2.94737	2.36136	up	chr2	HAVANA	gene	120542909	120544326	-	lincRNA	AC073257.2	level 1; havana_gene OTTHUMG00000155117.1;	0	0.181067	0.382174	0	0	0.275577	0	0.112368	0	0.127318	0	0.249558	0	0	0	0	0.246216	0	0.116218	0.111911	0	0	0.107036	0	0.102866	0	0	0.135328	0	0.110314	0.28256	0.215397	0.450735	0.531734
ENSG00000271709	0.00548157	0.0247651	5.05025	2.36842	2.13233	up	chr2	HAVANA	gene	120866378	120867403	-	lincRNA	RP11-297J22.1	level 2; havana_gene OTTHUMG00000185284.1;	0	0	0	0	0	0	0	0.0672847	0.0795126	0.226816	0.0830476	0.0725834	0.528887	0	0	0.17371	0	0.262198	0.0690084	0.130299	0	0.0751038	0	0	0	0	0.0596367	0.159263	0.149734	0	0.332584	0.0632529	0.161652	0
ENSG00000260163	0.000666329	0.00390587	0.904523	0.157895	5.72864	up	chr2	HAVANA	gene	127025211	127029686	+	lincRNA	RP11-521O16.2	level 2; havana_gene OTTHUMG00000176163.1;	0	0	0	0.00621308	0	0.0113217	0	0	0	0	0	0	0	0	0.0265871	0.0243174	0.00775777	0	0	0	0	0.0155386	0	0	0	0	0	0.00825422	0	0	0.011511	0.00915455	0.0232364	0
ENSG00000204460	3.11421e-19	1.47432e-17	9.81407	0.105263	93.2337	up	chr2	HAVANA	gene	129242173	129273848	-	lincRNA	AC079586.1	level 1; havana_gene OTTHUMG00000153413.1;	0	0	0	0.0539378	0	0.0122513	0	0	0	0	0	0.0321474	0	0	0.0170465	0	0	0	0	0	0	0	0.0596087	0	0.0139035	3.04025	0.0677045	0	0	0	0	0	0.271485	0
ENSG00000237574	0.00728302	0.0315884	0.909548	0.315789	2.88023	up	chr2	HAVANA	gene	129923177	129946703	+	lincRNA	AC079776.3	level 2; havana_gene OTTHUMG00000153485.1;	0	0	0	0	0	0	0	0	0	0	0	0	0	0	0.0155629	0	0	0	0	0	0	0	0	0	0.0126976	0	0	0	0	0	0	0	0	0
ENSG00000223631	0.00364388	0.0174041	0.949749	0.210526	4.51131	up	chr2	HAVANA	gene	131402901	131409049	+	lincRNA	AC073869.19	level 2; havana_gene OTTHUMG00000153602.1;	0	0	0	0	0	0	0	0	0	0	0	0	0	0	0	0.112324	0	0	0	0.0176644	0	0.0205651	0	0	0	0.0188415	0	0	0	0	0	0.0346737	0.015055	0.0634757
ENSG00000224559	1.4259e-09	2.20015e-08	6.8191	1	6.8191	up	chr2	HAVANA	gene	131637025	131649615	+	lincRNA	AC093838.7	level 2; havana_gene OTTHUMG00000153621.1;	0	0	0	0.0241677	0	0.0586771	0.0292912	0	0	0	0.607953	0	0	0	0.571134	0.00787508	0.020094	0	0	0.00863277	0.842431	0	0.0268391	0	0	0.0369712	0.0324488	0	0	0.00910008	0	0	0.103606	0
ENSG00000226674	0.0005698	0.0033908	91.5678	40.4211	2.26535	up	chr2	HAVANA	gene	144667967	145262988	+	lincRNA	AC074093.1	level 1; tag ncRNA_host;havana_gene OTTHUMG00000153701.9;	3.94032	2.1372	1.47971	0.935814	1.52044	6.27543	0.960229	0.300998	1.12374	1.26475	6.61644	3.94014	3.38468	0.09903	4.24211	2.69909	1.3694	0.449256	7.20935	1.3993	1.70822	5.31749	2.14181	3.44055	5.95378	0.704719	1.70901	1.10016	1.31984	0.730918	0.30278	5.13954	15.9772	0.836518
ENSG00000233842	0.000976781	0.00550031	0.949749	0.157895	6.01508	up	chr2	HAVANA	gene	145915090	145931146	+	lincRNA	AC062031.1	level 2; havana_gene OTTHUMG00000153722.1;	0	0	0	0	0	0	0.0666342	0	0	0	0	0.0665238	0	0	0	0.691714	0	0	0	0	0	0	0	0	0	0.062603	0	0	0	0	0	0	0	0
ENSG00000226383	3.52502e-11	6.6947e-10	127.734	21.1053	6.05222	up	chr2	HAVANA	gene	156011530	156254950	-	lincRNA	AC093375.1	level 1; havana_gene OTTHUMG00000153834.2;	0.189664	0.515088	2.45721	0.11562	0.0656121	2.14866	0	0.516341	2.72591	1.30835	1.66216	1.51426	0.761026	0.746827	3.87161	0.0191427	1.07246	1.95721	7.91617	1.60173	1.78036	1.90714	0.922281	1.20649	1.20699	0	0.13803	0.104299	2.569	0.0882354	1.72767	0.869361	5.16433	1.49425
ENSG00000234584	8.22685e-05	0.000594039	8.87437	3.10526	2.85785	up	chr2	HAVANA	gene	157725708	157736005	-	lincRNA	AC019186.1	level 2; havana_gene OTTHUMG00000153914.1;	0.441073	0.255381	0.0899605	0.490109	0	0.258754	0.11575	0.845609	0	0	0.395134	0.116924	0.185934	0	0.484807	0.0916582	0	0.102531	0.545948	0	0.124282	0	0	0	0.386674	0.324064	0.849338	0.381019	0	0.103779	0.265133	0.101028	0.508643	0.623159
ENSG00000270557	3.21357e-06	3.01423e-05	39.8141	12.7368	3.1259	up	chr2	HAVANA	gene	157877683	157878565	+	lincRNA	RP11-546J1.1	level 2; tag overlapping_locus;havana_gene OTTHUMG00000185078.1;	0.399923	0.116375	0.663691	0.345559	1.05118	0.232785	0.828991	0.483887	0.506196	1.67949	0.416012	0.669786	0.547284	0.795422	0.758428	0.331845	0.948539	1.65307	2.76926	0.323896	0.927539	0.374846	0.325496	0.218045	0.964239	1.07301	1.15357	0.113628	0.538106	0.570444	1.06837	0.451169	1.2392	0.663291
ENSG00000271320	0.000404907	0.00249922	5.73367	1.94737	2.94432	up	chr2	HAVANA	gene	157917712	157918371	+	lincRNA	RP11-1152H14.1	level 2; tag overlapping_locus;havana_gene OTTHUMG00000185079.1;	0.156475	0	0.32195	0.0684986	0	0.182804	0	0.150712	0.358717	0.508829	0.55923	0.163485	0.395523	0	0.170669	0.194871	0.411387	0.0733516	0.0774046	0	0.606773	0.42211	0	0.0867979	0	0.229416	0.535191	0.0894848	0.167734	0.0740135	0	0.142181	0.603656	0
ENSG00000228586	6.65144e-06	5.90891e-05	1.27136	0.0526316	24.1558	up	chr2	HAVANA	gene	158685903	158753775	+	lincRNA	AC005042.5	level 2; tag overlapping_locus;havana_gene OTTHUMG00000153971.1;	0	0	0	0	0	0	0	0	0	0	0	0	0.106113	0	0	0	0	0.116549	0.249391	0	0	0	0	0	0.441328	0	0	0	0	0	0	0	0	0
ENSG00000233397	3.25774e-07	3.60452e-06	1.57789	0.0526316	29.9799	up	chr2	HAVANA	gene	162093429	162094854	+	lincRNA	AC008063.3	level 1; havana_gene OTTHUMG00000153861.1;	0	0	0.143325	0	0.084463	0	0	0	0	0	0.104072	0	0	0	0	0	0.183485	0	0	0	0.0971903	0	0	0	0.0765157	0.170759	0	0	0	0.0824533	0	0.159002	0.134553	0
ENSG00000232555	1.37821e-08	1.86082e-07	6.10553	0.894737	6.82383	up	chr2	HAVANA	gene	172315287	172323737	+	lincRNA	AC104088.1	level 2; havana_gene OTTHUMG00000154230.1;	0.125805	0	8.17022	0	0	0.147935	0	0.481561	0.593743	0	0.300958	0.147702	0.636679	0.14856	0	0.104666	0.26398	0.466198	1.01003	0	0.28591	0	0.343643	0.685019	2.93789	0.205646	0.00897798	1.17909	0	0	0	0.578832	0.780382	0.297854
ENSG00000270460	2.91777e-18	1.26201e-16	7.73367	0.105263	73.4698	up	chr2	HAVANA	gene	173811076	173811392	+	lincRNA	RP11-796E10.1	level 2; havana_gene OTTHUMG00000185116.1;	0	0	5.08034	0	0	1.06004	0	0	2.18044	5.39212	0	0.968717	2.63087	2.26355	0.507442	2.97246	0.467711	2.68919	1.81446	0	0	0	1.53863	1.10497	1.54655	3.03989	2.25778	2.05962	0	0	1.5477	2.17551	5.86623	1.04402
ENSG00000271151	4.31043e-05	0.000328845	36.7889	13.5263	2.71981	up	chr2	HAVANA	gene	173968351	173969418	+	lincRNA	RP11-394I13.2	level 2; havana_gene OTTHUMG00000185087.1;	0.423144	0.209181	0.384326	0.29756	0.586087	0.655868	0.596642	0.298493	0.773182	1.25061	0.776786	0.8674	0.615374	0.304239	1.2889	0.510597	0.608851	0.692728	2.20696	0.743828	1.04328	0.410845	0.287271	0.249934	1.24803	0.637558	0.460187	0.697689	0.0829563	0.329921	0.941766	0.380848	0.805895	0.550624
ENSG00000231453	2.47893e-16	8.60618e-15	23.206	1.52632	15.204	up	chr2	HAVANA	gene	174326027	174330643	+	lincRNA	AC018470.4	level 2; havana_gene OTTHUMG00000154148.1;	0.0108043	0	0.00906887	0.535848	0	0.861035	0	0.0877087	0.0118507	0.0468279	0.146561	0.815041	0.237283	0.05194	1.71162	0.0742184	0	0.0774652	0.0961939	0.00982573	0	0	0.147809	0.0724792	0.208321	0.281987	0	0.778031	0	0	0	0.137443	0	0.0994124
ENSG00000226853	0.00863594	0.0365511	25.6231	13.9474	1.83713	up	chr2	HAVANA	gene	174487389	174488386	+	lincRNA	AC010894.3	level 1; havana_gene OTTHUMG00000154152.2;	0	0.533744	2.38975	2.07429	2.78474	2.76878	1.35224	0.922878	2.55119	1.77252	2.87059	3.37523	4.32728	2.11276	1.18892	2.78544	1.59626	1.30984	3.85758	2.27723	2.72448	1.03335	5.61186	3.05553	3.52656	4.25312	2.24517	0.907574	2.19432	1.28469	0.845932	2.07687	2.90851	0.419823
ENSG00000226363	9.32253e-06	8.0725e-05	18.9447	6	3.15745	up	chr2	HAVANA	gene	176177717	176179008	+	lincRNA	AC009336.24	level 1; havana_gene OTTHUMG00000154176.3;	0.144775	0.0560765	0.846989	0.0317722	0.1394	0.141462	0.0372942	0.0700303	0.161523	0.955234	0.663718	0.186797	0.254022	0	0.447895	0.121324	0.344384	0.0356502	0.0412432	0.0331906	0	9.26e-146	0.772119	0.117058	0.501361	0.507935	0.156332	0.381646	0	0.0344024	0.201578	0.663879	1.19848	0.193264
ENSG00000163364	3.65298e-10	6.0468e-09	140.92	25.9474	5.43098	up	chr2	HAVANA	gene	176629589	176637931	-	lincRNA	AC017048.3	level 1; havana_gene OTTHUMG00000154156.3;	1.84605	1.1778	1.31035	4.73869	0.795408	7.98383	4.77828	0.289139	0.629494	0.679596	3.92371	3.69417	0.538786	2.07225	2.7477	4.26049	0.12536	0.334277	0.108485	0.346844	2.16366	0.316801	1.01341	0.261777	2.23583	0.823049	3.65064	5.87039	0.496583	3.48665	0.0930075	2.86376	10.5115	0.163044
ENSG00000224577	5.7744e-05	0.000429951	6.33166	2.05263	3.08465	up	chr2	HAVANA	gene	176637710	176655958	+	lincRNA	AC017048.4	level 1; havana_gene OTTHUMG00000154157.1;	0	0.165423	0	0.248538	0	0.16622	0.148236	0.137327	0	0	0.16956	0	0	0.0818144	0	0.179373	0	0	0.0704412	0	0	0.0766912	0	0	0.0624142	0	0.0608759	0.16445	0	0.134889	0.0565973	0.193764	0.43993	0
ENSG00000230552	1.79558e-07	2.07057e-06	6.86935	1.31579	5.2207	up	chr2	HAVANA	gene	176724268	176819310	-	lincRNA	AC092162.1	level 1; tag overlapping_locus;havana_gene OTTHUMG00000154103.2;	0.346743	0.0109159	0.0235451	0.0059345	0.00660311	0.0772521	0	0	0	0.00758986	0.359338	0.0282915	0.00589428	0	0	0.538586	0.00741124	0.0200913	0	0.0254384	0	0	0.0264123	0.00744449	0.00614414	0.0272619	0.011965	0.133269	0	0.0268577	0.0927459	0	0.00545975	0.00762572
ENSG00000227098	1.21877e-09	1.89742e-08	3.43719	0.210526	16.3266	up	chr2	HAVANA	gene	176845993	176849428	-	lincRNA	AC073636.1	level 1; havana_gene OTTHUMG00000154100.2;	0	0.244161	0	0	0	0	0.108644	0	0.122852	0	0	0	0	0.12317	0.231377	0.0875438	0	0	0	0	0	0	0	0	0	0	0	0	0.112515	0	0	0	0	0
ENSG00000236501	3.10497e-09	4.56893e-08	4.74372	0.526316	9.01307	up	chr2	HAVANA	gene	176990508	177164516	-	lincRNA	AC079305.11	level 2; tag overlapping_locus;havana_gene OTTHUMG00000155365.1;	0	0	0	0	0.107914	0	0.214361	0	0	0	0	0	0	0.119407	0	0.254976	0	0.102886	0	0	0	0	0.202255	0	0	0	0	0	0.118109	0	0.0886999	0	0	0
ENSG00000238171	0.000314897	0.00199472	0.924623	0.105263	8.78392	up	chr2	HAVANA	gene	181076051	181105968	-	lincRNA	AC068196.1	level 2; havana_gene OTTHUMG00000154203.1;	0	1.25e-51	0	1.01e-79	0	4.6e-69	1.53e-96	0	2.55e-109	0	1.52e-77	0.148266	0.045811	0	0.0810836	7.55e-120	3.31e-53	2.57e-49	0.107616	1.24e-60	8.61e-90	7.95e-65	4.14e-37	2.94e-52	0	0.0640714	0	0.140845	0.0746868	0	0.047665	0	9.07e-68	3.85e-60
ENSG00000237166	2.42596e-06	2.31128e-05	2.71357	0.421053	6.44472	up	chr2	HAVANA	gene	200712305	200735177	-	lincRNA	AC007163.3	level 2; havana_gene OTTHUMG00000154537.1;	0	0.0404002	0.0144937	0	0	0.0802361	0	0.0168439	0	0.131224	0	0	0.0291209	0	0.0186096	0.0573855	0.0548642	0	0.0342233	0.0473375	0	0.07351	0	0.0554962	0	0.0505317	0	0	0	0	0	0.0309866	0	0.0189038
ENSG00000240440	7.06299e-05	0.000516808	4.16583	1.31579	3.16603	up	chr2	HAVANA	gene	207235299	207237875	-	lincRNA	AC007879.3	level 2; tag overlapping_locus;havana_gene OTTHUMG00000154725.1;	0.290544	0	4.57e-06	0.843329	0	0	4e-08	0	1.03e-06	8.28e-07	0	0	0	0	0	9.85e-07	2.36e-06	2.52e-05	0	0.628096	0	7.78e-08	0	0	2.37e-06	1.08e-06	0	1.25e-06	0	0.274597	0	0	0	0
ENSG00000229647	1.47963e-11	2.94885e-10	79.5276	11.9474	6.6565	up	chr2	HAVANA	gene	207239650	207245887	+	lincRNA	AC007879.7	level 1; havana_gene OTTHUMG00000154787.1;	0.733175	0.749516	0.494694	1.51693	1.12259	3.70638	3.97864	3.79635	0.80577	0.749762	0.135861	1.41078	0.721521	0.233295	0.0699222	6.38563	1.51503	0.674295	1.17251	26.4052	1.7431	6.38608	2.10781	1.57049	2.30337	0.878883	12.6739	6.38835	0.661485	6.6165	0.300283	2.04149	0.398919	2.10327
ENSG00000225064	0.00581682	0.0260529	0.648241	0.157895	4.10553	up	chr2	HAVANA	gene	207260445	207270690	+	lincRNA	AC007879.6	level 1; havana_gene OTTHUMG00000154784.1;	0	0	0	0	0	0	0	0	0	0	0	0	0	0	0	0	0	0	0	0.342471	0	0	0	0	0	0	0.204727	0	0	0	0	0	0	0
ENSG00000236193	4.14512e-08	5.22438e-07	3.95477	0.578947	6.83097	up	chr2	HAVANA	gene	213155806	213167712	-	lincRNA	RP11-105N14.3	level 2; havana_gene OTTHUMG00000186255.1;	0	0	0	0	0.180645	0	0	0	0	0	0	0.393038	0.15278	0.65583	0	0	0	0	0	0	0	0	0	0	0	0	0	0	0	0	0	0	0	0.208884
ENSG00000230838	1.33708e-17	5.39766e-16	258.322	21.3684	12.0889	up	chr2	HAVANA	gene	215718043	215719424	+	lincRNA	AC093850.2	level 2; havana_gene OTTHUMG00000154838.1;	35.7453	14.3597	7.43248	9.05303	8.49102	7.88943	0.336631	3.7289	1.57484	2.53649	1.82674	9.19995	1.63174	1.30435	0.264177	33.8557	1.95131	1.36081	0.159665	5.1502	30.7934	7.31835	6.91507	2.95857	1.9803	6.54716	27.7376	8.67994	1.38343	9.30857	0.321301	23.4026	0.684608	6.67674
ENSG00000239498	0.000107174	0.000755035	1.62312	0.263158	6.16784	up	chr2	HAVANA	gene	220105656	220450778	+	lincRNA	AC114765.1	level 2; tag overlapping_locus;havana_gene OTTHUMG00000153855.1;	0.0631887	0	0.208924	0	0	0	0	0	0.0717153	0	0	0	0	0	0	0	0	0.0594849	0	0	0	0.0679179	0	0	0.0553931	0	0.0540164	0.072028	0	0	0	0.0572081	0.146571	0.280821
ENSG00000236451	2.41653e-11	4.70618e-10	3.06533	0.0526316	58.2412	up	chr2	HAVANA	gene	220450679	220704566	+	lincRNA	AC067956.1	level 2; tag overlapping_locus;havana_gene OTTHUMG00000153857.1;	0	0	0.0287948	0	0	0.0132832	0.017693	0.066927	0.151413	0.0186211	0	0	0	0.0192077	0	0	0	0.0163837	0	0.0783648	0.0368743	0.0365084	0.0484439	0.0183739	0	0	0	0.135713	0	0.0328825	0	0.0153894	0.0668741	0.11266
ENSG00000267034	1.8804e-08	2.48727e-07	74.1005	16.4211	4.51253	up	chr2	HAVANA	gene	222317242	222318653	-	lincRNA	RP11-384O8.1	level 2; havana_gene OTTHUMG00000180633.1;	0.915509	0.209407	0.854794	3.91736	0.510909	3.31248	0	0.620096	0.0596858	0.48297	1.4688	2.7688	1.98135	0.151226	2.35123	0.42433	0.677286	1.3987	4.52765	0.339688	0.0290356	0.786546	0.8011	0.951883	0.562146	1.2188	1.28825	1.00466	0.610762	0.394819	0.190953	0.346451	0.899888	0.766603
ENSG00000232023	7.65707e-20	3.83782e-18	13.0101	0.263158	49.4382	up	chr2	HAVANA	gene	228483261	228611395	-	lincRNA	AC009410.1	level 1; havana_gene OTTHUMG00000153589.2;	0.0751904	0	1.39356	0	0	0.819543	0.0783327	0.362293	0	0	3.22396	0.732144	0.380099	0	2.77275	0.124845	0.0790921	0.634974	0.148776	0	1.20597	0.243209	0.208207	0.416305	0.461351	0.73479	0	0	0	0	0	0.0682709	0.232154	0.755173
ENSG00000238062	0.000135124	0.000933993	5.58291	2.10526	2.65188	up	chr2	HAVANA	gene	230984368	230996032	-	lincRNA	AC105344.2	level 1; havana_gene OTTHUMG00000154076.1;	0	0.0148342	0	0.00807587	0.0179654	0.00735275	0	0	0	0.0515843	0.0112862	0	0.0320494	0	0.0204481	0.00789451	0	0.0272906	0.0188347	0.00865416	0	0.0100942	0	0.0202684	0.0668111	0.0185312	0.00813223	0	0	0.0560123	0	0.0170226	0.0593491	0.0103749
ENSG00000181798	0.000974411	0.00548934	33.8693	16.3684	2.06919	up	chr2	HAVANA	gene	231508426	231514339	-	lincRNA	LINC00471	level 2; havana_gene OTTHUMG00000133227.2;	0.0607401	0.566658	0.304145	0.416088	0.432661	0.117565	0.0940548	0.265499	0.0674686	0.296194	0.288427	0.682161	0.204531	0.341725	1.44166	0.151144	0.76963	0.375035	0.0901206	0.390074	0.328075	0.226582	0.682104	0.523643	0.852232	0.473495	0.129738	0.137456	0.590153	0.115939	0.478927	0.190974	0.519027	0.0666834
ENSG00000261298	7.03098e-17	2.60231e-15	8.67337	0.105263	82.397	up	chr2	HAVANA	gene	234222838	234224514	+	lincRNA	RP11-309M7.1	level 2; havana_gene OTTHUMG00000176300.1;	0.147262	0.282137	0.146053	0.0632345	0	0.0285241	0	0	0	0	0	0	0	0	0	1.42358	0	0	0	0	0	0	0	0.0398256	0	0.0321609	0	0	0.0356108	0.13087	0	0.0296623	0.05125	0.0362627
ENSG00000228162	1.57514e-20	8.49142e-19	11.5377	0.105263	109.608	up	chr2	HAVANA	gene	234438328	234462127	+	lincRNA	AC097713.3	level 1; havana_gene OTTHUMG00000153158.1;	0.207998	0	0	0.0921725	0	0.325107	0	0.0997723	0	0	0	0.219942	2.5424	0	0	0.259265	0	0.968522	1.64725	0	0	0	0.0952056	0.3517	3.82889	0.305501	0	0	0	0	0	0	0	0
ENSG00000224132	0.00302922	0.0148638	3.35176	1.26316	2.65348	up	chr2	HAVANA	gene	237257091	237257676	+	lincRNA	AC112715.2	level 1; havana_gene OTTHUMG00000153019.3;	0.635265	0	0	0.311123	0	0	0	0.610443	0.398028	0.354698	0	0.709819	0	0	0.366857	0.270055	0	0.286149	0	0.637865	0	1.08853	0.851635	0	0.565183	0	0	0	0.335824	0.301421	0	0	0	0
ENSG00000222022	6.25172e-15	1.84039e-13	17.2965	1.47368	11.7369	up	chr2	HAVANA	gene	237421420	237425276	-	lincRNA	AC112721.1	level 2; havana_gene OTTHUMG00000152981.1;	0.0956603	0	0.0783463	0.0844459	0.0928134	0.14935	0	0.183762	0	0	0	0.10077	0	0	0	0.0794652	0	0.0892756	0	0.0903997	0.10698	0.20739	0	0	0	0.187227	1.14563	0	0	0	0	0.0873037	0.147298	0
ENSG00000222032	1.54103e-13	3.86937e-12	33.1357	4.05263	8.17634	up	chr2	HAVANA	gene	237428920	237434822	-	lincRNA	AC112721.2	level 2; havana_gene OTTHUMG00000152980.2;	1.23037	0.604389	0.182431	0.497525	0.327364	0.612567	0.587272	0.643192	0	0	0.133622	0.356056	0.188612	0.393582	0	0.836841	0.939123	0.519819	0	1.80964	0.757036	1.0959	0.102186	0.126696	0.29418	0.986272	3.15916	0.515494	0.477459	1.36821	0	1.53785	0	0.885453
ENSG00000232306	1.84583e-05	0.000151367	6.60302	1.73684	3.80174	up	chr2	HAVANA	gene	238295392	238300620	-	lincRNA	AC012485.2	level 1; havana_gene OTTHUMG00000152883.2;	0.207304	0	0	0	0.60503	0	0	0.099444	0.241478	0	0	0	0	0.726503	0	0	0	0	0	0	0	0	0	0	0	0.101491	0	0	0	0	0.331801	0	1.75417	0
ENSG00000227744	2.96284e-05	0.000233348	3.0603	0.789474	3.87638	up	chr2	HAVANA	gene	238919302	238926269	-	lincRNA	AC114788.2	level 1; havana_gene OTTHUMG00000152837.1;	0	0.00746078	0.00804212	0	0	0	0.246142	0.0280133	0	0	0	0	0	0	0	0.0158821	0.0303933	0	0	0	0.0204704	0.0101539	0	0	0.00840061	0.0186405	0	0.0107869	0	0.0183523	0	0.0171231	0	0
ENSG00000219159	4.16316e-28	4.63249e-26	26.0804	0.157895	165.176	up	chr2	HAVANA	gene	240686334	240690414	+	lincRNA	AC011298.2	level 1; havana_gene OTTHUMG00000152264.2;	0.0918749	0.82521	0.109417	0	0	0.114197	0	0	0.434838	0	1.20238	0.158344	0.0361741	0.0987784	0.0846708	0	0	0	0.00974802	0	0	0.0483192	0.00928233	0	0.0791988	0	0.0385799	0.103365	0	0.171232	0.0535724	0.287501	16.4468	0
ENSG00000226423	0.0117059	0.0473437	2.75377	1.57895	1.74405	up	chr2	HAVANA	gene	242025183	242026176	-	lincRNA	AC093642.4	level 1; havana_gene OTTHUMG00000151372.1;	0.102965	0	0	0.456053	0.100146	0	0	0	0	0	0	0.108827	0.0867949	0	0	0	0.216209	0	0	0	0	0.111829	0	0	0	0	0.0880981	0.35523	0	0	0	0	0	0.116073
ENSG00000235947	2.39109e-06	2.28098e-05	44.7638	13.4211	3.33534	up	chr3	HAVANA	gene	4749192	4751590	-	lincRNA	EGOT	level 2; havana_gene OTTHUMG00000156235.2;	0.283344	0.200344	0.408995	0.176081	0.415276	0.159451	0.0265663	0.175288	1.31222	0.11165	0.0611374	0.60355	0.0650474	0.809644	0	0.192274	0.0816282	0.0244995	0	0.235828	0.194313	0.164529	0	0.166091	0.225894	0.20074	0.638176	0.582319	0	0.172233	0.101459	0.0693424	0.620715	0.141159
ENSG00000229642	1.12079e-06	1.12763e-05	2.97487	0.526316	5.65226	up	chr3	HAVANA	gene	5962842	6124120	+	lincRNA	AC027119.1	level 2; havana_gene OTTHUMG00000154907.1;	0	0	0	0	0	0	0	0	0	0	0	0	0	0	0	0	0	0	0	0	7.86289	0.166958	0	0	0	0	0	0	0	0.711308	0	0	0	0
ENSG00000189229	2.51414e-18	1.09654e-16	22.1558	1	22.1558	up	chr3	HAVANA	gene	6490479	6736129	+	lincRNA	AC069277.2	level 2; tag overlapping_locus;havana_gene OTTHUMG00000154923.2;	0	0	0.139111	3.87165	0	6.56829	0	0	0	0	0	0	0	3.14311	0	0	0	0.0792443	0	0	0	0	0	0	0	0	0	0	0	0	0	0	0.195816	0
ENSG00000226258	0.000320134	0.00202224	0.81407	0.0526316	15.4673	up	chr3	HAVANA	gene	6631689	6805449	-	lincRNA	AC069277.1	level 2; tag overlapping_locus;havana_gene OTTHUMG00000154912.5;	0	0	0	0	0	0.134332	0	0	0	0	0	0	0	0	0	0	0	0	0	0	0	0	0	0	0	0	0	0	0	0	0	0	0.0365508	0
ENSG00000231401	1.3664e-06	1.35769e-05	1.85427	0.210526	8.80779	up	chr3	HAVANA	gene	8364707	8366392	-	lincRNA	AC023481.1	level 2; tag overlapping_locus;havana_gene OTTHUMG00000154972.1;	0	0	0.0381343	0	0	0	0.0475357	0	0	0	0.0545543	0	0	0	0	0	0	0	0.13622	0	0.0999837	0	0	0	0.0402467	0	0.117685	0	0	0	0	0	0.0355791	0
ENSG00000237838	5.85056e-06	5.24757e-05	3.42211	0.842105	4.06376	up	chr3	HAVANA	gene	24687919	25174305	+	lincRNA	AC133680.1	level 2; tag ncRNA_host;havana_gene OTTHUMG00000155664.2;	0.0968563	0	0	0	0	0.907449	0	0	0	0	0.231116	0.510432	0.326542	0.22552	2.19294	0	0	0.542184	0	0	0	0	0	0	0	0	0	0	0	0	0.0773964	0.0884226	0	0
ENSG00000225548	9.62648e-36	2.26836e-33	66.397	0.210526	315.386	up	chr3	HAVANA	gene	27797563	27931579	+	lincRNA	AC098973.2	level 2; havana_gene OTTHUMG00000155653.2;	0	0	6.94266	0	0	19.1872	0	14.9085	0.0324841	0	1.23297	1.16806	16.9994	0.323105	6.03889	1.40986	0	15.8063	26.5792	0	21.7028	0	13.402	15.4486	28.9052	0.133636	0	17.951	0	0	0	4.30507	8.91142	0
ENSG00000235493	1.59705e-20	8.59171e-19	9.97487	0.0526316	189.523	up	chr3	HAVANA	gene	27916774	28059268	-	lincRNA	AC092415.1	level 2; havana_gene OTTHUMG00000155651.2;	0.12612	0.142715	1.31248	0.0548192	0	0.546777	0	0.81699	0.107344	0.0569545	0	0.39381	0.0531199	0	0.479781	0.20145	0.099602	0.118731	0.14036	0	0.346514	0	0.113077	0.822462	1.65162	0	0.270436	0.0239596	0.338736	0	0.0834053	0	1.34114	0
ENSG00000226302	0.000273645	0.00175691	0.778894	0.0526316	14.799	up	chr3	HAVANA	gene	40603125	40605427	-	lincRNA	RP11-528N21.1	level 1; havana_gene OTTHUMG00000156009.1;	0	0	0	0	0	0.0531797	0	0	0	0	0	0	0	0	0	0	0	0	0.0676328	0.0638107	0	0	0	0	0	0	0	0	0	0	0	0	0	0.0761013
ENSG00000231873	0.00101026	0.00565884	2.75377	1	2.75377	up	chr3	HAVANA	gene	40766207	40862626	+	lincRNA	RP11-761N21.1	level 1; havana_gene OTTHUMG00000156011.1;	1.57261	0.202129	0	0.235328	0	0	0	0	0	0	0	1.12133	0.110557	0	0	0.327202	0	0	0	0	0.29864	0	0.357549	0	0	0.128585	0	0	0	0.123039	0	0	0	0
ENSG00000233919	0.000136645	0.000942258	1.20603	0.210526	5.72864	up	chr3	HAVANA	gene	41162287	41168547	-	lincRNA	RP11-372H2.1	level 2; havana_gene OTTHUMG00000156144.1;	0	0.20776	0	0	0	0.279461	0	0	0	0	0	0	0	0	0	0	0	0	0	0	0	0	0	0	0	0	0.0766102	0	0	0	0	0	0	0
ENSG00000272121	0.000139228	0.00095842	2.41709	0.684211	3.53266	up	chr3	HAVANA	gene	43998081	43999149	-	lincRNA	RP4-555D20.4	level 2; havana_gene OTTHUMG00000185495.1;	0	0	0	0	0	0.0297749	0.715073	0	0	0.0832704	0	0	0.0646955	0	0.373728	0	0	0.0364145	0.0380037	0.070751	0.0833567	0	0.0717293	0	0	0	0	0	0	0.475964	0	0	0.119244	0
ENSG00000240708	1.49786e-13	3.76823e-12	4.09548	0.105263	38.907	up	chr3	HAVANA	gene	55296200	55300738	+	lincRNA	RP11-64C1.1	level 2; havana_gene OTTHUMG00000158359.1;	0.0461981	0	0	0.0197137	0	0	0	0	0	0	1.76777	0	0.0194429	0	0	0	0	0	0	0	0	0	0	0	0.0405153	0	0	0.0260943	0	0	0	0.0207146	0.0179626	0
ENSG00000244342	1.29861e-07	1.52618e-06	5.36181	0.842105	6.36715	up	chr3	HAVANA	gene	62950430	63125062	+	lincRNA	RP11-129K20.2	level 2; havana_gene OTTHUMG00000158701.1;	0	0.127856	0.022187	0	0.017267	0	0	0.0258125	0.0294245	0.0863306	0.177984	0.0908559	0.0223536	0	0.0572506	0.0660766	0.194457	0.0252521	0.0525344	0.033308	0.02863	0	0	0.0195268	0	0.0611989	0	0	0	0.0253623	0	0.0326982	0.165125	0.029114
ENSG00000244564	0.00606855	0.0270315	3.59799	1.68421	2.13631	up	chr3	HAVANA	gene	64445231	64454832	+	lincRNA	RP11-14D22.1	level 2; havana_gene OTTHUMG00000158709.1;	0	0	0	0	0	0	0	0	0	0	0	0	0	0	0	0	0	0	0	0	0	0	0	0	0	0	0	0	0	0	0	0	0	0
ENSG00000240405	4.58229e-11	8.55908e-10	5.80905	0.473684	12.2635	up	chr3	HAVANA	gene	69999550	70518064	+	lincRNA	SAMMSON	level 2; havana_gene OTTHUMG00000159017.3;	0.114035	0	0.202128	0.0147759	0.0164177	0.0536716	0	0	1.01214	0.0940478	0.243296	0.227985	0.104847	0.146689	0.0373452	0.101105	0	0	0.124071	0	0.418562	0	0.0163105	0.701396	0.0761254	0	0.105895	0.143596	0	0	0	0.114341	0.482593	0
ENSG00000270562	0.0042342	0.019806	59.3065	31.7368	1.8687	up	chr3	HAVANA	gene	71584943	71587409	+	lincRNA	RP11-154H23.3	level 2; havana_gene OTTHUMG00000175716.2;	0.308518	0.131034	0.164638	0.381402	0.688956	0.162531	0.0865743	0.1776	0.231203	0.364689	0.465588	0.568278	0.200632	0.281689	1.31141	1.1919	0.311395	0.44159	0.31902	0.344838	0.255356	0.312569	0.0791425	0.254419	0.110697	0.245712	0.586938	0.584966	0.0758808	0.187945	0.341681	0.238432	0.0545969	0.306104
ENSG00000244345	0.00945905	0.0395527	1.03518	0.421053	2.45854	up	chr3	HAVANA	gene	72504806	72550552	-	lincRNA	RP11-654C22.2	level 1; havana_gene OTTHUMG00000159191.1;	0	0	0	0	0	0	0	0	0	0.0557111	0	0	0	0.0584664	0	0	0	0.0970974	0.101702	0	0.0561474	0	0	0	0	0	0	0.058441	0	0	0	0	0	0
ENSG00000242741	0.00300558	0.0147631	2.58291	1.05263	2.45377	up	chr3	HAVANA	gene	73808601	73902866	+	lincRNA	RP11-20B7.1	level 2; havana_gene OTTHUMG00000158832.2;	0	0.0463324	0.0988986	0	0	0.185756	0	0	0	0	0.0710998	0.247546	0	0	0	0.0495997	0	0	0	0	0	0	0	1.68261	0	0	0	0	0	0.0567283	0	0	0	0.132634
ENSG00000242516	0.00293978	0.0144713	109.995	58.3684	1.88449	up	chr3	HAVANA	gene	75672391	75679303	+	lincRNA	LINC00960	level 2; havana_gene OTTHUMG00000158961.1;	0.0706503	2.43719	0.117813	2.16309	2.38947	1.14755	0.0596903	0.365273	0.145626	0.170559	0.449954	1.04215	0.0486888	0.213364	1.01367	3.31067	0.0916195	0.732844	2.5038	1.18316	3.91098	0.0616222	0.392071	0.0354714	0.684463	0.0281771	0.287959	0.163739	0.161558	0.566041	0.0556345	0.455969	1.17389	0.18131
ENSG00000243694	0.00218108	0.0111782	1.09045	0.263158	4.14372	up	chr3	HAVANA	gene	80993868	81095647	+	lincRNA	RP11-6B4.1	level 2; havana_gene OTTHUMG00000158949.1;	0.840184	0	0	0	0.0905057	0	0	0	0	0	0	0	0	0	0	0	0	0	0	0	0	0	0	0	0	0	0	0	0	0	0	0	0	0
ENSG00000261292	5.59416e-05	0.000418325	3.32161	0.789474	4.20737	up	chr3	HAVANA	gene	97759523	97761532	+	lincRNA	RP11-389G6.3	level 2; havana_gene OTTHUMG00000175728.2;	0.0177173	0	0.0148412	0	0.0167588	0.0410871	0.0547297	0.0172486	0	0	0.168109	0	0	0	0.190599	0	0	0.0168889	0	0	0	0.0564673	0	0	0	0.0172503	0	0	0	0	0	0	0	0
ENSG00000240476	8.20856e-30	1.07404e-27	111.608	2.05263	54.3731	up	chr3	HAVANA	gene	98981058	98983096	+	lincRNA	CTD-2021J15.2	level 2; tag overlapping_locus;havana_gene OTTHUMG00000159060.1;	0.443211	0.0688218	0.515724	0.152784	0.126853	0.0343735	17.1756	0	0.0993609	0	0	0.182218	0	0	0	0.220635	0.701147	0	0	9.12477	0	24.0592	0.0412982	0	0.155443	0.172906	1.62866	0	0	38.2806	0	0.119839	0.034361	0.0489047
ENSG00000241280	7.52056e-06	6.60774e-05	5.84925	1.68421	3.47299	up	chr3	HAVANA	gene	101960358	101997926	+	lincRNA	RP11-221J22.2	level 2; tag overlapping_locus;havana_gene OTTHUMG00000159237.3;	0.127912	0.263395	0.579036	0.670328	0.000152	0.0444696	0.179074	0.0740615	0	0.0617349	0.112827	0.660889	0.0159953	0.0638422	0.020455	0.721258	0.288366	0.108767	0	0.593199	0.0612805	0.301081	0.0178516	0.207309	0.178869	0.3064	0.288277	0.0644027	0.0822845	0.509736	0.0149571	0.173004	1.53611	1.01824
ENSG00000241469	0.000606054	0.00358887	0.904523	0.105263	8.59296	up	chr3	HAVANA	gene	107840228	107882000	-	lincRNA	RP11-631B21.1	level 2; havana_gene OTTHUMG00000159195.4;	0	0	0	0	0	0.108787	0	0	0	0	0.0559497	0	0	0	0.0179142	0	0	0	0	0	0	0	0	0	0	0	0	0	0	0.0316129	0.013098	0	0	0
ENSG00000206532	1.1004e-12	2.50785e-11	52.7186	6.73684	7.82542	up	chr3	HAVANA	gene	110888384	110893476	-	lincRNA	RP11-553A10.1	level 1; havana_gene OTTHUMG00000159242.1;	0	0.0405561	1.64556	0.238131	0.475575	0.513056	5.24081	0.376818	1.62172	0	0.7864	0.450767	0.281315	0.0634547	0.898122	0.543097	0	0.469094	2.37996	1.37143	0.356555	0.592639	0.750897	0.775323	1.74005	2.05328	0	0.554513	0.0598727	0	0.261447	0.443474	0.334376	0.185042
ENSG00000239482	2.88062e-12	6.22453e-11	8.46231	0.894737	9.45788	up	chr3	HAVANA	gene	112302478	112332791	+	lincRNA	RP11-90K6.1	level 2; tag overlapping_locus;havana_gene OTTHUMG00000159246.2;	0.782564	0	0	0.0516307	0	0.0287678	0	6.87e-61	0	0.197218	0	2.95e-42	0	0.238277	0	0	0.362493	0	0	0	0.0402477	0	0.034671	3.49e-31	0.119509	0	0	0.160815	0	0	0	0.233832	0.0288126	0
ENSG00000240893	0.00845291	0.0358844	2.27136	1	2.27136	up	chr3	HAVANA	gene	112736447	112749319	-	lincRNA	RP11-572C15.5	level 2; havana_gene OTTHUMG00000159320.1;	0	0	0.0147236	0	0.0166245	0	0	0.0684463	0	0	0.145921	0	0	0	0	0	0	0	0	0	0	0	0.0165137	0.0187967	0.015415	0.0171127	0	0	0	0.0168144	0	0	0.0136786	0
ENSG00000243276	1.9815e-10	3.4022e-09	3.13065	0.263158	11.8965	up	chr3	HAVANA	gene	118004819	118557668	-	lincRNA	RP11-384F7.1	level 2; havana_gene OTTHUMG00000159346.3;	0	0	0	0	0	1.24872	0	0	0	0	0.190177	0.171263	0	0	0.176392	0	0	0.145846	0.846767	0	0	0.174702	0.143391	0	0	0	0	0	0	0	0	0	0.243376	0
ENSG00000242622	0.00148546	0.00795936	71.3367	35.6316	2.00206	up	chr3	HAVANA	gene	120094895	120136783	+	lincRNA	RP11-18H7.1	level 1; tag ncRNA_host;havana_gene OTTHUMG00000159401.1;	0.239521	0.066909	0.161605	0.259762	1.10667	0.459208	0.249524	0.105701	0.144765	0.613637	0.885204	1.23263	0.569126	0.485294	3.23105	0.703918	0.342952	0.573256	5.1926	0.329005	0.358546	0.516402	1.16768	1.48166	0.844448	0.87624	0.520105	1.29982	0.683357	0.164089	0.8303	0.652464	0.770837	0.84908
ENSG00000248243	4.27548e-15	1.2796e-13	47.8543	4.57895	10.4509	up	chr3	HAVANA	gene	130089433	130094304	-	lincRNA	RP11-93K22.13	level 2; havana_gene OTTHUMG00000159896.1;	0.689765	0.890462	3.3203	0.150322	5.03049	0.268295	0.0239223	0	0.628673	0.336423	1.80654	0.358728	0.29054	0.448601	0	0.458047	0.943707	0.324155	0.443543	0.386393	0	2.09137	2.95545	1.39496	0.423244	0.786091	2.1524	1.9026	1.18463	0.827917	1.07779	0.969287	0.559525	0.230395
ENSG00000243832	0.000281088	0.00180027	1.66834	0.473684	3.52205	up	chr3	HAVANA	gene	134055256	134057648	-	lincRNA	RP11-202A13.1	level 1; havana_gene OTTHUMG00000159748.1;	0.0824106	0	0.203232	0	0.318425	0.0642194	0	0	0.09472	0	0	0	0	0.0952391	0	0	0.173276	0	0	0	0	0	0	0	0.0722334	0.161147	0	0	0	0.155808	0	0	0	0
ENSG00000239513	3.21694e-08	4.12015e-07	2.83417	0.368421	7.69275	up	chr3	HAVANA	gene	137771949	137780878	+	lincRNA	RP11-2A4.3	level 2; havana_gene OTTHUMG00000159758.1;	0	0	0	0	0	0	0	0	0	0	0	0	0	0.408678	0.501754	0	0	0	0	0	0	0	0	0	0	0	0	0	0	0	0.119025	0.0271207	0	0
ENSG00000242671	8.08543e-12	1.65575e-10	3.37688	0.0526316	64.1608	up	chr3	HAVANA	gene	146921923	146925218	+	lincRNA	RP11-232M24.1	level 2; havana_gene OTTHUMG00000159455.1;	0	0	0	0	0	0.0962638	0	0	0	0	0.0234227	0	0	0	0	0	0	0	0	0	0	0	0	0	0	0	0	0	0	0	0	0	0	0
ENSG00000242440	7.83088e-09	1.09506e-07	2.24623	0.0526316	42.6784	up	chr3	HAVANA	gene	148280891	148399956	+	lincRNA	RP11-501O2.5	level 1; havana_gene OTTHUMG00000159505.1;	0	0	0	0	0	2.7417	0	0	0	0	0.309162	0	0	0	1.6484	0	0	0	0	0	0	0	0	0.311524	0	0	0	0	0.248759	0	0	0.223843	0	0
ENSG00000243885	1.70901e-09	2.60382e-08	12.593	2.10526	5.98166	up	chr3	HAVANA	gene	149384179	149385800	-	lincRNA	RP11-278L15.2	level 2; havana_gene OTTHUMG00000159595.1;	0.293799	0	0.104725	0.0361318	0.560169	0	0.0434299	0.162738	0.0469743	0.0454848	0	0.258544	0.247382	0.142519	0	0	0.664107	0.0794836	0.62276	0	0.045616	0.987071	0.39137	0	0.883232	0	0.107599	0.142844	0	0.199854	0.298525	0	0.0651005	0.0925448
ENSG00000243321	2.19716e-10	3.749e-09	7.84422	1.10526	7.09715	up	chr3	HAVANA	gene	150077494	150080117	-	lincRNA	RP11-167H9.3	level 2; havana_gene OTTHUMG00000159740.1;	0	0	0	0.339901	0	0.0420793	0	0	0	0	0	722.298	0	0.0405798	0.019521	0.0601856	0.0191787	0	0	0	0.116857	0	0	0	0.0159131	0	0	0.0409486	0	0	0.0285444	0	0.0282392	0
ENSG00000244541	4.14707e-12	8.78256e-11	5.82915	0.368421	15.822	up	chr3	HAVANA	gene	150238519	150240209	+	lincRNA	RP11-167H9.6	level 2; havana_gene OTTHUMG00000159737.1;	0.593281	0	0.119863	0.105903	0.146489	0.278769	0	0.141606	0	0.161233	0	0	0	0	0	0.123519	0	0	0	0.339745	0	0.905854	0	0.514586	0.260223	1.27943	0	0.344049	0	0.138979	0	0	0.227554	0
ENSG00000239941	0.0112832	0.0459014	11.9397	7.31579	1.63205	up	chr3	HAVANA	gene	152118173	152151724	-	lincRNA	RP11-246A10.1	level 2; havana_gene OTTHUMG00000159881.1;	0.10686	0	1.57063	0	0.104073	0.0835456	0	0	9.22904	0	0.127602	0.11314	0.360345	0.12503	0	0.266431	0.112174	0.198891	0	0.101482	0.120222	0	0.293252	1.81006	0	0	0.182886	0.122992	0.228213	0	0	0.195629	0.164356	0
ENSG00000237787	0.000416099	0.0025592	0.929648	0.157895	5.88777	up	chr3	HAVANA	gene	153484495	153502697	+	lincRNA	C3orf79	level 2; havana_gene OTTHUMG00000159629.1;	0.0980822	0	0.0802769	0	0	0	0	0	0	0	0	0	0	0	0	0	0	0	0.0970754	0	0	0	0	0	0	0	0	0	0	0	0	0	0	0
ENSG00000243486	1.68633e-07	1.95236e-06	1.64322	0.0526316	31.2211	up	chr3	HAVANA	gene	153881526	153940836	+	lincRNA	RP11-217E22.5	level 2; havana_gene OTTHUMG00000159649.1;	0.141105	0	0	0	0.0678868	0	0	0	0	0	0	0	0	0	0	0	0	0.0662839	0	0	0	0	0	0.0779028	0.0618442	0	0	0	0	0	0	0.0639878	0	0
ENSG00000243629	2.91049e-09	4.29854e-08	16.3719	3.15789	5.18442	up	chr3	HAVANA	gene	157081667	157123004	-	lincRNA	RP11-6F2.4	level 2; havana_gene OTTHUMG00000158717.1;	0.634182	0.192816	1.60304	0.0965469	0.583185	0.170829	0.943215	0.102902	0.116442	0.180614	0.104468	0.0715082	0.100532	0.229658	0	0.0603713	0.242078	0.170694	0	0.562059	0.0567125	1.95666	0.151135	0.112816	0.104025	0.0857589	0.300957	0.159008	0.133377	0.470205	0.166265	0.126219	1.26623	0.127546
ENSG00000241544	1.49894e-09	2.3033e-08	3.40704	0.210526	16.1834	up	chr3	HAVANA	gene	157081841	157088547	+	lincRNA	RP11-6F2.5	level 1; havana_gene OTTHUMG00000158714.1;	4.06e-06	0.213286	0.0915833	0.0548657	1.05e-05	0.241575	1.29e-06	1.69e-06	4.88e-07	0.0146185	5.89e-08	0.0255298	0.110136	0.0939251	0	0.0804065	1.25e-06	0.210703	0	0.115254	4.09e-07	0.945802	0.137902	0.00032	0.04984	0	1.66e-06	1.98e-06	7.23e-07	0.505291	7.05e-07	1.01e-07	0.869966	0.01029
ENSG00000240567	0.000726245	0.00422239	1.94975	0.684211	2.84963	up	chr3	HAVANA	gene	161426427	161448242	+	lincRNA	RP11-3P17.4	level 2; tag overlapping_locus;havana_gene OTTHUMG00000159075.2;	0	0	0	0.0101673	0.0113072	0.0092506	0.0246374	0.0116712	0	0	0.0141959	0.0242383	0.0302327	0	0	0	0.012663	0.0343071	0.0355327	0.0108957	0.102517	0	0.0563503	0	0	0	0	0.0404874	0	0	0	0.0214209	0	0.0391793
ENSG00000241168	3.69627e-06	3.43481e-05	1.89447	0.210526	8.99874	up	chr3	HAVANA	gene	163026396	163232149	+	lincRNA	RP11-10O22.1	level 2; tag overlapping_locus;havana_gene OTTHUMG00000158020.1;	0	0	0	0.0167718	0	0.076093	0	0	0	0	0	0	0.0165662	0	0.233019	0	0	0	0	0	0	0	0.314173	0.0210759	0.0345242	0	0	0	0	0	0	0.0352733	0	0
ENSG00000241767	6.33448e-10	1.02382e-08	3.52764	0.210526	16.7563	up	chr3	HAVANA	gene	164714095	164831480	-	lincRNA	RP11-71H9.1	level 1; havana_gene OTTHUMG00000158064.2;	0	0	0	0	0.104445	0	0	0	0	0.116311	0.320611	0	0	0.125278	0	0.0891183	0	0	0	0	0	0	0	0	0.187997	0	0	0	0	0.201922	0	0.392646	0	0
ENSG00000244128	1.03173e-14	2.96514e-13	12.8241	1	12.8241	up	chr3	HAVANA	gene	165206960	165655423	+	lincRNA	RP11-85M11.2	level 2; havana_gene OTTHUMG00000158130.1;	0.103652	0	0	0	0	0	1.90128	0.110974	0.241456	0	0	0	0.167571	0	0.108539	0	0	0	0.130723	0	0.0413633	0	0.142408	0.441156	4.05118	0.158563	0	0.129676	0.110726	0	0	0.102961	0.079735	0
ENSG00000240033	1.63961e-11	3.24901e-10	4.43216	0.263158	16.8422	up	chr3	HAVANA	gene	166835021	166844956	-	lincRNA	RP11-12K11.2	level 1; havana_gene OTTHUMG00000158283.1;	0	0	0	0.153486	0	0	0	0.0569848	0	0	0	0.183106	0.0993297	0	0	0.0978718	0	0.0555729	0.233323	0	0	0	0.437568	0.0646485	10.4419	0.0575624	0	0.0671494	0	0	0	0	0	0
ENSG00000270141	0.00739039	0.0319839	1.24121	0.526316	2.35829	up	chr3	HAVANA	gene	169764520	169765060	-	lincRNA	TERC	level 2; tag ncRNA_host;havana_gene OTTHUMG00000184024.1;	0	0	0.282774	0	0	0	0	0.335435	0	0	0	0	0.148613	0	0	0	0.184612	0	0	0.17124	0	0	0.475624	0	0.547623	0	0	0	0	0	0	0.328403	0	0
ENSG00000240497	0.00805009	0.0344297	1.82915	0.789474	2.31692	up	chr3	HAVANA	gene	171468084	171469633	+	lincRNA	RP11-185E8.1	level 2; havana_gene OTTHUMG00000159050.3;	0	0	0	0	0	0	3.26772	0	0	0	0	0	0	0	0	0	0	1.18655	1.60815	0	0	0	0	0	0	0	0	0	0	0	0	0	2.47441	0
ENSG00000223387	1.47067e-07	1.71873e-06	35.0553	8.63158	4.06128	up	chr3	HAVANA	gene	172560888	172595607	-	lincRNA	RP11-408H1.3	level 2; havana_gene OTTHUMG00000156985.3;	0.146691	0.0163229	0.49257	0.109632	0.217538	0.32748	0.249608	0.37363	0.671765	0.0227066	0.062104	0.656616	0.537944	0.618034	0.022507	0.0434385	0.0886609	0.010008	2.39291	0.0381103	0.980073	0.457035	1.38739	0.145061	2.09329	0.020394	0.214789	0.0590165	0.0226902	0.0501855	0.0576067	0.00936839	0.120549	0.57253
ENSG00000223715	5.15017e-12	1.07841e-10	8.56784	0.789474	10.8526	up	chr3	HAVANA	gene	176604143	176635532	-	lincRNA	RP11-71G7.1	level 1; havana_gene OTTHUMG00000157218.2;	0.0549752	0	0.0911012	0.892162	0.263151	0.640388	0.114072	0.319	0.0620556	0.178743	0.3269	0.170388	0.555611	0	0.238572	0.136864	0.17378	0	0.217532	0	0.0601598	0.412752	0.357404	0.0601281	0.0963939	0.321923	0.0469888	0	0	0.052229	0.0435578	0.198698	1.53202	0
ENSG00000232461	1.87997e-07	2.1607e-06	1.94975	0.105263	18.5226	up	chr3	HAVANA	gene	176643941	176867838	-	lincRNA	RP11-644C3.1	level 2; tag overlapping_locus;havana_gene OTTHUMG00000157301.1;	0	0	0	0	0	0	0	0	0	0	0	0	0	0	0	0.0621195	0	0	0	0	0	0	0	0	0	0	0	0	0	0	0	0.067934	0.173281	0
ENSG00000203645	1.38175e-09	2.13709e-08	11.7286	1.84211	6.36698	up	chr3	HAVANA	gene	177294442	177323418	+	lincRNA	RP11-706D8.2	level 2; havana_gene OTTHUMG00000157234.1;	0	0.0404908	0.508415	0.0147591	0	0.0268056	0.0357051	0.0168816	0	0.0375769	0.0205646	0	0.0291863	0.0387637	0.0746062	0	0	0.0165302	0.0343002	0.0316298	0	0	0.0488769	0	0.106451	0.0168818	0.0444337	0.0586872	0	0.033177	0	0.0465847	0.296883	0
ENSG00000228221	0.00126527	0.00689947	192.663	90.9474	2.1184	up	chr3	HAVANA	gene	177441921	177752305	+	lincRNA	RP11-335L9.1	level 2; tag overlapping_locus;havana_gene OTTHUMG00000157222.3;	21.3517	8.34755	13.4823	2.05756	15.0727	3.69421	0.766047	2.16796	8.45381	5.95503	3.03048	3.57154	3.42161	14.1348	0.612695	9.8776	6.25951	3.06644	1.07934	12.9387	2.77685	2.83565	4.75215	4.5388	3.69602	2.54775	10.6231	7.01354	22.9711	3.98847	13.4597	13.2452	1.89147	6.01487
ENSG00000228561	4.05605e-06	3.74045e-05	44.4573	12.7368	3.49045	up	chr3	HAVANA	gene	177683627	177691250	+	lincRNA	RP11-114M1.1	level 2; tag overlapping_locus;havana_gene OTTHUMG00000157235.3;	0.479783	0.0741521	0.550078	0	0.74488	0	0.401634	0.276485	0.222492	0.104045	0.343428	0	0.242627	2.79155	0.420406	0.478273	0.302357	0.17909	0	0.816225	0	0	0.0880362	0.430522	2.1868	0.18781	0.656678	0	2.15476	0.271508	0.536638	0.0875807	0.590997	0.107898
ENSG00000231574	2.83486e-06	2.67491e-05	52.9899	17.3684	3.05094	up	chr3	HAVANA	gene	177816865	177899224	+	lincRNA	RP11-91K9.1	level 2; havana_gene OTTHUMG00000157236.1;	0.676647	0.0982826	0.308949	0.294251	0.171875	0.0800334	0.408838	0.0447185	0.310388	0.10697	0.0407955	0.0464263	0.136048	0.349441	0.0123224	1.21405	1.30023	0.0547659	0.0340357	0.0730437	0.0245404	0.39848	0.0431909	0.30423	0.0301824	0.0683917	0.53886	1.83244	0.33116	0.120859	0.142867	0.541061	0.137948	0.0833648
ENSG00000225790	0.000930535	0.00527357	6.62814	2.68421	2.46931	up	chr3	HAVANA	gene	177934823	177937662	+	lincRNA	RP11-2L8.1	level 2; havana_gene OTTHUMG00000157253.1;	0.314101	0	0.256626	0	0.203789	0	0	0	0.366111	0	0	0.110747	0	0.122372	0	0.348027	0.879338	0.097488	0.10365	0.0993375	0.117657	0	0	0	0.183559	0.102525	0.537528	0.240901	0.335491	0.197233	0	0.0957818	0	0
ENSG00000270321	1.96562e-07	2.25219e-06	2.1407	0.0526316	40.6734	up	chr3	HAVANA	gene	177954066	177959798	-	lincRNA	RP11-2L8.2	level 2; havana_gene OTTHUMG00000185191.1;	0	0	0	0	0	0	0	0	0	0	0	0	0	0	0	0	0	0	0	0	0	0	0	0	0	0	0	0	0	0	0	0	0	0
ENSG00000260743	0.00593612	0.0265294	15.794	8.31579	1.89927	up	chr3	HAVANA	gene	179340322	179341887	+	lincRNA	RP11-255C15.3	level 2; havana_gene OTTHUMG00000175849.1;	0	0.0184668	0.0793987	0.0607958	0.0674929	0.0550911	0	0.138513	0.0262551	0.102893	0.253505	0.0483201	0.839213	0.133104	0.920593	0.0590627	0.0250798	0.090363	0.587001	0.0434273	0.102221	0.101032	0.0890431	0.713444	0.145728	0.0231216	0.0405591	0.0536408	0.0256524	0.0680509	0	0.276786	0.0922905	0.0259988
ENSG00000270178	0.000400978	0.00247732	2.1407	0.631579	3.38945	up	chr3	HAVANA	gene	179804063	179804366	+	lincRNA	RP11-494H4.3	level 2; havana_gene OTTHUMG00000183920.1;	0	0	0.387066	0	0	0	0	0	0	0	4.82798	0	0.43468	0	0	0	0.541242	0	0	0	0	0	0	0	0	0	0	0	0	0	0	0.506603	0	0
ENSG00000242512	2.40209e-53	2.7798e-50	1611.59	2.63158	612.405	up	chr3	HAVANA	gene	181952343	182010678	+	lincRNA	RP11-416O18.1	level 2; tag ncRNA_host;havana_gene OTTHUMG00000158238.6;	0.0166751	0.024769	0.00278838	0.0966919	0.084408	0.0716153	0	3.55338	0	0.0339107	0.0353446	0.0442048	1.86786	0	0.0168126	0.0451664	0.0175403	0.101514	0.550843	0.00600876	0	0.228524	2.13763	8.89142	18.6666	0.00967282	0.00283071	0.164074	0	0.00317941	0.0806164	16.2512	0.0103395	0.0423003
ENSG00000241098	5.44041e-12	1.13781e-10	4.1206	0.157895	26.0972	up	chr3	HAVANA	gene	182446970	182486364	-	lincRNA	RP11-139K4.1	level 2; tag overlapping_locus;havana_gene OTTHUMG00000158294.1;	0	0	0.0167541	0	0	0.0154757	0	0	0	0	0.189936	0	0.252682	0	0	0.0165979	0.0423043	0.0190664	0.732463	0	0	0	0.488548	0	0	0.0194897	0	0	0	0	0	0.0358706	0	0
ENSG00000244247	2.75483e-09	4.0837e-08	2.26633	0.0526316	43.0603	up	chr3	HAVANA	gene	182498264	182507124	-	lincRNA	RP11-139K4.2	level 2; havana_gene OTTHUMG00000158301.1;	0	0	0	0.228928	0	0	0	0.0834917	0	0	0.206967	0	0.438911	0	0	0	0	0.0812005	0	0	0	0	0.878346	0	0	0	0.0742405	0	0.18588	0	0	0	0	0
ENSG00000238837	0.00158324	0.0084355	5.8593	2.52632	2.3193	up	chr3	HAVANA	gene	182644214	182655880	+	lincRNA	RP11-646E18.2	level 2; havana_gene OTTHUMG00000158297.2;	0.661452	0	0	0.166739	0.0916451	0	0	0	0.109449	0.102454	0.450865	0.497436	0.955681	0	0	0.313969	0	0.0882129	2.80541	0	0	0.102398	0.260188	0	0.165649	0	0	0	0	0	0.0754698	0	0.14552	0
ENSG00000232233	8.39776e-12	1.71633e-10	5.33668	0.421053	12.6746	up	chr3	HAVANA	gene	186810880	186825521	-	lincRNA	RP11-573D15.2	level 2; havana_gene OTTHUMG00000156520.1;	0.00656927	0.00223667	0.0300506	0.0471615	0.0248406	0.0858666	0.015564	0.0586628	0.0181171	0.0264109	0.0648555	0.00567217	0.501694	0.0512184	0.215803	0.00544783	0.0081421	0.111881	0.740573	0.0211296	0.0610537	0.030025	0.443814	0.0211031	0.0973674	0.0725759	0.0237819	0.0134538	0.0101059	0.0397864	0.0326353	0.107561	0.0384895	0.0114949
ENSG00000228952	1.12157e-06	1.1282e-05	38.196	11.1053	3.43945	up	chr3	HAVANA	gene	187448845	187449450	+	lincRNA	RP11-567G11.1	level 2; havana_gene OTTHUMG00000156460.1;	0	0	33.7399	0	1.24403	5.48854	0	3.19836	6.65675	2.5474	0	3.52473	20.5231	4.56772	7.90354	0	0	3.64407	1.20013	0	0	11.4571	29.3403	0	22.3632	1.07276	8.41392	8.89023	6.52697	6.45265	1.08299	1.16561	1.83661	3.94987
ENSG00000224187	0.00256921	0.0128809	1.63317	0.578947	2.82092	up	chr3	HAVANA	gene	187958775	187976407	-	lincRNA	RP11-132N15.3	level 1; havana_gene OTTHUMG00000156391.1;	0	0	0	0.104746	0	0	0.0252935	0	0	0	0	0	0	0	0	0	0	0	0.0485273	0	0	0	0.022998	0	0	0	0	0	0.106021	0	0	0	0	0
ENSG00000223812	1.79701e-32	2.95208e-30	36.6281	0.0526316	695.935	up	chr3	HAVANA	gene	191425526	191591097	+	lincRNA	RP11-197K6.1	level 2; havana_gene OTTHUMG00000156168.2;	0	0	0	0	0	3.13277	0.141866	1.02975	0	0	19.5951	2.13743	0	0	0.0526223	1.82726	0	0	52.3963	2.04071	0.0529764	0.294386	0.122144	15.7558	6.08862	0	0	1.08898	0	0	0	0.744605	4.5423	0
ENSG00000229964	6.54007e-16	2.15149e-14	4.59799	0.0526316	87.3618	up	chr3	HAVANA	gene	194091561	194109174	+	lincRNA	RP11-135A1.3	level 1; havana_gene OTTHUMG00000155980.1;	0	0	0	0	0	0	0	0	0	0	0	0	0	0	0	0	0	0	0	0	0	0	0	0	0	0.209263	0	0	0	0	0	0	0	0
ENSG00000225742	2.9173e-05	0.000229905	48.5678	17.5789	2.76284	up	chr3	HAVANA	gene	194203016	194250153	-	lincRNA	RP11-513G11.4	level 2; havana_gene OTTHUMG00000155985.1;	2.10745	12.5277	0.278373	1.11633	0.503231	1.37503	0	0.371034	2.79834	0.674797	2.04956	1.67668	1.16968	1.14193	2.74963	0.476899	0.201994	0.226392	0	0	3.70749	0.205115	0.356644	0.260809	0	1.49517	1.35081	0.380875	1.75348	0.0455635	1.25093	1.03693	3.60006	0.158756
ENSG00000238097	3.42493e-15	1.04059e-13	15.5327	1.10526	14.0534	up	chr3	HAVANA	gene	194247648	194257772	+	lincRNA	RP11-513G11.3	level 1; havana_gene OTTHUMG00000155986.1;	0	0.826029	0	0.0569528	0	0.0514452	0	0	0	0.035991	0	0	0	0	0.322691	0	0	0	0	0.030509	9.64751	0	0	0	0	0	0	0	0	0	0	0	1.47001	0
ENSG00000228271	4.10405e-16	1.37886e-14	8.1005	0.473684	17.1011	up	chr3	HAVANA	gene	194276682	194287368	+	lincRNA	RP11-513G11.2	level 1; havana_gene OTTHUMG00000155983.1;	0	0.0319147	0	0	0.0388284	0	0	0.0399076	0	0	0.0486526	0	0	0	0.309037	0	0	0	0	0	4.76034	0	0	0	0	0.0199693	0	0.0463037	0	0	0	0	0.14357	0.0448654
ENSG00000214145	3.36781e-21	1.95521e-19	34.0754	1.47368	23.1226	up	chr3	HAVANA	gene	194296465	194312803	-	lincRNA	RP11-513G11.1	level 2; havana_gene OTTHUMG00000155982.1;	0.042538	0.490896	0	0.891577	0.0329682	0.469308	0.0604078	0.701337	0.0117433	0.038385	0.083996	0.0740371	0.0490588	0	1.23945	0.0548352	0	0.129083	0	0.112801	4.72179	0.429583	0.0651018	0.731588	0.314018	0.557113	0.243377	0.69543	0.422101	0.359364	0.0260174	0.351617	1.45677	0.823293
ENSG00000237222	8.20616e-11	1.48848e-09	5.53769	0.473684	11.6907	up	chr3	HAVANA	gene	194708421	194782168	+	lincRNA	AC090505.6	level 1; tag overlapping_locus;havana_gene OTTHUMG00000156020.1;	0	0	0	0	0	0.0141004	0	0	0	0.0296783	0.0324659	0.00922809	0.15366	0.0101635	0.242365	0	0	0.00872391	0.198665	0	0.00975472	0.0483918	0.107781	0	0.0320326	0.0177691	0.0233937	0	0	0.00874815	0	0	0	0
ENSG00000229178	1.19958e-05	0.000101742	7.15075	2.21053	3.23486	up	chr3	HAVANA	gene	195655565	195657927	-	lincRNA	AC069513.4	level 2; havana_gene OTTHUMG00000155836.1;	0.0435277	0.0254009	0.0728366	0.0371257	0.0206132	0.0757444	0.0672846	0.275246	0.0961622	0.0471668	0.0258206	0.0663889	0.109911	0.0731465	1.37873	0.0902464	0.0459952	0.0621689	0.376719	0.0198899	0.12873	0.092581	0.163373	0.0466665	0.458087	0.127174	0.0929606	0.0491573	0	0.0624133	0.22842	0.0780444	0	0.0714577
ENSG00000223783	4.33346e-14	1.16145e-12	24.0201	2.10526	11.4095	up	chr3	HAVANA	gene	195836193	195860404	-	lincRNA	AC124944.5	level 1; havana_gene OTTHUMG00000155824.1;	0.521337	0.161323	0.552494	0	1.79033	0	0	0	0.537246	0.131798	0	0	0.0842731	0.233158	0	0.0830671	0.680264	0	0	0.116017	0	0.889053	0.20056	0.250758	0	0	0	0.255078	0.129435	0.456455	0	0	0	0
ENSG00000224652	1.59344e-05	0.000132303	100.271	36.1579	2.77315	up	chr3	HAVANA	gene	196142636	196160890	+	lincRNA	AC139666.1	level 1; havana_gene OTTHUMG00000155713.1;	0.33589	0	0.330818	0.976533	0.280523	1.35967	0	1.13448	0.435938	0.0642296	0.0234377	1.40498	1.09757	0.287467	0.40404	0.163853	0.0417637	1.12942	8.9311	0.0541222	3.99057	0.0630047	5.2902	0.867467	8.19632	0.557958	0.320686	1.31591	0.0854557	0.0755771	0.590773	0.902939	0.0461161	0.15126
ENSG00000236833	4.14512e-08	5.22438e-07	4.05528	0.578947	7.00457	up	chr3	HAVANA	gene	197660565	197665757	-	lincRNA	AC024560.2	level 2; havana_gene OTTHUMG00000155477.1;	0.460962	0.0597552	0.32103	0.109404	0.024285	0.0198153	0	0.0248964	0.170149	0.166503	0.0303909	0.391306	0	0	0.0551975	0.0637191	0.811553	0.0243583	0.0253304	0.0703329	0.220766	1.53571	0.0720028	0	0.359332	0.207888	0.0656347	0.260513	0.027666	0.440326	0.383296	0.0689373	0.338423	0.168399
ENSG00000270090	2.02593e-05	0.000164744	1.74372	0.263158	6.62613	up	chr4	HAVANA	gene	3544555	3548796	+	lincRNA	RP11-529E10.7	level 2; havana_gene OTTHUMG00000184079.1;	0	0.0651347	0	0	0	0.131268	0	0	0	0	0	0	0	0.0974043	0	0	0	0	0	0	0	0	0	0	0	0	0	0	0.100457	0	0	0	1.11845	0
ENSG00000251152	0.000537502	0.0032192	22.3015	9.84211	2.26593	up	chr4	HAVANA	gene	11469250	11478196	+	lincRNA	RP11-281P23.1	level 1; havana_gene OTTHUMG00000160040.1;	0.559317	0.0704898	0	0.0348617	0.0232699	0.0762092	0.00845319	0.00802125	0.054042	0.222808	0.126735	0.4155	0.0138428	0.0457605	0.141274	0.0477373	0.0522097	0.2437	0.0162705	0.0448302	0.0351355	0	0.00775059	0.0262436	0.0144291	0.0320143	0.035125	0.407485	0.0445449	0.047295	0.0322869	0.022051	0.198707	0.161249
ENSG00000249631	8.65441e-06	7.5328e-05	8.87437	2.68421	3.30614	up	chr4	HAVANA	gene	11625714	11813958	+	lincRNA	RP11-281P23.2	level 1; havana_gene OTTHUMG00000160044.5;	2.26835	0	0.732716	0.334542	0.187247	0.0996893	0	0	0	0.0694811	0.305164	0.332624	0	0.0733917	0.233858	0	0	0.123213	0	0	0.845921	0	0	0	0	0	0	0.122561	0.429791	0	0	0.525371	0.198242	0
ENSG00000246095	6.53554e-17	2.4293e-15	11.1106	0.368421	30.1572	up	chr4	HAVANA	gene	13546075	13547801	-	lincRNA	AC006445.8	level 2; havana_gene OTTHUMG00000160090.1;	0.340433	0	0.0258238	0.795257	0.0587978	1.38983	0	0	0	0	0	1.10623	0.364751	0.0348335	1.56949	0.718782	0	0.0293936	0.0918372	0	0.200654	0.0989705	0.608099	0.300263	0.0271393	0	0.237979	0.490322	0.0334078	0	0	0.41708	0.048079	0
ENSG00000250634	0.0060549	0.02698	0.532663	0.0526316	10.1206	up	chr4	HAVANA	gene	13655179	13977075	+	lincRNA	RP11-341G5.1	level 2; havana_gene OTTHUMG00000160104.2;	0	0	0	0	0	0.0121575	0.0323835	0.0459616	0	0	0	0	0	0	0	0	0	0	0	0	0	0	0	0	0	0	0	0	0	0	0	0	0.150048	0.0343592
ENSG00000261121	1.02644e-15	3.3016e-14	8.81407	0.315789	27.9112	up	chr4	HAVANA	gene	24659856	24671568	+	lincRNA	RP11-496D24.2	level 2; havana_gene OTTHUMG00000176117.1;	0.0640014	0.0124563	0.187736	0.0544447	0.0756318	0.0247316	0.0164696	0.0467454	0	0.0173375	0.0189748	0.0973487	0.0673298	0.411082	0	0.013268	0	0.167854	0.253212	0	0.600454	0.560699	0.31585	0.0341909	0.112265	0.0934612	0.0410017	0	0	0.0459342	0.050322	0.0429739	0.0747304	0
ENSG00000249699	9.44783e-05	0.00067398	3.11558	0.842105	3.69975	up	chr4	HAVANA	gene	27217479	27282225	+	lincRNA	RP11-415C15.2	level 2; havana_gene OTTHUMG00000161689.1;	0	0	0	0.0516801	0	0.00940228	0	0	0	0	0.0721509	0.0123199	0	0.0158316	0	0	0	0.104582	0	0.0221518	0.0260494	0	0.011455	0	0.0320265	0	0	0	0	0	0	0.10887	0.360233	0
ENSG00000251434	9.46671e-08	1.13697e-06	2.25126	0.210526	10.6935	up	chr4	HAVANA	gene	31350284	31351725	+	lincRNA	RP11-315A17.1	level 2; havana_gene OTTHUMG00000160363.1;	0.0916948	0	0	0.161586	0	0	0	0	0	0	0	0.0964157	0	0	0	0	0	0.0856629	0	0	0	0	0	0	0	0	0	0	0	0	0	0	0	0
ENSG00000251129	9.02349e-07	9.21929e-06	15.5477	4.10526	3.78727	up	chr4	HAVANA	gene	31997397	32155406	+	lincRNA	RP11-734I18.1	level 2; havana_gene OTTHUMG00000160440.1;	0.131771	0.153145	0	0	0	5.12346	0	0	0	0	8.78278	0.0684282	0	0.150994	0	0	0	0	0	0	0	0.283464	0.609859	0	3.34983	0.0643471	0.0563243	0	0	0	0.10463	1.55189	1.01845	0.293096
ENSG00000249534	0.0117179	0.0473739	1.65327	0.684211	2.41631	up	chr4	HAVANA	gene	38420662	38523180	-	lincRNA	RP11-83C7.2	level 2; havana_gene OTTHUMG00000160414.2;	0.0344271	0.0133993	0	0.0293027	0	0	0	0	0	0.0186522	0	0.0349301	0.0144873	0	0	0	0	0	0.0170258	0	0	0	0	0.0368099	0.015097	0	0	0	0	0	0	0	0.0133971	0.0188083
ENSG00000251517	1.68056e-05	0.000138651	8.34171	2.47368	3.37218	up	chr4	HAVANA	gene	42706107	42707335	+	lincRNA	RP11-109E24.1	level 2; havana_gene OTTHUMG00000161042.1;	0.035792	0	0.268406	0.122899	0	0.0831881	0.813766	0.382061	0	0.116361	0	0.146551	0.180803	0.484614	0	0	0.151102	0	0	0.296252	0	0.229204	0.234071	0	0.282466	0	0	0.202741	0.0386084	0.0682501	0.0565031	0.0643878	0	0.2756
ENSG00000250863	3.97361e-06	3.66897e-05	2.08543	0.315789	6.60385	up	chr4	HAVANA	gene	43980006	43981620	-	lincRNA	RP11-663P9.1	level 2; havana_gene OTTHUMG00000160444.1;	0	0.127835	0	0.302854	0	0	0.176371	0	0	0	0	0	0	0	0	0	0	0.152392	0	0.161103	0.192287	0	0	0	0	0	0.284683	0	0	0	0	0	0.254708	0
ENSG00000251350	3.79704e-18	1.62745e-16	68.5126	4.63158	14.7925	up	chr4	HAVANA	gene	44016861	44022063	+	lincRNA	RP11-328N19.1	level 2; havana_gene OTTHUMG00000160456.2;	1.38345	0.0102022	0.714359	0.0111302	0.954125	6.42493	0.0725892	0	0.924105	0.0283918	0.512264	0	0.243003	0.0792633	1.18522	0.0108633	0	0.0571298	0.209048	0.143139	0	1.87684	0.0246528	0.111793	0.987436	0	2.44412	0.029534	1.8243	0.0660908	0	1.52037	9.30472	0.0674152
ENSG00000251264	1.83595e-05	0.000150732	1.39196	0.157895	8.81575	up	chr4	HAVANA	gene	54440502	54446723	-	lincRNA	RP11-545H22.1	level 2; havana_gene OTTHUMG00000160611.1;	0	0	1.2724	0	0	0	0	0	0	0	0	0	0	0	0	0	0	0	0	0	0	0	0	0	0	0	0	0	0	0	0	0	1.12796	0
ENSG00000250456	2.99006e-14	8.17376e-13	5.73367	0.105263	54.4698	up	chr4	HAVANA	gene	54603211	54607131	-	lincRNA	AC006552.1	level 2; havana_gene OTTHUMG00000161130.1;	0.0633123	0.0246449	0	0	0	0	0	0	0	0	0	0.0962928	0	0.229829	0	0	0.0167338	0	0	0	0	0	0	0	0	0	0	0	0	0	0	0	0.0123213	0
ENSG00000270147	0.0115021	0.0466551	12.4271	6.89474	1.80241	up	chr4	HAVANA	gene	56396312	56396871	+	lincRNA	RP11-646I6.6	level 2; havana_gene OTTHUMG00000183998.1;	0.2094	0.0827021	0.174845	0.751458	0.621356	0.328167	0.220873	0.401742	0.244074	0.113557	1.50737	0.560193	0.265573	0.371598	2.21457	0.438293	0.584265	0.196429	2.49643	0.496687	0.118309	0.230616	0.293292	0.118825	0.093883	0.103789	9.58e-55	0.508268	0.227291	0.0993004	0.513491	0.192249	0.812033	0.599988
ENSG00000251459	9.37216e-05	0.00066904	0.874372	0.0526316	16.6131	up	chr4	HAVANA	gene	57491390	57495233	+	lincRNA	RP11-319E12.2	level 1; havana_gene OTTHUMG00000161225.2;	0	0	0	0	0.057191	0	0.0619434	0	0	0	0	0	0	0	0	0	0	0	0	0	0	0	0	0	0	0.116465	0	0	0	0	0	0.0539573	0	0
ENSG00000205682	0.0067797	0.0296814	0.643216	0.105263	6.11055	up	chr4	HAVANA	gene	61420246	61428221	-	lincRNA	RP11-798L4.1	level 2; havana_gene OTTHUMG00000160689.1;	0	0	0	0	0	0	0.0876329	0	0	0	0	0.0172709	0	0.00158551	0	0.0141169	0	0	0	0	0.109577	0	0	0	0	0	0	0	0	0	0	0	0	0
ENSG00000250125	2.00209e-11	3.93884e-10	6.71859	0.578947	11.6048	up	chr4	HAVANA	gene	64914281	65024485	-	lincRNA	RP11-707A18.1	level 2; havana_gene OTTHUMG00000160703.2;	0	0	0	0.0343112	0.00763427	0.00625075	0	0	0	0	0.028786	0	0.0340625	0	0	0	0	0	0.00800726	0	0.0172902	0	0	0.0774862	0	0	0	0	0	0	0	0.014469	0.00630916	0
ENSG00000250846	6.49257e-05	0.000478227	1.81407	0.263158	6.89347	up	chr4	HAVANA	gene	65669961	65698029	+	lincRNA	RP11-807H7.1	level 2; havana_gene OTTHUMG00000161982.1;	0.973612	0	0	0.542722	0	5.70376	41.2256	0	0	0	0	0	0.0994038	0	1.106	0	0	0	0.352935	0	0	0	0.173016	0	0.46513	0.200616	0	0.224773	0	0	0	0.278215	0.443445	0
ENSG00000260265	8.22552e-12	1.68311e-10	173.201	26	6.66158	up	chr4	HAVANA	gene	75081702	75084717	-	lincRNA	RP11-44F21.5	level 2; havana_gene OTTHUMG00000176161.1;	8.4392	6.58577	8.9541	3.47443	3.88922	14.9686	0	5.62022	12.5324	12.0389	0.486113	17.7898	12.791	6.04426	7.96227	8.07504	5.49016	9.73093	34.1125	0	3.24037	0	11.1416	2.46914	9.32195	3.08277	11.8636	26.1051	29.1242	1.03054	0.155594	2.31211	37.1793	4.73896
ENSG00000251185	8.28424e-14	2.15813e-12	4.36683	0.105263	41.4849	up	chr4	HAVANA	gene	75269068	75361182	-	lincRNA	RP11-542G1.1	level 2; tag overlapping_locus;havana_gene OTTHUMG00000161880.1;	1.35299	0	4.01009	0	0	0.236553	0	0.287189	0.718441	0	0.54065	0.809758	0.888485	0.179555	0	0	0	2.35511	1.79221	0	0.172963	0	4.08549	1.74195	0	0.147735	0	1.74532	0.159812	0	0	0.139343	6.92338	0
ENSG00000248749	0.0076592	0.0329909	0.512563	0.0526316	9.73869	up	chr4	HAVANA	gene	84371393	84380189	-	lincRNA	RP11-42A4.1	level 2; havana_gene OTTHUMG00000160894.1;	0	0	0	0	0	0.110045	0.0736012	0	0	0	0	0	0	0	0	0.0587003	0	0	0	0	0	0	0	0	0	0	0.0604571	0	0	0	0	0	0	0
ENSG00000246541	0.00642024	0.0283412	0.522613	0.0526316	9.92965	up	chr4	HAVANA	gene	94117792	94207556	-	lincRNA	RP11-363G15.2	level 2; tag overlapping_locus;havana_gene OTTHUMG00000161244.2;	0	0	0	0	0	0	0	0	0	0	0	0	0	0	0	0	0	0	0	0	0	0	0	0	0	0	0	0	0	0	0	0	0	0
ENSG00000249599	0.00613427	0.0272869	8.19598	3.94737	2.07631	up	chr4	HAVANA	gene	94743800	94757533	-	lincRNA	RP11-168E14.1	level 1; havana_gene OTTHUMG00000161193.2;	0	0	0	0.224387	0	1.37512	0	0	0.739011	0	0.149871	0.401132	0	0	0.138249	0	0.65732	0	0	0	0	0	0	0	0	0	0.107303	0	0	0	0	0	0	0
ENSG00000248740	3.619e-15	1.09364e-13	10.1407	0.473684	21.4082	up	chr4	HAVANA	gene	103256159	103453658	+	lincRNA	RP11-328K4.1	level 2; havana_gene OTTHUMG00000160989.1;	0	0.457993	0.14139	0	0	0.416417	0	1.2675	0.424695	0	1.05593	1.01433	0.247921	0	0.589288	0	0	2.03572	0.291861	0	0.409402	0	1.53432	0.340368	0.773254	0	0.452753	1.02481	0	0	0	0.492611	1.41753	0.496994
ENSG00000248242	4.88316e-05	0.000369239	1.35678	0.210526	6.44472	up	chr4	HAVANA	gene	104653874	104966793	-	lincRNA	RP11-556I14.2	level 2; tag overlapping_locus;havana_gene OTTHUMG00000161052.1;	0.0996583	0	0	0.0881426	0.0968221	0	0	0	0	0	0	0	0	0.116186	0	0	0	0	0	0	0	0	0	0	0	0	0	0	0.213028	0	0.0796838	0	0	0
ENSG00000250103	3.39281e-11	6.46957e-10	3.15578	0.105263	29.9799	up	chr4	HAVANA	gene	110595513	110615458	-	lincRNA	RP11-380D23.2	level 1; havana_gene OTTHUMG00000161118.2;	0	0	0	0	0	0	0	0	0	0	0	0	0	0	0	0	0.176886	0.154699	0	0	0	0	0	0	0	0	0	0	0	0	0	0	0	0
ENSG00000248432	3.78966e-09	5.52183e-08	1.83417	0.0526316	34.8492	up	chr4	HAVANA	gene	111804418	111809694	-	lincRNA	RP11-269F21.2	level 2; havana_gene OTTHUMG00000161755.1;	0	0	0	0	0	0	0	0	0	0	0	0	0	0	1.23211	0	0	0	0	0	0	0	0	0	0	0.522944	0	0	0	0	0	0	0.420394	0
ENSG00000249815	1.83761e-12	4.07736e-11	6.95477	0.473684	14.6823	up	chr4	HAVANA	gene	111826881	112072698	-	lincRNA	RP11-269F21.3	level 2; havana_gene OTTHUMG00000161756.1;	0	0	0	0	0	0.227583	0.203389	0	0	0.210706	0	0	0.0818919	0	0	0	0	0	0	0	0	0	0.0891104	0	0.0851633	0.665636	0	0	0.207756	0	0	0	1.12187	0
ENSG00000250950	0.00040524	0.00250068	5.44724	2.31579	2.35222	up	chr4	HAVANA	gene	119456350	119457277	+	lincRNA	RP11-33B1.3	level 2; tag overlapping_locus;havana_gene OTTHUMG00000161575.1;	0.618534	0.271199	0.129905	0.229244	0.438612	1.16217	0.350187	0.722064	0.0388661	0.761399	0.957637	0.670607	0.521368	0.584875	0.549889	0.319458	0.157986	0.670062	0.620502	0.348268	0.168677	0.0907173	0.321697	0.0752057	0.307721	0.163647	0.357556	0.441916	0	0.141806	0.534736	0.168028	0.373058	0.225927
ENSG00000248802	1.55791e-10	2.71974e-09	4.05025	0.263158	15.391	up	chr4	HAVANA	gene	128582999	128601407	-	lincRNA	RP11-184M15.2	level 2; havana_gene OTTHUMG00000161177.1;	0	0	0	0	0.279262	0	0	0	0	0	0	0.456278	0	0	0	0	0	0	0	0	0	0	0	0	0	0	0	0	0	0	0	0	0	0
ENSG00000251676	9.57729e-09	1.32333e-07	2.05528	0.0526316	39.0503	up	chr4	HAVANA	gene	131773302	131791482	+	lincRNA	RP11-614F17.2	level 2; havana_gene OTTHUMG00000161213.2;	0	0	0	0	0	0	0	0.0717688	0	0	0	0	0	0	0	0	0	0	0	0	2.34528	0	0	0	0	0	0	0	0	0	0.059229	0	0	0
ENSG00000251388	0.0113905	0.0462735	2.12563	0.894737	2.3757	up	chr4	HAVANA	gene	133871246	134010690	-	lincRNA	RP11-427M20.1	level 2; havana_gene OTTHUMG00000161291.1;	0	0	0	0.153516	0	0.680706	0	0	0.100653	0.0946373	0.728501	0.0916022	0	0	0	0.072497	0	0	0	0	0.0971903	0	0	0	0	0	0.0746604	0	0.0934582	0	0	0.079501	0	0
ENSG00000261166	6.37483e-07	6.69131e-06	3.14573	0.368421	8.53841	up	chr4	HAVANA	gene	136097797	136099240	-	lincRNA	RP11-775H9.3	level 2; havana_gene OTTHUMG00000176095.1;	0	0	0	0.0447763	0	0	0	0	0	0	0	0	0	0	0	0.0217265	0	0	0	0	0	0	0	0	0	0	0	0	0	0	0	0	0	0
ENSG00000261268	5.51895e-12	1.15239e-10	5.11055	0.315789	16.1834	up	chr4	HAVANA	gene	139618136	139623232	-	lincRNA	RP11-308D13.3	level 2; havana_gene OTTHUMG00000175997.1;	0	0	0	0.0318506	0	0.0574662	0	0.683545	0	0	0.0440424	0.0379814	0.218542	0	0	0	0	0	0.220079	0.0341228	0	0	1.00426	0.120364	0.357671	0.0361489	0	0.0420213	0	0.0353462	0	0.0333641	0.0575564	0
ENSG00000248810	0.00125442	0.00684605	181.593	78.3158	2.31873	up	chr4	HAVANA	gene	141319450	141332618	-	lincRNA	RP11-362F19.1	level 2; havana_gene OTTHUMG00000161381.2;	0.284253	0.409687	0.0561813	1.02749	0.836651	112.695	0.732165	0.131345	0.646321	0.112768	0.299961	7.27111	0.596812	0.390405	0.161018	0.0763918	0.441049	0.278865	0.347876	0.127041	6.47399	0.519556	0.0742515	0.450244	0.223197	0.929105	1.51285	0.761953	0.292279	0.262456	0.108137	0.072424	0.789199	0.0261668
ENSG00000250406	0.000218135	0.00143466	0.994975	0.105263	9.45226	up	chr4	HAVANA	gene	144851572	144874787	+	lincRNA	RP13-539F13.3	level 2; havana_gene OTTHUMG00000161479.1;	0	0	0	0	0	0.0844538	0	0	0	0	0	0.0860686	0.0511136	0.0270862	0	0	0	0	0	0	0	0	0.0419194	0	0	0	0	0.0136892	0	0.0465315	0.019088	0	0	0.0264977
ENSG00000248210	0.00315547	0.0153977	1.34673	0.421053	3.19849	up	chr4	HAVANA	gene	149154295	149278123	+	lincRNA	RP11-24I21.1	level 2; havana_gene OTTHUMG00000161393.1;	0.0136939	0	0.0114846	0	0.0129363	0.0211606	0	0	0	0.0148382	0	0	0	0.015279	0.0147182	0	0.0144802	0	0	0	0	0	0	0	0	0.0133295	0.0467867	0	0	0	0.0322865	0	0.0106632	0
ENSG00000234111	0.000189075	0.00126056	1.20101	0.263158	4.56382	up	chr4	HAVANA	gene	157572490	157576154	+	lincRNA	RP11-364P22.1	level 2; havana_gene OTTHUMG00000161533.1;	0	0	0	0	0	0	0	0	0	0	0	0	0	0.13904	0	0	0	0	0	0	0	0	0	0	0	0	0	0	0	0	0	0	0	0
ENSG00000249425	1.71037e-08	2.27624e-07	4.35176	0.631579	6.89028	up	chr4	HAVANA	gene	160539254	160586817	+	lincRNA	RP11-502M1.2	level 2; havana_gene OTTHUMG00000161427.1;	0.0536197	0	0	0	0	0.0207475	0.0553128	0.0781746	0	0.0290519	0	0.0273259	0	0.030112	0.115603	0.133417	0	0.076476	0	0	1.0985	0	0.025117	0	0	0	0	0	0	0.0256039	0	0.0240635	0	0
ENSG00000249500	7.12183e-08	8.69173e-07	1.75879	0.105263	16.7085	up	chr4	HAVANA	gene	165684639	165762778	+	lincRNA	RP11-340B18.1	level 2; havana_gene OTTHUMG00000161098.1;	0	0	0.0136348	0	0.0153828	0.113173	0	0	0	0.0352598	0	0	0	0	0	0	0	0	0	0	0	0	0	0	0	0	0.0138978	0	0	0.0155688	0	0	0	0
ENSG00000249675	0.0102321	0.0422457	0.592965	0.105263	5.63317	up	chr4	HAVANA	gene	166388701	166526119	-	lincRNA	RP11-217C7.1	level 2; havana_gene OTTHUMG00000161810.1;	0	0	0	0	0	0.0716424	0	0.022364	0	0	0	0	0.0172821	0	0	0	0	0	0.0279146	0	0	0	0	0	0.0337395	0	0.0197316	0	0.0497341	0	0	0.0208188	0	0
ENSG00000250968	0.000517591	0.00311392	1.94472	0.578947	3.35907	up	chr4	HAVANA	gene	170742469	170743718	-	lincRNA	RP11-322J23.1	level 2; havana_gene OTTHUMG00000160872.1;	0	0	0	0	0	0	0	0	0	0	0.316715	0	0.22386	0	0	0	0	0.165579	2.80374	0	0	0	0.0814088	0	1.08655	0	0	0	0	0	0	0.161329	0	0
ENSG00000231171	9.59129e-09	1.32487e-07	3.56281	0.315789	11.2822	up	chr4	HAVANA	gene	177728757	177990750	+	lincRNA	RP11-389E17.1	level 1; havana_gene OTTHUMG00000160724.1;	0	0	0.0334273	0	1.07161	0	0.20775	0	0	0.087063	0	0	0	0.408823	0.0434335	0.0333251	0	0	0	0.0740313	0.218081	0.386286	0.0374776	0	0	0	0.171628	0	0	0	0	0	0	0
ENSG00000250993	7.59285e-13	1.7771e-11	4.55276	0.105263	43.2513	up	chr4	HAVANA	gene	179389134	179465305	-	lincRNA	RP11-404J23.1	level 2; havana_gene OTTHUMG00000160713.2;	0	0	0	0.100263	0	0	0	0	0	0	0	0	0.854909	0	0	0	0	1.04695	0	0	0	0	1.64646	0	1.97541	0	0	0	0	0	0	0	0	0.127444
ENSG00000249096	1.65535e-08	2.20809e-07	224.085	60.2632	3.71845	up	chr4	HAVANA	gene	184365183	184382306	-	lincRNA	RP11-290F5.1	level 2; havana_gene OTTHUMG00000160613.3;	0.713313	2.41057	0.393525	3.11492	1.1683	0.067241	0.0716525	1.98181	0.24913	2.62042	1.13488	3.51307	1.59603	0.466751	0.224578	0.519381	2.72186	4.79883	0.843196	0.888651	0.112007	0.942558	1.07891	2.07745	1.00707	2.49567	0.178336	1.41327	0.696278	2.31357	0.0410492	1.07509	0.758252	0.690732
ENSG00000254233	6.46483e-07	6.77389e-06	13.4623	3.57895	3.76153	up	chr4	HAVANA	gene	184584093	184625030	-	lincRNA	RP11-242J7.1	level 2; havana_gene OTTHUMG00000163540.1;	0.57643	0.139711	0.119332	0	0.686028	0	0	0.0868569	0	0	0	0.154465	0	0.275341	0	0	0.189875	0	0	0	0	0	0	0	0.100882	0	0	0	0.280616	0	0	0.082351	0	0.168904
ENSG00000250829	4.05969e-11	7.64879e-10	4.16583	0.315789	13.1918	up	chr4	HAVANA	gene	186890969	186892366	+	lincRNA	RP11-11N5.1	level 2; havana_gene OTTHUMG00000160310.2;	0	0	0	0	0	0	8.01596	0	0	0.144777	0	0	0	0.157929	0	0	0	0	0	0	0	0	0	0	0	0	0	0.30844	0	0	0.107424	0	0.102319	0
ENSG00000272218	0.00177493	0.00932707	1.57286	0.473684	3.32049	up	chr4	HAVANA	gene	186892552	186892983	+	lincRNA	RP11-11N5.3	level 2; havana_gene OTTHUMG00000185360.1;	0	0	0	0	0	0	7.55943	0	0	0	0	0	0	0.439834	0	0.151793	0	0	0	0.17728	0	0	0	0	0	0	0	0	0	0.170131	0	0	0	0
ENSG00000248370	3.59962e-07	3.93563e-06	3.15075	0.526316	5.98643	up	chr4	HAVANA	gene	188160065	188161139	+	lincRNA	RP11-366H4.1	level 2; havana_gene OTTHUMG00000160236.1;	0	0	0	0.459	0	3.56211	0	0.14457	0	0	0	0	0	0	0	0	0	0	0	0	0	0	0	0	1.64368	0	0	0	0	0	0	0	0	0
ENSG00000249378	1.5363e-05	0.000127844	8.86432	2.68421	3.30239	up	chr4	HAVANA	gene	188400736	188681051	+	lincRNA	RP11-219G10.3	level 2; tag overlapping_locus;havana_gene OTTHUMG00000160242.4;	0.248403	0.202295	0.0119326	0.249386	1.01939	0.595168	0	0.433504	0	0.030839	0.0815656	0.476983	0.282187	0	0.565101	0.966799	0	0.574867	0	0.493136	0.29839	0	0.0133841	0.0303769	1.38198	0.246463	0.048622	0	0	0	0	0	0	0
ENSG00000250584	1.58715e-16	5.61116e-15	13.8241	0.578947	23.878	up	chr5	HAVANA	gene	1363582	1380067	-	lincRNA	RP11-325I22.2	level 1; tag overlapping_locus;havana_gene OTTHUMG00000161736.2;	0.0521241	0.297934	0.152448	0.0653506	0	0	0	0	0	0.0282408	0	0.0796641	0	0.25713	0	0.0758348	0	0	0.15969	0	0	0	0	0	0.0400955	0	0	0.0294605	0	0.075139	0	0.023388	1.29772	0
ENSG00000260066	9.34627e-07	9.53224e-06	2.69347	0.315789	8.52931	up	chr5	HAVANA	gene	1725149	1728172	+	lincRNA	CTD-2587M23.1	level 2; havana_gene OTTHUMG00000173459.1;	0	0	0	0	0	0.121024	0	0	0	0	0	0.0339696	0	0	0.108201	0.00927991	0	0	0	0	0.239409	0.0237407	0.0316092	0	0	0	0	0.0126097	0	0	0.0263748	0.0100085	0	0
ENSG00000248994	5.18692e-06	4.68297e-05	11.1558	3.57895	3.11706	up	chr5	HAVANA	gene	1933863	1959176	+	lincRNA	RP11-259O2.1	level 1; havana_gene OTTHUMG00000161604.1;	0	0	0	0	0	0.10736	0	0.131632	0.077677	0	0	0.070927	0.287327	0	0.445383	0.566267	0	0.0641281	1.38341	0	0.66272	0.0734153	0.124198	0.225652	0.179388	0.199895	0.0583176	0.233536	0.145531	0	0.110319	0.752102	0.0527052	0.455574
ENSG00000249731	0.000690595	0.00403313	0.979899	0.157895	6.20603	up	chr5	HAVANA	gene	1968094	1969013	+	lincRNA	RP11-259O2.3	level 2; havana_gene OTTHUMG00000161603.1;	0.19195	0.0202144	0.7101	0.018565	0.0509471	0.364155	0	0.100834	0.611203	0.140369	0.166666	0.0861365	0.264784	0.0174817	0.494083	0	0.012213	0.50775	1.32989	0.0993375	0	0	0.13842	1.00855	1.09064	0.0341751	0.119451	0.311642	0	0	0.0558725	0.138884	0.247794	0.0590515
ENSG00000248118	3.21051e-05	0.000250999	4.8593	1.26316	3.84694	up	chr5	HAVANA	gene	3417152	3536094	-	lincRNA	RP11-121L11.1	level 2; tag overlapping_locus;havana_gene OTTHUMG00000161629.1;	0	0	0	0.651932	0	0.0162565	0	0	0	0.0228072	0.224566	0.0106444	0	0	0.0113035	0	0	0	0	0	0	0	0	0	0	0	0	0	0	0	0.0165321	0	0	0
ENSG00000260763	1.44471e-28	1.706e-26	23.6834	0.0526316	449.985	up	chr5	HAVANA	gene	4436850	4440259	-	lincRNA	RP11-445O3.3	level 2; havana_gene OTTHUMG00000175410.1;	0	0.039625	0.017083	0	0.00960041	0.227864	0	0.208284	0.100395	0	0.253267	0.144037	0.10274	0.0226633	0.0874114	0.00843573	0	0.136061	1.14716	0	0.815701	0	0	0.097497	0.0267713	0	0.0347589	0.595932	0	0	0	0.0545764	0.428025	0.354834
ENSG00000250056	4.48017e-08	5.61785e-07	224.442	54.8421	4.09252	up	chr5	HAVANA	gene	6582136	6588499	+	lincRNA	CTD-2195M18.1	level 2; havana_gene OTTHUMG00000161680.1;	0.349347	2.20455	1.17844	0.532173	0.418752	4.91465	0	0.0772126	0.921208	0.396344	0.617056	0.452538	0.525398	1.70119	1.10639	0.295677	0.502119	0.0532093	0.482826	0.0912222	1.7722	0.0167466	0.945105	0.252981	0.322553	3.65297	2.29381	0.361233	1.43569	0.0150927	3.18581	2.7133	4.67128	0.120064
ENSG00000248677	0.00365093	0.0174332	9.72864	4.84211	2.00918	up	chr5	HAVANA	gene	6686325	6707711	-	lincRNA	CTD-2044J15.1	level 1; havana_gene OTTHUMG00000161705.1;	0.00996395	0	0	0.237306	0.0470074	0.115424	0.0102437	0.0291414	0.2854	0.0431853	0.0236221	0.0100749	0.0167695	0.0221928	0.0642015	0.00826146	0.0316183	0.00951847	0.282498	0.0543487	0.0319507	0.0211291	0.242786	0.0318238	0.00873946	0.0290895	0.0936123	0.056115	0	0.229192	0.396744	0.0267232	0.0232887	0.0108587
ENSG00000251365	4.14973e-08	5.22868e-07	5.49749	0.842105	6.52827	up	chr5	HAVANA	gene	6765891	6771953	+	lincRNA	RP11-332J15.3	level 2; havana_gene OTTHUMG00000161703.1;	0	0.0721555	0	0	0	0.509963	0	0	0	0	0	0	0	0	0	0	0	0	0	0	0	0	0	0	0.0818255	0	0	0	0	0.264254	0	0	0.287569	0
ENSG00000272071	2.62213e-10	4.42914e-09	8.42714	1.05263	8.00578	up	chr5	HAVANA	gene	6779458	6779998	+	lincRNA	RP11-332J15.4	level 2; havana_gene OTTHUMG00000185412.1;	0	0.0863413	0	0.0995051	0	0.437548	0.117454	0.107199	0.130931	0.12135	0	0.118685	0.848755	0	0.368973	0.278947	0	0.103964	0	0.425799	0.252345	0.487067	0	0.380087	1.07866	0.328757	0.382928	0	0.358094	0.210494	0.0896803	0.102523	0.343921	0
ENSG00000249734	1.62162e-05	0.000134317	1.85427	0.315789	5.87186	up	chr5	HAVANA	gene	6795880	6826728	+	lincRNA	RP11-332J15.1	level 2; havana_gene OTTHUMG00000161704.1;	0	0	0	0	0	0.168265	0	0	0	0	0	0	0	0	0	0	0	0.100115	0	0.102216	0	0	0	0	0	0	0	0	0	0	0	0	0	0
ENSG00000250060	7.88134e-15	2.30061e-13	5.73869	0.0526316	109.035	up	chr5	HAVANA	gene	6868559	6886787	+	lincRNA	RP11-332J15.2	level 1; havana_gene OTTHUMG00000161706.1;	0	0	0	0	0	0	0	0	0	0	0.512186	0	0	0	0	0	0	0	0	0	0	0	0.294235	0	0.93999	0	0	0	0	0	0	0	0	0
ENSG00000250974	5.40113e-09	7.71375e-08	3.39698	0.263158	12.9085	up	chr5	HAVANA	gene	6933670	7190812	+	lincRNA	RP11-122F24.1	level 2; tag ncRNA_host;havana_gene OTTHUMG00000161651.1;	0	0	0	0.0902684	0	0.238959	0	0	0	0	0	0	0	0	0	0	0	0	0	0	0	0	0	0	0.089366	0	0	0	0	0	0	0	0	0
ENSG00000249807	0.0060549	0.02698	0.507538	0.0526316	9.64322	up	chr5	HAVANA	gene	10137138	10138365	+	lincRNA	CTD-2199O4.1	level 2; havana_gene OTTHUMG00000161773.1;	0	0	0	0	0	0	0	0	0	0	0	0	0	0	0	0	0	0	0	0	0	0.0975045	0	0	0	0	0	0	0	0	0	0	0	0
ENSG00000272417	0.0110795	0.0452058	4.56784	2.57895	1.7712	up	chr5	HAVANA	gene	10203600	10204040	-	lincRNA	CTD-2199O4.6	level 2; havana_gene OTTHUMG00000185436.1;	0	0	0	0.950569	0.344972	0	0	0	0	0	0	0.187738	0	0	0	0.144431	0	0	0.689343	0	0.201173	0.191314	0.468241	0	0.152007	0.170305	0	0	0	0	0.282107	0	0.132831	0
ENSG00000249396	1.01722e-06	1.031e-05	5.98995	1.31579	4.55236	up	chr5	HAVANA	gene	10493527	10502728	-	lincRNA	RP11-1C1.4	level 2; tag overlapping_locus;havana_gene OTTHUMG00000162051.1;	0.0165581	0	0	0	0.0156565	0	0.0253559	0	8.62e-09	0	0	0	0	0.0185014	0	2.73e-09	0	0	0	0	0.035518	0.0175857	0	0	0	0	0.141255	0	0	0	0	0	0.270652	0
ENSG00000249937	1.01473e-07	1.21394e-06	2.8794	0.315789	9.11809	up	chr5	HAVANA	gene	17684584	17955857	+	lincRNA	RP11-454P21.1	level 2; havana_gene OTTHUMG00000161859.1;	0.107273	0	0	0.087286	0	0	0.248751	0	0	0	0	0.18606	0	0	0	0.149088	0	0	0	0	0	0	0	0	0	0	0	0	0	0	0	0	0.463204	0.0664484
ENSG00000248693	4.46869e-06	4.08624e-05	10.4322	3.05263	3.41743	up	chr5	HAVANA	gene	18704433	18746173	-	lincRNA	CTD-2023M8.1	level 2; havana_gene OTTHUMG00000161873.1;	0	0	0	4.51577	0	6.27714	5.61456	0	0	2.90939	0	2.65693	0	6.99136	0	0	2.79246	0	1.3728	6.01659	0	5.79433	1.07381	3.37002	7.74103	2.43	1.06064	5.76247	0	2.45602	0	4.00384	1.05294	2.9942
ENSG00000251629	1.12791e-10	2.01293e-09	29.5578	3.84211	7.69312	up	chr5	HAVANA	gene	20611840	20937691	+	lincRNA	RP11-774D14.1	level 2; havana_gene OTTHUMG00000162067.2;	0	0	0	4.98347	0	35.6531	0	0	0	0.0117668	1.79736	0.0220824	0.0365597	0.0486603	0.210463	0.0720447	0	0.0206795	1.49654	0.0198475	0	0	0.549765	0	0.263479	0.0211509	0	0	0	0	0	0	0.574329	0
ENSG00000249359	7.60659e-09	1.06627e-07	3.40201	0.315789	10.773	up	chr5	HAVANA	gene	21323873	21341375	-	lincRNA	RP11-374A4.1	level 2; havana_gene OTTHUMG00000162363.2;	0	0	0.0100036	0.0302329	0	0.00918613	0.136513	0.0174156	0.0487987	0.0257895	0.0810916	0	0	0.0297601	0.0223452	0	0.025185	0.00569071	0.126533	0.0188993	0	0.0283619	0	0.07584	0.0521937	0.0202622	0.00508192	0	0.0128945	0	0	0.0372024	0.0463864	0
ENSG00000248874	3.57437e-07	3.91048e-06	20.4824	5	4.09648	up	chr5	HAVANA	gene	23951348	24178263	+	lincRNA	C5orf17	level 2; tag overlapping_locus;havana_gene OTTHUMG00000161911.1;	0.0898238	0.791684	1.54988	0.0611838	0.0339884	0.0138874	3.66645	0.0174887	0.217751	0.0389326	0.0639223	0	0.122274	0	1.03364	0.178786	0.0379786	0	0.0177688	0	0	0.038173	0.0337535	0.0192167	0.0157558	0.430503	0	0.0608129	0	0.530373	0	0.446682	0	0
ENSG00000251273	0.000141155	0.000970527	2.13568	0.421053	5.07224	up	chr5	HAVANA	gene	25087450	25190956	-	lincRNA	RP11-549K20.1	level 2; havana_gene OTTHUMG00000192362.1;	0	0	0	0	0	0.987803	0	0	0	0	0	0	0	0	0.505001	0	0	0	0	0.437299	0	0	0	0	0	0	0	0	0	0	0	0	0.0881754	0
ENSG00000250337	3.83038e-12	8.14832e-11	40.2663	5.36842	7.50059	up	chr5	HAVANA	gene	27472292	27496401	+	lincRNA	RP11-46C20.1	level 2; havana_gene OTTHUMG00000161968.1;	3.52831	0	0	0.031542	0.578281	0.823043	0	0	2.04233	0	1.74652	0.180336	0	0.570101	0.812184	0	0	0	0	0.356307	0	2.37425	0	0	0.412023	0	0.720313	0	0	0.043889	0.128701	0	0.696909	0.0655565
ENSG00000250453	0.00630534	0.0279191	0.854271	0.157895	5.41039	up	chr5	HAVANA	gene	28782678	28809249	-	lincRNA	CTD-2134P3.1	level 2; havana_gene OTTHUMG00000161934.1;	0	0	0	0	0	0	0	0	0	0	2.2934	0	0	0	0	0	0	0	0	0	0	0	0	0	0	0	0	0	0	0	0	0	0	0
ENSG00000259786	1.40436e-06	1.39275e-05	1.1809	0.0526316	22.4372	up	chr5	HAVANA	gene	29143503	29217115	+	lincRNA	CTD-2118P12.1	level 2; havana_gene OTTHUMG00000161936.3;	0	0	0	0	0	0	0	0	0	0	0.121628	0	0	0	0	0	0	0	0	0	0	0	0	0	0	0	0	0	0	0	0	0	0.278886	0
ENSG00000250697	5.57943e-20	2.843e-18	18.0704	0.473684	38.1485	up	chr5	HAVANA	gene	32925639	33297910	-	lincRNA	CTD-2066L21.3	level 2; tag overlapping_locus;havana_gene OTTHUMG00000162006.1;	0	0	0.678485	0.0767579	0.335453	1.03427	28.5482	3.24372	0	0	1.38242	0.504024	0	0.202828	0.0954185	0.836669	0	1.38803	1.69122	0.553647	0.272707	0.372265	0	0.194786	3.55047	14.9944	0.788703	0	0	3.19013	0	0.652373	0.0672767	0
ENSG00000249102	9.8604e-09	1.35988e-07	2.64824	0.157895	16.7722	up	chr5	HAVANA	gene	33008994	33025724	+	lincRNA	CTD-2066L21.1	level 1; havana_gene OTTHUMG00000162000.1;	0	0	0	0	0	0	0.386949	0.266712	0	0	0	0	0	0	0	0	0	0	0.0915536	0	0	0	0	0	0	0.0905174	0	0	0	0.174614	0	0	0	0
ENSG00000248461	0.0031732	0.0154712	0.738693	0.105263	7.01759	up	chr5	HAVANA	gene	38148480	38153715	+	lincRNA	CTD-2207A17.1	level 1; tag overlapping_locus;havana_gene OTTHUMG00000162113.1;	0	0	0	0.011368	0	0.0516844	0	0	0	0	0	0.0135502	0.0337788	0	0	0.011094	0	0	0	0	0	0	0.012587	0	0	0	0	0	0	0	0	0	0	0
ENSG00000249740	0.00308298	0.015102	26.7387	13.8947	1.92438	up	chr5	HAVANA	gene	38710367	38845829	-	lincRNA	CTD-2127H9.1	level 1; havana_gene OTTHUMG00000162040.2;	0.507533	0.384095	0.179065	0.374065	0.197702	1.61965	0.6163	0.791167	0.121863	0.374598	0	0.390435	0.13647	0.553636	0.117173	0.896445	0.602509	0.538107	0.534315	0.200344	0.562543	0.46335	0.390186	0.590417	0.227226	0.62221	0.323162	0.61442	0.427846	0.439862	0.213938	0.243972	0.418173	0.767211
ENSG00000271788	7.62055e-05	0.000553715	11.1709	4.52632	2.46798	up	chr5	HAVANA	gene	43006733	43007543	-	lincRNA	CTD-2201E18.5	level 2; havana_gene OTTHUMG00000185475.1;	0.0565873	0.043883	0.140593	0.0980897	0.54202	0.439533	0.234912	0.218841	0.38366	0.367972	0.673052	0.292535	0.0953203	0.258128	0.67556	0.0939211	0	0.266834	0.279891	0.105068	0	0.121438	0.105058	0	0.099219	0.220932	0.048368	0.257629	0	0.376212	0.583042	0.102302	0.394145	0.0627192
ENSG00000250122	4.36833e-11	8.19471e-10	4.43216	0.263158	16.8422	up	chr5	HAVANA	gene	45890216	45895970	+	lincRNA	CTD-2013M15.1	level 2; havana_gene OTTHUMG00000162210.1;	0	0	0.0847092	0.183699	0	0	0	0	0.120739	0	0	0	0.0873757	0	0	0.0861319	0.108822	0	0	0.147447	0	0.225191	0	0.077878	0	0	0.354753	0	0	0	0	0	0.255152	0.116877
ENSG00000152931	9.32614e-20	4.62982e-18	94.1859	5.15789	18.2605	up	chr5	HAVANA	gene	60487713	60547657	+	lincRNA	PART1	level 2; tag ncRNA_host;havana_gene OTTHUMG00000162213.3;	0.585446	0	0	1.11007	0	2.03383	0	0.266175	0.0985617	0	0.0271511	2.35216	0.323149	0.0192377	0.870707	0.0237709	0	3.40797	1.73732	0	0.0143512	0.00611153	0.717237	0.520158	0.416491	0.606264	0	0	0.104157	0.0163867	0.00452787	0.260447	0.377507	0.682002
ENSG00000250081	4.40034e-06	4.0294e-05	4.54774	1.10526	4.11462	up	chr5	HAVANA	gene	65486444	65487048	-	lincRNA	CTD-2116N20.1	level 2; havana_gene OTTHUMG00000162551.1;	0	0	0	0	0.292466	0.45223	0	0	0	0	0	0.313184	0.240817	0.708642	0	0	0	0	0.286804	0.281254	1.02721	0	0	0.346645	0	0	0	0.999534	0.893538	0	0.239115	0.272401	0.438463	0
ENSG00000248846	9.05052e-08	1.08899e-06	4.84925	0.789474	6.14238	up	chr5	HAVANA	gene	66206212	66209447	-	lincRNA	CTD-2016O11.1	level 2; havana_gene OTTHUMG00000164089.1;	0	0	0	0	0	0	0.109017	0	0	0	0	0.109971	0.0876689	0.486041	0	0	0.109185	0	0	0	0	0.338949	0	0	0	0.101834	0.0889862	0	0.333274	0.293899	0	0	0.0799993	0
ENSG00000251391	5.15071e-06	4.65271e-05	1.82915	0.263158	6.95075	up	chr5	HAVANA	gene	66298468	66322944	+	lincRNA	RP11-305P14.1	level 2; havana_gene OTTHUMG00000164090.1;	0	0	0	0	0.337317	0	0	0	0.204056	0.369214	0	0	0	0	0	0	0	0	0.337299	0	0.196637	0	0	0	0	0	0	0	0.179767	0.158644	0	0	0	0
ENSG00000250421	1.13797e-12	2.58781e-11	19.9095	2.26316	8.79724	up	chr5	HAVANA	gene	67699429	67902600	-	lincRNA	RP11-83M16.6	level 2; tag overlapping_locus;havana_gene OTTHUMG00000162350.1;	0	0	0.869528	0	0	1.84782	0	0.185421	0.552699	0	0.115191	1.00474	1.84867	0	1.07924	0.160335	0	0.870766	1.91118	0	2.46945	0	0.885685	3.49302	2.60769	0.27997	0	0.437964	0	0	0	0.696314	0.808015	0
ENSG00000248359	2.14181e-21	1.26316e-19	11.7085	0.105263	111.231	up	chr5	HAVANA	gene	68531690	68533530	-	lincRNA	CTC-537E7.2	level 1; havana_gene OTTHUMG00000162335.1;	0.346045	0	0	3.08983	0	3.36979	0	0.666984	0	0	0.842539	2.327	4.18212	0	0	1.47743	0	2.79964	1.43218	0	0	0	5.87693	3.91596	0.926353	3.81692	0	0	0	0	0	0	3.27488	2.07655
ENSG00000249743	2.91208e-22	1.85164e-20	14.9246	0.210526	70.892	up	chr5	HAVANA	gene	73213947	73294934	+	lincRNA	RP11-60A8.1	level 2; havana_gene OTTHUMG00000162463.3;	3.5164	2.0533	0	0.159047	0.138331	0	0	0	0	4.02253	0.321155	0.060914	0.356784	0.166898	0	0	0	0.322233	0	1.00593	6.27588	0	0	0	0	0	0.598793	0	0	0	6.30387	0.0532272	0	0
ENSG00000248474	4.08565e-12	8.65951e-11	16.2764	1.68421	9.6641	up	chr5	HAVANA	gene	74084068	74103216	-	lincRNA	CTD-2292M14.1	level 1; havana_gene OTTHUMG00000162456.1;	0.396088	0.153006	0.486152	0.0875532	1.05802	0.154668	0.311056	0	1.15018	0	0.118163	0.313417	0	2.76977	0	0	0	0.0923331	0	0	0	0	0	0	0	0	0.338857	2.50314	1.58764	0.0933484	0	0	0	0
ENSG00000248673	0.00830378	0.0353175	4.72864	2.47368	1.91158	up	chr5	HAVANA	gene	74369376	74536976	-	lincRNA	CTC-419K13.1	level 2; havana_gene OTTHUMG00000162462.1;	0.509752	0	0.166712	0	0	0	0	0	4.38944	0	0	0	0	0	0	0	0	0	0	0	0	0	0	0	0	0	0	0	0	0	0.0815576	0	0	0
ENSG00000251221	0.00877298	0.0370679	2.22111	1	2.22111	up	chr5	HAVANA	gene	80608623	80622524	-	lincRNA	CTC-325J23.3	level 1; havana_gene OTTHUMG00000162533.1;	0	0	0	0.159346	0.346936	0	0	0	0	0.189651	1.04447	0.377594	0.147009	0	0	0.435647	0	0	0	0	0	0	0	0.408177	0	0.17123	0	0	0	0	0.14185	0	0	0
ENSG00000248112	1.70748e-05	0.000140672	1.69347	0.263158	6.43518	up	chr5	HAVANA	gene	82919376	82921119	-	lincRNA	RP11-78C3.1	level 1; havana_gene OTTHUMG00000162767.1;	0	0	0.0531928	0	0.0618173	0	0.0669157	0.248612	0	0	0.0766107	0	0	0	0.0699902	0.374016	0	0	0	0	0.849567	0.0692136	0	0	0	0	0	0.0733993	0	0	0	0.233192	0	0
ENSG00000245526	1.33934e-16	4.79364e-15	33.0854	2.36842	13.9694	up	chr5	HAVANA	gene	88507546	88691041	-	lincRNA	LINC00461	level 2; tag ncRNA_host;havana_gene OTTHUMG00000162632.4;	0.277468	0.116343	0.424324	0.0168131	0.0374001	0.841888	0.0101877	0.0193218	0.988544	0.182536	0.0539587	0	0	0.286925	1.82735	0.0410819	0.10482	0	0	0.127835	0	0.126081	0.124763	1.33429	0.382438	0.355915	0.0931015	0	0.0107306	0.00949366	0.807165	0	0.138971	0.0971934
ENSG00000251093	1.94085e-09	2.93642e-08	2.69849	0.157895	17.0905	up	chr5	HAVANA	gene	91226475	91227071	-	lincRNA	RP11-414H23.3	level 2; havana_gene OTTHUMG00000162808.1;	0	0	0	0	0	0	0	0.089431	0	0	0	0	0	0	0	0.231926	0.0977747	0	0	0.0878533	0	0.100822	0	0	0.0815794	0	0.0796121	0.106805	0	0	0	0.084886	0	0
ENSG00000248323	2.46226e-08	3.20883e-07	317.015	78.4737	4.03976	up	chr5	HAVANA	gene	91303029	91314402	-	lincRNA	RP11-213H15.3	level 2; tag overlapping_locus;havana_gene OTTHUMG00000162611.1;	0.15395	1.5062	1.33513	1.23373	1.11885	1.03003	0.558563	2.40195	0.0986292	1.56771	0.334629	0.877919	1.77609	4.23546	0.233054	1.58382	0.58813	1.13885	2.6084	3.77143	0.976295	2.35361	1.59327	0.506223	4.45021	1.29512	2.17298	1.94796	0.933315	2.33277	0.221777	1.40912	0.30862	3.47567
ENSG00000250049	8.1987e-10	1.30249e-08	14.4975	2.36842	6.12116	up	chr5	HAVANA	gene	92082597	92479426	+	lincRNA	RP11-348J24.2	level 2; tag overlapping_locus;havana_gene OTTHUMG00000162609.2;	0.817654	0	0.679102	0	0.257973	0.232756	3.11109	0	0.0377608	0.0124289	0.15934	0.0116066	0.0193058	0.025568	0.0123224	0	0.257162	0.0438127	0	0.0940297	0.111313	0.0365	0.0215955	0.284431	0.0100608	0	0.748473	0	0	0.83703	0.158846	0	0.750599	0
ENSG00000251361	9.90389e-08	1.18619e-06	3.0804	0.368421	8.36109	up	chr5	HAVANA	gene	93019663	93068669	-	lincRNA	CTD-2091N23.1	level 2; havana_gene OTTHUMG00000162674.1;	0.858431	0	0.634477	0	0.166033	0.401545	0	0	0.0988844	0	0	0	0.0723383	0.0993805	0	0	0	0	0.169876	0.484589	0	0.185626	0.0789852	0.287054	0.0752415	0.083949	0	0.196702	0	0	0.0684369	0.0781484	0.0661683	0
ENSG00000272021	0.000401162	0.00247816	4.87437	1.89474	2.57259	up	chr5	HAVANA	gene	95849309	95849855	+	lincRNA	AC008592.8	level 2; havana_gene OTTHUMG00000185539.1;	0.547463	0.422661	0	0	0	0.17127	0	0	0.511961	0.118778	0.130776	0.348186	0	0	0	0.09101	0	0.101829	0	0	0	0	0.10009	0	0	0.107256	0	0.252184	0.11688	0.10306	0	0.200592	0	0
ENSG00000249746	2.46147e-08	3.2086e-07	22.1055	4.42105	5.00006	up	chr5	HAVANA	gene	96213346	96215075	-	lincRNA	RP11-254I22.3	level 1; havana_gene OTTHUMG00000162820.1;	4.55174	0.123585	3.94146	0	1.84975	0	0	0.0768931	4.85641	0.17312	0.0951441	0	0.134571	0.092165	0	0	0.83968	0	0	0	0	0.258612	2.1e-06	0.177362	0	0	5.87246	0.0913682	1.45488	0.981788	0.0635851	0	4.74324	0
ENSG00000247402	3.60854e-15	1.09128e-13	6.92965	0.315789	21.9439	up	chr5	HAVANA	gene	102605635	102606197	+	lincRNA	CTD-2340E1.2	level 2; tag overlapping_locus;havana_gene OTTHUMG00000162774.1;	0	0	0.186247	0.440004	0	0	0	0	0	0	0	0	0	0.288593	0	0	0	0	0.705466	0	0	0	0	0.281914	0	0.462481	0	0	0	0	0	0	0	0
ENSG00000250682	4.89754e-29	6.04371e-27	68.3216	0.947368	72.1173	up	chr5	HAVANA	gene	102609156	102671559	-	lincRNA	CTD-2340E1.3	level 2; havana_gene OTTHUMG00000162775.1;	0	0.104806	3.18237	0.960625	0	5.30799	0	2.24538	3.03097	0.0493061	0.0362935	2.10327	1.02286	0.61364	1.30364	1.47708	0	1.33295	4.37864	0	0	0	3.10167	6.67756	4.26316	2.01045	0	0	0.145188	0	0	2.95802	0	1.75354
ENSG00000251026	1.07728e-26	1.0486e-24	20.2864	0.0526316	385.442	up	chr5	HAVANA	gene	104079911	104105403	+	lincRNA	RP11-138J23.1	level 2; tag ncRNA_host;havana_gene OTTHUMG00000162778.1;	0	0	10.4007	0	0.194289	2.92846	0	0.479847	1.74299	0	0	0.527643	0.168546	0.116579	2.41153	0.166134	0.104987	0.83883	1.68231	0	0.336208	0	1.64925	2.36087	1.6651	0.913451	0.769824	1.26393	0	0	0	0.548091	0	1.23845
ENSG00000251027	0.00429042	0.020033	0.693467	0.105263	6.58794	up	chr5	HAVANA	gene	106815197	107011014	-	lincRNA	CTC-254B4.1	level 2; havana_gene OTTHUMG00000162799.1;	0	0	0.157485	0	0	0	0.105394	0	0	0	0	0.212489	0	0	0	0	0	0	0	0	0.22566	0	0	0	0	0.0984904	0	0	0	0	0	0	0	0
ENSG00000254106	1.27436e-06	1.27109e-05	1.09548	0.0526316	20.8141	up	chr5	HAVANA	gene	109883182	109884751	+	lincRNA	AC011366.3	level 1; havana_gene OTTHUMG00000163576.1;	0	0	0	0	0	0	0	0	0	0	0	0	0	0	0	0	0	0.113026	0	0	0.115165	0	0	0	0	0	0	0	0	0	0	0	0	0
ENSG00000250358	2.99819e-10	5.02037e-09	2.57286	0.105263	24.4422	up	chr5	HAVANA	gene	112628436	112632100	+	lincRNA	RP11-159K7.2	level 2; havana_gene OTTHUMG00000162901.1;	0	0	0	0	0	1.08469	0	0.350428	0	0	0	0	3.39561	0	0.0965308	0	0	0.365885	6.97243	0	0	0	0.149853	0	0.145721	0	0	0	0	0	0	0	0	0
ENSG00000248663	5.0761e-06	4.59248e-05	27.5176	8.52632	3.22737	up	chr5	HAVANA	gene	117415509	117546298	+	lincRNA	CTC-504A5.1	level 2; havana_gene OTTHUMG00000162885.2;	0	0.543102	0.0720591	0.0772117	0	0.342307	2.84283	1.18197	0.101257	0	0.418666	0.0921438	0.0739836	0.203478	0	0.656187	0.36904	0.246303	3.64853	0	0.195536	0.0949696	0.0807332	3.05568	1.2312	1.11627	0.0750851	0.201256	0	0.663315	0.0700194	0	0.405927	0.984249
ENSG00000250891	7.02757e-05	0.000514578	4.8794	1.57895	3.09028	up	chr5	HAVANA	gene	118468156	118562117	-	lincRNA	CTD-2281M20.1	level 2; havana_gene OTTHUMG00000162951.2;	0.160763	0	0	0.0206639	0.111539	0.0375943	0	0.0237132	0	0.0263665	0	0.012315	0.0204777	0	0.0130723	0	0.038601	0	0.0120338	0	0.312468	0	0.0114505	0.01297	0.0106713	0	0	0.0137109	0.0131704	0	0.00955909	0	0	0.0759289
ENSG00000248927	0.000342247	0.00215018	21.6131	9.05263	2.38749	up	chr5	HAVANA	gene	120781218	120790778	+	lincRNA	CTD-2334D19.1	level 2; havana_gene OTTHUMG00000162927.1;	0.181912	0.537106	0.151548	0.24992	0.346215	0.310078	1.05292	0.0706043	0.365139	0.0788539	0.12963	0.223517	0.24505	0.123189	0.393051	0.331994	0.383967	0.24152	0.0359881	0.602439	0.197131	0.271857	0.203905	0.0393484	0.223319	0.212794	0.217614	0.535893	0.0784838	0.346842	0.057442	0.490944	0.254146	0.360265
ENSG00000248752	0.000233808	0.00152562	0.628141	0.0526316	11.9347	up	chr5	HAVANA	gene	126076800	126279801	-	lincRNA	RP11-114J13.1	level 2; havana_gene OTTHUMG00000163018.1;	0	0.169064	0.0893456	0	0	0	0	0	0.12799	0	0	0	0	0	0	0	0	0	0	0	0	0	0	0	0	0	0	0	0	0	0.0877404	0	0.084183	0
ENSG00000250994	4.76705e-08	5.95178e-07	3.05025	0.368421	8.27925	up	chr5	HAVANA	gene	134436711	134492519	+	lincRNA	AC005355.1	level 2; havana_gene OTTHUMG00000163069.1;	0	0	0.0567951	0	0	0.0535383	0.0716048	0	0.078401	0	0	0	0	0	0	0	0	0	0	0	0.0758687	0	0.0636475	0	0	0	0	0	0	0	0	0	0.372194	0
ENSG00000251169	1.09344e-07	1.30178e-06	24.2513	5.94737	4.07764	up	chr5	HAVANA	gene	134506552	134509229	+	lincRNA	AC005355.2	level 1; havana_gene OTTHUMG00000163059.2;	0.623646	0.028503	5.62286	0.0945126	1.29178	0	0.151677	1.06782	0.327332	0.357794	0.0871404	0.0375681	0.0308862	0.621166	0	0.0304325	1.16145	0	0	0.135007	0	1.01823	0.205582	0.119049	0	0	1.84944	0.0415683	0.435232	1.04912	0.0868848	0.231029	3.1604	0.0403669
ENSG00000250284	1.35296e-09	2.09505e-08	3.05528	0.157895	19.3501	up	chr5	HAVANA	gene	136734927	136754686	+	lincRNA	CTB-1I21.1	level 2; havana_gene OTTHUMG00000163215.1;	0	0	0	0	0	0.0807284	0.324824	0	0	0	0.493288	0	0.174169	0	2.49382	0	0	0	0	0	0	0	0.283769	0.465615	0.0905568	0	0	0	0	0	0	0	0	0
ENSG00000249526	4.62309e-05	0.000350797	2.40704	0.526316	4.57337	up	chr5	HAVANA	gene	139684645	139745010	+	lincRNA	CTB-35F21.1	level 2; havana_gene OTTHUMG00000163333.1;	0	0	0	0	0	0	0	0	0	0	0	0	0	0	0	0	0	0	0	0	0	0	0	0	0	0	1.13396	0	0	0.288198	0	0	0.0784392	0
ENSG00000249131	0.00479545	0.0220666	0.542714	0.0526316	10.3116	up	chr5	HAVANA	gene	139741349	139746223	-	lincRNA	CTB-35F21.2	level 2; havana_gene OTTHUMG00000163335.2;	0	0	0	0	0	0	0	0	0	0	0	0	0	0	0	0	0	0	0	0	0	0	0	0	0	0	0	0	0	0	0	0	0	0
ENSG00000272070	0.000584302	0.00347036	115.784	52.7368	2.1955	up	chr5	HAVANA	gene	141326210	141329357	+	lincRNA	AC005618.6	level 2; havana_gene OTTHUMG00000185596.1;	0.235633	0.308673	0.737337	0.118162	0.343685	1.58	0.165194	0.344613	0.965081	0.626692	0.825296	0.11917	0.0990114	0.214091	1.50953	0.15415	0.521806	0.0920663	0.444927	1.05016	1.35162	0.454333	0.302541	0.17112	3.04542	0.649617	2.33465	0.548032	1.68593	0.225709	0.34177	0.622499	2.12939	0.163457
ENSG00000249484	0.000146132	0.000999999	2.65829	0.736842	3.60768	up	chr5	HAVANA	gene	152618965	153223543	-	lincRNA	AC091969.1	level 2; havana_gene OTTHUMG00000163486.3;	0.0167522	0.0130404	0.067118	0	0	0	0	0	0	0	0	0.0339906	0.183323	0	0.0180179	0	0	0	0	0	0.0179695	0.0510258	0	0.0179067	0	0.0163108	0.0790643	0	0	0	0	0.0900188	0.482842	0
ENSG00000254293	0.00151128	0.00807939	0.733668	0.157895	4.64657	up	chr5	HAVANA	gene	154483917	154486150	-	lincRNA	CTB-158E9.1	level 2; havana_gene OTTHUMG00000163601.1;	0	0	0	0	0	0	0	0	0	0	0	0	0	0	0.565821	0	0	0	0	0	0	0.484039	0	0	0	0	0	0	0	0	0.0330917	0	0	0
ENSG00000253673	0.000252194	0.00163329	1.38693	0.368421	3.76454	up	chr5	HAVANA	gene	158175396	158200016	+	lincRNA	CTC-436K13.1	level 2; havana_gene OTTHUMG00000163515.1;	0	0	0.122414	0.324593	0	0	0	0.0715984	0	0	0.0884714	0.154934	0	0	0	0	0	0.0464808	0	0	0	0	0.137173	0	0	0	0	0	0.159354	0	0	0	0	0
ENSG00000253315	0.00345967	0.0166435	28.2663	15.6316	1.80828	up	chr5	HAVANA	gene	159227715	159245127	+	lincRNA	CTB-11I22.2	level 2; tag ncRNA_host;tag overlapping_locus;havana_gene OTTHUMG00000163520.1;	0.300908	0	0	0.532439	0.487347	0.470089	0	3.56218	0.116598	0.108771	0	0.635312	0.760916	0.350925	0	0.333347	0.105324	1.40246	4.86474	0	0	0.217722	6.06628	1.91775	7.56114	1.27645	0.171627	0.230565	0.85755	0	0	1.64973	0.0771845	0.67778
ENSG00000253417	5.31339e-17	2.00362e-15	106.437	8.57895	12.4068	up	chr5	HAVANA	gene	160931778	160938626	-	lincRNA	RP11-109J4.1	level 2; havana_gene OTTHUMG00000163562.1;	3.37723	0.0766822	9.29587	0.265401	0.450154	0.164953	0	0.0799329	1.39156	0.249048	0.0389376	0.45738	0.138169	7.36459	0.0176545	0.762371	0.121491	1.89428	0.76319	0.269418	0	0.0697377	0.0154289	0.122815	0.244777	0.319663	0.336563	0.592588	1.06561	0.204218	0.451827	0.0293973	0.127787	0.358661
ENSG00000254066	2.54701e-40	9.54229e-38	179.03	0.578947	309.234	up	chr5	HAVANA	gene	165220577	165241752	-	lincRNA	CTB-181F24.1	level 2; havana_gene OTTHUMG00000163861.1;	0	0	0	0	0	0	0.218823	0	0	0	0	0	0	0	0	0	0	0.0184021	0	0	0	0	0	0	0	0	0	0	0	0	0	0	0	0
ENSG00000253968	0.00579486	0.0260104	1.03518	0.315789	3.27806	up	chr5	HAVANA	gene	173414035	173451165	+	lincRNA	CTB-32H22.1	level 2; havana_gene OTTHUMG00000163340.1;	0	0	0	0	0	0	0	0	0	0	0	0	0	0	0	0	0	0	0.111572	0	0	0	0	0.127675	0.197541	0.110385	0	0	0	0	0	0	0	0
ENSG00000253768	2.07082e-09	3.12038e-08	2.1608	0.0526316	41.0553	up	chr5	HAVANA	gene	173562478	173573199	+	lincRNA	CTB-33O18.1	level 2; havana_gene OTTHUMG00000163338.1;	0	0	0	0	0	0	0	0	0	0	0	0.173975	0.951497	0	0	0.268442	0	0.147968	0	0	0.558253	0	0	0.375087	0	0	0	0	0	0	0	0	0	1.01737
ENSG00000253686	2.06469e-10	3.53804e-09	89.3467	16.4211	5.44099	up	chr5	HAVANA	gene	173707614	173746211	-	lincRNA	CTB-43E15.3	level 1; havana_gene OTTHUMG00000163343.1;	0.564632	1.00257	0.20717	0.625086	0.366308	0.0832552	0	0.913489	0.351332	0.180504	1.19408	0.921663	0.0619949	0.698526	0.0158386	0.112352	0.250794	3.92977	0.963836	1.02167	0.031573	0.840732	0.45671	0.393057	1.01783	1.90912	0	0.466181	2.90378	2.01919	0	0.437648	0.313835	0.268551
ENSG00000254211	1.66151e-08	2.21517e-07	19.4121	4.63158	4.19124	up	chr5	HAVANA	gene	173786790	173809039	-	lincRNA	CTB-43E15.4	level 1; havana_gene OTTHUMG00000163337.2;	0.307873	2.9384	0.0788202	0.623269	0.38003	0	0	1.30941	0	1.10153	1.225	0.941423	1.30596	0.112026	0	0.341077	0	1.54721	0.303848	0	0.325108	0.445779	1.3152	0.421327	0.613965	0.301406	0.175599	1.15576	0.420786	0.753246	0	0.723434	0.148203	0
ENSG00000251144	3.20895e-14	8.70813e-13	6.38191	0.315789	20.2094	up	chr5	HAVANA	gene	174820027	174826324	+	lincRNA	CTD-2532K18.2	level 1; tag overlapping_locus;havana_gene OTTHUMG00000163136.1;	0	0.484931	0	0	0	1.00595	0	0	0	0	0	0	0	0	0	3.70175	0	0	0	0.611351	5.47904	0	1.6135	0	0	0.610652	0.529197	2.16715	0	0	0	0.630301	0	0.738687
ENSG00000253163	0.0117099	0.0473489	1.01508	0.368421	2.7552	up	chr5	HAVANA	gene	179377531	179378761	-	lincRNA	RP11-443C10.1	level 1; havana_gene OTTHUMG00000163595.1;	0	0.13315	0	0	0	0	0	0	0	0	0	0	0.07254	0	0	0.142971	0	0.0805378	0	1.14e-06	0.0957752	0	0	0	0.0754509	0	0	0	0	0	0	0.0783707	0	0.0964469
ENSG00000248103	3.26521e-10	5.44125e-09	14.4623	2.21053	6.54247	up	chr5	HAVANA	gene	181281375	181283652	+	lincRNA	CTC-338M12.9	level 1; havana_gene OTTHUMG00000163377.1;	0.217455	0	0	0.500612	0	0.170056	0	0.938199	0.127038	0.353832	3.86098	0	1.8333	0	10.5127	0.0903707	0.22825	0	1.29187	0	5.78552	0	0.497053	0.245841	0.762523	0.319501	0	0.125191	0	0	0.174224	0.398297	1.67201	0
ENSG00000270937	0.000907953	0.00515678	1.58794	0.421053	3.77136	up	chr6	HAVANA	gene	1026494	1027225	-	lincRNA	RP5-856G1.1	level 2; havana_gene OTTHUMG00000185141.1;	0	0	0	0	0	0.102912	0	0	0.0752447	0	0	0.0687309	0	0	0.143939	0.164764	0	0	0	0	0	0.0711749	0	0	0	0	0	0	0	0	0.0525422	0	0	0.0735956
ENSG00000176515	0.00358901	0.0171848	4.52764	2	2.26382	up	chr6	HAVANA	gene	1079929	1104946	+	lincRNA	RP5-856G1.2	level 2; havana_gene OTTHUMG00000187086.1;	0	0	0	0.00826269	0	0.0300892	0	0	0.0213538	0	0	0.0886334	0	0.0108466	0.0209201	0	0	0	0.0192685	0	0	0	0	0	0.0170874	0	0.00831955	0	0.0105481	0.00933221	0.0152989	0.00870775	0	0
ENSG00000164385	0.000509848	0.00307124	7.24121	2.89474	2.50151	up	chr6	HAVANA	gene	2621913	2634603	-	lincRNA	C6orf195	level 2; havana_gene OTTHUMG00000014122.1;	0.0284739	0.055427	0.0358142	0.0363041	0.0269034	0.055003	0	0	0	0.0308533	0	0	0.0359445	0	0.214253	0.0236107	0.0150537	0.040753	0.0140815	0.0129674	0.0152512	0	0.0669513	0	0	0.0970101	0.0243213	0.0321025	0.0308132	0.0136284	0	0.0764438	0.0886816	0.0155393
ENSG00000228718	1.29968e-05	0.000109589	1.53266	0.157895	9.70687	up	chr6	HAVANA	gene	2636936	2640001	+	lincRNA	RP11-145H9.3	level 2; havana_gene OTTHUMG00000014123.1;	0	0	0	0	0	0.0843269	0	0	0	0	0	0	0	0	0.0588996	0	0	0	0	0	0.118796	0	0.151319	0.0593635	0.0476039	0.105982	0	0.0617701	0	0	0	0	0	0
ENSG00000230269	1.04683e-20	5.79941e-19	9.71859	0.105263	92.3266	up	chr6	HAVANA	gene	3182744	3195756	-	lincRNA	RP1-40E16.9	level 2; havana_gene OTTHUMG00000014141.2;	0	0	0.0428319	0	0	0	0	0	0	0	4.43492	0.0783187	0	0	0	0	0	0	0	0	0	0	0	0.413118	0.134854	0	0	0	0.0276798	0.0244744	0	0.982391	4.48283	0
ENSG00000260604	2.49423e-07	2.8072e-06	79.7889	21	3.79947	up	chr6	HAVANA	gene	3904920	3911979	-	lincRNA	RP1-140K8.5	level 2; havana_gene OTTHUMG00000175886.3;	0.29946	0.00353617	0.331953	0.0614353	0.0940218	0.532253	0.61506	0.00885532	0.0198273	0.398211	0.0215051	0.237954	0.00763555	0.0453529	0.145998	0.0639475	0.177658	0.0086819	0.00897513	0.0576077	0.106397	0.0720618	0.00428036	0.0144452	0.0119397	0.0529674	0.135623	0.0204177	0.0147514	0.195804	0.0391545	0.0567158	0.0884436	0.0148053
ENSG00000237716	0.000259756	0.00167767	0.798995	0.0526316	15.1809	up	chr6	HAVANA	gene	4186624	4188109	-	lincRNA	RP3-400B16.3	level 1; havana_gene OTTHUMG00000014163.1;	0	0	0	0	0	0	0	0	0	0	0	0	2.1511	0	0	0	0	0	4.38932	0	0	0	0	0	0	0	0	0	0	0	0	0	0	0
ENSG00000272142	0.00104319	0.00582636	98.7538	48.2632	2.04615	up	chr6	HAVANA	gene	5029972	5043449	+	lincRNA	RP11-428J1.5	level 2; havana_gene OTTHUMG00000185668.1;	2.5094	0.805125	1.6189	5.88964	4.18891	2.75761	1.93579	6.15102	3.38567	1.01451	1.04342	3.49651	4.86617	3.46595	4.13503	2.92122	1.3278	1.84794	3.97591	2.83512	2.56501	2.25253	3.81258	1.78549	2.87554	4.84334	3.15606	3.84783	4.81294	0.72471	0.733183	2.35704	1.28016	0.647606
ENSG00000233064	0.00318828	0.0155374	2.41206	1	2.41206	up	chr6	HAVANA	gene	5851506	5870220	+	lincRNA	RP3-380B8.4	level 2; havana_gene OTTHUMG00000014182.2;	0.20527	0.475021	0.328721	0	0	0	0	0	0.250716	0	0.247279	0	0	0	0.462196	0	0	0	0	0	0.242267	0	0.184469	0.489505	0	0.202748	0	0	0.217474	0	0.169249	0	0	0
ENSG00000261211	3.59206e-05	0.000278073	110.452	39.5263	2.7944	up	chr6	HAVANA	gene	6680309	6683633	-	lincRNA	RP1-80N2.3	level 2; havana_gene OTTHUMG00000175893.1;	0.21191	0.141485	0.347348	0.0513667	0.266608	1.11441	0.0726215	1.15097	0.553162	0.164009	1.30383	0.275506	0.110392	0.460781	0.563521	0.0418339	0.896587	0.279544	0.0898255	0.20183	0.280454	0.46008	0.408633	0.214879	0.593007	0.491008	0.172374	0.932043	0.524484	0.125672	0.388324	0.28869	0.511011	0.956795
ENSG00000229401	0.000142276	0.000977334	1.1809	0.210526	5.6093	up	chr6	HAVANA	gene	10434316	10456781	+	lincRNA	RP1-290I10.7	level 1; tag ncRNA_host;havana_gene OTTHUMG00000014234.1;	0	0	0	0	0	0	0.548042	0	0	0	0	0	0	0	0	0	0	0	0	0	0	0	0	0	0	0	0	0.180833	0	0.411285	0	0	0	0
ENSG00000231056	1.89832e-08	2.50905e-07	1.87437	0.0526316	35.6131	up	chr6	HAVANA	gene	10474500	10478502	-	lincRNA	RP1-290I10.5	level 1; havana_gene OTTHUMG00000014232.1;	0	0	0	0	0	0.78021	0	0	0	0	0	0	0	0	0	0	0	0	0	0	0	0	0	0	0	0	0	0	0	0	0	0	0	2.26052
ENSG00000234427	7.14135e-06	6.30541e-05	11.5327	3.68421	3.13029	up	chr6	HAVANA	gene	11810602	11811248	+	lincRNA	RP3-413H6.2	level 2; havana_gene OTTHUMG00000014261.1;	0.32058	0	0	0.474187	0	0	0.112087	0	0	0	0.127602	0	0.180173	0.875212	0	0	0	0	0	0	0.120222	0	0.0977506	0	0	0.209313	0.182886	0	0.114106	0	0	0	0	0
ENSG00000229896	2.18575e-06	2.10048e-05	19.5628	5.63158	3.47377	up	chr6	HAVANA	gene	12007670	12008856	+	lincRNA	RP11-456H18.2	level 2; tag overlapping_locus;havana_gene OTTHUMG00000014264.2;	0.81775	0.430145	0	0.155007	0.114281	0.370718	0	0.534325	0.741516	0.387148	0.167374	0	0	0.722156	0.308556	0.314014	0	0.129072	0.117786	0.0553435	0	0.0639287	0.0552136	0.632999	0.24525	0.675655	0	0.161928	0	0	0.0472119	0.107773	0.322382	0.0660556
ENSG00000229646	3.75304e-09	5.47153e-08	4.48241	0.578947	7.74235	up	chr6	HAVANA	gene	14597514	14599690	-	lincRNA	RP11-330A16.1	level 2; havana_gene OTTHUMG00000014288.2;	0	12.4017	7.87985	0	0	0	0	0	0	0	0	12.2195	23.5296	0	15.1707	0	0	18.4114	0	10.7435	0	0	51.5001	0	0	0	9.88789	0	282.714	0	0	0	0	0
ENSG00000234261	2.28257e-07	2.58781e-06	4.09548	0.684211	5.9857	up	chr6	HAVANA	gene	14661829	15090003	-	lincRNA	RP11-146I2.1	level 2; havana_gene OTTHUMG00000014290.2;	0.0410779	0	0	0.0706962	0	0	0	0	0	0	0.0976061	0	0.0691749	0.0464738	0	0	0	0	0	0	0.22312	0	0	0.0891044	0	0.0801098	0.0702049	0.139775	0	0.156506	0.0324576	0.0369948	0	0
ENSG00000271888	1.99228e-05	0.000162211	21.7387	7.26316	2.99301	up	chr6	HAVANA	gene	15243923	15245000	-	lincRNA	RP11-560J1.2	level 2; havana_gene OTTHUMG00000185676.1;	0.151977	0.236132	0.221462	0.391778	0.0361741	1.08941	0.0785658	0.147422	0.254477	0.41174	0.722071	0.194666	0.703763	0.686681	2.38156	0.315193	0.200461	0	1.24023	0.034977	0.453283	0.486888	1.02869	0.246788	1.59914	1.07418	0.129863	0.344515	0.532618	0.18105	0.0600058	0.51289	0.501205	0.125482
ENSG00000231754	1.17157e-14	3.35039e-13	9.28643	0.421053	22.0553	up	chr6	HAVANA	gene	21521678	21523783	-	lincRNA	RP11-204E9.1	level 2; havana_gene OTTHUMG00000014342.2;	0	0	0	0	0	0	0	0	0	0	0	0	0	0	0	0	0	0	0	0	0	0	0	0	0	1.52317	0	0	0	0	0	0	0	0
ENSG00000272168	0.000472549	0.00287113	628.653	290.263	2.1658	up	chr6	HAVANA	gene	21664772	22368328	+	lincRNA	LINC00340	level 2; tag ncRNA_host;tag overlapping_locus;havana_gene OTTHUMG00000014345.5;	7.52575	5.5358	1.29643	2.78214	1.71855	5.01914	0.0493927	4.40436	5.19262	1.47218	0.844092	4.12198	36.5054	2.81269	13.4344	6.14571	1.11637	1.34658	6.51003	1.77319	53.0513	1.09901	1.77672	1.77678	4.36343	11.7896	3.96585	4.07588	1.5016	2.32655	1.65022	5.68643	7.53606	1.51686
ENSG00000261568	0.000752308	0.00435985	7.96985	3.47368	2.29435	up	chr6	HAVANA	gene	22220781	22222395	+	lincRNA	RP11-524C21.2	level 2; havana_gene OTTHUMG00000175903.1;	0.0228766	0.0533934	0.0191339	0.0390436	0.0433496	0.106171	0	0.0667525	0.101151	0.0495785	0.0814286	0.0465467	0.250321	0.0256432	0.492776	0.132807	0	0.0217757	0.113137	0.0209172	2.14162	0	0.0214583	0.0736273	0.0200626	0.155966	0.097715	0.180892	0.0247242	0	0.054034	0.10257	0.177901	0.0751413
ENSG00000261584	0.00665287	0.0292392	92.5729	51.8947	1.78386	up	chr6	HAVANA	gene	26686241	26687964	+	lincRNA	RP11-457M11.5	level 2; havana_gene OTTHUMG00000175906.2;	0.673817	0.236077	0.422158	0.2587	0.734948	1.26862	0.101782	0.116701	4.2109	1.20417	2.25584	1.02204	0.697793	1.10235	0.170916	0.681684	0.398897	0.322528	0.785116	0.428687	2.47667	0.690218	0.480078	0.264662	0.621882	0.573746	0.54849	1.22694	1.91068	0.0944354	4.16216	0.866451	0.288133	0.451641
ENSG00000224843	0.00604466	0.0269478	132.065	72.4211	1.82358	up	chr6	HAVANA	gene	26956992	27023924	+	lincRNA	RP11-373D17.1	level 2; havana_gene OTTHUMG00000014466.2;	1.26068	1.30663	2.7763	18.8068	2.50838	6.83837	0.607476	1.94309	10.6913	0.851471	6.10509	11.9931	1.95074	1.71727	3.15543	13.208	1.59508	1.20754	2.63058	1.29985	5.08307	0.623023	2.74677	1.75416	1.55215	2.73483	1.93388	4.73931	6.821	0.559517	1.22911	1.01934	3.15435	1.82794
ENSG00000272468	1.5423e-07	1.798e-06	18.3216	4.42105	4.14417	up	chr6	HAVANA	gene	27122657	27123221	-	lincRNA	RP1-86C11.7	level 2; havana_gene OTTHUMG00000185709.1;	0.308894	0.397634	0.504977	0.364843	0.300439	0.965483	0	0.395175	0.359664	2.34503	5.1622	1.08827	0.260385	0.841677	2.03346	0.0855581	0.108105	0.479569	0.509625	0.68332	0.462399	0.7828	0.18857	0.927945	1.08307	0.30244	0.352393	0.47364	0.110001	0.970069	0.0823877	0.659053	1.42581	2.32146
ENSG00000225173	4.77219e-06	4.3356e-05	4.11055	0.947368	4.33892	up	chr6	HAVANA	gene	28837869	28839006	-	lincRNA	XXbac-BPG308K3.5	level 1; havana_gene OTTHUMG00000084883.1;	0.278394	0	0.287111	0	0.0669478	0.324882	0	0	0	0.075435	0.0828594	0	0.0586326	0.159808	1.06065	0	0	0.0654045	0	0.259992	0	0	0.257398	0.153609	0.0610083	0	0	0	0.3735	0	0.110608	0	0.268819	0.155017
ENSG00000225595	0.000372657	0.00231895	2.27638	0.789474	2.88342	up	chr6	HAVANA	gene	28859625	28864630	-	lincRNA	XXbac-BPG308K3.6	level 2; havana_gene OTTHUMG00000084882.2;	0	0	0.011808	0	0.0266076	0.078435	0.0144884	0	0	0	0	0.0285313	0.0261321	0.0628567	0.542434	0	0	0	0	0.0128245	0	0	0.244636	0.0300555	0	0.0137068	0	0	0	0	1.28e-07	0	0	0
ENSG00000204709	0.00140512	0.00757643	7.11558	3	2.37186	up	chr6	HAVANA	gene	28943877	28944537	+	lincRNA	C6orf100	level 2; havana_gene OTTHUMG00000031148.1;	0.152487	0.352585	0.123205	0	0.301858	0	0	0	0.547107	0	0	0.164397	0.128759	0.364609	0	0.127109	0	0.140459	0	0.737152	0	0	0	0.353809	0	0	0.523022	0.177102	0.162073	1.57229	0.370733	0.141432	1.63862	0
ENSG00000228789	3.77908e-06	3.50363e-05	25.5176	8.36842	3.04927	up	chr6	HAVANA	gene	31053450	31059890	+	lincRNA	XXbac-BPG118E17.6	level 1; havana_gene OTTHUMG00000031179.8;	0.0720268	0.0900643	0.0754842	0.0999254	0.157891	0.707413	0.0225711	0.106536	0	0.14231	0	0.209079	0	0.0981571	0.0235839	0.296077	0.482936	0.21233	0.0791162	0.0400353	0.0579823	5.59756	0.387181	0.063641	0.019208	0	1.07284	0.25744	0	0.0689037	0.127805	0.29441	0.0448161	0
ENSG00000256166	0.00191556	0.00995456	5.09548	2.15789	2.36132	up	chr6	HAVANA	gene	31293908	31301642	-	lincRNA	XXbac-BPG248L24.13	level 2; havana_gene OTTHUMG00000168870.1;	0	0.0879079	0	0	0.111193	0	0	0	0	0	0	0	0	0.133725	0	0	0	0	0	0	0	0	0	0	0	0	0	0	0	0	0	0	0	0
ENSG00000197251	0.00121878	0.00667604	5.23618	2.26316	2.31366	up	chr6	HAVANA	gene	33586106	33593338	-	lincRNA	C6orf227	level 2; havana_gene OTTHUMG00000159733.1;	0.0670596	0	0.0421421	0.0427996	0.015853	0.0259158	0	0.0163241	0.313805	0.0544982	0	0.0170062	0.0141096	0	0	0.0139022	0.0354457	0	0	0	0.0179827	0.231481	0	0.0179205	0	0	0.0143205	0.0756481	0	0.064163	0.0131836	0	0.221829	0
ENSG00000204092	2.29638e-05	0.000184853	1.05025	0.0526316	19.9548	up	chr6	HAVANA	gene	40344344	40346151	-	lincRNA	RP11-552E20.3	level 1; havana_gene OTTHUMG00000014658.1;	0	0	0	0	0	0	0	0	0	0	3.70047	0	0	0	0	0.0888105	0	0	0	0	0	0	0	0	0	0	0	0	0	0	0	0.195629	0.082178	0
ENSG00000226070	2.39059e-07	2.69815e-06	1.65327	0.105263	15.706	up	chr6	HAVANA	gene	40358744	40369474	-	lincRNA	RP11-552E20.4	level 2; havana_gene OTTHUMG00000014659.1;	0	0	0	0	0	0	0	0	0	0	4.40408	0	0	0	0	0	0	0	0	0	0	0	0	0	0	0	0	0	0	0	0	0.249724	0	0
ENSG00000261068	0.0109175	0.0447107	58.3869	33.5263	1.74153	up	chr6	HAVANA	gene	42092233	42094259	-	lincRNA	RP11-7K24.3	level 2; havana_gene OTTHUMG00000175914.2;	0.45698	0.218897	0.220854	0.314211	0.14962	0.570625	0.199071	0.598905	0.174262	1.00939	0.291843	0.481572	1.25737	0.334033	0.340333	0.903658	0.520216	0.770727	0.46938	0.448915	0.377217	0.112031	0.280732	0.39473	0.878654	0.325141	0.540492	2.53833	0.304171	0.117701	0.0691189	0.393532	0.123107	1.55577
ENSG00000236961	3.58596e-06	3.33946e-05	1.26131	0.0526316	23.9648	up	chr6	HAVANA	gene	43722786	43737834	-	lincRNA	RP1-261G23.5	level 2; havana_gene OTTHUMG00000014749.1;	0.969011	0	0	0	0.680728	0	0	0	0	0	0	0	0	0	0	0	0	0	0.33228	0	0	0	0	0	0	0	0	0	0	0	0	0	0	0
ENSG00000231881	9.46204e-15	2.72989e-13	9.8392	0.684211	14.3804	up	chr6	HAVANA	gene	44073913	44077952	+	lincRNA	RP5-1120P11.3	level 2; havana_gene OTTHUMG00000014754.1;	0	0	0	5.37e-133	0.0871545	0.0533628	0.0754785	0.132599	0.0254216	0.0249185	2.33e-58	0	0.0809517	0.0257784	0.410167	0.0381429	0	0.0218886	0.375435	0.14812	0.236831	0.0244631	0.0220964	0.136995	0.304231	0	0.0401962	0.0259771	0	0.0439541	0	5.12e-52	0.0376921	0.026264
ENSG00000270761	0.00674912	0.0295649	12.9598	7.05263	1.83758	up	chr6	HAVANA	gene	47477243	47477572	-	lincRNA	RP11-385F7.1	level 2; havana_gene OTTHUMG00000185189.1;	1.5153	0.595424	0.299248	1.52531	1.62676	2.7819	0.42148	0.366405	2.39254	1.28446	2.77296	0	1.97248	4.91867	1.32948	0	1.63547	0	1.97601	1.14929	1.42361	1.75053	0	0.480879	0.339214	1.90582	0	0.904718	0.800733	4.35847	1.00382	1.13413	3.61111	0
ENSG00000226733	0.000161825	0.00109672	5.96985	2.10526	2.83568	up	chr6	HAVANA	gene	50093616	50181007	+	lincRNA	RP11-397G17.1	level 2; havana_gene OTTHUMG00000014829.2;	0	0	0	0	0.696783	0	0	0	0	0	0.0861785	0	0	0	0	0	0	0	0	0	0	0	0	0	0	0	0	0	0	0	0	0	1.45299	0
ENSG00000225613	0.000751738	0.00435756	0.703518	0.0526316	13.3668	up	chr6	HAVANA	gene	52146814	52151119	-	lincRNA	RP11-771D21.2	level 2; havana_gene OTTHUMG00000014842.1;	0	0	0.251049	0	0	0	0	0	0	0	0	0	0	0	0	0	0	0	0	0	0	0	0	0	0	0	0.266637	0	0	0.582768	0	0	0	0
ENSG00000231683	9.92177e-40	3.51487e-37	1203.62	9.05263	132.958	up	chr6	HAVANA	gene	53561289	53617171	-	lincRNA	RP1-27K12.2	level 2; tag overlapping_locus;havana_gene OTTHUMG00000014879.2;	0.0118265	0	0.00992304	0.180644	0.022331	0	2.55119	24.4306	0	0	0.153077	0.0119687	47.4058	0	0	0.323482	0.00964101	22.4658	101.035	0	0	0.0483059	76.1961	0.461467	35.698	0.0115104	0	0	173.092	1.13254	0.0143126	25.0942	0.0367758	26.3911
ENSG00000227885	0.00724615	0.0314407	40.5075	22.4211	1.80667	up	chr6	HAVANA	gene	53740749	53747022	-	lincRNA	RP11-79N23.1	level 1; havana_gene OTTHUMG00000014883.1;	0.105625	0.0819405	0	0.274157	0.303145	0.697033	0.492912	1.02189	0.178588	0.343417	0	1.03558	0.71164	0.66121	0.801755	0.394421	0.612236	0.448724	2.40318	0.832073	0.173181	0.566133	0.294489	0.17306	0.578772	0.154607	0.541662	1.56155	0.340946	0.0501942	0.125479	0.143087	0.0408944	0.233818
ENSG00000236740	2.18294e-15	6.78679e-14	72.1055	6.84211	10.5385	up	chr6	HAVANA	gene	53930022	53997667	+	lincRNA	RP11-411K7.1	level 2; tag overlapping_locus;havana_gene OTTHUMG00000014887.3;	1.00776	0.0884934	1.47766	0.180848	0.17368	0.499638	0.0894719	4.48723	0.0119306	0.0942822	0.0386812	1.55506	0.732347	0.659769	0.137826	1.25158	0.0115039	0.708727	4.01231	0	0.177764	0.0115349	0.877849	0.764623	23.503	0.380792	0.254949	3.28579	0.0471043	0.0312546	0.0256299	2.30735	0.0723449	2.52017
ENSG00000225096	0.000382339	0.00237286	10.0101	4.21053	2.37739	up	chr6	HAVANA	gene	57961438	58438364	+	lincRNA	XXbac-BPG55C20.7	level 2; havana_gene OTTHUMG00000014930.2;	1.5236	0.4073	0.399768	3.23721	0.565239	0.423035	0	0	1.94458	0	0	5.84392	4.50325	0	0.608717	0	0	1.81146	6.0081	1.03721	0	0	3.65068	0.665369	2.07429	0	1.79138	0	0	0	0	2.10259	1.24584	0
ENSG00000237643	2.6989e-12	5.86106e-11	156.241	21.2632	7.34798	up	chr6	HAVANA	gene	70394887	70399417	+	lincRNA	RP11-462G2.1	level 2; havana_gene OTTHUMG00000014989.1;	18.8415	0.692791	8.59929	0	0.684136	0.178461	0	1.28479	13.7794	0	0	0.246826	0.190468	101.919	0.253691	0	3.07517	0	0.225525	0.221462	0	19.5128	0	0	0.791401	0	0	0	0.474964	0	21.6965	0.851504	33.0518	0
ENSG00000231533	5.17348e-10	8.42183e-09	10.0854	1.47368	6.84368	up	chr6	HAVANA	gene	79420297	79421305	+	lincRNA	RP1-232L24.3	level 2; havana_gene OTTHUMG00000015079.1;	0.146868	0.339626	0	0	0	0	0	0	0	0	10.6485	0.474068	0	0	0	0	0	0.135439	0.145853	0	0	0	0.399396	0	0	0	0	0	0	0	1.06948	0.407967	6.20018	0
ENSG00000226453	0.000589641	0.00349888	120.623	54	2.23376	up	chr6	HAVANA	gene	81845185	81933480	-	lincRNA	RP11-379B8.1	level 2; havana_gene OTTHUMG00000015101.1;	2.77345	0.215102	3.6303	0.240253	1.11534	2.92935	0.115108	1.50191	8.89395	0.120233	0.923575	6.30517	1.21465	3.03457	1.44445	0.368252	0.526	3.7153	1.64615	0.10294	3.33938	0.654521	2.11185	8.25336	7.63485	3.08584	0.75858	8.58411	0.178978	2.00235	0.571394	1.80456	3.56363	2.704
ENSG00000231776	2.8258e-17	1.09654e-15	5.71859	0.0526316	108.653	up	chr6	HAVANA	gene	84421028	84556152	-	lincRNA	RP1-90L14.1	level 2; tag overlapping_locus;havana_gene OTTHUMG00000015125.1;	0	0	0	0	0.142984	4.01181	0	0	0	0	0.989117	0	0	0.501973	1.22737	0	0	0	0	0	2.57858	0	0.553405	0	0.361588	0.426976	0	0	0	0	0	0	1.89625	1.25569
ENSG00000234155	1.48793e-20	8.0379e-19	28.5276	1.05263	27.1013	up	chr6	HAVANA	gene	85387219	85390186	-	lincRNA	RP11-30P6.6	level 2; havana_gene OTTHUMG00000015137.1;	0.0137366	0.0855703	0.380166	0.0700402	0.0778608	0.074293	0.0282658	0	0.22643	0.297687	0	0.1948	0.0231205	0.137942	0	0.296147	0.217878	0.0655434	0.502701	0.300211	0.0441339	0.437356	0.0516865	0	0	0.0534842	0.37546	0.278736	0.282458	1.64383	0.0755704	0.0614569	0.748744	0.104933
ENSG00000234426	0.000247562	0.00160708	4.59799	1.47368	3.12006	up	chr6	HAVANA	gene	88298950	88421033	-	lincRNA	RP11-459O1.2	level 2; havana_gene OTTHUMG00000015187.1;	0	0	0.38297	1.02438	0	6.4598	0	0	0	0	0	0.549947	0	0	4.64529	0	0	0	0	0	0	0	0	0	0.440405	0	0	0	0	0	0	0	0	0
ENSG00000237567	5.09404e-06	4.6055e-05	1.18593	0.105263	11.2663	up	chr6	HAVANA	gene	105612667	105632196	-	lincRNA	RP3-359N14.2	level 2; havana_gene OTTHUMG00000015298.1;	0	0	0	0	0	0	0	0	0	0	0	0.200893	0	0	0	0	0	0	0	0	0.106634	0	0	0	0	0	0	0	0	0	0	0	0	0
ENSG00000235142	3.72553e-07	4.0656e-06	49.3317	13.4737	3.66133	up	chr6	HAVANA	gene	106717452	106787541	-	lincRNA	RP1-60O19.1	level 2; tag ncRNA_host;havana_gene OTTHUMG00000015305.4;	0.310002	0.0214061	0.0353276	0.0470803	0.479815	0.0321543	0.0284	0.0152895	2.28034	0.0298287	0.456987	1.13858	0.0354539	0.565501	0	0.0228311	0.139613	0.0523715	0	0.39491	0.0168304	0	0.0132083	0	0.0501604	1.03409	0.0119947	0.0316631	5.42303	0	0.968979	1.05409	3.66093	1.10002
ENSG00000271789	0.000671644	0.00393216	8.14573	3.36842	2.41826	up	chr6	HAVANA	gene	111297126	111298510	+	lincRNA	RP5-1112D6.7	level 2; havana_gene OTTHUMG00000185815.1;	0.0275761	0.0428887	0.069098	0.0471657	0.183169	0.106713	0	0.160796	0	0.11953	0.26184	0.168703	0.0928527	0.0929542	0.208123	0.022872	0	0.10486	0.245487	0	0.208221	0.05874	0	0	0.0483657	0	0.0942381	0.0311831	0.0893472	0.13166	0.195583	0.0495114	0.0857213	0.120975
ENSG00000227012	1.46858e-15	4.66329e-14	7.47236	0.263158	28.395	up	chr6	HAVANA	gene	111900489	111901851	-	lincRNA	RP1-97J1.2	level 1; havana_gene OTTHUMG00000015381.2;	0	0	0	0	0	2.94774	0	0.360293	1.30448	0	0	1.6758	0.366577	0	1.65523	0	0	0.0585429	0.184509	0	0	0	0.57613	0.136593	1.63504	0	0	0.566811	0	0.17696	0	0	0.288461	0
ENSG00000230943	1.10255e-09	1.72318e-08	132.286	27.8421	4.75131	up	chr6	HAVANA	gene	113623535	113650074	-	lincRNA	RP11-367G18.1	level 1; havana_gene OTTHUMG00000015401.1;	6.28356	0.424796	0.495108	3.7138	0.839455	8.70435	0	18.976	0	0.666951	1.6547	6.63491	9.50815	0.507546	2.38647	6.30873	0.950724	7.07369	37.8048	0.819628	7.29174	0.337245	12.403	22.9215	34.0378	8.49005	1.18283	10.5578	1.47492	1.17941	0.248394	3.78417	0.973355	15.4211
ENSG00000223586	1.80741e-10	3.12285e-09	3.55276	0.210526	16.8756	up	chr6	HAVANA	gene	133821147	133851800	+	lincRNA	RP4-662A9.2	level 2; havana_gene OTTHUMG00000015606.1;	0	0	0	0	0	0	0	0.0545123	0	0	0	0	0.250015	0	0	0	0	0	0.167321	0	0	0	0	0	0.0531119	0	0	0	0	0	0	0	0	0
ENSG00000231971	1.6651e-07	1.92993e-06	50.8392	13.4737	3.77322	up	chr6	HAVANA	gene	134428240	134520585	-	lincRNA	RP11-557H15.3	level 2; havana_gene OTTHUMG00000015617.1;	0.158362	0.0219328	0	0.120642	0	0.16698	0	0.371917	0	0	0.033479	0	1.32307	0	0	0.54264	0.0297883	0.0536182	0.240414	0	0.0913058	0	0.503725	34.7404	7.67227	0.254588	0.111325	0.511153	0.0913793	0.0269302	0	1.74714	0	1.02107
ENSG00000229722	0.00502213	0.0229779	0.80402	0.157895	5.09213	up	chr6	HAVANA	gene	134606299	134609437	-	lincRNA	RP11-557H15.5	level 1; tag overlapping_locus;havana_gene OTTHUMG00000015618.1;	0	0	0	0	0	0.676965	0	0	0	0	0	0.308534	0.242325	0	0	0	0	0	0	0	0	0	0	0.331394	0.755859	0	0	0	0	0	0	0	0	0
ENSG00000230533	2.62015e-20	1.38385e-18	13.4623	0.315789	42.6307	up	chr6	HAVANA	gene	137657998	137763984	+	lincRNA	RP11-95M15.1	level 1; havana_gene OTTHUMG00000015659.3;	0.836944	0	0.486584	0.427039	0.350872	0.0936458	0	0.572447	0	0.259538	0	0.254571	0.504145	0	0	0.0994353	0.376366	2.32947	0.355371	0	0	0	0.545119	0	0.314518	0	0	0.13798	0	0	0	0	0	0.135582
ENSG00000234956	0.000620112	0.00366292	2.65327	1	2.65327	up	chr6	HAVANA	gene	137730170	137792835	-	lincRNA	RP11-356I2.1	level 1; havana_gene OTTHUMG00000015661.2;	0.141098	0	0.0581799	0.0615399	0.0678723	0	0.146853	0.13608	0	0	0.0839818	0	0.0594299	0.0810289	0	0.0585582	0	0.198836	0.0697853	0.263663	0	0.151944	0	0.0778931	0	0.0689171	0.120631	0	0	0	0	0.0639796	0.0544868	0.235786
ENSG00000259828	4.57543e-18	1.94031e-16	27.5477	1.31579	20.9363	up	chr6	HAVANA	gene	141447011	141451006	+	lincRNA	RP11-63E9.1	level 2; havana_gene OTTHUMG00000175944.1;	0	0	0.0139037	0.0070155	0.0312183	0.0127799	0.195624	0.0322825	0.0271885	0	0.0294269	0.0752528	0	0	0.0533048	0	0.148839	0.0553676	0	0.0300717	0.123736	0.149108	0	0.00880206	0.00725904	0.0322118	0	0.0279546	0	0.0317241	0.0324863	0.0221872	0.0322468	0
ENSG00000236366	1.09553e-10	1.95716e-09	7.50251	0.894737	8.38516	up	chr6	HAVANA	gene	142526455	142637889	-	lincRNA	RP11-440G9.1	level 2; havana_gene OTTHUMG00000015712.2;	0	0	0	0.0129487	0.0287834	0.035301	0.0313422	0	0.0167492	0	0.0361133	0.0308699	0	0.0170026	0.0163716	0	0.0321984	0.043575	0.0451823	0.194253	0	0.290997	0	0.0487852	0.13355	0.503991	0.156078	0	0	0.0728673	0	0	0.106689	0
ENSG00000227681	0.000213776	0.0014083	1.15075	0.157895	7.28811	up	chr6	HAVANA	gene	147660703	147953937	+	lincRNA	RP11-307P5.1	level 2; tag overlapping_locus;havana_gene OTTHUMG00000015769.1;	0	1.48913	0	9.96e-06	0	0.496537	0	0	0	0	10.9265	0	0	0	0.241294	0	0	0.114907	0	0	0	0	0	0	46.7693	0	0	0	0	0	0	0	0	0
ENSG00000203711	0.000228663	0.00149634	21.3769	8.47368	2.52274	up	chr6	HAVANA	gene	158869939	158919105	+	lincRNA	XXyac-YR21IF11.1	level 2; havana_gene OTTHUMG00000015921.5;	0.732738	0.318653	1.77838	0	2.19099	0.242378	0.297799	1.41671	0.427823	1.17287	0.511344	0.294687	0.562748	1.21526	0.350483	0.359497	0.67582	1.33147	0.156208	0.264729	2.37472	1.2541	0.855579	0.527818	0.179853	3.85355	0.379088	0.897648	0.81807	0.351102	1.23217	0	1.22821	0.371278
ENSG00000237927	0.00161414	0.00857995	11.4623	5.47368	2.09408	up	chr6	HAVANA	gene	159586955	159589169	-	lincRNA	RP3-393E18.2	level 2; havana_gene OTTHUMG00000141283.1;	0.0888928	0.179898	0.178707	0	0.0672682	0.0137431	0.073226	0.0865401	0.0587639	0.038529	0	0.0360863	0.029926	0.119264	0	0.206403	0.0375856	0.0338939	0.0879233	0.0324375	0.0190801	0.0944388	0.0167028	0.0950772	0.0623699	0.12117	0.0151866	0.0601801	0	0.0340148	0.0279671	0.0636933	0.0276715	0.174867
ENSG00000224371	1.44292e-11	2.8834e-10	3.69849	0.157895	23.4238	up	chr6	HAVANA	gene	160872888	160918649	-	lincRNA	RP11-235G24.1	level 2; havana_gene OTTHUMG00000015959.1;	0	0	0	0	0	3.43319	0	0	0	0.527829	0	0	0.147809	0	0	0	0	0	0	0	0	0	0	0	0.357136	0	0	0	0	0	0	0	0.468208	0
ENSG00000227455	4.36481e-08	5.48111e-07	3.32663	0.315789	10.5343	up	chr6	HAVANA	gene	164827750	164831630	+	lincRNA	RP11-300M24.1	level 1; havana_gene OTTHUMG00000015982.2;	0	0.0465678	0.0143448	0	0	0	0	0	0	0	0.0202423	0	0	0	0	0	0	0	0	0	0	0	0	0	0	0	0	0	0.0277458	0	0	0.00763146	0	0
ENSG00000223414	2.66872e-08	3.45712e-07	246.447	63.4211	3.88589	up	chr6	HAVANA	gene	165908802	165988048	-	lincRNA	LINC00473	level 2; tag overlapping_locus;havana_gene OTTHUMG00000015990.2;	0.266947	0.167426	0.0479889	0.135221	0.158993	0.690215	0	0.0772094	0.208154	0.128954	0	0.740932	0.0133483	4.6792	0.28175	0.048108	0	0.0580464	0	0	0.125847	0.0210829	0	0.0212395	0.0139106	0	0.223391	0.15673	29.7903	0.0189668	0.0156068	0.137674	0.437408	0
ENSG00000203688	2.22289e-12	4.88642e-11	28.1256	3.21053	8.76044	up	chr6	HAVANA	gene	167679626	167696290	-	lincRNA	RP11-351J23.1	level 2; havana_gene OTTHUMG00000016027.2;	0.0404184	0.062947	0.0112999	0	0.0127266	0.0208183	0	0.0262526	0	0	0.0319489	0.0272909	0	0	0.0144798	0.335146	0.0142467	0	0.0932795	0.0122672	0.447233	0	0.0126746	0.0574935	0.0118167	0.249168	0.0920623	0	0.0291627	0.257975	0	0.120546	1.20651	0.0441036
ENSG00000198221	0.00903386	0.0380283	60.6935	36.1053	1.68101	up	chr6	HAVANA	gene	167823876	167826709	-	lincRNA	MLLT4-AS1	level 2; havana_gene OTTHUMG00000016029.2;	0.613012	0.528271	0.236148	0.0931864	0.399464	0.0846701	0.724924	0.106702	0.275535	0.76318	0.11137	0.158685	0.565421	0.209765	0.740508	3.8862	0.89706	0.179139	0.510864	0.584858	0.654375	0.382249	0.103	0.326631	0.109818	0.228557	0.414447	0.194169	0.101603	0.928676	0.553745	0.196157	0.280236	0.170921
ENSG00000229921	2.39079e-12	5.23561e-11	38.1005	5.31579	7.16742	up	chr6	HAVANA	gene	167992822	167997077	-	lincRNA	C6orf54	level 2; havana_gene OTTHUMG00000016036.2;	0.0366156	0.038021	0.0512027	0.0228592	0.023049	0	0.150642	0.0832755	3.20589	0.0289764	0.0751463	0.2965	0.0308137	0.0136077	0.10491	0.0221783	0.0774459	0.0582614	0.0482873	0.111067	0	0.0647414	0	0.0260226	0.0642302	0.185932	0	0.041263	0	0.0255377	0.00958939	0.240207	1.02022	0
ENSG00000234768	1.25761e-09	1.95497e-08	2.60302	0.0526316	49.4573	up	chr6	HAVANA	gene	168194358	168204501	+	lincRNA	RP11-503C24.1	level 1; havana_gene OTTHUMG00000016040.1;	0	0.127835	0	0	0	0	0	0	0	0	0	0	0	0	0	0	0	0	0	0	0	0	0	0	0	0	0	0	0	0	0	0	0.127354	0
ENSG00000237987	7.47481e-10	1.19661e-08	3.19598	0.210526	15.1809	up	chr6	HAVANA	gene	168225279	168226517	-	lincRNA	RP11-503C24.2	level 2; havana_gene OTTHUMG00000016041.1;	0	0	0	0	0	0.253585	0	1.68976	0	0	0	0	0.679641	0	0	0	0	0	0.160059	0	0	0	3.20067	1.3128	5.5115	0	0	0	0	0	0	0	0	0
ENSG00000234647	1.29816e-08	1.76049e-07	4.62814	0.526316	8.79347	up	chr6	HAVANA	gene	168242938	168262581	+	lincRNA	RP11-503C24.4	level 2; havana_gene OTTHUMG00000016043.2;	0.0623534	0.157769	0.013066	0	0	0.0120468	0	0	0.0171507	0	0	0	0	0.0348186	0	0	0	0	0	0	0	0	0	0	0.0683594	0	0	0	0	0	0	0	0.351917	0
ENSG00000229720	4.61067e-09	6.63091e-08	3.93467	0.421053	9.34485	up	chr6	HAVANA	gene	169034197	169035642	-	lincRNA	RP3-495K2.2	level 1; havana_gene OTTHUMG00000016052.1;	0.461772	0.0358456	0.0383593	0.119489	0	1.07464	0	0	0	0	0	0.0475047	0	0	0.0999956	0.344824	0	0.0436737	0	0.0426677	0.55328	0	0	0	0	0.090084	0.157853	0	0	0	0	0.208188	0.0357905	0
ENSG00000223485	6.53115e-12	1.35235e-10	27.1307	3.84211	7.0614	up	chr6	HAVANA	gene	169158092	169162924	-	lincRNA	RP11-417E7.1	level 1; havana_gene OTTHUMG00000016054.3;	1.21351	0.438169	0.0665312	0.496433	0.312435	0.126061	5.23214	0.856746	0	0.175389	0.109021	0.338531	0.340837	0.0934216	0.176588	1.61214	0.0850603	0.606354	0	0	1.83404	0.174712	0.820002	0.1798	0.283641	1.34451	0.830158	1.66655	0	0.45898	0	1.40801	0.0623983	0.542817
ENSG00000261039	6.31635e-18	2.63819e-16	42.5025	2.68421	15.8343	up	chr6	HAVANA	gene	169175304	169182740	-	lincRNA	RP11-417E7.2	level 2; havana_gene OTTHUMG00000175951.3;	2.00613	1.20448	0	0.594781	0.54358	2.00541	0.351071	0.10682	0	1.08822	0.133139	0	0.281904	0	0	6.67064	0	0.310806	0.110368	0	2.3882	0.485273	1.52746	0.252423	0	0.109191	2.3847	1.15562	1.07049	0.209752	0	5.20941	0.171351	0.504091
ENSG00000233085	9.15483e-05	0.000654783	1.26633	0.210526	6.01508	up	chr6	HAVANA	gene	169286534	169289216	-	lincRNA	XXyac-YX65C7_A.3	level 2; havana_gene OTTHUMG00000045406.1;	0.158889	0	0	0	0	0	0.0828378	0	0	0	0	0	0	0	0	0.131929	0	0	0	0	0.616533	0	0	0	0	0	0	0	0	0	0	0.216626	0	0.0887938
ENSG00000229214	0.00247049	0.0124603	30.1809	15.6842	1.92429	up	chr6	HAVANA	gene	169788790	169798825	-	lincRNA	LINC00242	level 2; havana_gene OTTHUMG00000016064.2;	0.129085	0.178683	0.228502	0.158495	0.149073	0.254898	0.0737922	0.153689	0.047303	0.186496	0.119049	0.0871953	0.168988	0.144074	0.0770894	0.237862	0.136489	0.0136849	0.0425585	0.0391931	0.0460961	0.182691	0.161872	0.076547	0.062898	0.279234	0.12251	0.145538	0.155209	0.151024	0.552405	0.487755	0.830112	0.234831
ENSG00000231690	0.00171292	0.00904135	9.17085	4.57895	2.00283	up	chr6	HAVANA	gene	169790321	169802873	+	lincRNA	C6orf208	level 2; havana_gene OTTHUMG00000016071.2;	0.0451246	0.0351329	0.126098	0.0639497	0.156371	0.0116234	0	0	0	0.0162985	0	0.0152456	0	0.134352	0.0323431	0.0249454	0.0318067	0.0286976	0	0	0.0161198	0.0798441	0.0282869	0.0160619	0.0131924	0.0146425	0.0256961	0	0.0162753	0.0719822	0.118244	0.148095	0.526964	0.0164222
ENSG00000236173	7.11661e-05	0.000520293	3.11558	0.789474	3.9464	up	chr6	HAVANA	gene	169809318	169810102	-	lincRNA	RP1-182D15.2	level 2; havana_gene OTTHUMG00000016072.1;	0	0	0.11878	0	0.0693456	0.0560588	0	0	0	0	0	0.0750364	0	0.082804	0.156911	0.0597975	0	0	0.0712631	0	0	0	0	0.0796107	0	0.140759	0.123174	0.0822743	0	0	0.114534	0.130709	0.333757	0
ENSG00000271234	0.00352976	0.0169525	1.16583	0.315789	3.69179	up	chr6	HAVANA	gene	170297876	170298375	-	lincRNA	RP5-894D12.4	level 2; havana_gene OTTHUMG00000185240.1;	0	0	0	0	0	0.102814	0	0.12535	0	0	0.156827	0	0	0	0.289606	0	0	0	0.129949	0	0.14932	0	0.119183	0	0	0	0	0	0	0	0	0	0	0
ENSG00000232325	4.16198e-06	3.83066e-05	1.47236	0.157895	9.32496	up	chr7	HAVANA	gene	70972	95683	-	lincRNA	AC093627.7	level 2; havana_gene OTTHUMG00000151403.2;	0.125097	0.0484784	0	0	0	1.16687	0.129987	0.0604098	0	0.0677914	0	0	0	0	0.0679767	0.155741	0	0	0	0	0.0687226	0	0	0	0	0.061075	0.374281	0	0	0	0	0.11324	0.0483664	0
ENSG00000249574	3.458e-06	3.22953e-05	66.1005	21.2105	3.1164	up	chr7	HAVANA	gene	379359	382712	+	lincRNA	AC226118.1	level 2; havana_gene OTTHUMG00000160233.1;	0.640272	0.0127804	1.59586	0.0977792	0.574335	0.164953	0	0.0159866	3.01807	0.142314	0.0389395	0.116556	0.0138169	0.990505	1.57139	0.0136138	0.433896	0.0156552	0.0162381	0.0299355	6.39121	0.0523064	0.0617215	0	0.057595	0.207781	0.883477	0.370368	0.0888012	0.0942547	1.32966	0.132294	1.21399	0
ENSG00000234471	0.00766005	0.0329919	0.864322	0.263158	3.28442	up	chr7	HAVANA	gene	484107	496118	-	lincRNA	AC147651.1	level 1; havana_gene OTTHUMG00000151413.1;	0	0	0	0.179979	0	0	0	0	0.23667	0	0	0.212451	0.329379	0	0	0	0	0	0	0	0	0	0	0	0	0	0.501618	0	0	0	0	0	0	0
ENSG00000231476	0.00783218	0.0336179	1.56784	0.631579	2.48241	up	chr7	HAVANA	gene	1620654	1621405	+	lincRNA	AC074389.5	level 1; havana_gene OTTHUMG00000151498.1;	0	0	0	0	0	0	0	0	0	0	0	0	0	0	0	0	0	0	0	0	0.205903	0	0	0	0	0	0	0	0	0	0	0	0	0
ENSG00000236081	3.74636e-19	1.7592e-17	23.4673	1	23.4673	up	chr7	HAVANA	gene	1738630	1742291	-	lincRNA	AC074389.9	level 2; havana_gene OTTHUMG00000151496.1;	0	0.257063	0.0682775	0.0729	0	0	0.0866896	0	0	0.541297	2.18009	0.0869978	0.0700023	0.0960397	0.272888	0.345284	0	0.0777865	0	0	0.184561	0	0.153	0	0.0728157	0	0	0.285363	0.356201	0	0	0.15136	3.42809	0
ENSG00000231892	2.06244e-07	2.35741e-06	9.25126	2	4.62563	up	chr7	HAVANA	gene	3196626	3198256	-	lincRNA	AC073316.2	level 2; havana_gene OTTHUMG00000151735.1;	0.984	0.151755	0	0	0	0	0	0.563299	0.958692	0	0.473809	0	0.166674	0	0	0	0	0.179839	0.196842	0	0	0	0.531075	0	0	0	0	0	0.208578	0	0	0.185098	0	0.685943
ENSG00000234432	0.00972497	0.0404568	38.3417	22.6842	1.69024	up	chr7	HAVANA	gene	5426277	5428927	-	lincRNA	RP11-1275H24.1	level 2; havana_gene OTTHUMG00000186131.1;	0.0649274	0.0404487	0.0435708	0.110313	0.0122643	0.230737	0	0.215095	0.114105	0.393974	0.0769805	0.184084	0.131136	0.304151	0.94891	0.0753714	0.137319	0.161129	0.166967	0.0236418	0.125114	0.0413364	0.244359	0.166194	0.239176	0.0884755	0.0332744	0.175634	0.0140549	0.0373	0.061224	0.0929381	0.343828	0.0566679
ENSG00000272328	2.33074e-18	1.01996e-16	15.201	0.578947	26.2563	up	chr7	HAVANA	gene	8303741	8341343	+	lincRNA	RP4-594A5.1	level 2; tag overlapping_locus;havana_gene OTTHUMG00000151948.3;	0.747823	0.743037	0.585945	0.448146	6.89e-22	1.73962	0	1.07525	4.66934	0	3.47e-137	1.69969	0.760714	1.25388	1.31015	0.803836	1.63183	6.86e-57	4.13657	0	1.35388	0	0.331576	1.49066	2.56358	0.491037	0.243055	2.06094	0	0	0.14588	0.986076	4.41358	0.251112
ENSG00000234710	3.2332e-09	4.74689e-08	2.36181	0.0526316	44.8744	up	chr7	HAVANA	gene	9737322	9769513	+	lincRNA	AC060834.3	level 2; havana_gene OTTHUMG00000151925.1;	0	0	0	0.500397	0	4.77858	0	0	0	0	1.04368	0	0	0	0	0	0	0	0	0	0.0974783	0	0	2.53978	0	0	0	0	0	0	0	1.51489	0	0
ENSG00000229618	3.87301e-18	1.65864e-16	7.30151	0.105263	69.3643	up	chr7	HAVANA	gene	12726152	13751920	+	lincRNA	AC011288.2	level 2; tag ncRNA_host;havana_gene OTTHUMG00000152349.3;	0.118207	0	0	0	0	0.0925657	0	0.143498	0	0	1.53187	0	0.420009	0	4.68673	0.1966	0	0.0929115	2.08554	0	0.130305	0	0.522629	0.7656	0.262064	0.115868	0	0.0572629	0	0	0.0113834	0.399175	0	0.0561057
ENSG00000237713	8.7405e-13	2.02478e-11	3.69849	0.0526316	70.2714	up	chr7	HAVANA	gene	13339201	13365049	-	lincRNA	AC006000.5	level 2; havana_gene OTTHUMG00000152350.1;	0	0	0.399457	0	0	0.0415746	0	0.0517967	0.42269	0	0	0.276401	0	0.060967	0.46458	0	0	0	0	0	0.175651	0	0	0.175539	0.0938876	0	0	0	0	0	0	0.0483658	0.248745	0
ENSG00000236039	0.00482303	0.022172	563.206	308.158	1.82765	up	chr7	HAVANA	gene	17405479	17558909	-	lincRNA	AC017060.1	level 2; havana_gene OTTHUMG00000152731.2;	2.90721	0.441985	8.77109	2.30538	16.7804	0.264414	0	1.09353	11.3075	0.731352	0	1.0902	2.09989	1.40221	0.374799	1.00188	9.44045	0.0890075	0.909511	8.41079	0.213268	4.27676	0.2135	0.395248	2.48155	0.186646	43.4819	5.089	1.87268	2.37624	0.550089	0.0870283	1.4359	2.14955
ENSG00000223838	0.000138831	0.000955936	1.09548	0.105263	10.407	up	chr7	HAVANA	gene	19353534	19578606	+	lincRNA	AC007091.1	level 2; havana_gene OTTHUMG00000152489.1;	0	0	0	0	0	0	0	0	0	0	0	0.216901	0	0	0	0	0	0	0	0	0	0	0	0	0	0	0.087806	0	0	0	0	0.0938308	0	0
ENSG00000267055	7.59377e-08	9.23956e-07	1.36181	0.0526316	25.8744	up	chr7	HAVANA	gene	20096137	20130475	+	lincRNA	RP11-486P11.1	level 2; havana_gene OTTHUMG00000182356.1;	0	0	0	0	0	0	0	0	0	0	0	0	0	0	0	0	0	0	0	0	0.506721	0	0	0	0	0	0	0	0	0	0	0	0	0
ENSG00000226097	0.00412066	0.0193217	1.89447	0.736842	2.57107	up	chr7	HAVANA	gene	20296708	20311712	+	lincRNA	AC099342.1	level 2; havana_gene OTTHUMG00000152502.1;	0.0850972	0.0660809	0.035382	0	0	0	0	0	0	0	0.101112	0	0	0	0	0.0706013	0	0	0	0	0	0	0	0	0.0373066	0	0.0363594	0.0482749	0	0	0.0672591	0	0.494939	0
ENSG00000230658	2.68263e-06	2.53955e-05	96.3216	30.2632	3.1828	up	chr7	HAVANA	gene	23101228	23105703	-	lincRNA	AC006039.4	level 2; havana_gene OTTHUMG00000152580.1;	0.0537271	0.209185	0.0675935	0.0913022	1.2307	0.207548	0.842928	0.40568	1.50527	0.378407	0.191109	0.176847	1.02864	0.554427	1.71784	0.2673	0.568133	0.217922	0.624398	0.623709	0.373949	1.2401	0.39172	0.372561	0.282737	0.418372	0.458909	0.0908444	0.712314	0.424366	0.401113	0.372552	1.6526	0.161218
ENSG00000270933	2.82926e-08	3.65146e-07	123.884	31.1579	3.97602	up	chr7	HAVANA	gene	25948657	25949403	-	lincRNA	CTD-2227E11.1	level 2; havana_gene OTTHUMG00000185220.1;	3.78232	2.88138	0.741664	1.89574	5.35531	1.3457	0	1.11416	1.16483	2.5708	3.28052	4.39057	3.13207	4.33011	15.1239	2.18156	2.02488	8.02447	8.43471	1.25411	2.89022	1.72304	1.4843	3.31383	1.62973	4.82043	1.04124	1.82725	1.03293	1.52005	2.28982	1.68352	0.99121	1.85249
ENSG00000253508	2.18632e-08	2.86932e-07	2.13065	0.105263	20.2412	up	chr7	HAVANA	gene	27186573	27193448	-	lincRNA	RP1-170O19.14	level 2; havana_gene OTTHUMG00000170067.1;	0	0	0	0.188314	0	0	0	0	0	0	0	0.112331	0	0	1.65822	0.0882012	0	0	0	0	0	0	0	0	0	5.11e-292	0	0	0	0	0	0	0	0
ENSG00000228421	4.16944e-06	3.83686e-05	6.53769	1.94737	3.35719	up	chr7	HAVANA	gene	28957667	28959345	+	lincRNA	AC005013.5	level 1; havana_gene OTTHUMG00000152794.3;	1.0659	0	0.0783463	0	0.185627	0.14935	0	0	0	0.10459	0.11412	2.95e-278	0	0	4.22722	0.0816239	0	0.0941048	0.473359	0	0	0.106144	0.0877717	0.454659	0	0	0.256918	0	0	0.186058	0.0776781	0	0	0.109262
ENSG00000231418	5.01583e-07	5.36574e-06	3.15578	0.368421	8.56569	up	chr7	HAVANA	gene	31414645	31421286	-	lincRNA	AC006380.3	level 2; havana_gene OTTHUMG00000152878.1;	0.0996583	0	0	0	0.193644	0	0	0	0	0	0	0	0	0	0	0	0	0	0	0	0	0	0	0	0	0	0	0	0	0	0	0	0	0
ENSG00000236212	1.99834e-09	3.01902e-08	3.63317	0.315789	11.505	up	chr7	HAVANA	gene	34209526	34256343	+	lincRNA	AC009262.2	level 2; havana_gene OTTHUMG00000153006.1;	0.25161	0	0.204487	0.225341	0	0.197247	0	0.481561	0.593743	0	0.451437	1.07419	0.106113	0.445679	0.138821	0	0.13199	0.233099	1.12226	0	0	0.137464	0	0.14371	0.55166	0.246775	0.430943	0.581471	0.268093	0	0.404849	0.115766	0.386475	0
ENSG00000232458	1.81571e-07	2.09238e-06	1.29146	0.0526316	24.5377	up	chr7	HAVANA	gene	40964667	40979939	-	lincRNA	AC005029.1	level 2; havana_gene OTTHUMG00000155113.1;	0	0	0	0	0.0097193	0.00795447	0	0	0	0	0.0488373	0	0	0	0	0.111018	0	0	0	0.00936472	0	0	0	0	0	0	0	0.023204	0	0.00986666	0.00808923	0	0	0.0112259
ENSG00000224017	2.50277e-11	4.85779e-10	3.86935	0.157895	24.5059	up	chr7	HAVANA	gene	41101604	41133507	+	lincRNA	AC005022.1	level 2; havana_gene OTTHUMG00000155115.1;	0.0970276	0.0754184	0.0539519	0.110878	0.030737	0.0500926	0	0	0.0359713	0	0.0384005	0	0.0272279	0	0.0349086	0.295106	0.0682898	0	0.0319915	0.0296984	0.24482	0	0.0604968	0.0697889	0.0283614	0	0.0829015	0.073224	0.0349054	0	0.0255115	0	0	0
ENSG00000232956	0.00362265	0.0173203	1963.97	1095.11	1.79341	up	chr7	HAVANA	gene	44983023	44986961	-	lincRNA	SNHG15	level 2; tag ncRNA_host;havana_gene OTTHUMG00000179544.2;	18.7359	17.7914	15.5975	26.8454	46.112	19.1141	14.8164	36.4949	17.4181	24.0678	60.4432	17.6355	19.4052	21.8926	32.2216	22.9669	17.9611	28.3703	37.4241	35.079	21.2476	27.642	24.6852	34.3314	25.3037	16.9779	27.4594	18.7839	37.3278	26.672	15.966	19.0043	20.1948	30.7102
ENSG00000233539	2.63446e-20	1.38999e-18	70.6533	3.78947	18.6446	up	chr7	HAVANA	gene	46673785	46759851	-	lincRNA	AC011294.3	level 2; havana_gene OTTHUMG00000155474.1;	1.2634	0.0796122	1.75295	0.40652	0.728514	0.292769	1.2365	0.0357445	2.1445	0.218841	0.195994	0.760861	0.0471645	1.12999	0	0.248742	2.11345	0.0990408	0.0505982	1.42327	0	2.61415	0	0	0.0450778	0.321786	0.803119	1.44886	0.327382	0.403921	0.404391	0	3.65131	0.0602113
ENSG00000205628	1.88153e-15	5.90612e-14	34.4573	3	11.4858	up	chr7	HAVANA	gene	53655509	53811931	-	lincRNA	GS1-179L18.1	level 2; havana_gene OTTHUMG00000156039.1;	0	0.0373618	0.467166	0.631923	0.0180998	0.392605	0	0	0.0105134	0.0207876	1.38719	0.00969755	0	1.5487	1.31846	0	0	0	0	0	0	0.0101697	0.00903505	0	0.319719	0.00933475	0.00819288	0	0.0623264	0.294093	0	0.0342996	0.411063	0
ENSG00000233977	0.00166172	0.0088104	1.90452	0.631579	3.01549	up	chr7	HAVANA	gene	55592074	55593193	+	lincRNA	RP11-310H4.2	level 2; havana_gene OTTHUMG00000156131.1;	0	0	0	0.0395279	0	0.0355538	0.42718	0	0	0	0	0.0471443	0	0	0	0.0380291	0	0.0433536	0.0453393	0	0.0499158	0.0490451	0	0	0.040187	0	0.0783403	0.0520423	0	0.0872372	0.03625	0.0413252	0	0
ENSG00000233288	3.30424e-05	0.000257922	5.31658	1.78947	2.97103	up	chr7	HAVANA	gene	56534230	56538130	-	lincRNA	RP11-760D2.5	level 2; havana_gene OTTHUMG00000156290.1;	0	0.0194247	0	0.0529608	0.0235538	0	0	0	0	0	0.192219	0.0378757	0	0	0.68343	0	0	0	0	0	0	0	0	0	0.021877	0.0849703	0	0	0	0.0119423	0.0293972	0	0	0
ENSG00000234215	0.00029068	0.00185576	5.0402	1.89474	2.66011	up	chr7	HAVANA	gene	69595958	69597448	-	lincRNA	RP5-942I16.1	level 2; havana_gene OTTHUMG00000156644.2;	0	0	0	0.0633419	0	0	0	0	0	0.0786264	0	0.151167	0.061115	0.250228	0.790174	0	0.228966	0	0.143531	0	0	0	0	0.0801967	0.445105	0	0	0	0	0	0	0	0.0560142	0
ENSG00000225703	0.00107566	0.00598461	0.81407	0.157895	5.15578	up	chr7	HAVANA	gene	76972679	76976961	-	lincRNA	AC005522.7	level 2; havana_gene OTTHUMG00000155798.1;	0	0	0	0.123449	0.107642	0	0	0.362029	0.0650894	0.177042	0	0	0.137314	0	0	0	0	0	0	0	0.0627034	0	0	0	0	0	0	0	0	0	0	0	0	0
ENSG00000238358	0.00349789	0.0168103	0.969849	0.210526	4.60678	up	chr7	HAVANA	gene	90119299	90122890	-	lincRNA	RP5-1121E10.2	level 2; tag overlapping_locus;havana_gene OTTHUMG00000158345.1;	0	0	0	0	0	0.411119	0.172247	0	0	0	0	0	0	0.115021	0.238009	0	0.103657	0	0	0	0	0	0	0	0	0.032205	0	0	0	0	0.0394533	0	0	0
ENSG00000236453	2.89966e-19	1.37525e-17	16.005	0.368421	43.4422	up	chr7	HAVANA	gene	94022833	94066661	+	lincRNA	AC003092.1	level 2; havana_gene OTTHUMG00000155746.2;	0	2.86328	0.0679167	0	0	0.269851	0.086218	0.0795291	0	0.179141	0	0.134198	0	0	0	0	0	0	0	0	0	0.158773	0	0	0	0	0	0.189203	0	0.595625	0	0	0.0999441	0.143721
ENSG00000228742	1.52853e-09	2.34185e-08	262.035	55	4.76428	up	chr7	HAVANA	gene	106775011	106795564	+	lincRNA	RP5-884M6.1	level 2; havana_gene OTTHUMG00000157590.3;	5.59464	0.360628	0.596499	0.966032	7.41313	2.40251	16.1785	0.105417	1.16706	0.0240363	0.813785	1.36082	0.164037	3.16568	0.0953421	2.26831	0.129041	1.03971	0.326976	9.47652	0.118623	5.64259	0.0314758	1.03496	2.09248	6.83122	1.90189	16.2986	0.157072	19.393	0.159918	1.07349	15.5017	7.57785
ENSG00000226965	7.05266e-10	1.13321e-08	2.47739	0.0526316	47.0704	up	chr7	HAVANA	gene	110432239	110534754	-	lincRNA	AC003088.1	level 2; havana_gene OTTHUMG00000155021.1;	0	0	0.108567	0	0	0	0	0	0	0	0	0	0.33875	0.158641	0	0.334214	0	0	0	0	0	0	0	0	2.11329	0	2.06376	0	0	0	0	0.740647	0	0
ENSG00000234520	0.00876407	0.0370332	0.582915	0.105263	5.53769	up	chr7	HAVANA	gene	112954646	112995634	-	lincRNA	AC018464.3	level 2; havana_gene OTTHUMG00000155236.1;	0.0732294	0	0.0111682	0	0	0.00951503	0	0	0	0	0.065388	0	0.0307705	0	0	0.0607917	0	0	0.0361392	0	0.970996	0	0	0.0412812	0.160374	0	0.0626105	0	0.11688	0	0	0	0	0
ENSG00000225535	2.48647e-05	0.000198445	19.995	6.68421	2.99137	up	chr7	HAVANA	gene	115078958	115126314	+	lincRNA	AC068610.3	level 2; havana_gene OTTHUMG00000065346.3;	1.23569	0.267179	2.06753	0.478798	0.141732	0.53757	0.232413	0.321545	0.538807	0.702331	0.38036	0.790646	0.227287	0.701108	0.27937	0.162167	0.730923	0.970602	0	0.206516	0.679037	0.316673	0.39213	1.13848	0.120809	0.125468	0.112328	0.113798	0.0722981	0.266904	0.333318	0.191367	0.609576	0.214204
ENSG00000242072	0.000930917	0.00527398	0.824121	0.105263	7.82915	up	chr7	HAVANA	gene	115647461	115676329	-	lincRNA	RP11-458K10.1	level 2; havana_gene OTTHUMG00000158448.1;	2.48773	0	0	0	0	0	0	0	0	0	0	0	0	0	0.0711952	0	0	0	0	0	0	0	0	0	0	0	0	0	0	0	0	0	0	0
ENSG00000224899	2.45672e-11	4.77552e-10	9.47739	1.10526	8.57478	up	chr7	HAVANA	gene	125151326	125153611	-	lincRNA	RP11-3B12.5	level 2; havana_gene OTTHUMG00000157196.1;	0	0.998228	7.29705	0	0	0.719731	0	0.088643	0.106689	0.200015	0	1.55224	1.55478	0	0.100942	0.383078	0	0	0	0	0.205936	0.699293	0.0847163	1.96128	1.53615	0.631722	1.34128	1.6933	0	0	0	1.09342	3.55223	0
ENSG00000237764	1.2019e-08	1.63591e-07	3.97487	0.421053	9.44033	up	chr7	HAVANA	gene	125172218	125379321	+	lincRNA	RP11-3B12.2	level 2; tag overlapping_locus;havana_gene OTTHUMG00000157169.2;	0	0	0.173791	0	0.0493123	0.0603498	0.0536273	0	0.0287953	0	0	0.132437	0.0656502	0	0.308215	0	0	0	0.102858	0	0.168118	0	0	0.0838266	0.182388	0.0253253	0	0.0293872	0	0	0	0.0933181	0.0606235	0
ENSG00000242078	1.27383e-09	1.97722e-08	3.80402	0.263158	14.4553	up	chr7	HAVANA	gene	129783370	129785185	-	lincRNA	RP11-738B7.1	level 2; havana_gene OTTHUMG00000157659.1;	0	0	0	0	0	0	0	0	0	0	0	0	0	0	0	0	0	0	0	0	0	0	0	0	0	0	0	0	0	0	0.447419	0	0	0
ENSG00000271522	5.70593e-05	0.000425522	1.37186	0.210526	6.51633	up	chr7	HAVANA	gene	130790208	130791724	+	lincRNA	RP11-36B6.1	level 2; havana_gene OTTHUMG00000185223.1;	0	0.0383761	0	0	0.0233854	0.0190848	0.0508714	0.0239854	0	0.0534609	0.0585439	0	0	0	0.0265788	0.0818348	0	0	0	0.0451462	0.053137	0.026253	0.0231256	0	0	0	0.0210738	0	0.0799588	0	0	0.0221296	0	0
ENSG00000233559	0.0014972	0.00801564	29.0251	13.4211	2.16266	up	chr7	HAVANA	gene	130853720	130928649	+	lincRNA	AC016831.7	level 2; havana_gene OTTHUMG00000155022.1;	0	0.604678	0.0191198	0.13655	0.346538	0.106092	0.0706879	0.0222344	0.126344	0	0	0.11628	0.115447	0.0512479	0.246205	0.0379168	0.0483064	0.0435194	0	0.125409	0	0.194539	0.042885	0.024524	0.0400954	0.0667931	0	0.0774673	0.815295	0.0218474	0	0	0.924404	0
ENSG00000226380	0.000195395	0.00129672	172.417	74.2105	2.32335	up	chr7	HAVANA	gene	130876809	130913310	-	lincRNA	AC058791.1	level 2; tag ncRNA_host;tag overlapping_locus;havana_gene OTTHUMG00000043895.7;	0.188776	0.650175	0.464811	0.75976	1.69919	0.869169	1.03443	1.8953	1.03627	1.03913	0.335821	1.51795	0.586933	0.476026	0.396808	1.11624	1.12979	1.56144	0.288749	3.26979	0.875692	1.62029	0.238379	0.383265	0.583221	0.245039	2.5015	1.32561	0.441707	4.45023	1.44429	0.225326	1.017	1.00475
ENSG00000228031	3.52224e-05	0.0002734	0.964824	0.105263	9.16583	up	chr7	HAVANA	gene	137344930	137354483	-	lincRNA	AC078842.3	level 2; havana_gene OTTHUMG00000155708.2;	0	0	0	0	0	0	0	0	0.250349	0	0.128046	0.227098	0	0	0	0	0	0	0.106164	0	0.12066	0	0	0	0	0	0.0917593	0	0	0	0	0	0	0
ENSG00000237243	0.00832427	0.0353902	0.613065	0.157895	3.88275	up	chr7	HAVANA	gene	137953348	137957966	+	lincRNA	AC022173.2	level 2; havana_gene OTTHUMG00000155696.1;	0	0	0	0	0	0	0	0	0	0	0	0	0	0	0	0	0	0	0	0	0	0	0	0	0	0	0	0	0	0	0	0	0	0
ENSG00000260231	0.000979891	0.00551424	579.844	277.684	2.08814	up	chr7	HAVANA	gene	140177184	140179640	+	bidirectional_promoter_lncRNA	JHDM1D-AS1	level 2; havana_gene OTTHUMG00000173155.2;	12.8631	5.97962	2.42384	4.15817	3.98728	5.40409	2.11845	9.0453	3.22679	4.36649	4.70913	2.84074	2.32235	4.8079	2.68399	4.0437	3.53522	5.05653	6.16635	1.82219	2.51862	3.40975	5.53345	2.8524	6.90223	11.6119	2.63144	2.65046	1.78531	1.74694	1.64117	3.46932	15.9943	10.3758
ENSG00000261842	0.000209688	0.00138312	4.94472	1.78947	2.76323	up	chr7	HAVANA	gene	149422675	149424890	+	lincRNA	RP11-143I21.1	level 2; havana_gene OTTHUMG00000173255.1;	0.158281	0	0	0.0134636	0	0.0366973	0	0.0308291	0.0348343	0.0514526	0.0563108	0	0.0133209	0.0176792	0	0	0.0334677	0	0.0313107	0	0	0.0336145	0	0.0169097	0.305406	0.0924539	0	0.0178515	0	0	0.0248893	0.0566794	0.406602	0.0518576
ENSG00000241449	4.78442e-05	0.000362247	4.30151	1.57895	2.72429	up	chr7	HAVANA	gene	150040521	150076655	+	lincRNA	RP11-545G3.1	level 2; havana_gene OTTHUMG00000158149.1;	0	0	0	0.728681	0.0571714	0.0905285	0	0	0.0814368	0	0	0.44397	0.478578	0	0.331528	0	0	0.04469	0.522473	0	17.1159	0	0	0	0	0	0	0	0	0	0	0	0	0
ENSG00000234722	6.9238e-31	9.93288e-29	137.98	1.63158	84.5683	up	chr7	HAVANA	gene	153399920	153413963	-	lincRNA	AC073236.2	level 2; havana_gene OTTHUMG00000151464.3;	0.0261802	0	0.0109801	0.361009	0.0123635	0.129108	0	0.0127543	0.0287579	0.0283677	2.54331	0	0.0110161	0.0292016	0.33242	0.0108541	0.0138424	0.024988	0.0776825	0.0119167	0.0420429	0.0277803	0.036948	0.0139619	0	0.0764475	0	0.0147544	0.0448688	0.0250665	0.0205728	1.43529	0.58685	0.0285633
ENSG00000218672	4.11833e-14	1.10664e-12	3.56784	0.0526316	67.7889	up	chr7	HAVANA	gene	155382076	155396356	+	lincRNA	AC008060.7	level 1; havana_gene OTTHUMG00000151350.1;	0.0240154	0	0	0	0	0.334415	0	0	0	0	0	0	0	0	5.53661	0	0	0	0	0	0	0	0	0	0.168489	0.0233918	0	0	0	0	0	0	0	0
ENSG00000236544	0.00419029	0.0196253	0.758794	0.210526	3.60427	up	chr7	HAVANA	gene	155421206	155457099	-	lincRNA	AC008060.8	level 2; havana_gene OTTHUMG00000151348.1;	0	0	0	0	0	0	0	0	0	0	0	0	0	0.269527	0.757501	0	0	0	0	0	0	0	0	0	0	0.224865	0	0	0	0	0	0	0	0
ENSG00000204876	1.26338e-11	2.53728e-10	37.1005	5.57895	6.65009	up	chr7	HAVANA	gene	155962632	155966343	+	lincRNA	AC021218.2	level 2; havana_gene OTTHUMG00000151352.1;	0.0951819	0.0105881	0.171059	0.0231088	0.0770687	0.0315168	0.181862	0	0.0747054	0.957684	0.0161223	0.0550898	0	0	0	0.0338246	0.057513	0	0.0134489	0.396202	0.0145612	0.707087	0.0255826	0	0.011926	0	0.0232285	0.091968	0	0.351479	0.47019	0.0364994	2.7847	0
ENSG00000230033	1.64312e-10	2.85987e-09	3.22613	0.210526	15.3241	up	chr7	HAVANA	gene	156944721	156945645	+	lincRNA	RP5-1121A15.3	level 2; havana_gene OTTHUMG00000157190.1;	0	0	0	0	0	0	0	0.222264	0	0	0	0	0	0.136351	0	0	0	0	0	0	0.262308	0	0	0.131743	0	0.113697	0	0	0	0	0	0	1.78301	0
ENSG00000243479	1.23621e-19	6.09052e-18	38.9849	1.89474	20.5754	up	chr7	HAVANA	gene	157010805	157016426	+	lincRNA	MNX1-AS1	level 2; havana_gene OTTHUMG00000188695.1;	0.835942	0.463789	0.36442	0.410811	1.17558	0.339406	0	0.463215	1.82404	0.0431385	0.0472885	0.285782	1.17307	0.630091	2.62531	0.198145	0.0419983	0	0.0393758	0.403431	0	0.255176	1.95003	0.0431406	0.209425	0.426935	0.884404	0	0.514962	0.720568	0.566017	0.537588	0.957314	0
ENSG00000234210	5.49722e-06	4.94341e-05	1.8995	0.263158	7.21809	up	chr7	HAVANA	gene	157466231	157499716	+	lincRNA	AC006372.4	level 2; havana_gene OTTHUMG00000152642.1;	0	0	0	0	0	0	0	0	0	0	0	0	0	0.0272377	0.00875946	0	0.0172653	0.00779911	0	0	0	0	0	0.00867817	0	0.0555806	0	0	0	0	0	0	0.0381547	0.00888706
ENSG00000223872	6.59077e-07	6.89338e-06	3.82412	0.631579	6.05486	up	chr7	HAVANA	gene	157501322	157503577	+	lincRNA	AC006372.5	level 2; havana_gene OTTHUMG00000152645.1;	0	0	0	0	0	0	0	0	0	0	0	0	0	0	0	0	0	0	0	0	0	0	0.100434	0.248621	0	0.538186	0	0	0	0	0	0	0	0
ENSG00000182366	0.00470579	0.0217189	15.1508	7.63158	1.98527	up	chr8	HAVANA	gene	375931	383174	-	lincRNA	RP11-63E5.8	level 2; havana_gene OTTHUMG00000165513.3;	0.079761	0.0224645	0.00692039	0.243538	0.0543835	0.561846	0.0666258	0.108461	0.0271819	0.0401696	0.117173	0.15321	0.079116	0.0275004	0.077635	0.0893983	0.043586	0.118396	0.028519	0.0374185	0.23012	0.03932	0.0698667	0.16646	0.14925	0.0360738	0.0716652	0.416402	0.0266528	0.0394759	0.0355726	0.132516	2.09065	0.296938
ENSG00000245857	2.2102e-05	0.000178503	5.59799	1.52632	3.66765	up	chr8	HAVANA	gene	6835554	6885276	+	lincRNA	GS1-24F4.2	level 2; havana_gene OTTHUMG00000165210.1;	0	0	0	0.0313904	0	0	0	0	0	0	0	0.112297	0	0	0.523783	0.212277	0	0.0693292	0.144634	0	0.277315	0	0	0	0.0320537	0	0	0.248516	0	0.0348474	0	0	0	0
ENSG00000253343	0.00206385	0.010655	1.0201	0.210526	4.84548	up	chr8	HAVANA	gene	8555738	8560965	-	lincRNA	CTD-3023L14.3	level 2; havana_gene OTTHUMG00000163671.1;	0	0	0	0	0.228045	0	0	0.214132	0	0	0	0	0	0.276329	0	0	0.473103	0	0	0	0.800604	0.251237	0	0	0	0	0.386487	0	0	0	0	0.212876	0.346092	0
ENSG00000254367	2.42012e-11	4.7107e-10	20.7889	2.94737	7.05339	up	chr8	HAVANA	gene	8723693	8782479	-	lincRNA	RP11-211C9.1	level 2; havana_gene OTTHUMG00000163675.1;	0	0	0.920026	0	2.00645	0	0	0	2.73635	3.14647	0	0.18674	0	1.24347	0	0	0.810533	0	0	0	1.19463	0	0	0	0	0.0753216	1.12025	0	0.0826255	0.21877	0	0.140012	0.178443	0
ENSG00000253426	8.69428e-08	1.04758e-06	21.6332	5.10526	4.23742	up	chr8	HAVANA	gene	9151742	9168136	+	lincRNA	RP11-10A14.4	level 1; tag overlapping_locus;havana_gene OTTHUMG00000163660.2;	0	0.79975	0.894985	0.417954	0.970038	2.23877	2.94483	1.0633	1.53944	0.18062	0	1.01194	1.09252	3.68855	1.23972	0.511583	0	0.0519604	4.87142	0	0.245351	1.13327	0.863734	0.312048	1.12478	0.827538	0.626671	0	1.45368	2.11529	0.244218	0.197902	3.24235	0.0610073
ENSG00000248538	8.25984e-13	1.92112e-11	31.8392	3.84211	8.28691	up	chr8	HAVANA	gene	9189011	9202854	+	lincRNA	RP11-10A14.5	level 2; havana_gene OTTHUMG00000163661.2;	0.103306	0.0551411	0.167338	0.745616	0.753824	0.824576	0.433096	0.549312	0.406202	0.229134	0	2.72639	2.39079	2.20625	0.310147	0.654327	0	0.0962225	0.814843	0	27.6065	0.682213	0.189178	0.116401	0.271669	0.300615	0.656843	0.245123	0.534833	1.61011	0	0	0.164975	0.232944
ENSG00000254237	0.0113487	0.0461282	0.61809	0.105263	5.87186	up	chr8	HAVANA	gene	9371970	9436205	-	lincRNA	RP11-115J16.2	level 1; havana_gene OTTHUMG00000163668.1;	0	0	0	0	0	0	0	0	0	0	0	0	0	0	0	0	0	0	0	0	0	0	0	0	0	0	0	0	0	0	0	0	2.40606	0
ENSG00000253230	2.69682e-10	4.54351e-09	16.9196	2.21053	7.6541	up	chr8	HAVANA	gene	9900064	9905366	-	lincRNA	RP11-403C10.2	level 2; tag ncRNA_host;havana_gene OTTHUMG00000163734.2;	0	0	0	0	0	0.0393684	0	0	0.0127533	0	0.013777	0.104516	0	0	0.0749105	0	0	0	0	0.0105724	0	0	0	0	0	0.00979135	0	0	0	0	0	0	0.400874	0.0126721
ENSG00000255394	0.000310876	0.00197092	1.41206	0.315789	4.47152	up	chr8	HAVANA	gene	11761256	11763223	+	lincRNA	C8orf49	level 2; havana_gene OTTHUMG00000165224.3;	0	0	0	0	0	0.166415	0	0	0	0	0	0	0.135761	0	0.463627	0	0	0	0.239288	0	0	0	0	0	0	0	0.0229644	0	0	0	0.0847194	0	0	0
ENSG00000253270	1.19918e-07	1.41702e-06	3.08543	0.368421	8.37473	up	chr8	HAVANA	gene	19678572	19688934	+	lincRNA	RP11-1105O14.1	level 1; havana_gene OTTHUMG00000163754.1;	0	0	0	0	0	0	0	0	0	0	0	0	0	0.544139	0	0	0	0	0	0	0	0	0	0	0	0	0	0	0.161312	0	0	0	0.349463	0
ENSG00000253164	0.000654415	0.00384469	1.23618	0.263158	4.69749	up	chr8	HAVANA	gene	20350210	20372769	+	lincRNA	RP11-563N12.2	level 2; havana_gene OTTHUMG00000163746.1;	0	0	0	0	0	0.0972392	0	0	0	0	0	0	0	0	0	0	0	0	0.0618767	0.0582265	0.0687226	0	0	0	0.109665	0.549679	0	0	0	0	0	0	1.12309	0
ENSG00000253199	0.000512794	0.0030872	0.974874	0.210526	4.63065	up	chr8	HAVANA	gene	20973797	20995119	+	lincRNA	RP11-421P23.1	level 2; havana_gene OTTHUMG00000163761.1;	0	0	0	0	0	0	0	0	0	0	0	0	0	0	0	0	0	0	0	0	0.0971333	0	0	0	0	0	0.0384277	0	0	0	0	0	0	0
ENSG00000253891	3.75434e-05	0.00028956	5.23618	1.78947	2.9261	up	chr8	HAVANA	gene	24169957	24177080	-	lincRNA	RP11-203E8.1	level 1; havana_gene OTTHUMG00000163779.1;	0	0	0	0.122536	0	0	0	0	0	0	0.162997	0.145901	0	0.323105	0	0	0	0.251672	0	0	0	0	0	0	0.119441	0	0	0.315271	0.144912	0.127761	0.219653	0	0.104517	0.155264
ENSG00000253632	4.52035e-05	0.000343502	5.68342	1.84211	3.08528	up	chr8	HAVANA	gene	29527312	29530323	+	lincRNA	RP11-486M23.1	level 2; havana_gene OTTHUMG00000163795.1;	0	0.507358	0	0.0718959	0	0	0	0	0	0	0.097684	0	0	0.852414	0	0	0	0	0	0	0	0.265619	0	0	0	0.160287	0	0	0	0	0	0	0.189651	0
ENSG00000253182	3.46301e-05	0.000269083	2.64824	0.684211	3.87051	up	chr8	HAVANA	gene	29548171	29564341	+	lincRNA	RP11-486M23.2	level 2; havana_gene OTTHUMG00000163796.1;	0.206615	0	0.0844351	0	0.200982	0	0	0	0	0	0	0.109205	0	0	0.113356	0	0	0	0	0	0	0	0	0	0	0	0	0	0	0	0	0	0	0
ENSG00000251191	1.17555e-07	1.3929e-06	24.9347	5.47368	4.55537	up	chr8	HAVANA	gene	29673922	29748109	-	lincRNA	C8orf75	level 1; havana_gene OTTHUMG00000163800.3;	0.244044	0.277063	0	0.352778	0.0771795	0.0419709	0.0475357	0	0.0515065	0.225321	0.193096	0.110572	0	0.235471	0.0496974	0.204218	0.0286399	0.094979	0.152691	0.0424086	0.0292425	0.407245	0	0.0291642	0	0.0447733	0.0694986	0.205418	0.205012	0.0436829	0	0.124162	0.920257	0.0594683
ENSG00000253642	2.13233e-17	8.40764e-16	8.35678	0.105263	79.3894	up	chr8	HAVANA	gene	33604856	34039008	+	lincRNA	RP11-317N12.1	level 2; tag ncRNA_host;havana_gene OTTHUMG00000163972.4;	0	0	0	2.28524	0	3.74144	0	0	0	0	0.092966	0.0616408	0	0	0	0	0	0	0	0	0	0	0	0	0	0.0581195	0	0	0	0	0	0	0.0921092	0
ENSG00000254302	6.6944e-09	9.45275e-08	2.70854	0.105263	25.7312	up	chr8	HAVANA	gene	34174886	34184895	+	lincRNA	RP11-431M3.1	level 2; havana_gene OTTHUMG00000163985.1;	0	0	0	0.303099	0	1.86489	0.119209	0	0	0	0	0	0	0	0	0	0.238186	0	0	0	0	0	0	0	0	0	0	0	0	0	0	0	0	0
ENSG00000254038	3.52894e-06	3.29107e-05	2.21106	0.315789	7.00168	up	chr8	HAVANA	gene	37067441	37069418	-	lincRNA	RP11-419C23.1	level 1; havana_gene OTTHUMG00000163982.1;	0	0	0	0.14499	0	0	0.086218	0.0795291	0	0	0	0.0865143	0	0	0	0.0686125	0	0.0773797	0.0817556	0	0	0	0.0761012	0	0	0	0.211987	0.0946029	0	0	0	0	0	0
ENSG00000253746	1.11871e-15	3.58934e-14	20.9397	1.47368	14.2091	up	chr8	HAVANA	gene	37405439	37406724	-	lincRNA	RP11-527N22.2	level 2; havana_gene OTTHUMG00000164278.1;	0.29612	0.457569	0.161549	0.261784	0.095867	4.548	7.75112	0.284295	0.11463	0	0	0.832998	1.08158	0	1.73097	0.0820054	0	0.368187	4.2009	0.18681	0.110567	0.107083	0.361961	0	0	0.19323	0	0.226818	0	1.02361	0	0.991709	0.379845	0.111102
ENSG00000253161	1.42477e-15	4.53247e-14	67.6281	6.31579	10.7078	up	chr8	HAVANA	gene	37421341	37554183	-	lincRNA	RP11-150O12.1	level 2; tag overlapping_locus;havana_gene OTTHUMG00000163996.2;	0.889774	4.54905	0.198511	1.07153	0	3.61926	10.6011	1.48387	0.146251	0.285637	0.0785708	1.29935	11.1709	0.0756633	5.22449	1.06598	0	0.310221	7.06752	0.377659	2.58551	0.340375	1.19237	0.459701	4.79328	0.128694	0.127509	0.760996	0.141806	2.50206	0	2.03185	1.69226	0.507671
ENSG00000254290	0.000141482	0.000972519	36.0603	13.5789	2.6556	up	chr8	HAVANA	gene	37597480	37599858	-	lincRNA	RP11-150O12.3	level 2; havana_gene OTTHUMG00000163998.1;	0.394401	0	0.0367422	0	0	0.118566	0	0.0426866	0.3373	0	0	0.0444077	0	0.0326115	0	0.0121126	0.701054	0.0418092	0	0	0.313021	0	0.0137371	0.0155943	0	0.0284391	0.0873401	0.0164703	0.0158066	0.0139821	0.195197	0.0130733	6.61912	0.0637832
ENSG00000272128	0.00166712	0.00883271	4.42714	1.84211	2.4033	up	chr8	HAVANA	gene	38099471	38099931	+	lincRNA	KB-1836B5.4	level 2; havana_gene OTTHUMG00000185441.1;	0	0	0	0.2839	0	0	0	0	0	0	0	0.337254	0.131926	0.187066	0.173713	0.521004	0	0.143781	0.93177	0	0.360484	0	0	0.181598	0.137163	0	0	0	0	0.292794	0.126734	0	0.119906	0
ENSG00000272092	0.00719802	0.0312761	13.7035	7.10526	1.92864	up	chr8	HAVANA	gene	38382364	38383461	+	lincRNA	RP11-350N15.5	level 2; havana_gene OTTHUMG00000185445.1;	0.148326	0.14405	0	1.49698	0.0705895	0	0.0766643	0.0719521	0.206847	0.0803695	0.0440424	0.227888	0.124881	0	0.280467	1.41504	0.0391322	0.175796	0.110039	0	0.120595	0	0.900375	0.160486	0.260124	0.0722978	0.0633709	0.168085	0	0	0.175662	0.100092	0.460451	0
ENSG00000253361	2.36493e-17	9.24597e-16	13.9899	0.631579	22.1508	up	chr8	HAVANA	gene	38543652	38560877	-	lincRNA	RP11-675F6.4	level 2; tag overlapping_locus;havana_gene OTTHUMG00000163994.2;	0	0.392766	0	0.965726	0	0	0	0	0	0.280089	0	1.40458	0	0.316124	0	0.427702	0	0	0	0	0.305453	0.572277	0.227194	0	0	0.251929	0.438253	0	0	0.238751	0	0	0.983034	0
ENSG00000253665	1.74649e-19	8.51593e-18	118.402	6.47368	18.2897	up	chr8	HAVANA	gene	40114651	40127468	+	lincRNA	RP11-359E19.2	level 1; havana_gene OTTHUMG00000164044.1;	0	0.909232	0.323123	0.90764	0	0	0	0	0.370423	0	0.0775859	0.203049	0.0549144	3.883	0	0.973956	0	0	0	0.0607585	0	0.210316	0.0603549	0.0717455	0	0	0	0	0	0	0	0	0.20156	1.37716
ENSG00000254143	0.000170997	0.00115169	129.814	48.5789	2.67223	up	chr8	HAVANA	gene	40161458	40172612	+	lincRNA	RP11-470M17.2	level 2; havana_gene OTTHUMG00000164046.1;	0.116012	0.895311	0.850584	1.6546	0	0	0	0	1.49743	0	0	0.739921	0	11.8626	0	1.63986	0.121741	0	0	0	0	0.379306	0.105877	0.263485	0	0.341092	0	0	0.123745	0.218205	0.0931079	0.106459	0.178301	3.81036
ENSG00000253802	4.97035e-30	6.63682e-28	33.0151	0.210526	156.822	up	chr8	HAVANA	gene	40298741	40343402	-	lincRNA	CTA-392C11.1	level 2; havana_gene OTTHUMG00000164047.1;	0.128376	0	0	0.135926	0.200855	0	0	0	0	0	0	0	0	0	0	0	0	0	0	0	0	0	0	0.146873	0	0	0	0	0	0	0	0	0.94715	0
ENSG00000255366	1.38844e-06	1.3788e-05	68	20.4737	3.32134	up	chr8	HAVANA	gene	47190772	47193262	+	lincRNA	RP11-1134I14.8	level 2; havana_gene OTTHUMG00000164145.2;	0.221957	0.324056	0.104702	0.23579	0.117951	0.150057	0	0.189204	0.167705	0.210441	0.0493459	0.351319	0.0817219	0.139315	0.387675	0.27607	0.264035	0.0661888	0.452788	0.0505328	0.0594311	0.323909	0.22183	1.33228	0.377179	0.0945234	0.225133	0.0469167	0.810694	1.0093	0.872223	0.173786	0.183632	0.0908361
ENSG00000253474	1.57365e-08	2.10667e-07	3.61809	0.473684	7.63819	up	chr8	HAVANA	gene	49168539	49228925	+	lincRNA	RP11-10H3.1	level 1; havana_gene OTTHUMG00000164208.1;	0	0	0	0	0	0	0	0	0	0	0	3.07481	0	0	0	0.780737	0	0	0	0.531509	0	0	0	0	0	0	0.606444	0.640847	0.0585125	0	0	0	0	0.06024
ENSG00000253844	3.27756e-06	3.06927e-05	3.40201	0.578947	5.8762	up	chr8	HAVANA	gene	51961458	52022974	+	lincRNA	RP11-546K22.1	level 2; havana_gene OTTHUMG00000164266.1;	0	0.0587758	0	0.0664061	0.0731897	0	0	0.0731619	0	0.0823016	0.18088	0	0.0639735	0.174916	0	0	0.0798651	0.142464	0	0.142233	0	0	0.0700692	0	0	0.29682	0.129845	0	0.0814203	0	0	0.0689546	2.69576	0.0847561
ENSG00000260484	1.06161e-05	9.10182e-05	2.8191	0.578947	4.86935	up	chr8	HAVANA	gene	53388701	53390872	-	lincRNA	RP11-1081M5.2	level 2; havana_gene OTTHUMG00000174462.1;	0.0647734	0.0126064	0.0271415	0	0	0.137668	0.0166689	0	0.0356465	0	0	0.065688	0	0	0	0.0134281	0	0.0154427	0	0	0	0	0.0761051	0	0	0	0	0	0	0	0	0.0144981	0.0252099	0
ENSG00000253369	1.48506e-09	2.28467e-08	10.7236	1.78947	5.99261	up	chr8	HAVANA	gene	53395211	53395946	-	lincRNA	RP11-1081M5.1	level 2; havana_gene OTTHUMG00000164263.1;	0.28176	0.580719	0.153915	0.579888	0.0910719	0.0732993	0	0.180466	0	0.101832	0	0.0988576	0.0791563	0	0.411282	0.156029	0	0	0.0929452	0	0.104936	0	0	0	0	0.0918991	0	0.107797	0	0	0	0	0.0723235	0
ENSG00000253301	3.80251e-12	8.10227e-11	23.9799	2.57895	9.29833	up	chr8	HAVANA	gene	57142689	57240298	+	lincRNA	RP11-513O17.2	level 2; tag overlapping_locus;havana_gene OTTHUMG00000164416.1;	0	0	0	1.93079	0	6.98186	0	0	0	0	0	0.0154426	1.65425	0	0	0	0.0161071	0	0.0150682	0	1.1192	0	0.0845464	0.0488095	0	0.289924	0	0	0	0	0	0.0760295	0.901	0
ENSG00000251396	0.000653102	0.00383741	48.9347	22.4737	2.17742	up	chr8	HAVANA	gene	60384588	60516795	-	lincRNA	RP11-163N6.2	level 2; havana_gene OTTHUMG00000165326.1;	0.596278	0.155991	1.2691	0.108409	0.972268	0.742923	0.50064	1.45968	0.488312	0.325552	1.62762	0.114864	0.0596325	0.292968	0.350721	0.521517	0.862075	0.0556109	0.299961	0.141984	0.0615611	0.306281	0.920583	0.865173	0.391641	0.84069	0.718131	0.679814	0.839407	1.51007	0.814854	0.96354	0.926185	0.31581
ENSG00000228862	0.000250184	0.00162168	0.98995	0.157895	6.26968	up	chr8	HAVANA	gene	60631509	60636271	-	lincRNA	RP11-91I20.3	level 2; havana_gene OTTHUMG00000165329.1;	0.591831	0	0	0	0	0	0	0	0	0	0.0221889	0	0	0	0	0	0	0	0	0	0	0.00992246	0	0	0	0	0	0	0	0	0	0.00836647	0	0
ENSG00000254777	0.0069775	0.0304526	8.34171	4.52632	1.84294	up	chr8	HAVANA	gene	60910053	60966557	+	lincRNA	AC022182.1	level 2; havana_gene OTTHUMG00000165334.1;	2.96e-08	7.85e-05	0.123065	0	1.5e-06	0.0362575	0.163495	0	2.11e-06	0.570138	0.205824	3.43e-07	0	1.83e-07	0	0	5.28e-06	0.123466	0	7.87e-07	0	0.149293	0.179866	1.78e-07	0	1.53e-07	0.138504	6.75e-07	0	0.0924756	2.74e-07	9.15e-08	0.150985	0
ENSG00000251127	1.35241e-08	1.82692e-07	7.48744	1.31579	5.69045	up	chr8	HAVANA	gene	61759094	61765969	-	lincRNA	RP11-280G9.1	level 2; havana_gene OTTHUMG00000164337.1;	0	0	0.0208507	0.0105536	0	0	1.21424	0.0242179	0	0.0134645	0	0	0.0209146	0	0	0	0.0131412	0.0118626	0	0.022618	0	0.0263671	0	0	0	0	0	0	0	0.416469	0	0	0	0
ENSG00000254119	9.93898e-06	8.56215e-05	3.09045	0.631579	4.89322	up	chr8	HAVANA	gene	61785047	61944180	+	lincRNA	RP11-705O24.1	level 2; tag overlapping_locus;havana_gene OTTHUMG00000164339.2;	0	0	0	0	0	0	0	0	0	0	0	0	0	0	0	0	0	0	0	0	0	0	0	0.267867	0	0.180996	0	0	0.242202	0.214751	0	0	0.141131	0
ENSG00000254081	0.00395491	0.0186927	0.944724	0.210526	4.48744	up	chr8	HAVANA	gene	65527008	65562780	-	lincRNA	CTD-3025N20.2	level 1; havana_gene OTTHUMG00000164373.1;	0	0	0	0	0	0	0	0	0	0	0	0	0	0	0	0	0.013784	0	0	0.0118661	0	0	0	0	0	0	0	0	0	0	0	0	0	0
ENSG00000271966	0.00107581	0.00598485	35.4673	17.2632	2.05451	up	chr8	HAVANA	gene	67343975	67345087	+	lincRNA	RP11-7F18.2	level 2; havana_gene OTTHUMG00000185478.1;	0.546381	0.367926	0.091035	0.25022	0.450617	0.592669	0.677678	0.494809	0.52806	0.868416	0.648915	0.59676	0.490679	0.863362	1.53472	0.423037	0.538186	0.449061	1.44122	0.837725	0.868417	0.427712	0.714501	0.433354	0.383284	0.816677	0.404617	0.825432	0.19644	1.18065	0.920164	0.524297	0.763332	0.721392
ENSG00000254337	1.92626e-10	3.31719e-09	5.46231	0.578947	9.4349	up	chr8	HAVANA	gene	68848742	68852763	-	lincRNA	RP11-865I6.2	level 2; havana_gene OTTHUMG00000164447.1;	0	0.190287	0	0	0	0	36.7469	0	0.145319	0	0	0.131501	0	0	0	0.102592	0	0	0	0.117936	0	0	0	0	0	0	0	0	0	0	0	0	0	0.280078
ENSG00000253658	3.04701e-07	3.38779e-06	4.44221	0.736842	6.02872	up	chr8	HAVANA	gene	68911803	69104190	-	lincRNA	RP11-600K15.1	level 2; havana_gene OTTHUMG00000164460.1;	0	0	0.012317	0.0124897	0.0277651	0.155843	0.0604706	0.0572396	0.0484617	0	0.0174202	0.044663	0	0	0	0	0.0310661	0.112125	0.0581087	0	0.067147	0	0	0.078515	0.0386545	0.0286016	0	0	0	0	0	0	0.0114379	0
ENSG00000253373	5.9333e-05	0.0004409	1.30653	0.210526	6.20603	up	chr8	HAVANA	gene	69175579	69178189	-	lincRNA	RP11-21C17.1	level 2; havana_gene OTTHUMG00000164463.1;	0	0	0	0	0	0	0	0.155155	0	0	0	0	0	0	0	0	0	0	0	0	0	0	0	0	0	0	0	0	0	0	0	0	0	0
ENSG00000253143	0.00876407	0.0370332	0.60804	0.157895	3.85092	up	chr8	HAVANA	gene	70471112	70480623	-	lincRNA	RP11-333A23.3	level 2; tag ncRNA_host;havana_gene OTTHUMG00000164436.1;	0	0.886989	0	0	0	0	0	0	0	0.0711057	0	0	0	0	0	0	0	0	0	0	0	0	0	0.0722212	0	0	0	0	0	0	0	0	0	0
ENSG00000253317	2.17045e-05	0.000175728	4.18593	1.21053	3.45794	up	chr8	HAVANA	gene	72196334	72202269	+	lincRNA	RP11-142A23.1	level 1; havana_gene OTTHUMG00000164458.1;	0.0579685	0	0	0	0.0555499	0.135102	0	0	0	0	0.758504	0.0599751	0.0976494	0.0661541	0.3776	0.048108	0.0610649	0	0.0573448	0	0	0	0.0537882	0	0	0.226345	0	0.0659998	0	0.0550423	0	0.0524167	0.0897081	0
ENSG00000260838	4.73214e-11	8.82633e-10	34.0804	5.84211	5.83358	up	chr8	HAVANA	gene	72947150	72950445	+	lincRNA	RP11-531A24.3	level 2; havana_gene OTTHUMG00000164521.2;	0.0101875	0	0	0.00864342	0.0146455	1.47847	0	0	0.0511388	0.0220779	4.40297	0.020604	0	0.0113467	0.183042	0.0422343	0	0.0291944	0	0	0	0.0108022	0.0145671	0	0	0.646324	0.0266944	0	0	0	0.0731101	0.447107	1.4367	0.122203
ENSG00000253339	6.48522e-27	6.45744e-25	100.332	2.31579	43.325	up	chr8	HAVANA	gene	73358913	73362788	+	lincRNA	RP11-434I12.3	level 2; havana_gene OTTHUMG00000164494.1;	7.97636	9.27957	0.694108	2.99717	0.448347	0	0	0.0889041	0.822683	0.300921	0.913869	9.14814	0	2.57456	0	1.90148	0	2.05428	0.366214	0.174613	0	0	0	0	0.0810918	0.83999	0.129509	0.212312	0.395902	0.228901	0	1.8526	3.86704	0.61179
ENSG00000253235	0.00525405	0.0238794	0.698492	0.105263	6.63568	up	chr8	HAVANA	gene	73368770	73369295	-	lincRNA	RP11-434I12.4	level 2; havana_gene OTTHUMG00000164495.1;	0	0	0	0	0	0	0	0	0	0	0	0	0	0	0	0	0	0	0	0	0	0	0	0	0	0	0	0	0	0	0	0	0	0
ENSG00000254349	2.0472e-23	1.44262e-21	29.3166	0.631579	46.4179	up	chr8	HAVANA	gene	74599775	74823313	+	lincRNA	RP11-758M4.1	level 1; tag ncRNA_host;havana_gene OTTHUMG00000164511.2;	0.4528	0	2.19932	0.834931	0	0.522145	0.795803	0.464061	0.154409	0	0.975012	5.23097	0.962878	2.02087	0.259308	0.863659	0	0.369722	2.07608	0.0151381	0.344593	0.0352664	2.32707	1.8802	1.7349	0.350557	0.198604	0.389817	0	0	0	0.415664	1.17693	0.311179
ENSG00000249395	1.37887e-31	2.10575e-29	343.291	4.68421	73.2869	up	chr8	HAVANA	gene	75223404	75324741	-	lincRNA	RP11-697M17.1	level 2; havana_gene OTTHUMG00000164547.1;	2.72631	0	5.91843	0	0.0326737	8.27567	0	13.9285	5.20422	3.36711	2.14206	10.062	9.49418	1.63805	6.12883	1.80073	0.0836963	3.15139	7.41649	0	9.73995	2.51977	13.7809	13.2025	5.92233	5.41024	2.67149	14.4431	0.148278	1.78583	0.00430924	4.85293	13.4454	13.7752
ENSG00000254266	0.000396869	0.00245514	8.86432	3.47368	2.55185	up	chr8	HAVANA	gene	78426103	78558503	-	lincRNA	RP11-594N15.2	level 2; havana_gene OTTHUMG00000164617.1;	0.0353738	0	0.0296317	0.109538	0.190715	0.159485	0.0437898	0	0.0194858	0.0458586	0.251396	0.197456	0.105043	0.0958107	0.181833	0.0586685	0.018696	0.078014	0.203496	0	0.0379616	0.0563698	0.100091	0.113499	1.20468	0.244427	0.0453269	0.0441189	0	0.101524	0.0334443	0.0158409	0.110117	0.181078
ENSG00000253659	1.19135e-06	1.19424e-05	1.58794	0.105263	15.0854	up	chr8	HAVANA	gene	79297717	79314471	+	lincRNA	RP11-1114I9.1	level 2; havana_gene OTTHUMG00000164525.1;	0	0	0	0	0	0.130908	0	0	0	0	0	0	0.0707641	0	0	0.0697336	0	0	0	0	0	0	0	0	0	0	0	0	0	0	0	0	0	0
ENSG00000272138	5.43547e-08	6.73466e-07	26.6633	5.78947	4.60548	up	chr8	HAVANA	gene	79768142	79802842	+	lincRNA	RP11-27N21.3	level 2; havana_gene OTTHUMG00000185488.1;	0.995843	0	2.2443	0.256839	0.224265	0.213181	0.150437	1.16261	9.30781	0.927965	0.852094	0.546402	1.85592	0.859858	0.606577	1.09913	0.182461	0	0.282425	0.970512	0.163019	0.468364	0.499043	0.789853	0.725267	2.16276	1.74958	2.21738	1.16834	0.266877	0.773655	0.496657	3.1058	0.162573
ENSG00000249328	0.000175325	0.00117764	8.63819	3.47368	2.48675	up	chr8	HAVANA	gene	79769372	79871759	-	lincRNA	RP11-26J3.1	level 2; tag ncRNA_host;havana_gene OTTHUMG00000164566.2;	0.0497811	0	0.0278092	0.0282395	0.0156903	0.103694	0.0854119	0.0484738	0.091343	0	0.157434	0.0168312	0.0139655	0.0556245	0.089233	0.0550407	0	0.0791135	0	0.0453896	0	0.0176237	0.0155954	0.346621	0.101874	0.0484654	0.0141742	0.0187182	0	0	0.0130486	0.0891477	0	0.036254
ENSG00000272264	0.00699908	0.0305391	12.2764	7.10526	1.72779	up	chr8	HAVANA	gene	80032724	80033300	-	lincRNA	RP11-92K15.3	level 2; tag overlapping_locus;havana_gene OTTHUMG00000185496.1;	0.0990219	0	0	0.0875532	0	0.232003	0	0.0950632	0	0.429512	0.118163	0	0.0834643	0.230814	0.217079	0.0822683	0.31196	0	0.0980084	0.0937163	0	0.322303	0.181543	0.22256	0.0867965	0	0	0	0.105843	0.0933484	0	0	1.60039	0
ENSG00000253898	7.30179e-35	1.56481e-32	45.9296	0.0526316	872.663	up	chr8	HAVANA	gene	83403758	83408900	+	lincRNA	RP11-51M18.1	level 2; havana_gene OTTHUMG00000164609.1;	0	0	0	2.46397	0	32.2438	0	0.0239093	0	0	0	0.175253	0	0	0.29143	0.0203935	0	0	0.0486433	0	0	0.0261688	0	0.0528135	0.0862567	0	0	0	0.0265683	0	0	0.0882349	12.7162	0
ENSG00000253154	8.2336e-19	3.74147e-17	10.794	0.210526	51.2714	up	chr8	HAVANA	gene	85839705	85951083	+	lincRNA	CTA-392E5.1	level 2; havana_gene OTTHUMG00000163604.2;	9.29997	0	0.298595	0	0	0.383525	0	0.117141	0	0	0	0	0	0	0	18.0838	0	0	0.242517	0	0.138801	0	0	0	0	0.359953	0	0.282595	0	0	0	0	0	12.5009
ENSG00000271156	3.93007e-08	4.97478e-07	5.17588	0.789474	6.55611	up	chr8	HAVANA	gene	88808318	88808908	-	lincRNA	RP11-642C5.1	level 2; havana_gene OTTHUMG00000185114.1;	0	0	0	0	0	0	0.495772	0	0	0	0	0	0	0	0.103786	0.157466	0.0995594	0	0	0.0895349	0	0	0	0.212472	0	0.278245	0.486466	0.544035	0.202736	0	0	0.0864827	0.510862	0
ENSG00000253394	7.41441e-05	0.000540623	1.62814	0.368421	4.41924	up	chr8	HAVANA	gene	90221488	90569318	+	lincRNA	RP11-1058B10.1	level 2; tag ncRNA_host;havana_gene OTTHUMG00000163968.1;	0	0	0	0	0	0.0947102	0.0909154	0	0	0	0	0	0	0	0	0	0	0	0	0	0	0.0941477	0	0	0.102602	0	0	0	0	0	0	0	0.201268	0
ENSG00000253682	0.00862021	0.0364875	0.482412	0.105263	4.58291	up	chr8	HAVANA	gene	92403545	92413645	-	lincRNA	RP11-700E23.2	level 2; havana_gene OTTHUMG00000164154.1;	0	0	0	0	0	0	0	0	0	0	0	0	0	0	0	0	0	0	0	0	0	0	0	0	0	0	0	0	0	0	0	0	0	0
ENSG00000264448	2.26014e-08	2.9595e-07	3.36181	0.368421	9.12491	up	chr8	HAVANA	gene	93915734	93916682	-	lincRNA	RP3-388N13.5	level 2; tag ncRNA_host;havana_gene OTTHUMG00000185504.1;	0	0.0350625	0.0375287	0.0389376	0	0.105092	0.0467638	0	0.0506532	0.391563	0.0536736	0.139319	0.152123	0	0.0488895	0.149889	0	0.0427273	0.134028	0.166849	0	0.144958	0	0	0.118798	0.0440508	0.11579	0	0.14595	0	0.07143	0	0.0350103	0
ENSG00000253585	0.0115374	0.0467785	0.954774	0.315789	3.02345	up	chr8	HAVANA	gene	94097764	94104322	-	lincRNA	KB-1184D12.1	level 1; havana_gene OTTHUMG00000164390.1;	0	0	0	0	0	0	0	0	0	0	0	0	0	0	0	0.127329	0	0	0	0	0	0	0	0	0.0672156	0	0	0	0	0.145128	0	0.208956	0.0591793	0
ENSG00000271930	3.3984e-07	3.74233e-06	14.1156	3.63158	3.8869	up	chr8	HAVANA	gene	98943595	98944098	+	lincRNA	RP11-44N12.5	level 2; havana_gene OTTHUMG00000185510.1;	0.515611	0.198834	0	0.231233	0.126509	1.21317	0	0.616595	0	0	3.54722	0.688758	0.217474	0.304883	3.27409	0.643587	0.270471	0.358005	0	1.23538	1.32039	0.704821	0.234571	0.442563	0.11306	0.379369	0.552019	0	0	0	0	0.356168	0.197967	0.146646
ENSG00000253217	3.61697e-11	6.86183e-10	27.1357	4.21053	6.44472	up	chr8	HAVANA	gene	100337595	100350707	+	lincRNA	KB-1991G8.1	level 2; havana_gene OTTHUMG00000164738.1;	0.439516	0.0848285	0	0.195315	0	0.171884	0	0	0	0.119199	0	0.232983	0.0926381	0.515019	0	0	0.115328	0.204358	0	0	0	0	0.100434	0.12431	0.0963268	0.430549	0.564219	0	0	0.103418	0.264174	0	0	0.124175
ENSG00000253824	1.37401e-05	0.000115371	6.45729	1.94737	3.3159	up	chr8	HAVANA	gene	100381260	100414459	-	lincRNA	KB-173C10.2	level 2; havana_gene OTTHUMG00000164708.1;	0	0.25235	0.1341	0.143004	0	0.10642	0	0	0.160772	0.176778	0.0971652	0.435723	0	0	0	0	0	0	0	0	0	0.264187	0.150243	0	0.118925	0.318888	0.0697284	0.559993	0	0	0	0	0	0
ENSG00000253842	0.000277164	0.00177819	1.82412	0.473684	3.85092	up	chr8	HAVANA	gene	100428834	100430997	-	lincRNA	KB-173C10.1	level 1; havana_gene OTTHUMG00000164709.1;	0.0983861	0.127849	0.0805248	0	0	0	0	0	0.114239	0	0	0.207555	0	0	0	0	0.173737	0.091758	0	0.186186	0	0	0	0	0	0	0.0841733	0.113036	0	0	0	0	0	0
ENSG00000248599	0.000151165	0.00103132	9.40704	3.26316	2.8828	up	chr8	HAVANA	gene	101052054	101076251	+	lincRNA	RP11-302J23.1	level 2; havana_gene OTTHUMG00000164780.1;	0.0183491	0.185662	0.38419	0.0781298	0	0.0709259	0.0377924	0.0178617	0.0606721	0.0198828	0	0.167645	0.262538	0.0205212	0.0197424	0.0760818	0.0387899	0.0874403	0.199639	0.0167436	0	0.0584903	0.0517073	0.0196324	0.28967	0.0535985	0.0313483	0.0621194	0	0.0526541	0.0721696	0.0328731	0.371244	0.0200573
ENSG00000253395	4.44665e-10	7.28418e-09	26.3568	4.63158	5.69067	up	chr8	HAVANA	gene	101122145	101126158	-	lincRNA	KB-1460A1.1	level 1; havana_gene OTTHUMG00000164820.1;	0.918312	0.141572	0.147546	0	0.551675	0.290435	0.196097	0.175239	0	0	0	0	0.466151	0.222573	0.411333	0	0.386017	0.336394	0.1833	0.179377	0	0.407402	0	0.216663	0.646081	0.362049	0.788903	0.214453	0	0.17204	0.300615	0.860074	1.55249	0
ENSG00000253679	0.00362133	0.0173172	1.53769	0.421053	3.65201	up	chr8	HAVANA	gene	101261541	101262903	-	lincRNA	KB-1410C5.2	level 2; havana_gene OTTHUMG00000164827.1;	0	0	0	0	0	0	0	0	0	0	0	0	0	0	0	0	0	0	0	0	0	0	0.0403275	0	0	0	0	0	0	0	0	0	0.738046	0
ENSG00000254084	7.47888e-06	6.57555e-05	2.01005	0.315789	6.36516	up	chr8	HAVANA	gene	101411873	101452452	-	lincRNA	KB-1930G5.4	level 2; havana_gene OTTHUMG00000164832.1;	0.59224	0	0	0.0872614	0	0.0770848	0	0.18953	0.22926	0.107035	0	0.104125	0.249594	0	0.216372	0	0	0	0.683868	0.0934049	1.10567	0	0	0.332712	2.33604	0	0	0.113409	0	0	0	0.0901554	0.0759691	0
ENSG00000253633	1.93452e-05	0.000157977	17.7035	6.05263	2.92493	up	chr8	HAVANA	gene	102528740	102538668	+	lincRNA	KB-1980E6.3	level 1; havana_gene OTTHUMG00000164777.1;	0.348532	0.438177	0	0.917062	0	1.62255	0	0.216377	0.328347	0.102454	0	0.497436	0.134439	0.109878	0.310386	0.549446	0.0992575	0.176426	0	0.0892503	1.12766	0.409594	1.73458	0.211786	9.3904	0.184927	0.404149	0.759278	0.606376	0.178287	0.0516452	0.172425	0.14552	0
ENSG00000253263	0.00308442	0.0151076	2.29648	0.947368	2.42406	up	chr8	HAVANA	gene	102891876	102893608	+	lincRNA	KB-1507C5.3	level 2; tag overlapping_locus;havana_gene OTTHUMG00000164836.1;	0	0	0	0	0.112473	0	0	0	0	0	0	0	0	0	0	0.191492	0	0	0.22812	0	0	0	0	0	0	0	0	0	0	0.108309	0.277206	0	0	0
ENSG00000266289	8.02431e-05	0.0005803	12.2462	4.78947	2.55691	up	chr8	HAVANA	gene	103383078	103383854	-	lincRNA	RP11-1C8.6	level 2; havana_gene OTTHUMG00000178595.1;	0.181044	0.935651	0.0998482	0.261979	0.752373	0.328273	0.0626788	0.40815	0.0683625	0.130811	0.574382	0.187527	0.152493	0.0689541	0.131104	0.951616	0.190676	0.568548	0.358195	0.280608	0.529819	0.259268	0.615506	0.198662	0.211618	0.412425	0.154757	0.412475	0	0.286382	0.382924	0.327595	0.326755	0.267918
ENSG00000261670	0.00321424	0.0156449	3.78894	1.68421	2.24969	up	chr8	HAVANA	gene	103464389	103468985	+	lincRNA	RP11-1C8.5	level 2; havana_gene OTTHUMG00000173365.1;	0	0	0.00598933	0	0.0201577	0.0220104	0	0.0417136	0.00779966	0.00772303	0.135156	0	0	0.0237795	0	0	0.0150824	0	0.00704967	0.00647153	0	0.00755187	0.00671867	0.00757566	0.0187558	0	0	0.00802328	0	0	0.011189	0.0127358	0.0277772	0
ENSG00000271830	7.78739e-20	3.89564e-18	15.1407	0.421053	35.9592	up	chr8	HAVANA	gene	103481266	103481619	-	lincRNA	RP11-1C8.7	level 2; havana_gene OTTHUMG00000185513.1;	0.614635	0	0	0	0	1.98224	0	0.885061	0.768945	0	7.83539	1.37182	1.05494	0	0.354154	1.30444	0	0.554194	0.944751	0	0	3.15319	0.549353	0.763338	0	0.306869	0	1.09364	0	1.74701	1.58191	2.39816	9.61641	0
ENSG00000254615	4.12295e-09	5.97569e-08	189.915	36.6316	5.18445	up	chr8	HAVANA	gene	106270144	106272899	+	lincRNA	RP11-395G23.3	level 2; havana_gene OTTHUMG00000156320.6;	0.916231	0.478915	0.318319	2.74917	0.650271	8.42008	2.93295	6.05469	1.26979	2.82538	5.95009	1.26303	1.50618	0.548204	4.39765	3.09134	1.0792	1.83943	2.3432	1.97972	1.18016	1.71894	0.933566	1.96662	4.67434	2.68178	1.42841	1.45996	0.734173	0.783969	2.16459	3.42102	0.26967	0.841737
ENSG00000249917	1.52837e-16	5.42177e-15	8.70854	0.263158	33.0925	up	chr8	HAVANA	gene	115950511	116325059	-	lincRNA	AF130342.1	level 2; tag ncRNA_host;havana_gene OTTHUMG00000164936.1;	0	0	0.0426943	0.0216146	0	0.0884624	0.0523509	0.0123977	0	0.0137864	0.0150849	0	0	0.0425671	0	0.516943	0.148004	0.0485805	0.0377528	0	0.354094	0.0134997	0.0119722	0	0.0111594	0.0371518	0.0217349	0	0.0137717	0	0	0.0455279	0	0
ENSG00000255364	1.67619e-12	3.73669e-11	7.35176	0.526316	13.9683	up	chr8	HAVANA	gene	122414332	122428551	-	lincRNA	RP11-94A24.1	level 2; havana_gene OTTHUMG00000165130.1;	0.643371	0	0	0	0	0.335352	0.112482	0.102827	0	0	0	0.227098	0	0	0	0.445591	0.112559	0	0	0	0.965283	0	0.0980782	0.121114	1.03399	0	2.20222	0.123426	0	0	0	0.392646	0.247376	0.121065
ENSG00000255325	0.000315272	0.00199612	1.32663	0.263158	5.04121	up	chr8	HAVANA	gene	122485515	122489815	-	lincRNA	RP11-96B2.1	level 2; havana_gene OTTHUMG00000165131.2;	0	0.195934	0	0	0	0	0.0881356	0.162486	0	0	0	0	0	0	0.0922296	0.0701155	0	0	0	0	0	0	0	0	0	0	0	0	0	0	0	0.0768409	0	0
ENSG00000253819	0.00408212	0.0191929	2.03518	0.631579	3.22236	up	chr8	HAVANA	gene	122670385	122694106	-	lincRNA	RP11-973F15.1	level 1; havana_gene OTTHUMG00000165076.1;	0.302866	0	0	0	0	0	0	0	0	0	0	0.106606	0	0	0	0.419407	0	0	0	0	0	0	0	0	0	0	0	0.116049	0	0	0	0	0	0
ENSG00000263443	1.248e-07	1.47138e-06	3.40201	0.473684	7.18202	up	chr8	HAVANA	gene	122700269	122703423	-	lincRNA	RP11-973F15.2	level 2; havana_gene OTTHUMG00000179558.1;	0	0	0	0	0	0	0	0	0	0	0	0	0	0	0	0	0	0	0.129404	0	0	0	0.237406	0.149499	0.114473	0.128046	0	0	0	0.122535	0.105122	0.240513	0.100209	0
ENSG00000272043	0.0037739	0.0179594	2.09548	0.736842	2.84386	up	chr8	HAVANA	gene	122780760	122781071	+	lincRNA	RP11-44N11.3	level 2; havana_gene OTTHUMG00000185334.1;	0.903616	0	0	0	0.495606	0.373087	0	0	0	0	0	1.02035	0	0	0	0.784557	0.494018	0	0	0	0	1.58445	0	1.75326	0.40772	0.457806	0	0	0	0.877387	0	0.921317	0	0.550821
ENSG00000253227	4.70414e-11	8.78039e-10	6.83417	0.631579	10.8208	up	chr8	HAVANA	gene	124271683	124277584	+	lincRNA	RP11-383J24.1	level 1; havana_gene OTTHUMG00000165019.1;	0	0	0	0.0951811	0	0	0.337447	0	0	0	0.128046	0	0	0	0	0.178237	0	0	0	0.101848	0	0	0	0	0	0	0.367037	0	0	0	0	0.294484	2.88605	0.121065
ENSG00000245149	0.00199239	0.0103106	303.613	157.053	1.93319	up	chr8	HAVANA	gene	124462485	124474576	-	lincRNA	RP11-383J24.5	level 1; havana_gene OTTHUMG00000165073.2;	1.83127	1.27101	1.03923	2.59021	3.85417	3.64241	1.66536	1.29609	3.04945	4.20166	3.84793	2.22428	2.29075	2.48533	4.35369	2.21773	2.71767	3.23786	6.93279	2.4588	2.10032	1.9543	1.63475	3.06829	1.45277	2.21272	2.34873	2.49756	0.973835	3.91889	3.40878	2.20799	3.02782	3.71535
ENSG00000249816	0.00287341	0.0141903	144.653	76.5789	1.88894	up	chr8	HAVANA	gene	124848737	124954328	+	lincRNA	RP11-6D1.6	level 2; tag overlapping_locus;havana_gene OTTHUMG00000165101.1;	2.34721	1.87194	1.05807	2.0664	12.8228	6.30373	0.181831	0.939709	6.1705	0.114842	0.209068	0.278304	0.488805	0.466468	0.0304277	1.02143	0.201397	0.148651	1.06214	0.183936	36.9934	0.188322	0.239315	0.433054	2.6444	2.82597	5.41486	3.25404	0.138218	0.86495	0.46192	0.315102	1.89993	1.58615
ENSG00000244791	1.65337e-16	5.82944e-15	13.1357	0.842105	15.5986	up	chr8	HAVANA	gene	126325495	126329535	+	lincRNA	RP11-65D17.1	level 2; havana_gene OTTHUMG00000165030.1;	0	0.477482	0.735953	0.0912768	0	0.0826302	0	0	0.147902	0.115705	0.0316809	0.108825	0.112351	0	0	0	0.0845856	0	0.0528073	0.41564	0	0.14212	0.0500186	0	0.0936378	0.156031	0	0.0905387	0	0.0509875	0	0.0239588	0.0829895	0
ENSG00000249375	0.000566952	0.00337655	9.50251	3.89474	2.43983	up	chr8	HAVANA	gene	127686343	127733967	-	lincRNA	RP11-1136L8.1	level 2; havana_gene OTTHUMG00000164870.2;	0	0	0.0422217	0.0439967	0	0.118517	0.158284	0.197033	0.171894	0	3.67064	0.0524792	0.0857258	0	0.110334	0.143567	0.010758	0.153941	0.571648	0.141388	0	0.218133	0.141988	0.11106	0.571164	0	0.0870002	0.115713	0.109558	0.0483909	0.0805883	0	0	0.0562952
ENSG00000249859	6.17331e-09	8.7478e-08	897.729	207.474	4.32695	up	chr8	HAVANA	gene	127794533	128101253	+	lincRNA	PVT1	level 2; tag ncRNA_host;havana_gene OTTHUMG00000164871.1;	11.5291	32.1931	16.5019	20.4724	10.0653	23.2695	20.1422	48.1014	24.9884	15.345	29.1088	15.2777	34.4031	17.8985	4.63061	33.8127	6.80545	34.8095	110.443	21.3615	7.41089	25.3277	27.8594	43.279	55.7622	44.8261	25.4743	18.3455	30.9507	15.2229	23.1479	17.8358	9.89524	26.6325
ENSG00000261220	0.0080344	0.0343768	65.201	37.5263	1.73747	up	chr8	HAVANA	gene	133573183	133573861	+	lincRNA	RP11-629O1.2	level 2; havana_gene OTTHUMG00000173496.2;	1.41826	1.21355	0.430477	1.04389	2.01379	1.45276	0.933071	1.87044	1.36577	2.02271	0.266704	1.47924	2.45271	1.03106	1.78967	1.42529	1.09931	4.20309	3.61856	1.46732	1.32069	0.482823	0.413463	2.31363	1.89746	0.510606	1.72322	2.13268	0.800578	0.706608	0.83124	1.08427	0.749087	1.33253
ENSG00000253593	1.77873e-12	3.95344e-11	24.9347	3.21053	7.76654	up	chr8	HAVANA	gene	133886496	133902407	+	lincRNA	RP11-157E21.1	level 2; havana_gene OTTHUMG00000164540.2;	0.584793	0	0	0	0.94622	0	0	0	0	0	0	0.205514	0	0	0	0	0	0	0	0	0	0	0	0	0	0	0.416895	0	0	0.0919036	0.0778934	0	0	0
ENSG00000272456	0.000338629	0.00213002	8.1206	3.26316	2.48857	up	chr8	HAVANA	gene	134722947	134723949	+	lincRNA	CTD-2342N23.3	level 2; havana_gene OTTHUMG00000185623.1;	0.33486	0.682622	0.0696299	0.144128	0.239413	0.0324529	0	0	0	0.31753	0.397857	0	0.176222	0	0.0452762	0.0347268	0.0441542	0.118906	0.0414047	0.0772015	0.136469	0	0.0780646	0.0454191	0.403718	0.0816344	0	0	0.0451106	0.11959	0	0.226224	0.0973875	0.046145
ENSG00000254101	6.28256e-06	5.59936e-05	6.92965	1.78947	3.87245	up	chr8	HAVANA	gene	136530798	136984935	+	lincRNA	RP11-30J20.1	level 2; havana_gene OTTHUMG00000164139.2;	0.0977729	0	0	1.73388	0.066488	0.0763458	1.8183	0	0	0	1.23668	0.412383	0	0	0	0	0	0.182395	0	0	0	0	0	0	0.085699	0	0	0	0	0	0.0781418	0	0.602063	0
ENSG00000254197	0.00479545	0.0220666	0.532663	0.0526316	10.1206	up	chr8	HAVANA	gene	141278228	141292862	+	lincRNA	RP11-10J21.5	level 1; havana_gene OTTHUMG00000164480.1;	0	0	0	0	0	0	0	0	0	0	0	0	0	0	0	0	0	0	0	0	0	0	0	0	0	0	0	0	0	0	0	0	0	0
ENSG00000254973	3.11693e-10	5.20915e-09	31.9447	5.31579	6.0094	up	chr8	HAVANA	gene	143758153	143771822	-	lincRNA	RP11-429J17.7	level 2; havana_gene OTTHUMG00000165152.1;	0.340025	0.217914	0.0334866	0.153413	0.397597	0.046397	0	0.350358	0.066206	1.12702	0.0474532	0.0812822	0.101007	0.156714	0.0430564	0.0829355	0.0634153	0.190541	0.296752	0.45662	0	0.403967	0.0563346	0.0428425	0.228041	0.272679	0.273377	0.0903175	0.0648783	0.210386	0.361992	0.0537709	0.373456	0.153135
ENSG00000236924	0.00130864	0.00711438	4.58794	2	2.29397	up	chr9	HAVANA	gene	6645956	6670635	+	lincRNA	RP11-390F4.6	level 2; tag ncRNA_host;tag overlapping_locus;havana_gene OTTHUMG00000019532.1;	0.639124	2.37157	0	0.21096	0.231152	0.64796	0	0.226414	0.277761	0	3.39106	0	0.697771	0	1.17168	0.393199	0	0	0	0	0	0	2.45885	0.537658	0.518233	0.115868	0	0.136377	0.252109	0	0.474599	0.325621	0.0908233	1.85299
ENSG00000229611	7.71886e-05	0.000560233	1.47236	0.210526	6.99372	up	chr9	HAVANA	gene	6704471	6707780	+	lincRNA	RP11-390F4.10	level 1; havana_gene OTTHUMG00000019527.1;	0	0	0	0	0	0	0	0	0	0	0.462639	0	0	0	0	0	0	0	0.192127	0.188223	0	0	0	0	0.169157	0	0	0	0	0	0	0	0	0
ENSG00000225489	3.91632e-11	7.40547e-10	99.8543	16.7895	5.94743	up	chr9	HAVANA	gene	6716495	6727438	+	lincRNA	RP11-390F4.3	level 2; tag overlapping_locus;havana_gene OTTHUMG00000019530.3;	3.3632	1.3295	1.06364	0.698084	0.284288	4.31875	0.156145	0.663206	4.75111	0.351996	1.87642	0.314108	1.75546	2.03739	0.25772	0.227961	0.428022	1.30975	0.89095	0.714567	0.026917	0.652568	3.86966	3.19846	4.71219	0.534695	1.41668	1.01187	0.507812	0.265864	0.0590437	2.18288	2.02005	0.748792
ENSG00000231902	1.91623e-11	3.77847e-10	3.41206	0.0526316	64.8291	up	chr9	HAVANA	gene	7960413	7961080	-	lincRNA	RP11-29B9.2	level 2; havana_gene OTTHUMG00000046176.1;	0	0	0	0	0	0	0	0	0	0	0	0	0	0	0	0	0	0	0	0	0	0	0	0	0	0	0	0	0	0	0	0	0	0
ENSG00000270372	1.12541e-11	2.27246e-10	3.30151	0.0526316	62.7286	up	chr9	HAVANA	gene	10948372	10948481	-	lincRNA	RP11-109M17.2	level 2; havana_gene OTTHUMG00000185124.1;	177.666	0	0	0	0	1055.56	0	0	0	0	439.716	0	0	0	772.946	193.73	0	0	0	0	0	0	1453.3	0	0	0	0	0	0	0	0	0	0	0
ENSG00000270547	4.41508e-07	4.76517e-06	103.03	30.8421	3.34057	up	chr9	HAVANA	gene	13406380	13433053	-	lincRNA	RP11-536O18.2	level 2; havana_gene OTTHUMG00000185076.1;	5.07725	1.98266	1.26413	1.00985	0.612353	0.219772	5.36122	0.160377	0.0329246	1.5829	0.141999	4.33822	0.293835	0.217255	0.0321858	25.9576	0.0791318	0.31415	0.103636	0.26547	7.80335	2.06828	0.576563	0.111883	1.10045	1.7466	1.56799	0.0675156	0.900745	0.22923	0.0470677	2.13643	0.497825	0.163422
ENSG00000261402	1.94107e-07	2.22601e-06	6.07035	1.05263	5.76683	up	chr9	HAVANA	gene	19926094	19929937	+	lincRNA	RP11-378I6.1	level 2; havana_gene OTTHUMG00000175790.1;	0	0	0	0.0512025	0	0.11991	0	0.075716	0	0.0186963	0.0102258	0.0261541	0.0362997	0	0.0277867	0.0143063	0	0.00824481	0.136529	0	0.00921534	0	0.1707	0.0642448	0.105943	0	0	0.0194295	0	0	0	0.0385526	0	0
ENSG00000236921	1.54499e-06	1.52524e-05	1.57789	0.157895	9.9933	up	chr9	HAVANA	gene	22203990	22214672	-	lincRNA	RP11-408N14.1	level 2; havana_gene OTTHUMG00000019692.1;	0	0	0	0	0	0	0	0	0	0	0.616623	0	0	0	0	0	0	0	0	0.166497	0	0	0	0	0	0	0	0	0	0	0	0	0	0
ENSG00000230516	8.68241e-11	1.56777e-09	2.8794	0.0526316	54.7085	up	chr9	HAVANA	gene	32643103	32645026	-	lincRNA	RP11-555J4.3	level 1; havana_gene OTTHUMG00000019749.1;	0	0.125256	0	0	0.0515099	0	0	0	0	0	0	0	0	0.0612947	0	0	0	0	0	0	0	0	0	0	0	0	0.0460049	0	0	0	0	0	0	0
ENSG00000226562	2.5327e-10	4.28781e-09	11.7035	1.57895	7.41223	up	chr9	HAVANA	gene	33580695	33605293	+	lincRNA	RP11-255A11.21	level 2; havana_gene OTTHUMG00000000405.3;	0.0925169	0	0	0.415892	0	0.175019	0	0.25461	0	0.0190137	1.47232	0	0.155943	0.0599011	0.512702	0.169828	0	0.273317	0.304863	0.10645	0	0.0564176	0	0.230247	1.56089	0	0	0.328381	0	0	0	0	0.040756	0.103901
ENSG00000227388	0.00886122	0.0374013	32.8492	19.1053	1.71938	up	chr9	HAVANA	gene	35772163	35790432	+	lincRNA	RP11-112J3.16	level 1; havana_gene OTTHUMG00000019884.2;	0.549395	0.11426	0.299178	0.756675	0.800226	0.576949	0.816904	0.846159	0.385414	2.04023	4.40957	0.754783	0.250286	0.997539	2.86323	0.123523	0.155537	0	0.768105	2.26692	1.31643	0.445413	2.0464	0.514685	1.23356	0.107637	0.6913	0.597156	0.784368	0.310254	1.64013	0.201321	0.822331	0.418079
ENSG00000260100	6.16191e-07	6.48783e-06	1.52261	0.0526316	28.9296	up	chr9	HAVANA	gene	37078813	37079776	-	lincRNA	RP11-220I1.5	level 2; havana_gene OTTHUMG00000175668.1;	0	0	0	0.0380845	0.084323	0.0342745	0	0	0	0	0.0525174	0	0	0	0.143488	0	0.0466098	0	0.0437165	0	0	0	0.123545	0	0.271247	0	0.0377674	0.0501615	0	0	0	0.0398309	0.0342633	0
ENSG00000230945	4.22663e-07	4.57695e-06	3.06533	0.526316	5.82412	up	chr9	HAVANA	gene	80030579	80034555	+	lincRNA	RP11-394O9.1	level 1; havana_gene OTTHUMG00000020075.1;	0	0.129834	0.407093	0.153984	0	0	0	0.160789	0	0.550885	1.61829	0.182602	0.569518	0.202834	0	0.140621	0.530659	0.154699	0	0.982557	0	0.186133	0.304265	0.197161	0	0.331628	0	0	0	0.315643	0	0	0	0
ENSG00000226798	0.0002466	0.00160144	0.884422	0.0526316	16.804	up	chr9	HAVANA	gene	80869758	80871295	-	lincRNA	RP11-289F5.1	level 2; havana_gene OTTHUMG00000020080.1;	0	0	0.145851	0	0	0	0.365936	0	0	0	0	0	0	0	0	0.0487495	0	0	0	0	0.0644084	0	0	0	0	0	0	0.200671	0	0	0	0	0	0
ENSG00000232211	0.00482042	0.0221619	1.27136	0.421053	3.01947	up	chr9	HAVANA	gene	86632147	86696496	+	lincRNA	RP11-395D3.1	level 2; havana_gene OTTHUMG00000020140.1;	0	0	0	0	0	0	0	0.223082	0	0	0	0	0	0	0	0	0	0	0.23069	0	0.131673	0	0.106261	0	0	0	0	0.402883	0	0	0	0	0	0.131902
ENSG00000269994	6.72609e-12	1.3894e-10	204.181	31.2632	6.53104	up	chr9	HAVANA	gene	87008455	87042126	-	lincRNA	RP11-276H19.2	level 2; havana_gene OTTHUMG00000020144.2;	0.159091	0.151352	1.25385	0.105341	0.0501606	5.13312	0.0182013	3.90994	1.78192	0.140464	0.106924	3.10473	3.63007	0.731213	7.49665	2.16947	1.25815	1.83856	4.35107	0.131317	3.56632	0.150233	5.52518	2.45186	3.17278	0.0889423	0.106956	11.4722	0.0764769	0.152193	0.069516	0.38375	1.93511	5.41056
ENSG00000204446	0.000182016	0.00121865	8.43216	3.05263	2.76226	up	chr9	HAVANA	gene	87148644	87159556	+	lincRNA	C9orf170	level 2; havana_gene OTTHUMG00000159587.1;	0	0.0080874	0.0174324	0.00880988	0	0.0721688	0	0	0.0113853	0.0112502	0	0.0315014	0.0262119	0.0578265	0.144964	0.0430441	0	0	0.0308078	0	0.0888025	0.0440392	0.0684393	0	0	0.151565	0	0.116959	0	0	0.00815465	0.0278493	0.0404437	0.0113169
ENSG00000237372	0.00115467	0.00637046	20.608	9.89474	2.08273	up	chr9	HAVANA	gene	89639814	89719759	+	lincRNA	RP11-316P17.2	level 1; havana_gene OTTHUMG00000020188.3;	0.277345	0.344163	0.597391	0.240253	0	0.215394	0.172663	0.536396	0.125267	0.120233	0.131939	0.343919	0.233586	0.505762	0	0.0460315	0.350666	0.418625	0	0.669107	0.121432	0.595019	0	0.606865	0.291778	0.108275	0.0948226	0	0.536934	0.15808	0.0879067	0.15038	0.386418	0.307273
ENSG00000226206	0.00407927	0.019183	0.673367	0.105263	6.39698	up	chr9	HAVANA	gene	89799695	89821753	+	lincRNA	RP5-1050E16.2	level 2; havana_gene OTTHUMG00000067508.1;	0	0	0	0	0	0	0	0	0	0	0	0	0	0	0	0.0787495	0	0	0	0	1.75863	0	0	0	0	0	0	0	0	0	0	0	0.073548	0
ENSG00000228216	0.000897185	0.00510063	3.55779	1.36842	2.59992	up	chr9	HAVANA	gene	90957260	90965393	-	lincRNA	RP11-367F23.1	level 2; havana_gene OTTHUMG00000020201.1;	1.08618	0	0	0	0	0	0	1.60744	0	0	0	0	0.484347	1.47396	0	0	0	0	0	0	0	0	0	0	0	0	0	1.31222	0	0	0	0	0	0.669233
ENSG00000260454	4.58953e-06	4.18791e-05	3.69849	0.842105	4.39196	up	chr9	HAVANA	gene	90997054	91001871	+	lincRNA	RP11-367F23.2	level 2; havana_gene OTTHUMG00000175788.1;	0	0.021255	0	0.0233714	0.0259333	0.042306	0	0.0265632	0	0	0.0648793	0.16719	0	0.0307066	0.0589342	0.272033	0.0577351	0.0259847	0	0	0.0884365	0.0291082	0	0	0.0479377	0	0	0.092716	0	0.0522001	0	0.0490703	0.0212413	0.17984
ENSG00000231990	2.58083e-18	1.12374e-16	15.4523	0.526316	29.3593	up	chr9	HAVANA	gene	93857083	93858333	+	lincRNA	RP11-53B5.1	level 1; havana_gene OTTHUMG00000020254.1;	0.23344	6.67333	0	0	0	0	0	0	0.86264	0	1.40931	0	0	1.73156	0	0	0	0	0	0	0	0	0	0	0	0	0	0	8.40108	0	1.7504	0.666649	11.5398	0
ENSG00000228142	8.45605e-05	0.00060966	1.8392	0.368421	4.9921	up	chr9	HAVANA	gene	95650154	95715718	+	lincRNA	RP11-180I4.2	level 2; tag overlapping_locus;havana_gene OTTHUMG00000020285.2;	0.281996	0	0	0	0.43734	0	0	0	0	0	0	0.15141	0.183064	0	0	0	0	0	0	0	0	0	0	0	0	0.640061	0	0	0.228514	0	0	0	0	0
ENSG00000260677	8.45684e-14	2.19915e-12	5.02513	0.157895	31.8258	up	chr9	HAVANA	gene	97743208	97744935	+	lincRNA	RP11-546O6.4	level 2; havana_gene OTTHUMG00000175666.1;	0	0	0.0706591	0.017999	0	0.0979465	0	0.123229	0.0233075	0.0914954	0	0.107286	0.071069	0.0236408	0	0.0700243	0	0.0603096	0.334067	0	0.0453873	0.0448904	0.336792	0.0226225	0.240668	0.0205572	0	0.143014	0	0	0	0	0	0.0230972
ENSG00000236130	1.22768e-10	2.17882e-09	3.63317	0.210526	17.2575	up	chr9	HAVANA	gene	97805935	97810008	-	lincRNA	RP11-23B15.1	level 1; havana_gene OTTHUMG00000020335.1;	0	0	0	0	0	0	0	9.20693	0	0	0	0	8.5297	0	0	0	0	0	2.61648	0	0	0	0	0	2.06325	0	0	2.66084	0	0	0	2.5516	0	0
ENSG00000234323	0.000125444	0.000872994	4.92965	1.52632	3.22977	up	chr9	HAVANA	gene	105993310	106740875	+	lincRNA	RP11-308N19.1	level 2; tag ncRNA_host;havana_gene OTTHUMG00000020433.2;	0.236648	0.0916555	0.0492031	0.378382	0.0279819	0.472563	0	0.0858937	0.0327162	0	0.0699678	0.154787	0.0731713	0	0.187212	0.671881	0	0.0280013	0	0	0.254572	0	0.0827624	0.1398	0	0	0.100717	0	0	0	0.023216	0.336791	0	0
ENSG00000234229	0.00301843	0.0148165	0.708543	0.105263	6.73116	up	chr9	HAVANA	gene	106664754	106702662	+	lincRNA	RP11-308N19.4	level 2; tag ncRNA_host;havana_gene OTTHUMG00000020435.3;	0.0172617	0	0	0.0146926	0	0.08382	0	0	0	0.0187044	0	0	0	0	0.111407	0.0143143	0	0	0	0	0	0	0.200458	0	0	0	0	0	0	0	0.0583719	0.199858	0	0
ENSG00000225684	0.00233083	0.0118328	41.5377	21.8947	1.89715	up	chr9	HAVANA	gene	113103338	113111500	-	lincRNA	FAM225B	level 2; havana_gene OTTHUMG00000020515.3;	0.922848	0.669683	0.403986	0.392741	0.347087	1.29955	1.73826	0.328534	0.384184	0.361756	0.201155	0.238528	0.409287	0.925652	1.81054	0.794983	1.14567	0.467762	0.16788	0.815558	0.680483	0.701128	0.408903	0.510442	0.552842	0.358839	1.22751	0.746987	0.505812	0.748541	0.182922	1.02835	0.215374	0.291251
ENSG00000227482	0.0013345	0.00724441	8.8392	3.94737	2.23926	up	chr9	HAVANA	gene	113650956	113682855	+	lincRNA	RP11-18B16.2	level 2; havana_gene OTTHUMG00000020530.1;	0.0322412	0.350853	0	0.0828943	0.153199	0.049935	0	0	0.0717125	0	0.497639	0.23063	0	0	0	0.294181	0.170191	0.0918314	0.0318913	0.14802	0.0697257	0	0.150773	0.0695661	0.0848177	0.188523	0.110189	0.145986	0	0	0.0508622	0.347708	0.550858	0.0354199
ENSG00000233569	0.00427397	0.0199705	4.06533	1.78947	2.2718	up	chr9	HAVANA	gene	117648606	117657027	+	lincRNA	RP11-500B12.1	level 2; havana_gene OTTHUMG00000020561.1;	0.0597411	0	0	0	0	0.300624	0	0	0	0	0.957397	0.0304901	0	0.0336019	0.38667	0	0	0	0	0.027398	0	0	0	0.0643595	0	0.116423	0.0255207	0	0.128998	0	0.0471004	0.10732	1.02105	0
ENSG00000231901	0.000513656	0.00309203	10.3015	3.94737	2.60972	up	chr9	HAVANA	gene	117840322	117897256	-	lincRNA	RP11-281A20.1	level 2; havana_gene OTTHUMG00000020563.1;	6.18071	0	0	0.0754276	0.0830163	2.50965	0	0	0	0	0	3.24053	0	0	0	0.142573	0	0.481916	0.169876	0	0	0	0	0.19137	0	0	0	3.24558	0	0.0811003	0	0	0.0661683	0.673195
ENSG00000237548	1.95421e-12	4.32317e-11	12.5176	1.31579	9.51337	up	chr9	HAVANA	gene	121884636	121963719	-	lincRNA	TTLL11-IT1	level 2; tag overlapping_locus;havana_gene OTTHUMG00000020596.2;	0.196251	0.121954	0.196027	0.0337468	0.186925	0.304215	0	0.0380652	0	0.212676	0.0466254	0	0	0.177458	0	0.0651239	0.0414129	0.037193	0.0388251	0.494099	0	0.419286	0	0	0.0688325	0	0.201237	0.0445003	0	0.0373982	0.0310023	0.0706667	0	0.0432295
ENSG00000232850	8.96749e-08	1.07975e-06	4.56784	0.789474	5.78593	up	chr9	HAVANA	gene	128128529	128130628	+	lincRNA	PTGES2-AS1	level 2; havana_gene OTTHUMG00000187229.2;	0	0	0	0.125164	0.138032	0.0557961	0	0	0.0818328	0.0777132	0.170748	0	0	0.164811	0.15617	0	0	0	0.141864	0.0670242	0	0.0772354	0	0.0792247	0	0	0	0.163772	0	0.135816	0.0569972	0.195137	0.166111	0.159819
ENSG00000233901	0.000303479	0.00192896	297.714	125.684	2.36874	up	chr9	HAVANA	gene	129332300	129359538	+	lincRNA	RP11-65J3.1	level 2; havana_gene OTTHUMG00000020778.5;	5.66897	3.0946	3.03712	9.53775	2.81632	15.6361	1.00449	11.4954	3.09902	5.88682	1.38628	3.90079	7.70512	5.17151	20.8131	11.4403	2.83718	3.2773	6.66077	2.49225	6.76063	3.35537	9.98216	13.5201	13.3455	29.1227	5.63438	19.9623	3.1845	1.8951	3.25042	10.7335	3.47858	16.7814
ENSG00000230676	0.00641813	0.0283412	1.53769	0.578947	2.65601	up	chr9	HAVANA	gene	129430652	129451422	-	lincRNA	RP11-65J3.3	level 2; havana_gene OTTHUMG00000020780.3;	0	0	0	0	0	0.0151028	0	0.0190103	0.0430911	0	0	0	0.282911	0	0.021022	0	0	0	0	0	0	0	0.142706	0	0.138523	0	0	0.366766	0	0	0	0	0.508496	0
ENSG00000261334	0.000597399	0.00354088	2.39196	0.736842	3.24623	up	chr9	HAVANA	gene	129480605	129482538	-	lincRNA	RP11-65J3.14	level 2; havana_gene OTTHUMG00000175667.1;	0	0	0	0	0.0175064	0	0	0	0	0.0200497	0	0.0187849	0.015573	0	0.0796349	0	0.0586723	0.0352681	0	0.0506556	0	0.0196611	0.0173796	0.0395978	0.0649111	0	0	0.0208809	0	0.0176981	0.0145555	0	0.0575923	0.0202267
ENSG00000227619	6.52549e-19	3.00727e-17	134.482	8.57895	15.6759	up	chr9	HAVANA	gene	129575409	129584556	+	lincRNA	RP11-492E3.2	level 2; havana_gene OTTHUMG00000020784.1;	0.212087	0.110094	0.106708	0.0600885	0.0534355	0.174798	0.0145483	0.137739	0.341919	0.0306413	0	0.0572994	0.0475967	0.820523	0.0455949	0.0703453	0.493364	0.202371	0	0.103022	0	0.405199	0.0930907	0.0603609	0.0372031	0.0412899	0.0241542	0.797032	0.275418	0.196258	0.0666784	0.0379585	0.242203	0.0462961
ENSG00000236687	9.65005e-16	3.11554e-14	8.8794	0.263158	33.7417	up	chr9	HAVANA	gene	131816192	131820988	+	lincRNA	RP11-323H21.3	level 2; havana_gene OTTHUMG00000020831.1;	0	0.169955	0	0	0	0	0	0	0	0	0	0	0	0.124826	0	0	0	0.103376	0	0	0	0	0	0	0	0	0	0	0	0	0	0	0	0
ENSG00000233936	0.00611916	0.027229	17.6533	9.47368	1.8634	up	chr9	HAVANA	gene	135245696	135252708	-	lincRNA	RP11-399H11.2	level 1; havana_gene OTTHUMG00000020898.1;	0.895478	0	0.0825662	0.0859626	0	0.0386088	0	0.385255	0	0	0	0.051267	1.29875	0.339205	0.0539086	0	0	0.0470055	0	0	0	0	0.0925562	0	0	0.339758	0	0	0.0535524	0.0473093	0.236257	0.0897924	0.115617	0
ENSG00000227338	0.000361849	0.00225808	0.894472	0.105263	8.49749	up	chr10	HAVANA	gene	3266003	3267015	+	lincRNA	RP11-195B3.1	level 1; havana_gene OTTHUMG00000017562.1;	0.1547	0	0	0	0	0.12179	0	0	0	0	0.185524	0	0	0	0	0	0	0	0	0	0	0	0	0	0	0	0	0	0	0	0	0	0	0
ENSG00000231298	5.95625e-18	2.49339e-16	41.6583	2.68421	15.5198	up	chr10	HAVANA	gene	4650185	4678154	-	lincRNA	RP11-117P22.1	level 2; havana_gene OTTHUMG00000017576.2;	0.141105	0.0792148	0.0212794	0.0652593	0.0241437	0.921372	12.1596	0.237273	0	0	0.0604302	0.0259346	0.150031	0	0	0.696944	0.13448	0.452622	0	0.396226	0	0.758879	0.0652128	0.0821564	0.312601	0.0692784	0.152269	0.345335	0	9.06186	0.0602326	1.07549	0.211882	0.218527
ENSG00000225269	2.80129e-10	4.70732e-09	5.0201	0.421053	11.9227	up	chr10	HAVANA	gene	4655427	4662419	+	lincRNA	RP11-117P22.2	level 2; havana_gene OTTHUMG00000017575.1;	0	0	0.0174631	0	0	0.0484091	1.63397	2.07e-08	0	0	0	0	0.0878151	0	0	0.121125	0	0	0	0.0381244	0	0.0443719	0.0195852	0.0223593	0.0183002	0	0	0.0471212	0	1.49625	0	0.0187028	4.78e-09	0.0913194
ENSG00000231039	0.000608056	0.00359995	3.0402	1.10526	2.75066	up	chr10	HAVANA	gene	5234358	5263408	+	lincRNA	RP11-445P17.3	level 2; havana_gene OTTHUMG00000017587.2;	0	0	0	0	0	0	0	0	0.170289	0.0807131	0.266058	0	0.125476	0	0	0	0	0	0.14734	0	0	0	0.0687481	0	0.195816	0	0.0636687	0	0.239601	0	0	0	0	0
ENSG00000224034	9.00302e-05	0.000644987	45.8191	18.1053	2.53071	up	chr10	HAVANA	gene	5266033	5271236	-	lincRNA	RP11-445P17.8	level 2; havana_gene OTTHUMG00000017590.1;	0	0	0.178987	0.252754	0.348392	0.0563239	0.0753518	1.25597	0.24791	0.0784421	0.344714	0.150801	4.0851	0.332826	0	0.360469	0.0761442	1.35918	4.65382	0	0.399658	0.155946	3.47657	0.960005	6.78782	0.070711	0	0.0826662	1.47525	0.274146	0.0575393	1.37899	0.0558843	0.887465
ENSG00000242147	4.87692e-26	4.37512e-24	44.2362	0.894737	49.4404	up	chr10	HAVANA	gene	5594991	5596118	-	lincRNA	RP13-463N16.6	level 1; havana_gene OTTHUMG00000017601.3;	1.073	0.332369	0.353913	0.374592	0.27541	1.6143	45.3499	1.10364	0.0816343	0.930397	0	0.595976	0.180794	0.0822074	0.155802	2.96906	0.451605	0.134375	0	1.60473	13.0301	3.46739	0.0660995	0.316132	0.376219	0.349441	0.550425	3.59451	0	6.70754	0.113727	1.10317	0.828652	1.99299
ENSG00000231483	3.17963e-23	2.20776e-21	25.2211	0.526316	47.9201	up	chr10	HAVANA	gene	5608475	5610793	-	lincRNA	RP11-336A10.5	level 2; havana_gene OTTHUMG00000017600.1;	0	0.137323	0.145732	0	0.773647	0.0692567	0.742216	0	0	0.0962701	0	0	0	0.10296	0	0.294997	0	0	0	0.418297	0	0.86477	0	0	0	0	0.0759491	0.203612	0	0.670817	0	0	0.136846	0.0995917
ENSG00000228951	4.20805e-18	1.79035e-16	29.603	1.84211	16.0702	up	chr10	HAVANA	gene	5616862	5618161	-	lincRNA	RP11-336A10.4	level 2; havana_gene OTTHUMG00000017599.1;	0	0	0	0.138085	0.0760641	5.09668	0	0.227775	0	0	0	0	0	0.272825	0	0.261821	0	0	0	0	6.11614	0	0	0.524968	0.276406	0.0770605	0.404471	3.78764	0	0	0.062761	0.214935	0	0.0880945
ENSG00000223784	2.17293e-18	9.57341e-17	52.9397	3.31579	15.9659	up	chr10	HAVANA	gene	6737382	6739026	+	lincRNA	RP11-554I8.2	level 1; havana_gene OTTHUMG00000017625.1;	0.947639	0	0	0.0408917	0.180997	2.38948	10.7981	0.504737	1.49011	0	0	0	0	2.04361	2.61713	1.376	0	0.447983	0.0468703	0.481852	0.103286	1.30184	0.176434	0	0.166173	0.277324	0.242962	1.45309	4.23487	0.991724	0	0.641043	0.110154	4.65829
ENSG00000238266	1.60499e-17	6.40964e-16	75.2814	5.78947	13.0032	up	chr10	HAVANA	gene	6779598	6842906	+	lincRNA	RP11-799O21.1	level 2; havana_gene OTTHUMG00000017627.1;	0.440338	0.437285	0.0646778	0.177525	0.041562	0.688711	6.07877	0.0751104	0.217372	0.155066	0.0261003	0.100229	0.0741112	0.944487	0.224669	0.27383	0.0232864	0.147185	0.0108881	0.0400493	0.659288	0.0895091	0.207283	0.152453	0.057933	0.0749956	0	0.21084	0.870057	0.0738097	0.0345884	0.196879	0.0514523	0.660084
ENSG00000229656	3.36145e-12	7.20671e-11	20.0553	2.42105	8.2837	up	chr10	HAVANA	gene	32958845	33082102	+	lincRNA	RP11-462L8.1	level 2; havana_gene OTTHUMG00000017934.1;	0	0.0309187	0.066255	0.0684685	0.151667	0.06171	8.81081	0.0386012	0.0889775	0.0862771	0.0472885	0.163304	0	0.35843	0.0860722	0.033018	0.125995	0	0	0.256729	0.128459	2.12647	0.11143	0	0	0.194016	0.0340155	0.135392	0.429135	7.547	0	0.250864	0.0926433	0.0438515
ENSG00000227683	4.47924e-09	6.45616e-08	7.14573	0.947368	7.54271	up	chr10	HAVANA	gene	45164228	45181427	-	lincRNA	RP11-445N18.5	level 2; havana_gene OTTHUMG00000018077.1;	0	0	0	0.203628	0	0.44733	0	0.985727	0	0	0.136591	0	0.192774	0	0.503097	0	0	0	0	0	0.258233	0	0.10437	0.389034	1.00222	0.336052	0	0	0	0.107527	0	0	0	0
ENSG00000231131	3.2264e-26	2.94769e-24	48.9196	1	48.9196	up	chr10	HAVANA	gene	52450874	52470533	-	lincRNA	RP11-346D6.6	level 2; havana_gene OTTHUMG00000018252.2;	0.466783	0	0.108514	0	0	0.39563	0	0.843275	0	0	0.120886	0.312918	0.0366363	0	0	3.84631	0.0917799	0.0411805	0.0430387	0	0.804535	0	0.162208	0.665069	8.65986	0	0.162567	0.39501	0	0.124279	0.137582	1.48987	0.0779318	0.326596
ENSG00000227121	6.57681e-13	1.55185e-11	5.31156	0.210526	25.2299	up	chr10	HAVANA	gene	52973488	52975815	-	lincRNA	RP11-319F12.2	level 2; havana_gene OTTHUMG00000018255.1;	0	0	0	0	0	0	0	0	0	0	0	0	0.848673	0.244486	0.901156	0	0	0	0	0	0	0	0	0	0	0	0	0	0	0	0	0	0.462486	0
ENSG00000261076	0.01188	0.0479177	2.00503	0.947368	2.11642	up	chr10	HAVANA	gene	58325614	58327030	-	lincRNA	RP11-179B15.6	level 2; havana_gene OTTHUMG00000176178.1;	0.0268098	0	0.0223977	0.0687585	0	0.0829902	0	0	0.0297111	0	0.0318187	0.0546519	0	0.030112	0	0.222362	0	0	0	0	0.144539	0.0285483	0	0	0.0235111	0	0	0	0	0.0256039	0.0211244	0.192508	0.0208371	0
ENSG00000234756	0.00030913	0.00196129	2.95477	0.947368	3.11893	up	chr10	HAVANA	gene	62289521	62304033	+	lincRNA	RP11-120C12.3	level 2; havana_gene OTTHUMG00000018301.1;	0	0	0	0	0.134828	0	0.0729234	0.0675863	0	0.0759488	0	0	0	0	0.152569	0.0581667	0	0.0658413	0	0	0	0	0	0	0.0614234	0	0	0.159997	0	0.0663869	0	0	0	0
ENSG00000228566	9.82883e-08	1.17828e-06	1.38693	0.0526316	26.3518	up	chr10	HAVANA	gene	63664664	63990568	+	lincRNA	RP11-170M17.1	level 2; havana_gene OTTHUMG00000018320.1;	0	0	0	0.10133	0	0.226885	0	0	0	0	0.0694789	0	0.0491945	0	0.31708	0	0	0	0	0	0.38419	0	0.0541879	0.256061	0	0	0	0	0	0	0	0.105638	0.0451906	0
ENSG00000224714	0.00767625	0.0330535	3.94472	1.84211	2.14142	up	chr10	HAVANA	gene	64901136	64924518	-	lincRNA	RP11-179K3.2	level 1; havana_gene OTTHUMG00000018325.2;	0.0803111	0	0	0.125102	0.0126434	0	0	0	0	0.0145036	0.0158705	0.311791	0.0112645	0.0298644	0.445947	0	0.0849247	0	0.291258	0	0	0	0	0.085675	0.0234797	0	0	0	0	0	0.0210378	0	0.333545	0
ENSG00000228065	0.000186591	0.00124617	138.055	58.6842	2.35251	up	chr10	HAVANA	gene	65570338	65768835	+	lincRNA	RP11-222A11.1	level 1; havana_gene OTTHUMG00000018330.10;	4.3161	0.807113	1.27569	2.96205	2.67707	4.06428	3.72896	1.29661	7.30719	0.377177	6.17821	8.40592	0.745238	4.09903	2.38641	0.312902	0.988872	2.04196	4.80707	1.62809	4.85518	4.90872	0.261622	7.87947	1.17876	1.88521	5.28572	3.83359	0.348837	3.85953	3.06172	5.12082	5.62355	0.822487
ENSG00000237523	8.47481e-06	7.38017e-05	185.548	63.1053	2.94029	up	chr10	HAVANA	gene	80207710	80219657	+	lincRNA	RP11-40F6.2	level 1; havana_gene OTTHUMG00000018605.1;	2.33422	2.08565	3.89363	0.714081	2.17455	1.2614	3.88648	0.190326	3.20316	1.60232	1.00441	0.925521	0.0548303	6.26047	0.0175159	3.80599	2.11602	0.644643	0.251935	2.2304	0.436655	7.01064	0.292353	0.423629	0.790593	1.99301	1.57895	2.09485	4.88171	5.63755	2.44619	0.568728	2.5504	0.338019
ENSG00000229404	1.73867e-17	6.91167e-16	60.6231	4.31579	14.0468	up	chr10	HAVANA	gene	84279980	84294659	+	lincRNA	RP11-124L5.7	level 2; havana_gene OTTHUMG00000018638.1;	0.368398	0.0556978	3.29942	0	0	0.364733	0	0.0739557	6.65547	0	0	0.0129192	0.289164	0.156534	0.137208	0	0	0	0.26309	0	0.384084	0.0270777	0.352372	0.285754	0.111918	0	0	0.244564	0.0810262	0	0	0.228542	0.0980691	0
ENSG00000225913	0.00102493	0.00573484	14.9698	6.63158	2.25736	up	chr10	HAVANA	gene	87607985	87659279	+	lincRNA	RP11-57C13.6	level 2; tag overlapping_locus;havana_gene OTTHUMG00000018682.1;	0	0.1032	0	0.360971	0.263158	0.210081	0	0	0	0.145397	0	0.286596	0	0	1.62782	2.4509	0	0	0.26548	0.128511	1.06896	0	0	0	0	0.394035	0	0.154892	0	0	0	0.246882	0.924759	0.305024
ENSG00000227356	2.73365e-08	3.53508e-07	3.8593	0.526316	7.33266	up	chr10	HAVANA	gene	97828478	97849798	-	lincRNA	RP11-459F3.3	level 2; havana_gene OTTHUMG00000018868.2;	0.1968	0.151755	0.157773	0	0.198019	0	0	0	0	0	0	0	0	0	0	0	0	0	0	0.192939	0.462816	0	0.177025	0	0	0	0	0	0	0	0	0.185098	0.302762	0
ENSG00000224934	0.00371741	0.0177181	58.6583	31.2632	1.87628	up	chr10	HAVANA	gene	99431191	99461743	+	lincRNA	RP11-441O15.3	level 2; havana_gene OTTHUMG00000018883.3;	0.0770664	0.178949	0.190342	0.202308	0.222939	0	0.321273	0.890912	0.176539	0.751811	0.0918018	0.965685	0.324662	0	1.00841	0.575845	0.162107	0.867316	2.51609	0.216655	0.682648	0.166266	0.284375	0.85437	0.270203	0.0753216	0.32948	0.440611	0.0826255	0.218763	0.42931	0.0700062	0.297357	0.774547
ENSG00000257582	0.000120453	0.000841186	0.859296	0.0526316	16.3266	up	chr10	HAVANA	gene	99526350	99531177	-	lincRNA	RP11-129J12.2	level 2; havana_gene OTTHUMG00000170536.1;	0	0	0	0	0	0	0	0	0	0	0	0	0	0	0.201039	0	0	0	0	0	0	0	0	0	0	0	0	0	0	0	0.0489302	0	0	0
ENSG00000224817	3.52002e-16	1.19888e-14	6.89447	0.157895	43.665	up	chr10	HAVANA	gene	101704652	101708401	-	lincRNA	RP11-190J1.3	level 2; havana_gene OTTHUMG00000018941.1;	0	0	0	0	0	0	0	0	0	0	0.700707	0	0	2.32918	0	0	0	0	0	0	0	0	0	0	0	0	0	1.37613	0	0	0	0	1.88436	0
ENSG00000177234	1.28635e-15	4.10465e-14	8.19095	0.315789	25.938	up	chr10	HAVANA	gene	120597949	120600124	+	lincRNA	C10orf85	level 2; havana_gene OTTHUMG00000019167.3;	0.131492	0	0.0157302	0.0799996	0.0710973	0.290451	0.212809	0.0731362	0	0	0	0	0	0	0.485108	1.0437	0.0198544	0	0.0557392	0.120009	0.383233	0.0199616	0.0176424	0.0804136	0	0	0.288831	0.275598	0	0.0718655	0	0.0504849	0	0.0205365
ENSG00000180066	0.000750043	0.0043491	10.2864	4.63158	2.22093	up	chr10	HAVANA	gene	132444327	132449408	+	lincRNA	C10orf91	level 2; havana_gene OTTHUMG00000019289.3;	0.0934065	0	0.0163536	0.0332867	0	0.276388	0	0.0596653	0.255373	0.0673226	0.0231704	0.33553	0.130767	0.0437184	0.0671934	0.193843	0.17723	0.118279	0.115922	0.1484	0.230809	0.0331909	0.091735	0.176002	0	0.17185	0.0266018	0	0.0995284	0	0.0245535	0.0700097	0.269041	0.102932
ENSG00000247095	3.83258e-07	4.17281e-06	536.94	159.316	3.37029	up	chr11	HAVANA	gene	565660	568457	-	lincRNA	MIR210HG	level 2; tag ncRNA_host;havana_gene OTTHUMG00000165284.1;	4.38592	4.3597	8.18762	5.00223	9.71105	12.1811	5.95762	29.9792	4.86875	30.9137	4.89725	2.18947	5.5484	7.89321	9.43219	7.88429	11.5097	5.76317	30.7883	14.7776	34.3652	6.43978	16.3024	14.8326	15.3868	12.9381	9.01652	6.81592	2.10234	18.9273	3.35551	14.986	10.3209	42.2912
ENSG00000254872	0.00978374	0.0406655	30.995	18.1579	1.70697	up	chr11	HAVANA	gene	1049880	1055749	+	lincRNA	RP13-870H17.3	level 2; havana_gene OTTHUMG00000165161.2;	0.0849003	0	0	0	0	0	0	0.245049	0.293217	0.276106	0	0	0.0715426	0	0	0	0	0	0	0	0	0	0.312557	0.0945786	0	0.0830217	0.0726066	0	2.0003	0	0.0676721	0	0.0654494	0
ENSG00000230834	0.00168825	0.00893285	1.05528	0.263158	4.01005	up	chr11	HAVANA	gene	1776930	1778388	-	lincRNA	AC068580.7	level 2; havana_gene OTTHUMG00000045388.1;	0	0	0.278545	0	0	0	0	0	0	0	0	0	0.304355	0	0	0	0	0	0.365007	0	0	0	0	0	0	0	0	0.419618	0	0	0	0	0	0
ENSG00000254480	0.000295023	0.00188026	5.32161	1.94737	2.73272	up	chr11	HAVANA	gene	4187140	4202655	+	lincRNA	RP11-23F23.2	level 2; havana_gene OTTHUMG00000165305.1;	0.155451	0.838657	1.0042	0	0.308059	0.367186	0.494661	0.890657	0.372339	0	0.186438	0.167765	0.393843	0.558285	0.345673	0.129611	0	0	0.618109	0	0.358602	0.171179	0	0.903207	0.818954	0.15283	0.533274	0.180641	0.165184	0.145692	0.504361	0.577247	1.43187	0
ENSG00000245522	4.31518e-10	7.07771e-09	61.7186	11.3684	5.42895	up	chr11	HAVANA	gene	9754770	9759533	-	lincRNA	RP11-540A21.2	level 2; havana_gene OTTHUMG00000165874.3;	0.162272	0.407419	0.243851	0.115511	0.751547	0.204503	2.28138	0.537277	0.0996025	0.0654172	0.340055	1.04169	0.212671	0.138512	0.45436	0.44654	0.271282	0.359946	0.768237	0.549055	0.396472	0.945398	0.70651	0.892703	2.24448	0.347558	0.431415	0.201337	0.0979864	0.868133	0.0765561	0.382528	1.65227	0.301921
ENSG00000254991	5.54408e-06	4.98297e-05	2.97487	0.526316	5.65226	up	chr11	HAVANA	gene	12066929	12073014	+	lincRNA	RP13-631K18.3	level 2; havana_gene OTTHUMG00000165711.1;	0.146184	0	0.0404481	0.0841591	0	0.226871	0.201962	0.0943548	0	0	0	0.100381	0.0820694	0.0553452	0	0.121297	0	0	0	0	0.053148	0.0521802	0.0906857	0	0.0854456	0.0950757	0.041645	0.221455	0	0.0463474	0.115682	0	0	0
ENSG00000255400	2.98905e-06	2.81428e-05	6.77889	1.68421	4.02497	up	chr11	HAVANA	gene	12086891	12089441	+	lincRNA	RP13-631K18.5	level 1; havana_gene OTTHUMG00000165727.1;	0	0	0.0884386	0.0962273	0	0.0847273	0.227372	0	0	0	0	0	0	0	0	0	0.113729	0	0	0.102962	0	0	0	0	0	0	0.0927219	0.124745	0	0.102	0	0.0992173	0	0
ENSG00000251381	4.87065e-22	3.03765e-20	344.95	16.7895	20.5456	up	chr11	HAVANA	gene	12961842	12989548	-	lincRNA	CTC-497E21.4	level 1; havana_gene OTTHUMG00000165904.3;	1.75294	0.2421	0.177766	6.63385	0.823529	19.0556	0	3.80814	0.591017	0.110513	33.3144	14.1989	1.49029	0.244136	8.72901	8.74356	0.477545	4.39424	7.11829	0.0920191	0.109831	0.471266	18.6361	3.5995	16.1887	6.72044	0.524071	27.9815	0.0994063	0.278924	0.370279	24.1407	0.705453	16.0067
ENSG00000254670	0.000350979	0.00220159	27.407	11.9474	2.29398	up	chr11	HAVANA	gene	13001090	13009159	-	lincRNA	CTC-497E21.3	level 2; havana_gene OTTHUMG00000165905.1;	0.686744	0.531578	0.377005	0.266984	0.588483	0.0594148	0	0.367593	1.48501	0.413542	0.454447	0.716845	0.25716	1.75814	1.5806	0.0633494	0.722316	0	0.301965	0	0.337814	1.97509	0.0704075	0.930084	0	0.223721	0.782927	1.74473	0.0818181	0.577682	1.03215	0.831619	1.47225	0.851866
ENSG00000254438	1.34254e-07	1.57429e-06	1.67839	0.0526316	31.8894	up	chr11	HAVANA	gene	13921450	13924863	-	lincRNA	RP11-231N3.1	level 2; havana_gene OTTHUMG00000165750.1;	0.073754	0	0.182334	0	0.0710417	0.05741	0.307253	0	0.337168	0	0	0	0	0	0	0	0	0	0	0.13802	0	1.35135	0	0	0	0	0.0630597	0	0	0	0	0	0.227764	0
ENSG00000254645	2.96426e-09	4.37053e-08	4.54271	0.473684	9.59017	up	chr11	HAVANA	gene	15701963	15758898	-	lincRNA	RP11-396O20.2	level 2; havana_gene OTTHUMG00000166009.1;	0	0.395409	0.0705749	0	0.0809161	0	0	0	0	0	0	0	0	0	0	0	0	0	0	0	0	0	0	0	0.0372058	0	0	0	0	0	0	0	0.263248	0
ENSG00000270607	0.00449984	0.0208891	32.794	17.8421	1.83801	up	chr11	HAVANA	gene	19710934	19712619	-	lincRNA	RP11-359E10.1	level 2; havana_gene OTTHUMG00000185180.1;	0.0651997	0.0338203	0.163653	0.111219	0.20584	0.050425	4.79285	0.0845723	0.0480124	0.282602	0.0773524	0.154687	0.0548782	0.0243475	0.678639	0.23431	0.321514	0.0620819	0.0214965	0.238339	1.54256	0.832049	0.0815723	0.0698999	0.0762404	0.105829	0.686939	0.0490877	0	3.11629	0.273717	0.292252	0.13523	0.214069
ENSG00000254934	0.00612109	0.027233	0.60804	0.105263	5.77638	up	chr11	HAVANA	gene	27617626	27634627	-	lincRNA	RP11-587D21.5	level 2; havana_gene OTTHUMG00000166194.1;	0	0	0	0	0	0	0	0	0	0	0	0	0	0	0	0	0	0	0	0	0	0	0	0	0	0	0	0	0	0	0	0	0	0
ENSG00000249867	6.4388e-11	1.17983e-09	3.35678	0.105263	31.8894	up	chr11	HAVANA	gene	28702615	29063821	+	lincRNA	RP11-115J23.1	level 2; tag overlapping_locus;havana_gene OTTHUMG00000163393.1;	0	0	0.189162	0	0	0	0.118555	0	0.129114	0	0	0	0	0	0	0	0.240663	0	0	0	0	0.183867	0	0	0	0	0	0	0	0.488128	0.0452689	0.0541696	0	0
ENSG00000255227	0.00359222	0.0171954	0.557789	0.0526316	10.598	up	chr11	HAVANA	gene	29445487	29457393	+	lincRNA	RP11-460B17.2	level 2; havana_gene OTTHUMG00000166131.1;	0	0	0	0	0	0	0	0	0	0	0	0	0	0	0	0	0	0	0	0	0	0	0	0	0	0	0	0	0	0	0	0	0	0
ENSG00000183242	3.09468e-05	0.000242709	46.6935	17.5789	2.65622	up	chr11	HAVANA	gene	32435518	32458769	+	bidirectional_promoter_lncRNA	WT1AS	level 2; tag ncRNA_host;havana_gene OTTHUMG00000039557.3;	0.615579	0.339738	0.0658855	0.0979495	0.182182	0.371316	0.0169182	0.0338044	0	0.341891	0.138836	0.395334	0.0335835	0.197101	0.511956	0.263207	0.050348	0.113822	0	0.0450077	0.184486	0.711137	0.141368	0.1117	0.0273863	0.387752	0.258162	0.527697	0.104965	0.299177	0.012923	0.313713	0.0127924	0.297951
ENSG00000255427	0.00506158	0.0231237	0.929648	0.263158	3.53266	up	chr11	HAVANA	gene	34570876	34573982	+	lincRNA	RP11-350D17.2	level 1; havana_gene OTTHUMG00000166453.1;	0	0	0	0	0	0	0.541374	0	0	0.224082	0	0	0	0	0	0	0	0	0	0	0	0	0	0	0	0	0	0	0	0	0	0	0	0
ENSG00000235661	0.00640761	0.0283126	1.1809	0.421053	2.80465	up	chr11	HAVANA	gene	43569306	43570395	+	lincRNA	RP11-513I7.3	level 2; tag overlapping_locus;havana_gene OTTHUMG00000191841.1;	0	0	0	0	0	0	0	0	0	0	0	0	0	0	0.211837	0	0	0	0	0	0	0	0	0	0	0	0	0	0	0	0	0	0	0
ENSG00000254654	3.17726e-05	0.000248736	1.59296	0.263158	6.05327	up	chr11	HAVANA	gene	44973902	44978028	+	lincRNA	AC068858.1	level 2; havana_gene OTTHUMG00000166477.1;	0	0.0246504	0	0	0	0	0	0	0	0.0687284	0	0	0	0.0357061	0	0	0.0334804	0	0	0	0	0	0	0.0342006	0	0	0	0	0	0	0	0	0.172406	0
ENSG00000255267	1.75217e-20	9.39712e-19	14.9548	0.421053	35.5176	up	chr11	HAVANA	gene	45371397	45388508	+	lincRNA	RP11-430H10.2	level 2; havana_gene OTTHUMG00000166507.1;	0	0.0206228	0	0	0	0.0818424	0	0.0645083	0	0	0	0	0	0	0	0.0658789	0	0	0	0	0	0	0.012458	0.197748	0.34842	0.0257779	0	0	0	0	0	0.0355415	0	0.346747
ENSG00000255041	4.18716e-09	6.06201e-08	2.05528	0.0526316	39.0503	up	chr11	HAVANA	gene	45387215	45513802	-	lincRNA	RP11-430H10.4	level 2; tag overlapping_locus;havana_gene OTTHUMG00000166508.1;	0	0	0	0	0	0.282774	0	0	0	0	0	0	0	0	0	0	0	0	0	0	0	0	0	0	0	0	0	0	0	0	0	0.0825977	0	0
ENSG00000255269	0.00213167	0.0109595	0.773869	0.105263	7.35176	up	chr11	HAVANA	gene	46213824	46220438	-	lincRNA	RP11-702F3.4	level 2; havana_gene OTTHUMG00000167044.2;	0	0	0	0	0	0	0	0	0	0	0	0	0	0	0.125302	0	0	0	0	0	0	0	0	0	0	0	0	0	0	0	0	0	0	0
ENSG00000255433	0.00436991	0.0203549	1.41709	0.368421	3.84637	up	chr11	HAVANA	gene	56848478	56878078	+	lincRNA	AP000479.1	level 2; havana_gene OTTHUMG00000166934.3;	0.0872544	0	0	0.0108118	0.0165106	0	0	0.0339913	0	0	0	0	0.0214237	0	0	0	0	0	0.037773	0.0115856	0	0	0	0	0	0	0	0	0	0	0	0	0.0406771	0
ENSG00000214797	4.25164e-05	0.000324646	30.8141	11.7368	2.62541	up	chr11	HAVANA	gene	59268876	59284033	-	lincRNA	RP11-1036E20.9	level 2; havana_gene OTTHUMG00000167437.1;	0.109414	0	0.0204007	0.227123	0.0688736	0.00939115	0	0.0355418	0.0133462	0.0131729	0.0576525	0.553736	0.0306923	1.00298	0	0.0201607	0.0514275	0.127672	0.0601215	0.0331882	0	0.0257943	0.0114415	0.0647984	0	0	0.114222	0.0959002	0	0.104778	0.0286546	0.0108741	0.0662805	0.145852
ENSG00000256733	0.00113201	0.00626067	1.47739	0.473684	3.11893	up	chr11	HAVANA	gene	61055737	61067535	+	lincRNA	RP11-881M11.8	level 2; havana_gene OTTHUMG00000167824.1;	0	0	0	0	0	0	0	0	0	0	0	0	0	0	0	0	0	0	0	0	0	0	0	0	0	0	0	0	0	0	0	0	0	0
ENSG00000255931	0.00095988	0.00541568	2.60302	1	2.60302	up	chr11	HAVANA	gene	61496440	61500076	+	lincRNA	RP11-286N22.10	level 2; havana_gene OTTHUMG00000168177.1;	0	0	0	0	0	0	0	0	0	0	0	0	0	0	0	0	0	0	0	0	0	0	0	0	0	0	0	0	0	0	0	0	0.328712	0
ENSG00000256443	1.50143e-14	4.24707e-13	38.9196	3.84211	10.1298	up	chr11	HAVANA	gene	61539516	61542259	-	lincRNA	RP11-794G24.1	level 2; tag overlapping_locus;havana_gene OTTHUMG00000168200.1;	0.118322	0.337633	0.0495281	0.218455	0.149324	0.396444	0.020314	0.287877	0.0870185	0.106844	1.87142	0.0400647	0.149381	0.0662101	0.233468	0.359786	0.270945	0	0.0975272	0.108035	0.127112	0.167689	0	0.0633502	0.0518856	0.134421	0.404301	0.222607	0	0.339448	0.139651	0.335742	1.24275	0.0647006
ENSG00000250230	1.29072e-06	1.28593e-05	17.7839	4.73684	3.75438	up	chr11	HAVANA	gene	61588494	61607550	+	lincRNA	RP11-855O10.2	level 2; havana_gene OTTHUMG00000168159.1;	0.0740888	0.126907	0.0621148	0.100787	0.0140031	0.240454	0	0.0144332	0.195537	0.016056	0.0702834	0.0150172	0	0.0165423	0.0477905	0.0368612	0.0470011	0	0.0439679	0.0269997	0.0158781	0.0314607	0.0418019	0.0158208	0	0.0865469	0.139225	0.0501247	0.0320675	0.0283657	0	0.0265244	0.323021	0
ENSG00000124915	4.7203e-05	0.000357756	2.49246	0.578947	4.30516	up	chr11	HAVANA	gene	61746493	61757655	-	lincRNA	RP11-467L20.10	level 2; havana_gene OTTHUMG00000168170.1;	0	1.98e-123	0	0.0805206	0.0875811	0	0	1.61e-131	2.54e-95	0.101147	0	3.64e-227	0	0	0	0	0	0	0.0461618	1.99e-158	1.61e-169	1.17e-169	6.9295E-317	2.33e-146	0	0	4.36e-109	0.0190011	7.22e-219	0	0.0240481	1.83e-226	0.0249007	0
ENSG00000257086	0.00627586	0.0278052	19.0905	10.4211	1.83191	up	chr11	HAVANA	gene	64246939	64249494	-	lincRNA	RP11-783K16.13	level 2; tag overlapping_locus;havana_gene OTTHUMG00000167847.2;	0.683048	0.692956	0.537819	0.530809	1.02361	0.668125	0.752427	1.18864	0.592148	1.86803	2.46343	0.429632	1.01764	0.239179	1.30601	0.957833	0.983839	0.560101	0.831621	0.988985	1.78014	0.419136	0.678341	1.13434	0.486798	1.93424	1.05779	0.942179	0.363039	1.00929	1.77363	0.557111	0.485139	1.27931
ENSG00000260877	9.17704e-27	8.98315e-25	29.8945	0.315789	94.6658	up	chr11	HAVANA	gene	69371463	69372512	+	lincRNA	RP11-211G23.2	level 2; havana_gene OTTHUMG00000175507.2;	0	0.834105	0	0	0	0	5.27207	0.257507	0	0	0	0	0	0	0.615009	0.227212	0	0	0	1.34073	0.651423	1.52201	0	0	0	0	0.465257	0.317894	0	1.26801	0.227324	0	0.209002	0
ENSG00000255980	6.55975e-05	0.000482766	3.92462	1.05263	3.72839	up	chr11	HAVANA	gene	69425690	69429621	+	lincRNA	AP000439.1	level 2; havana_gene OTTHUMG00000168000.1;	0	0	0.0122647	0	0	0	0.030106	0	0.0643375	0.0634024	0	0.0148237	0	0	0.0314514	0	0	0	0	0	0.0313469	0.0155284	0	0	0.461876	0.0427193	0.0124949	0	0	0	0.0804898	0.0392759	0	0
ENSG00000255774	0.0119767	0.0482179	2.66332	1.21053	2.20013	up	chr11	HAVANA	gene	69475567	69481545	-	lincRNA	AP000439.3	level 2; havana_gene OTTHUMG00000168002.2;	0.20109	0	0	0	0	0	0	0	0	0.36325	0	0	0	0	0	0.0556378	0	0	0	0	0	0	0	0	0	0	0.0573036	0	0	0.57186	0	0	0.207194	0
ENSG00000254605	1.46354e-05	0.00012238	8.02513	2.47368	3.2442	up	chr11	HAVANA	gene	70014858	70021059	-	lincRNA	RP11-626H12.2	level 1; havana_gene OTTHUMG00000167160.1;	1.09265	0.211769	0.39757	0	0.152929	0.219016	0.297586	0.522966	0.090889	0	0	0.165661	0.233313	0	0	0.461559	0	0.494232	0	0.148659	2.30935	0	0.146104	0.335177	0	0.271744	0.217479	0.645714	0	1.44847	0.462283	0.59252	0	1.29344
ENSG00000272301	0.000985711	0.005544	29.4724	13.9474	2.11311	up	chr11	HAVANA	gene	76389648	76390128	+	lincRNA	RP11-111M22.4	level 2; tag overlapping_locus;havana_gene OTTHUMG00000185367.1;	0.42679	0.109672	0.11519	0.38526	0.561159	0.894356	2.25655	0.543825	0.507913	0.309322	3.06754	1.3753	1.08062	0.84647	4.41402	0.355478	0.447769	0.39396	3.67152	0.959288	1.63023	0.468364	1.16168	1.96907	0.24968	1.81626	0.975395	0.32983	0	0.533755	0.919649	0.394632	2.07483	0.162575
ENSG00000255135	0.00254608	0.0127772	149.181	76.7368	1.94406	up	chr11	HAVANA	gene	76441338	76444656	-	lincRNA	RP11-111M22.3	level 1; havana_gene OTTHUMG00000165292.2;	2.77618	2.98654	1.01266	7.9259	1.42758	6.75607	5.32029	7.13335	2.00471	1.50666	7.69711	2.66955	11.9166	5.78156	6.67806	2.68108	2.13201	4.54826	16.5102	4.99488	4.74529	2.35228	12.196	4.67376	8.33831	6.21716	1.84034	3.19476	5.61298	2.04452	1.55601	4.1479	18.6131	3.18804
ENSG00000255345	1.6858e-15	5.31737e-14	22.6432	1.57895	14.3407	up	chr11	HAVANA	gene	79092848	79098003	+	lincRNA	CTD-2337I7.1	level 2; havana_gene OTTHUMG00000166784.1;	0.283178	0.0441818	0.844931	0.0752921	0.610804	0	0.0194891	0	0.139912	0.146354	0	0	0.0159263	0.516258	0	0	1.22471	0	0.0651878	0.051814	0.149662	0.261419	0	0.0202529	0.119066	0.551942	0.65599	0.0774975	0.493692	0.264763	0.226986	0	0.300638	0
ENSG00000250519	8.38764e-14	2.18397e-12	17.7487	1.57895	11.2409	up	chr11	HAVANA	gene	94238150	94279206	+	lincRNA	RP11-680H20.2	level 1; havana_gene OTTHUMG00000167754.2;	0.109879	0	0	0.717206	0.107112	0.39563	0.546506	0.388819	0.117811	0	0.120887	0.641822	1.0413	0.236357	2.9992	0.336625	0.2127	0.377557	4.52685	0.0959538	0	0	1.39183	0.797877	5.19516	0.430537	0	0	0	0	0	0.27772	0.406688	0.342331
ENSG00000254998	0.000439448	0.00268631	0.819095	0.105263	7.78141	up	chr11	HAVANA	gene	105157927	105531697	-	lincRNA	RP11-94P11.4	level 2; tag ncRNA_host;tag overlapping_locus;havana_gene OTTHUMG00000166221.2;	0	0	0	0	0	0	0	0	0	0	0	0	0	0	0	0	0	0	0	0	0	0	0	0	0	0	0	0	0	0	0	0	0	0
ENSG00000254990	1.88913e-06	1.83713e-05	7.76884	1.94737	3.98941	up	chr11	HAVANA	gene	111768668	111778350	-	lincRNA	RP11-108O10.2	level 1; havana_gene OTTHUMG00000166794.1;	0	0	0	0	0.0888456	0	0.18583	0	0	0	0.360631	0	0	0	0	0	0	0.125113	0.0907371	0	0.102326	0	0	0	0.0803697	0.349397	0.156859	0	0.0641148	0	0.0731903	0.0835994	0.143117	0
ENSG00000254968	4.50865e-05	0.000342663	3.19095	0.842105	3.78926	up	chr11	HAVANA	gene	112393118	112621729	+	lincRNA	RP11-65M17.3	level 1; havana_gene OTTHUMG00000167195.1;	0.209459	0.0812491	0	0.141946	0	0	0	0	0.177021	0	1.93753	0	0	0	0	0	0	0	0	0	0	0	0	0	0.0459093	0	0.0447554	0.13895	0	0	0	0	0	0
ENSG00000255599	0.0031732	0.0154712	0.693467	0.105263	6.58794	up	chr11	HAVANA	gene	115628065	115629743	+	lincRNA	AP000997.1	level 2; havana_gene OTTHUMG00000168211.1;	0	0	0.1162	0	0.141625	0.225655	0	0	0	0	0	0	0	0.170927	0	0	0	0	0	0	0.987625	0	0	0	0	0	0	0	0	0.134634	0	0	0.110188	0
ENSG00000255247	0.0017174	0.00906317	0.899497	0.157895	5.69682	up	chr11	HAVANA	gene	119709920	119713925	+	lincRNA	CTD-2523D13.1	level 1; havana_gene OTTHUMG00000166178.1;	0	0	0	0	0	0	0	0	0	0	0	0	0	0	0	0	0	0	0.104002	0	0	0	0	0	0	0	0	0	0	0	0	0	0	0.237035
ENSG00000254863	0.00396876	0.0187394	1.02513	0.263158	3.89548	up	chr11	HAVANA	gene	119987954	119995037	-	lincRNA	RP11-831A10.2	level 1; havana_gene OTTHUMG00000166136.1;	0	0	0	0	0	0	0	0.350072	0	0	0	0	0.1028	0	0	0	0	0	0	0	0	0	0	1.02596	0	0	0	0	0	0	0	0	0	0
ENSG00000260209	6.26905e-08	7.71243e-07	3.53266	0.473684	7.45784	up	chr11	HAVANA	gene	125873031	125874528	-	lincRNA	RP11-680F20.10	level 2; havana_gene OTTHUMG00000173206.1;	0.037901	0	0	0	0.0360842	0	0	0.0367656	0	0	0.0676788	0	0.0479239	0	0.0819195	0	0.0399941	0.0359279	0.112471	0	0.0822087	0	0	0	0.0332338	0.555395	0	0	0	0	0	0	0.37429	0
ENSG00000175728	3.22673e-07	3.57369e-06	3.75377	0.631579	5.94347	up	chr11	HAVANA	gene	130672956	130717352	+	lincRNA	C11orf44	level 2; havana_gene OTTHUMG00000150705.1;	0	0	0.0316015	0	0.0177513	0	0.106385	0.00917301	0	0	0	0.00951055	0	0	0	0.0312027	0	0	0	0.0427544	0	0.119688	0	0	0	0	0.0321423	0.0211917	0	0.0180285	0	0.0084099	0	0.0205023
ENSG00000254842	1.6774e-06	1.64598e-05	8.64322	2.15789	4.00539	up	chr11	HAVANA	gene	130844191	130865561	-	lincRNA	RP11-890B15.2	level 1; havana_gene OTTHUMG00000165661.2;	0	0	0	0.0863974	0.0949302	0.598779	0.205214	0.0620706	0	0	0.0566891	0.103095	0.0824093	0	0	1.18075	0	0.0911975	0.0157604	0.175214	0.0341688	0.312241	0	0	0.171603	0.031025	0.0953061	0.662015	0.034478	0.180432	0	0.431164	0.0372152	0.437489
ENSG00000204241	0.00911022	0.0383063	23.9598	14.2632	1.67984	up	chr11	HAVANA	gene	134032272	134046849	+	lincRNA	RP11-713P17.3	level 2; havana_gene OTTHUMG00000167125.1;	0.651172	0.234128	0.224562	0.229887	0.231085	0.637589	0.100442	0.18964	0.33644	0.573362	0.101113	0.0930191	0.289075	0.0462268	0.404554	0.102717	0.219517	0.0602077	0.100218	0.0582392	0.38729	0.0219468	0.230954	0.0221164	0.189838	0.51519	0.163057	0.0961573	0.427526	0.0592118	0.332881	1.1428	0.56456	0.077983
ENSG00000255327	8.65825e-09	1.20397e-07	2.01508	0.105263	19.1432	up	chr11	HAVANA	gene	134950708	134951568	+	lincRNA	RP11-555G19.1	level 2; havana_gene OTTHUMG00000167185.1;	0	0	0.10281	0	0	0	3.74657	0	1.26922	0	0	0	0	0	0	0	0	0	0	0	0	0.0668062	0	0	0.0545014	0.121409	0.0531453	0	0	0	0	0	0	0
ENSG00000249628	4.65854e-29	5.77615e-27	195.472	3.31579	58.952	up	chr12	HAVANA	gene	1500525	1507318	-	lincRNA	RP3-340I3.1	level 2; havana_gene OTTHUMG00000168151.1;	0	0.0223457	0.036096	0.0121976	0	0.0443506	0.044296	0.0139782	0.0157751	0.0466456	0	0.043618	7.13099	0.160157	0.0925504	0.0356959	0.0151725	0.21906	0.0141928	0.28755	0.0768629	0.0761569	0	0	0	0.0558727	0.110311	0.0323569	0	0.178565	0.0451153	2.13813	0.0782083	1.26868
ENSG00000236908	2.51973e-13	6.16914e-12	24.6985	2.57895	9.57697	up	chr12	HAVANA	gene	3318718	3325343	+	lincRNA	RP5-1063M23.2	level 2; havana_gene OTTHUMG00000168182.1;	0.0338212	0.114148	0.0662314	0.0191395	0.0744927	0.156743	0.140209	0	0.0371081	0.0488625	0.815261	0.114063	0.0664104	0.215026	0.193767	0.134584	0.0834648	0.226082	0.958947	0.061529	0.120584	0.107615	0.0106131	0.108105	0.148322	0.161877	0.115549	0.0765252	0.0878485	0.194361	0.128101	0.120982	0.500558	0
ENSG00000257048	6.60984e-13	1.55753e-11	4.66332	0.105263	44.3015	up	chr12	HAVANA	gene	3367833	3371346	+	lincRNA	RP11-476M19.2	level 2; havana_gene OTTHUMG00000168183.1;	0	0	0.100292	0	0.120803	0	0	0	0	0.133889	1.03241	0.131501	0	0	0.136006	0	0	0	0	0	0	0	0	0	0	0	0	0	0	0.115885	0.29748	0.453639	2.27355	0
ENSG00000256115	2.39059e-07	2.69815e-06	1.90452	0.157895	12.062	up	chr12	HAVANA	gene	5233997	5243151	-	lincRNA	RP11-319E16.1	level 1; havana_gene OTTHUMG00000168644.1;	0	0	0	0	0	0	0	0	0	0	0	0	0.325523	0	0	0	0	0	0.0847001	0	0	0.104681	0	0.0954041	0	0	0	0.221769	0	0	0	0.233781	0.904139	0
ENSG00000256417	1.25211e-23	9.04368e-22	83.9849	2.84211	29.5503	up	chr12	HAVANA	gene	5290480	5383653	+	lincRNA	RP11-1038A11.3	level 2; tag overlapping_locus;havana_gene OTTHUMG00000168645.1;	0	1.24317	4.33333	0.292705	0	6.25384	0	1.8945	6.41975	0	0.903942	4.45961	1.53134	0.721614	3.03003	0.846071	0.112051	1.43851	3.92559	0	0.415743	0.0908573	1.10923	2.53165	3.34176	1.03592	0.504731	4.73256	0.183157	0	0	2.02567	2.7276	0.796524
ENSG00000256218	1.3883e-08	1.87346e-07	3.52261	0.315789	11.1549	up	chr12	HAVANA	gene	5366048	5367774	-	lincRNA	RP11-1038A11.2	level 2; havana_gene OTTHUMG00000168647.1;	0	0	0.0176768	0.0180115	0	0.0326712	0	0	0	0	0.400956	0.10736	0	0	0.159192	0	0	0	0.0208935	0	0.0227093	0	0	0.0226382	0.0185256	0	0	0	0	0	0	0	0.410776	0
ENSG00000255983	7.83344e-21	4.40534e-19	24.7337	0.789474	31.3293	up	chr12	HAVANA	gene	5388589	5406651	+	lincRNA	RP11-1038A11.1	level 2; havana_gene OTTHUMG00000168648.1;	0	0	0.0905266	0.0231638	0	0.817703	0	0.105325	1.26124	0	0.353699	0.552348	0.250861	0.121734	0.75938	0.337056	0.0286148	0.360618	0.857522	0	0.0876495	0	0.228413	0.116553	0.285103	0.0527876	0.0231459	0.336958	0	0	0.021348	0.0729554	0.821171	0.415909
ENSG00000219410	0.00037821	0.00235116	38.7739	17.4737	2.21899	up	chr12	HAVANA	gene	6663260	6672069	+	bidirectional_promoter_lncRNA	RP4-761J14.8	level 2; havana_gene OTTHUMG00000169194.3;	0.202408	0.313606	0.3899	1.05792	0.583692	1.20696	0.421063	0.976582	0.460743	0.585011	2.48967	1.26228	0.568368	0.773749	3.00968	0.392021	0.639141	1.39569	1.26817	0.566535	0.743231	0.217797	0.37453	0.520504	0.354859	0.197702	1.09591	0.692836	0.362187	0.255805	0.964609	0.489168	0.625618	0.900946
ENSG00000257084	0.00275299	0.0136686	43.0101	22	1.955	up	chr12	HAVANA	gene	6963246	6964447	+	lincRNA	U47924.27	level 1; tag ncRNA_host;tag overlapping_locus;havana_gene OTTHUMG00000169234.1;	9.84661	1.98003	3.52296	4.35572	3.67491	10.6436	0	2.44177	6.96549	13.4785	15.8228	9.93747	3.00302	9.70843	5.86971	5.94121	3.73193	6.00912	10.1159	8.29224	7.03443	4.71698	6.95502	11.0833	1.41296	2.54021	4.13533	10.1836	11.0822	5.72699	6.43077	5.44032	8.71496	10.6206
ENSG00000215241	0.0117383	0.0474453	58.5176	34.9474	1.67445	up	chr12	HAVANA	gene	8235415	8242564	+	lincRNA	RP11-266K4.9	level 1; havana_gene OTTHUMG00000168640.1;	2.1275	0.180806	0.627349	1.78301	0.279353	7.64658	0.189328	1.01868	4.77889	1.069	5.18173	1.95731	0.552123	1.3308	8.40305	1.10396	0.550212	1.1183	3.4599	1.34317	12.4523	0.524718	0.500127	1.46959	2.20133	2.44673	2.25142	2.33332	0.895062	0.763362	0.370707	0.953995	4.09931	1.30767
ENSG00000256155	2.65447e-09	3.94568e-08	13.3015	2.31579	5.74383	up	chr12	HAVANA	gene	10358464	10361045	-	lincRNA	RP11-277P12.9	level 2; havana_gene OTTHUMG00000168573.1;	0	0	0	0.460862	0	0.650214	0	0	0.242337	0	0	1.31965	0.263007	0.24302	0.228268	0.345686	0	0.0968522	0.102953	0	0.116825	0.225966	0.571234	0.7034	0.273492	0	0.0889862	2.03364	0	0	0	0	0.0799993	0
ENSG00000256039	0.00194047	0.0100639	196.191	101	1.94248	up	chr12	HAVANA	gene	10553363	10558049	+	lincRNA	RP11-291B21.2	level 2; havana_gene OTTHUMG00000168797.1;	0.768521	0.437277	2.97484	2.79063	0.783837	0.596541	15.0316	3.17327	0.173074	1.83236	2.07111	1.79643	1.72591	10.6046	1.22183	0.297599	5.07624	8.37144	0.608187	6.21588	0.055956	3.23909	1.81027	6.70922	2.82992	2.74953	1.00715	4.60134	3.03269	10.7647	0.446207	0.277522	0.674591	6.23434
ENSG00000257004	9.71241e-05	0.000690961	2.19598	0.526316	4.17236	up	chr12	HAVANA	gene	12668982	12685075	+	lincRNA	RP11-180M15.3	level 2; havana_gene OTTHUMG00000168706.1;	0	0	0	0	0	0	0	0	0	0	0	0	0	0	1.42987	1.04306	2.6528	0	0	0	0	0	0	0	0	0	0	0	0	0	0	0	0	1.42569
ENSG00000180861	2.00524e-29	2.55943e-27	99.1809	1.68421	58.8887	up	chr12	HAVANA	gene	13371089	13387167	-	lincRNA	C12orf36	level 2; havana_gene OTTHUMG00000167562.3;	1.95619	0	0.104445	0.49172	0.19542	0.875462	0	0.0605448	0.0955076	1.72382	0.176796	0.439315	0.0628098	4.06608	0.0133519	0.376953	0.0131412	0.638824	0.619779	0.0386008	0.0454896	0.0263671	0.070163	0	0.397158	0	0	11.7811	0.0403523	0.0973104	0	0.0333465	0.154366	3.50105
ENSG00000256084	0.00128163	0.00698214	13.0151	5.94737	2.18838	up	chr12	HAVANA	gene	14216590	14221297	+	lincRNA	RP11-134N1.2	level 2; havana_gene OTTHUMG00000168653.1;	0.0824106	0.446289	0.33872	0.361471	0.159213	1.6697	0.0859841	0	0.4736	0.089333	0.58925	0.776471	0.486091	6.38102	0.0899738	0.136858	0.173276	0.231534	0	0.464488	0.915098	0.712175	0.0759032	0	0.0722334	0	0.493314	0.094346	0	0	0.0656541	0	4.95693	0.0922092
ENSG00000255910	3.80611e-10	6.28629e-09	29.1508	4.78947	6.08642	up	chr12	HAVANA	gene	19775451	20009937	+	lincRNA	RP11-405A12.2	level 2; tag overlapping_locus;havana_gene OTTHUMG00000168939.1;	2.38751	0.105683	0.112606	0.17833	0.721457	2.8653	0	0	2.12317	0	0	0.425562	0.861981	3.11734	0	0	0.143591	0	0.0674833	0.0636654	0.300696	0.220246	0	0	0.119592	0.466422	0.0583176	0.0778452	0.0732296	0	4.40741	0.123665	0.210821	0
ENSG00000256287	2.54981e-11	4.94356e-10	23.8995	3.15789	7.56817	up	chr12	HAVANA	gene	20014780	20098868	+	lincRNA	RP11-664H17.1	level 2; havana_gene OTTHUMG00000168941.1;	0.547918	0	0.293499	0.168065	0.182798	1.29948	0	0	2.87639	0	0	0.795321	0.154507	1.99114	0.408937	0.152655	0.575761	0	0	0	0	0	0.164585	0	0	0	0	0.213223	0	0	11.3559	0	0.842041	0
ENSG00000256499	1.03232e-07	1.23244e-06	9.65327	2.05263	4.70287	up	chr12	HAVANA	gene	20120980	20129813	-	lincRNA	CTC-465D4.1	level 2; havana_gene OTTHUMG00000168914.1;	0	0	0	0	0	0.065454	0	0	0	0	0	0	0	0.0971283	0	0	0	0	0	0	0	0	0	0	0	0	0	0	0	0	0	0	0.0647459	0.0940168
ENSG00000256995	9.12052e-23	6.12062e-21	26.4523	0.684211	38.661	up	chr12	HAVANA	gene	22699859	23174125	+	lincRNA	RP11-114G22.1	level 2; tag overlapping_locus;havana_gene OTTHUMG00000169009.6;	0	0	0	3.55421	0	1.63681	0	0	0	0	20.5768	5.77625	0.61372	0	0.10611	0.166017	0	0.613122	1.81174	0	0	0	0.229312	5.51949	0.0327301	0	0.990346	0	0.0201793	0.0178474	0.165266	3.48079	5.15395	0.319147
ENSG00000256923	5.3966e-09	7.71011e-08	4.01005	0.368421	10.8844	up	chr12	HAVANA	gene	22742582	22743091	+	lincRNA	RP11-449P1.1	level 2; tag overlapping_locus;havana_gene OTTHUMG00000169010.1;	0	0	0	0.701895	0	0	0	0.181302	0	0	0.91446	1.03656	0.160847	0	0	0	0	0.347679	0.759391	0	0	0	0	0.449787	0.167187	0	0	0	0	0	0	0	0.730452	0
ENSG00000256321	2.87647e-19	1.36674e-17	11.4673	0.263158	43.5759	up	chr12	HAVANA	gene	23099368	23191587	+	lincRNA	RP11-153K16.1	level 2; tag overlapping_locus;havana_gene OTTHUMG00000169025.2;	0	0	0	0.847252	0	0.413832	0	0	0	0	1.36429	0.437607	0.0381154	0	0.0243845	0	0	0.0648105	0.162631	0	0	0	0.133534	0.179284	0	0	0.140564	0	0	0	0.0654705	0.754377	0.861204	0
ENSG00000226397	2.7543e-09	4.0837e-08	4.68342	0.684211	6.84499	up	chr12	HAVANA	gene	24993424	25006403	-	lincRNA	C12orf77	level 2; havana_gene OTTHUMG00000170185.3;	0.113125	0.0192034	0	0.186296	0	0.0740485	0	0.0240045	0	0	0.0671396	0.130271	0	0	0	0.0204751	0	0.0704633	0	0	0.164944	0	0.0231439	0	0.0216504	0.172347	0.0676427	0	0.0266742	0.0713406	0	0.0221474	0	0.070026
ENSG00000256513	0.0107756	0.0441954	0.603015	0.105263	5.72864	up	chr12	HAVANA	gene	28821975	28825831	-	lincRNA	RP11-977P2.1	level 2; havana_gene OTTHUMG00000169144.1;	0	0	0	0	0	0	0	0	0	0	0	0	0	0	0	0	0	0	0	0	0.632516	0	0	0	0	0	0	0	0	0	0	0	0	0
ENSG00000235884	1.13376e-09	1.76984e-08	79.598	16.1053	4.94236	up	chr12	HAVANA	gene	30795681	30802711	+	lincRNA	RP11-77I22.3	level 2; havana_gene OTTHUMG00000169309.1;	0.223794	0.239253	0.34436	0.171841	0.131426	1.46919	6.2634	0.0870871	0	0.169752	0.292134	0.500763	0.252232	0.0250792	0.379759	2.88105	0.100507	2.23803	0.0221354	1.79051	0.36159	0.428463	0.472962	0.432031	0.537769	0.130774	2.02089	1.45485	0.0967581	4.34787	0	0.849141	0.122609	0.826472
ENSG00000256232	3.03925e-10	5.08259e-09	11.9598	1.78947	6.68342	up	chr12	HAVANA	gene	31363481	31369301	-	lincRNA	RP11-771K4.1	level 2; havana_gene OTTHUMG00000169033.1;	0.153704	2.94168	0.0424978	0.177183	0	0.318155	0	0	0.346147	0	0.0609151	0.422689	0.215738	0	0	0	0	0	0	0	0	0.0548999	0	0	0.0449194	0.149974	0	0	0	0.0487091	0.121693	0.0462536	0.833318	0
ENSG00000257261	0.000806787	0.00463631	84.1106	39	2.15668	up	chr12	HAVANA	gene	46383679	46876159	+	lincRNA	RP11-96H19.1	level 2; tag overlapping_locus;havana_gene OTTHUMG00000169473.2;	5.60047	12.2614	12.8281	5.38607	4.85728	2.74747	12.3722	11.8176	15.0046	7.70961	4.27066	6.27177	9.17578	10.3148	3.09857	2.63894	1.95247	5.65218	7.48333	7.4436	4.77503	4.9432	2.68053	4.90826	4.97514	11.6563	16.1626	5.49285	11.0103	4.04266	6.23352	6.15314	10.6323	7.29632
ENSG00000257496	0.00771502	0.033171	9.72362	5.31579	1.8292	up	chr12	HAVANA	gene	46384233	46386991	-	lincRNA	RP11-474P2.4	level 1; havana_gene OTTHUMG00000169474.1;	0.207998	0.24096	0	0.184345	0	0.0812768	0.32705	0.199545	0.242337	0.225588	0.248311	0	0.175338	0.12151	0.57067	0	0.21837	0.193704	0.411812	0	0	0	0.190411	0	0.273492	0.101834	0	0.119626	0	0.0979664	0.0832346	0.190245	0.0799993	0.117283
ENSG00000257924	4.08573e-13	9.83673e-12	28.0101	3.26316	8.58373	up	chr12	HAVANA	gene	47353754	47369935	+	lincRNA	RP11-493L12.5	level 2; havana_gene OTTHUMG00000169663.1;	0.336764	0.693202	0.457674	1.09871	0.219059	0.0878298	0.943106	0.645478	2.62867	0.12179	0.134108	0.238267	0.567881	0.921849	0.123447	0	0.471246	0.417312	0.111168	0.74796	0	1.46662	0.410174	0.38155	0.688898	0	2.69019	0.517395	0.958312	0	0.270036	0	0.258862	0.253934
ENSG00000257906	1.20775e-11	2.43119e-10	6.78392	0.578947	11.7177	up	chr12	HAVANA	gene	47415008	47420179	+	lincRNA	RP1-90J4.1	level 2; havana_gene OTTHUMG00000169664.1;	0	0	0.34259	0.1272	0	0	0.149055	0	0	0	0	0	0	0.16769	0	0.117428	0	0	0.419816	0.135758	0	0.154682	0	0	0.247446	0	0.483329	0.163409	0	0	0	0	0.108232	0
ENSG00000269514	0.00557191	0.0251027	65.2814	35.6842	1.82942	up	chr12	HAVANA	gene	48198387	48202031	+	lincRNA	RP11-370I10.12	level 2; havana_gene OTTHUMG00000187444.1;	0.191845	0.10675	0.145766	0.0929656	0.267143	0.00705436	0.178417	0.0712596	0.560537	0.405844	0.205739	0.175438	0.0230625	0.44746	0.0392349	0.0757443	0.212604	0.157123	0.424671	0.17434	0.214731	0.242102	0.137694	0.486058	0.11218	0.142237	0.296496	0.308639	0.0692548	0.306366	0.494955	0.122483	0.348797	0.318493
ENSG00000257771	0.0010968	0.00609189	1.50251	0.578947	2.59525	up	chr12	HAVANA	gene	49911953	49930320	+	lincRNA	RP11-70F11.8	level 2; havana_gene OTTHUMG00000169708.2;	0.0673222	0	0	0	0.0100768	0.478051	0	0	0	0.0115692	0	0	0	0	0	0	0	0	0	0	0	0	0	0	0	0.0103911	0	0.0120283	0	0	0	0	0	0
ENSG00000260122	6.82519e-07	7.12711e-06	4.8392	0.947368	5.10804	up	chr12	HAVANA	gene	51809705	51810600	-	lincRNA	RP11-923I11.3	level 2; havana_gene OTTHUMG00000172897.1;	0.687276	1.43e-116	0.430637	1.12414	1.03649	1.10334	0	0.242022	0.307903	0.0365598	1.85309	0.718238	0.26891	0.374253	1.04851	0.844967	0.0372381	0.522444	0.500641	0.30869	0.959327	0.176385	0.374827	0.475637	0.0637332	0.162265	1.6625	0.887265	1.03054	0.827999	0.912937	0.866501	1.39564	0.379333
ENSG00000260473	0.000356006	0.00222775	3.70352	1.31579	2.81467	up	chr12	HAVANA	gene	51815043	51842106	+	lincRNA	RP11-923I11.4	level 2; havana_gene OTTHUMG00000172913.2;	0	0	0	0	0	0	0	0	0	0	0	0	0	0	0.0438363	0	0	0	0	0.0373621	0	0	0	0	0	0	0	0	0	0	0.176154	0	0	0
ENSG00000261586	0.00706076	0.030785	92.201	51.7368	1.78212	up	chr12	HAVANA	gene	51817899	51820150	+	lincRNA	RP11-923I11.6	level 2; havana_gene OTTHUMG00000175692.2;	0.185725	0.210292	0.933684	0.316112	1.11765	0.169653	0.0347647	0.0986391	0.52057	0.0731808	0.0200241	0.308306	0.326829	0.188687	1.30753	0.294022	0.124941	0.0643932	0.484297	0.123173	0.253564	0.143467	0.126935	0.126344	0.0296163	0.0821907	1.37012	0.304752	0.292224	0.129235	0.836493	0.287261	0.262827	0.313585
ENSG00000259887	0.00636697	0.0281585	5.92462	3.21053	1.84537	up	chr12	HAVANA	gene	51848223	51852729	+	lincRNA	RP11-923I11.5	level 2; havana_gene OTTHUMG00000172914.1;	0	0	0	0	0	0	0	0	0	0	0	0	0	0	0	0	0	0	0	0	0	0	0	0	0	0	0	0	0	0	0	0	0	0
ENSG00000257989	0.00833131	0.0354086	7.76382	4	1.94095	up	chr12	HAVANA	gene	52092485	52104297	-	lincRNA	RP1-288H2.2	level 2; havana_gene OTTHUMG00000169614.1;	0	0	0	0	0.122309	0	0	0	0	0	0	0	0	0	0	0	0	0	0	0	0	0	0	0	0	0	0	0	0	0	0	0	0.287565	0
ENSG00000258279	2.3539e-10	4.00071e-09	12.5427	1.94737	6.44085	up	chr12	HAVANA	gene	52164115	52223804	+	lincRNA	LOC283404	level 2; havana_gene OTTHUMG00000169627.3;	0	0	0.0990088	0.0340999	0	0.338092	0	0.384535	0.354503	0	0.0471058	0	0.300485	0.0896592	0.128612	0	0.167348	0.0751419	0.117672	0.0730634	1.59264	0.974367	0.629036	0.472674	0.243388	0	0	0.314731	0.0427492	0	0.0313233	0	0.0307628	0.218401
ENSG00000257137	9.85965e-05	0.000700288	4.21106	1.31579	3.2004	up	chr12	HAVANA	gene	52205556	52213583	-	lincRNA	RP11-845M18.3	level 2; havana_gene OTTHUMG00000169626.2;	0	0.0429432	0.0458715	0	0	0.0788649	0	0	0.17301	0	0.0369644	0	0	0.180833	0	0	0	0	0	0.0513747	0.0606035	0.132766	0.092495	0.0335682	0	0	0.139591	0	0.343125	0	0	0	0.12054	0
ENSG00000260597	2.05432e-15	6.41755e-14	41.8442	4.36842	9.5788	up	chr12	HAVANA	gene	54019910	54022589	+	lincRNA	AC012531.25	level 2; tag overlapping_locus;havana_gene OTTHUMG00000173080.1;	0.076719	0.149361	0.375425	0.184642	0	0.365489	0	0.137051	0.0982991	0.0138549	0	0.258922	0.0968448	0.15686	2.40452	0.0636138	0.0135217	0.0610263	0.227642	0.0814709	1.35502	0.0271339	0.0842204	0.136357	0.201867	0.261356	0.0982931	0.11529	0	0	0.0301417	0.331723	0.687096	0.0697444
ENSG00000248265	1.16336e-11	2.34455e-10	19.3769	2.42105	8.0035	up	chr12	HAVANA	gene	54058254	54122234	+	lincRNA	RP11-834C11.3	level 2; tag overlapping_locus;havana_gene OTTHUMG00000160034.1;	0.0174847	0.696739	0.0789393	0.0575311	0.015839	0.552472	0	0.0342699	0.0750312	0.0183832	0.0101305	0.239802	0.0494647	0.0654121	0.136982	0.0417748	0.00888372	0.0240767	0.0664451	8.23e-23	0.25199	0.00906649	3.64e-24	0.180917	0.0855671	0.0408564	0.0860656	0.0378213	0.0373485	0.0164009	0.0199799	0.0957427	0.251556	0.0187504
ENSG00000249388	6.951e-06	6.14985e-05	3.55276	0.789474	4.50017	up	chr12	HAVANA	gene	54082118	54102693	+	lincRNA	RP11-834C11.6	level 2; tag overlapping_locus;havana_gene OTTHUMG00000160029.1;	0.11732	0.0905336	0.0955434	0.104644	0.114673	0.0918589	0	0.224736	0.137768	0.127318	0	0.249558	0.0989306	0	0	0	0	0	0	0	0.132723	0.383714	0.321108	0	0	0.34497	0.100433	0	0.750724	0	0	0.215397	1.71279	0
ENSG00000250432	0.000418752	0.002574	1.9598	0.578947	3.38511	up	chr12	HAVANA	gene	54085132	54125992	-	lincRNA	RP11-834C11.5	level 1; tag ncRNA_host;havana_gene OTTHUMG00000160026.1;	2.34107	0.000704	0.629761	0.458654	0	1.27265	0	0.2289	3.54193	0.536934	0.50104	2.54919	0	0	0.45669	0	0	0	0.20694	0.485177	0.246185	1.66493	0.854299	1.08058	0.380249	0	0	0.152238	0.449578	0.446438	0.859412	1.06728	0.732128	1.13511
ENSG00000260470	0.000323578	0.00204201	11.7688	4.94737	2.37881	up	chr12	HAVANA	gene	54145069	54147225	-	lincRNA	RP11-834C11.11	level 2; havana_gene OTTHUMG00000172878.1;	0.0979306	0.0254124	0.150456	0.0694332	0	0.21445	0	0.0317878	0.143729	0	0.0387128	0.0993194	0.0961559	0.0547054	0.491485	0.0812076	0.0345101	0.0622583	0.048431	0.0148801	0.297558	0.0346673	0	0	0.014315	0.0953406	0.125477	0.0552309	0.1236	0.015618	0.0256681	0.0730676	0.127047	0
ENSG00000258001	0.00256921	0.0128809	1.59296	0.578947	2.75148	up	chr12	HAVANA	gene	57431116	57433935	+	lincRNA	RP11-756H6.1	level 2; havana_gene OTTHUMG00000169993.1;	0	0	0	0.0969373	0	0	0	0	0.127512	0	0	0	0	0	0	0	0	0	0	0.311152	0	0	0	0	0	0	0	0	0	0	0	0	0	0
ENSG00000258231	0.000214774	0.00141451	1.87437	0.421053	4.45163	up	chr12	HAVANA	gene	58544124	58813060	+	lincRNA	RP11-362K2.2	level 1; havana_gene OTTHUMG00000169963.2;	0.193359	0	0.155095	0	0	0.765551	0	0	0	0	0.465386	0	0	0	0	0.323578	0	0	0	0.0389208	0.112656	0	0.0244845	0	0	0	1.16204	0	0	0	0	0.364398	0.148692	0
ENSG00000250748	1.01579e-08	1.39832e-07	16.3668	3.26316	5.01564	up	chr12	HAVANA	gene	65466820	65642372	-	lincRNA	RP11-230G5.2	level 2; havana_gene OTTHUMG00000168872.1;	0	0	0.179448	0.076744	0	0.150569	1.08049	0	0	0	0	0.12527	0	0	0.1333	0.333562	0	0.0479194	0	0.328796	1.51184	0.217406	0	0	0	0	0.314423	0	0	3.83544	0	0	0	0.0810687
ENSG00000256268	1.40209e-12	3.15946e-11	21.9849	2.52632	8.70237	up	chr12	HAVANA	gene	65602869	65612997	+	lincRNA	RP11-221N13.3	level 1; havana_gene OTTHUMG00000168899.1;	0	0	0.612214	0.07837	0.0925186	1.15983	5.20707	1.53223	0	0.103403	0	0.200893	0	0	0.194764	0.943742	0	0	0	1.64952	7.44761	2.39291	0.0875088	0	0	0	2.23198	0.321087	0	2.86908	0	0.834948	0	0.107211
ENSG00000255970	0.00888314	0.0374816	6.01005	3.36842	1.78423	up	chr12	HAVANA	gene	67709047	67729475	-	lincRNA	RP11-43N5.1	level 2; havana_gene OTTHUMG00000169091.1;	0.0430364	0.0251406	0.0270932	0.0182615	0.0203087	0.0249293	0	0	0	0.0233159	0.0255087	0.0217659	0.00905402	0.0239734	0.0462249	0.0267626	0.0113797	0.0308274	0.0638488	0.00978444	0.0345145	0.0114099	0.0101302	0.0343795	0	0.0209416	0.0183789	0.0727246	0	0.0412235	0.0507049	0	0.0670515	0.0117286
ENSG00000255772	1.04688e-09	1.64109e-08	12.0251	2.26316	5.31343	up	chr12	HAVANA	gene	67929235	67970017	+	lincRNA	GS1-410F4.4	level 1; havana_gene OTTHUMG00000169106.1;	0	0	0	0	8.92994	0	0	0	0	0	0	0	0.143881	0	0.139398	0	0	0	0	0	0	0	0.22999	0	0	0	0	0	0	0	0	0	0	0.143571
ENSG00000247363	0.000622338	0.00367448	34.7236	15.3684	2.25941	up	chr12	HAVANA	gene	68674371	68687755	-	lincRNA	RP11-637A17.2	level 2; havana_gene OTTHUMG00000169264.1;	0.185324	0.197043	0.973114	0.374788	1.45549	0.0705588	0.108381	0.266091	0.148569	0.121099	0.983078	0.299185	0.386837	0.624836	0.120369	0.261696	0.294597	0.446586	0.972497	0.0768782	0.0678464	0.281924	0.682159	0.428345	0.938682	0.351971	0.590768	0.232384	0.204682	0.303125	0.0945807	0.339366	0.474558	0.21445
ENSG00000257507	0.00178827	0.00939053	1.76382	0.578947	3.0466	up	chr12	HAVANA	gene	69449470	69460724	+	lincRNA	RP11-956E11.1	level 1; havana_gene OTTHUMG00000169359.1;	0	0	0	0	0	0	0	0	0	0	0	0	0	0	0	0	0	0	0.381963	0	0	0.424747	0	0	0	0	0	0	0	0	0	0	0	0
ENSG00000257265	7.49166e-14	1.96542e-12	4.08543	0.105263	38.8116	up	chr12	HAVANA	gene	71007773	71032083	-	lincRNA	CTD-2021H9.1	level 2; havana_gene OTTHUMG00000169539.1;	0	0	0.364863	0	0	0	0	0	0	0	0.133622	0	0	0	0	0	0	0	0.221534	0	0.126173	0	0	0	0	0	0	0	0	0	0	0	0	0
ENSG00000257454	1.46888e-09	2.26177e-08	2.61809	0.157895	16.5812	up	chr12	HAVANA	gene	71034122	71104526	-	lincRNA	CTD-2021H9.2	level 2; tag overlapping_locus;havana_gene OTTHUMG00000169540.1;	0	0	0.496491	0	0.107914	0	0	0	0	0	0	0	0	0	0	0	0	0	0.10958	0	0	0	0	0	0	0	0	0	0	0	0	0	0	0
ENSG00000258053	3.20396e-19	1.51544e-17	16.9045	0.631579	26.7655	up	chr12	HAVANA	gene	71047402	71118247	-	lincRNA	CTD-2021H9.3	level 2; tag overlapping_locus;havana_gene OTTHUMG00000169541.1;	0	0	2.81899	0	0.400585	3.19832	0	0.306261	0.985746	0	1.70639	0.120918	1.25708	0.0329748	2.71935	0.0213895	0	0.90159	1.24113	0.0065078	1.4415	0	1.04439	2.79543	0.659873	0.517509	0.029366	0.793347	0.220002	4.30441	0.00823877	0.00672503	0.188348	0
ENSG00000257515	3.53807e-08	4.5159e-07	2.75879	0.210526	13.1043	up	chr12	HAVANA	gene	71709171	71710374	-	lincRNA	RP11-498M15.1	level 2; havana_gene OTTHUMG00000169571.1;	0	0	0	0	0.192367	0.696008	0.103685	0	0	0	0	0	0	0	0	0.575878	0	0.0923331	0	0	0	0	0	0.11128	0	0	0.0847143	0	0	0	0	0	0	0.668814
ENSG00000251138	8.17585e-25	6.50712e-23	24.6382	0.263158	93.6251	up	chr12	HAVANA	gene	74133166	74402535	-	lincRNA	RP11-81H3.2	level 2; tag overlapping_locus;havana_gene OTTHUMG00000169693.2;	1.1386	0.116744	7.82569	0.0556366	1.39058	0.515772	0	0.128103	4.01374	0	14.0319	0	0.288594	1.05374	0	0	0.425807	0	0	0.812953	1.13163	0.373758	0	0	0	0	0.493727	0	1.48258	0.906956	0	2.30898	4.67441	0
ENSG00000258077	1.29433e-13	3.27519e-12	42.5779	4.73684	8.98867	up	chr12	HAVANA	gene	75563202	75984015	-	lincRNA	RP11-114H23.1	level 1; tag ncRNA_host;tag overlapping_locus;havana_gene OTTHUMG00000169765.4;	0.255897	0.771439	0.752684	0.296709	5.0637	1.99229	0.75318	0	3.53593	0.149856	0.1646	0.337438	0.112127	0	0	1.09625	0	0	0.131678	0.873979	0	2.90447	0.0639265	0	0.0560814	1.26969	0.719779	0.437619	0	5.41206	0.968935	0	1.97231	0
ENSG00000258088	6.42043e-14	1.68949e-12	24.2814	2.26316	10.729	up	chr12	HAVANA	gene	75694010	75698816	-	lincRNA	RP11-114H23.2	level 2; tag overlapping_locus;havana_gene OTTHUMG00000169779.1;	0.194339	0.301181	0.42817	0.169079	3.29738	1.10809	0.336713	0	2.87034	0	0.15419	0.403461	0	0	0	0.860282	0.1364	0	0	0.543283	0	1.39313	0	0	0.0567869	0.442838	0.166134	0.221604	0.0695774	2.15013	0.462831	0	1.00151	0.0720148
ENSG00000257329	0.00452517	0.0209829	0.547739	0.0526316	10.407	up	chr12	HAVANA	gene	75964440	75967062	+	lincRNA	RP11-290L1.5	level 1; tag overlapping_locus;havana_gene OTTHUMG00000169781.1;	0	0	0.944111	0	0	0	1.30325	0	0	0	0	0	0	0	0	0	0.316807	0	0	0	0	0	0	0	0	0	0	0	0	0	0	0	0	0
ENSG00000257219	9.2119e-05	0.000658593	26.5025	10.5263	2.51774	up	chr12	HAVANA	gene	76259839	76305131	+	lincRNA	RP11-54A9.1	level 2; havana_gene OTTHUMG00000169875.1;	1.17651	0.611078	1.36261	1.1486	1.45417	1.8464	0	0.428167	1.6973	1.20771	0.298854	0.647079	1.00721	1.08667	0	1.16596	1.01521	0.103242	0.549863	0.119163	2.84491	0.846112	0.635382	0.124079	0.897467	2.19359	3.56068	3.06894	0.23705	0.929919	1.08231	2.72384	0.327835	0.57475
ENSG00000257526	0.00689785	0.0301403	4.53266	2.26316	2.0028	up	chr12	HAVANA	gene	76562294	76615567	+	lincRNA	RP11-20E24.1	level 2; tag overlapping_locus;havana_gene OTTHUMG00000169877.2;	0	0	1.51634	7.1909	0	0.857395	2.31751	2.00105	2.50922	0	0	0	0	0	0	2.70146	0	0	0	0	2.67357	0	0	0	0.913733	0	2.63856	1.19514	0	0	2.02228	0	0.859573	0
ENSG00000257837	0.00443571	0.0206189	1.63819	0.473684	3.4584	up	chr12	HAVANA	gene	82505211	82506188	-	lincRNA	RP11-263K4.4	level 2; havana_gene OTTHUMG00000170254.1;	0	0	0	0	0	0	0	0	0	0	0	0	0	0	0	0	0	0	0	0	0	0	0	0	0	0	0	0	0	0	0	0	0	0
ENSG00000257431	0.00347908	0.0167307	9.46231	4.21053	2.2473	up	chr12	HAVANA	gene	82512677	82515817	+	lincRNA	RP11-263K4.3	level 2; havana_gene OTTHUMG00000170255.1;	1.62123	0	0	0	0.0101331	0.0165848	0	0	0.023552	0.0581681	0.0381831	0.0108601	0	0	0	0.00890226	0.022712	0.0205088	0	0.00976393	0.0114807	0	0	0	0	0.010449	0	0.0362863	0.0232496	0	0.00843314	0	0.016728	0.0117041
ENSG00000258815	1.37147e-24	1.06757e-22	27.8442	0.473684	58.7822	up	chr12	HAVANA	gene	85318060	85342912	+	lincRNA	RP11-408B11.2	level 2; havana_gene OTTHUMG00000170606.1;	0	0	0.39513	0	0	6.27823	0	1.39492	0	0	3.77456	1.94041	1.3312	0	8.29764	0	0	4.3914	11.5498	0	1.78953	0	1.328	5.81008	7.87891	4.40468	0	4.34541	0	0	0	0.892725	8.58108	4.27106
ENSG00000257194	2.76035e-05	0.000218562	4.76382	1.52632	3.12112	up	chr12	HAVANA	gene	90107739	90112779	+	lincRNA	RP11-567C2.1	level 2; havana_gene OTTHUMG00000170042.3;	0	0.0725556	0.46581	0	0	0.0362575	0.145222	0	0	0	1.22207	0	0	0.159087	0	0.0775564	0.0492802	0.0883917	0	0	0	0	0.130549	0	0	0	0.0798831	0	0	0.133409	0	0	0.543316	0
ENSG00000257893	1.19654e-14	3.41431e-13	8.46231	0.526316	16.0784	up	chr12	HAVANA	gene	91877391	91880655	+	lincRNA	RP11-587P21.2	level 2; havana_gene OTTHUMG00000170089.2;	0	0.0260086	0	0	0	0	0	0	0	0	8.22528	0.0684341	0	0.0377134	0.108386	0	0	0	0.0331012	0.0307439	0	0	0.56316	0	0	0	0	0	0	0	0	0.0300836	0	0.0367799
ENSG00000258131	0.000987388	0.00555153	0.693467	0.0526316	13.1759	up	chr12	HAVANA	gene	96985656	97185609	+	lincRNA	RP11-541G9.1	level 2; tag overlapping_locus;havana_gene OTTHUMG00000170121.1;	0	0	0	0	0	0	0.210112	0	0	0	0.478819	0	0	0	0	0	0	0	0.0992803	0	0	0	0	0	0	0	0	0	0	0	0	0	0	0
ENSG00000257193	6.82895e-14	1.79337e-12	7.18593	0.578947	12.4121	up	chr12	HAVANA	gene	104170395	104177659	+	lincRNA	RP11-818F20.4	level 2; havana_gene OTTHUMG00000170177.1;	0	0	0	0	0	0	0	0	0	0	0	0	0	0	0	0	0	0.34008	0	0	0	0	0	0	0	0	0	0	0	0	0	0.348152	0	0
ENSG00000257859	5.29516e-06	4.77078e-05	19.7889	5.89474	3.35705	up	chr12	HAVANA	gene	105704203	105744062	+	lincRNA	RP11-266E14.1	level 2; havana_gene OTTHUMG00000169725.1;	0.0137979	0.93474	0.0694287	0.0703551	0.0260701	1.28294	0	0	0.123724	0.0149509	0.136817	0.384412	0.26708	0.0153958	0.138607	0.244881	0.0145901	0.0984571	0.0682362	0	0.19343	0	0.0129791	0.0147231	0	0.374777	0.0353567	0.468254	0.029865	0.0991633	0.0841947	0.222253	0.927177	0
ENSG00000249550	7.95799e-32	1.24078e-29	110.161	1.36842	80.5021	up	chr12	HAVANA	gene	113679459	113773683	-	lincRNA	RP11-438N16.1	level 2; havana_gene OTTHUMG00000169644.1;	0	0.145051	0.170416	2.65431	0.108929	5.00002	11.5275	1.64991	0	0	4.54429	0.998025	1.74112	0.887766	1.13804	0.032814	0	9.09905	7.40467	0	0.348325	8.95508	1.02915	6.06991	4.94681	0.0743567	7.29574	0.11466	0	0.233654	0	1.41169	11.131	0
ENSG00000257683	3.77866e-07	4.11582e-06	2.54271	0.315789	8.05193	up	chr12	HAVANA	gene	115810359	115886137	-	lincRNA	RP11-110L15.2	level 2; tag ncRNA_host;havana_gene OTTHUMG00000169403.1;	0	0	0	0	0	0	0	0	0	0	0	0	0	0	0	0	0	0	0	0	0	0	0	0	0	0	0	0	0	0	0	0.122362	0.20378	0
ENSG00000258346	2.12909e-16	7.43128e-15	21.1256	1.26316	16.7245	up	chr12	HAVANA	gene	116368764	116389471	+	lincRNA	RP11-148B3.2	level 2; havana_gene OTTHUMG00000169463.1;	0	0.071302	0.226851	0	0.178788	0	0.385773	0	0	0	0	0	0	0.107137	0	0.153231	0	0	0	0	0	0	0	0	0	0	0	0.105831	0.0986843	0	0	0	0.568357	0
ENSG00000258018	5.95873e-19	2.75339e-17	12.4121	0.315789	39.3049	up	chr12	HAVANA	gene	116517858	116518820	+	lincRNA	RP11-148B3.1	level 2; havana_gene OTTHUMG00000169394.1;	0	0	0	0	0	0.218556	0	0.717574	0	0	0	0	0.0786782	0	0.510933	0.310171	0	1.3948	6.744	0.0881292	1.25126	0	0	0.313627	2.04564	0	0	0.428535	0	0	0	0.085148	0	0.524362
ENSG00000257883	1.91005e-19	9.2787e-18	90.9799	5.31579	17.115	up	chr12	HAVANA	gene	116661582	116698065	+	lincRNA	RP11-497G19.1	level 2; havana_gene OTTHUMG00000169385.1;	0	0.196171	14.7661	0	0	0.0392451	0	0	17.6422	0	0.0601141	0.052127	0.0425819	19.6021	0	0	0.0532981	0	0	0	0	0	0	0	0	0	0	0	0.108846	0	0	0.0912806	25.9668	0
ENSG00000257654	1.56667e-14	4.42681e-13	26.3266	2.52632	10.421	up	chr12	HAVANA	gene	116698336	116703130	+	lincRNA	RP11-497G19.2	level 2; havana_gene OTTHUMG00000169386.1;	0	0	7.99168	0	0	0	0	0	9.39357	0.309857	0	0	0	7.02684	0	0	0	0	0	0	0	0	0	0	0	0	0	0	0	0	0	0	14.7877	0
ENSG00000255856	2.50754e-05	0.000200034	2.30653	0.526316	4.38241	up	chr12	HAVANA	gene	122007434	122020063	-	lincRNA	RP11-87C12.5	level 2; havana_gene OTTHUMG00000168950.2;	0.0604012	5.94e-13	8.66e-21	0.315738	1.04e-17	0.0519611	0	4.86e-20	9.03e-25	3.35e-14	1.65e-22	0.0638801	0.0516409	0	0.138499	1.81e-18	1.54e-14	0.108849	0.237395	6.57e-11	5.15e-13	0.126073	0.122273	0.125379	0.108269	1.22e-21	0	2.57e-20	3.79e-26	0	0.050492	0.0586821	0.0444776	0.131268
ENSG00000247373	0.00526562	0.0239195	47.4925	26.9474	1.76242	up	chr12	HAVANA	gene	123575891	123585115	-	lincRNA	RP11-486O12.2	level 2; havana_gene OTTHUMG00000168693.2;	0.11042	0.100058	0.076948	0.125041	0.295148	0.170415	0.151144	0.214829	0.344729	0.419744	0.152839	0.26073	0.154675	0.349527	0.336622	0.0456625	0.155634	0.507682	0.801562	0.0671624	0.0592255	0.195291	0.0517686	0.1967	0.241738	0.465177	0.125406	0.373592	0.0994876	0.194502	0.217356	0.099019	0.358505	0.301875
ENSG00000249267	1.93272e-08	2.55064e-07	31.7337	7	4.53338	up	chr12	HAVANA	gene	125958688	125983374	-	lincRNA	RP5-916L7.1	level 2; havana_gene OTTHUMG00000168492.1;	0.185314	0	0	0.0289929	0.0228315	0.00506382	0	0.019197	0	0	0	0.134301	0.800853	0.132905	0.670959	0	0	0.190665	0.0882497	0	0.0715424	0	0.353113	0.00696973	0.054182	0.270956	0	0.807524	0.0833885	0.292812	0.0131289	0.0611445	0.0270726	0.123949
ENSG00000214043	2.32068e-06	2.22072e-05	4.83417	1.26316	3.82705	up	chr12	HAVANA	gene	126442481	126472790	+	lincRNA	RP5-944M2.3	level 2; havana_gene OTTHUMG00000168469.1;	0	0	0	0	0	0	0	0.0586577	0	0.0822142	0.18019	0	0.0420959	0	0	0	0.164031	0	0	0.0919633	0	0	0	0	0.0219267	0	0	0	0.0270161	0.133099	0	0.0224319	0	0.0547972
ENSG00000256732	4.42763e-08	5.55465e-07	3.44221	0.421053	8.17525	up	chr12	HAVANA	gene	126610034	126690318	-	lincRNA	RP11-407A16.3	level 2; tag overlapping_locus;havana_gene OTTHUMG00000168473.1;	0	0	0	0	0	0	0	0	0	0	0	0	0	0.192063	0	0	0	0	0	0.465605	0	0	0	0	0	0	0	0	0	0.150024	0	0	0	0
ENSG00000256128	0.00303104	0.0148713	48.6533	27.4737	1.7709	up	chr12	HAVANA	gene	126729787	126772411	-	lincRNA	RP11-173C20.2	level 2; havana_gene OTTHUMG00000168480.1;	0.750655	0.303601	2.36357	0.385567	1.55658	0	1.18201	0.192014	0.494093	2.03268	2.02356	0.802453	0.279015	1.48482	0.637326	0.377377	2.5764	2.03593	1.30464	2.03091	0.216446	2.38014	0.645917	1.16699	0.562238	0.408273	1.1078	1.81057	0.605117	2.85315	0.367749	0.614967	2.4156	0.418155
ENSG00000256001	0.00390001	0.0184656	5.52261	2.57895	2.14142	up	chr12	HAVANA	gene	127145072	127146532	-	lincRNA	RP11-575F12.2	level 2; havana_gene OTTHUMG00000168461.1;	0	0	0	2.78468	0	0	0	0	0.151681	0	0	0	0	0	1.40633	0	2.60834	0	0	0	0	1.35695	3.02214	0	4.14457	0	0	0	0	0	0	0.236671	1.96508	0
ENSG00000214039	1.28881e-40	5.12335e-38	130.824	0.263158	497.132	up	chr12	HAVANA	gene	130033454	130045057	-	lincRNA	RP11-474D1.3	level 2; tag overlapping_locus;havana_gene OTTHUMG00000168373.2;	0	1.30469	0	0	0.00881612	0	0	0	0.00780871	0	0	0	0	0	0.0100345	0	0	0	0	0	0.00998586	0	0.00880301	0	0	0.00909412	0	0	1.12467	0.00683996	0	0.276545	3.21192	0
ENSG00000256064	4.78221e-09	6.86623e-08	3.33668	0.263158	12.6794	up	chr12	HAVANA	gene	130419535	130421019	-	lincRNA	RP11-117L5.4	level 2; tag overlapping_locus;havana_gene OTTHUMG00000168386.1;	0	0	0	0	0	0	0	0.19116	0	0	0.241254	0	0	0	0	0	0	0	0	0	0	0	0	0	0	0	0.344623	0	0	0	0	0	0.308324	0
ENSG00000204603	3.18551e-13	7.7518e-12	10.1608	0.842105	12.066	up	chr12	HAVANA	gene	131165011	131212931	+	lincRNA	RP11-638F5.1	level 2; havana_gene OTTHUMG00000168350.1;	0	0	0	0	0	0	0	0	0	0	0	0	0	0	0	0	0	0	0	0.0127368	0	0	0	0	0.0122662	0.25435	0	0.111594	0.105983	0	0	0.0125148	0.709715	0.0152634
ENSG00000256209	3.87754e-05	0.000297871	1.03015	0.0526316	19.5729	up	chr12	HAVANA	gene	131469311	131492951	-	lincRNA	RP11-897M7.1	level 2; tag overlapping_locus;havana_gene OTTHUMG00000168304.1;	0	0	0	0	0	0.105957	0	0	0	0	0	0	0	0	0	0	0	0.124792	0	0	0	0	0	0	0.355243	0	0	0	0	0	0	0.124539	1.74438	0
ENSG00000249926	4.61272e-06	4.20539e-05	2.1206	0.368421	5.75592	up	chr12	HAVANA	gene	131662596	131664704	+	lincRNA	RP11-495K9.6	level 2; havana_gene OTTHUMG00000168311.1;	0	0	0	0.0101722	0	0.0276522	0	0	0	0	0	0	0	0	0.209649	0	0	0.0680321	0	0	0.025655	0	0	0	0.00696619	0	0	0	0	0	0	0.0356231	0.117351	0
ENSG00000256955	2.0791e-05	0.000168778	1.28141	0.105263	12.1734	up	chr12	HAVANA	gene	131857420	131864538	+	lincRNA	RP11-417L19.2	level 2; havana_gene OTTHUMG00000168051.2;	0	0	0	0	0	0	0	0.623247	0	0	0	0	0.565197	0	0	0	0	0	0	0	0	0	1.13033	0	0	0	0	0	0	0	0	0	0	0
ENSG00000255992	0.00368281	0.0175661	6.44724	3.26316	1.97577	up	chr12	HAVANA	gene	131924736	131929351	-	lincRNA	RP11-417L19.4	level 2; havana_gene OTTHUMG00000168249.1;	0	0	0	0	0	0.148632	0	0.358476	0	0	0	0	0	0.68419	0	0.3142	0	0	0.187617	0	0	0.208576	0	0.222089	0.165258	0	0.161431	0	0	0.175981	0	0.352366	0	0.21771
ENSG00000256312	0.00577408	0.0259239	2.10553	0.947368	2.2225	up	chr12	HAVANA	gene	132190213	132190997	+	lincRNA	RP13-977J11.8	level 2; havana_gene OTTHUMG00000168261.1;	0	0	0	0	0	0	0.25211	0	0	0.513543	0.281862	0	0	0.577186	0.264597	0	0	0	0	0.230967	0	0	0	0	0	0	0	0	0	0.219195	0.583465	0.222216	0.180309	0
ENSG00000229791	0.00359222	0.0171954	0.537688	0.105263	5.10804	up	chr13	HAVANA	gene	19408042	19409529	-	lincRNA	RP11-385E5.5	level 1; havana_gene OTTHUMG00000016489.1;	0	0	0	0.0334438	0	0	0	0.0377318	0	0.0421599	0	0.119648	0	0	0	0	0	0	0	0	0	0	0	0	0	0	0	0	0.0838916	0	0	0	0	0
ENSG00000262619	0.000103861	0.000734173	9.26633	3.42105	2.70862	up	chr13	HAVANA	gene	22894656	22916369	-	lincRNA	RP11-363G2.5	level 2; tag overlapping_locus;havana_gene OTTHUMG00000177835.1;	0.0338681	0	0.0282358	0.0824366	0.0322027	0.160947	3.66e-07	0.0419666	0.113116	0	0.237624	0.046792	1.58e-07	0.0763503	0.418266	0.0316844	0.0587221	0.0429613	0.341321	0.12448	0.101562	0.161573	0	0.104151	2.28e-07	0.214437	0.0523952	0.11126	3.94e-07	0.121351	0.0797874	0.171805	0	0.276384
ENSG00000229609	3.59164e-15	1.0887e-13	6.09548	0.157895	38.6047	up	chr13	HAVANA	gene	27373348	27374366	+	lincRNA	RP11-125I23.3	level 1; havana_gene OTTHUMG00000016631.1;	0	0	0	0	0	0.0765906	0	0	0	0	0	0	0.0826707	0	0	0	0	0	0	0	0	0	0	0	0	0	0	0	0	0.0924761	0	0.179141	0.905922	0
ENSG00000260704	0.00214959	0.0110353	8.08543	3.47368	2.32762	up	chr13	HAVANA	gene	27953526	27955370	+	lincRNA	LINC00543	level 2; havana_gene OTTHUMG00000170880.1;	0.156365	0.0152112	0.0654556	0	0.073996	0.0151124	0	0	0.0215594	0.0211794	0	0.0992657	0	0.043745	0.168283	0.0162089	0	0	0	0.0178449	0	0	0.0550585	0.0418548	0	0.0761304	0.0166965	0	0	0.0747667	0.184545	0	0.197692	0
ENSG00000271850	0.0010968	0.00609189	1.57789	0.368421	4.28284	up	chr13	HAVANA	gene	34348043	34614170	+	lincRNA	RP11-16D22.2	level 2; havana_gene OTTHUMG00000185756.1;	0.501514	0	0	0	0	0	0	0	0	0	0	0.105885	0	0	0	0	0.105324	0	0	0	0	0	0	0	0	0	0.25744	0	0	0	0	0	0.308738	0
ENSG00000261728	5.20407e-05	0.000391629	1.52261	0.210526	7.23241	up	chr13	HAVANA	gene	34925834	34928076	-	lincRNA	RP11-307O13.1	level 2; havana_gene OTTHUMG00000175980.1;	0.015612	0	0	0	0.0295148	0	0.0803428	0	0	0.0338333	0.0740549	0.0158281	0.013139	0.0174359	0	0	0.0330114	0	0	0	0	0	0	0	0	0	0	0	0	0	0	0	0	0
ENSG00000271216	0.0033892	0.016365	22.4623	11.4737	1.95772	up	chr13	HAVANA	gene	42810366	42812562	-	lincRNA	RP11-366O17.4	level 2; havana_gene OTTHUMG00000184191.1;	0.187267	0.048381	0	0.271245	0.0599045	0.485205	0	0.120578	0	0.270617	0.22283	0.517779	0.157741	0	0	0.673511	0	0.293878	0.123503	0.290527	0.274316	0.402484	0	0.0685834	0	0.121902	0.266802	0.0711419	0	0.118445	0	0.678045	0	0.277337
ENSG00000237361	4.6418e-20	2.38624e-18	30.0503	1.10526	27.1883	up	chr13	HAVANA	gene	44400250	44405984	-	lincRNA	RP11-269C23.3	level 1; havana_gene OTTHUMG00000016834.2;	0.086652	3.52567	0	0.112101	0.509301	0	0	0	0	0.0469531	0.883932	0.996825	0.0364819	0.0490736	0	0.0706961	0	0	0	0	0	0	0	0	0.0379886	0.0422531	0	0.0491664	0	0.0412506	0	0.323809	3.47231	0
ENSG00000235097	6.18283e-05	0.000457419	3.17085	0.842105	3.76539	up	chr13	HAVANA	gene	44799503	44809630	-	lincRNA	RP11-96M12.1	level 2; havana_gene OTTHUMG00000016840.1;	0.0348743	0	0.0146078	0	0.0164923	0	0	0	0.0192076	0	0	0	0.0146756	0	0	0.0433795	0	0	0.0344939	0	0	0	0	0	0	0	0	0	0	0	0	0	0	0
ENSG00000231817	0.00650281	0.0286512	2.54271	1.15789	2.19598	up	chr13	HAVANA	gene	46455135	46486506	-	lincRNA	RP11-189B4.6	level 2; havana_gene OTTHUMG00000016875.3;	0	0	0	0.0308336	0	0.177171	0	0.101107	0	0.556062	0	0.670966	0	0.040528	0.57921	0	0	0	0	0.0330336	0	0.0458236	0	0	0.0157473	0	0	0	0	0.0764966	0.0283509	0.223843	0.262565	0
ENSG00000228573	2.76414e-05	0.000218762	1.59799	0.263158	6.07236	up	chr13	HAVANA	gene	47825330	47835956	-	lincRNA	RP11-279N8.1	level 2; havana_gene OTTHUMG00000016885.1;	0	0	0	0	0	0.162838	1.98242	0	0	0	0	0	0	0.75296	0	0	0	0.187332	0	0	0	0	0	1.95802	1.26556	0	0	0	0.217474	0	0.169249	0	0.316042	0
ENSG00000233456	0.000543984	0.0032546	0.688442	0.0526316	13.0804	up	chr13	HAVANA	gene	48570639	48573317	-	lincRNA	RP11-165D7.3	level 2; havana_gene OTTHUMG00000016904.1;	0	0	0	0	0	0	0	0	0	0	0	0.221996	0	0	0	0	0	0	0	0	0	0	0.182284	0.241501	0	0	0	0	0	0	0	0	0	0
ENSG00000233610	1.21744e-15	3.89193e-14	9.95477	0.631579	15.7617	up	chr13	HAVANA	gene	48576974	48578088	-	lincRNA	RP11-165D7.4	level 2; havana_gene OTTHUMG00000016905.1;	0	0	0	0.114588	0.0422843	0	0	0.730054	0	0	0	0	0.0373205	0	0	0.220635	0	0.125819	0.876841	0	0	0	1.52803	2.07105	0.0777215	0	0	0	0.0477482	0.0421902	0	0.0399464	0	0.635762
ENSG00000227674	1.77528e-28	2.0822e-26	24.3015	0.0526316	461.729	up	chr13	HAVANA	gene	63986371	64076011	-	lincRNA	RP11-520F9.2	level 2; havana_gene OTTHUMG00000017028.1;	0	0.0298009	0.240464	0.424065	0.0362362	1.67267	0	0.111806	0	0	1.52157	0.0583295	0.275403	0.535514	0.0824123	0	0	0	0	0.0174766	0.0411235	0.122083	0.503426	0	0.940308	0.335568	0.204434	0	0	0	0	0.531751	0.705111	0
ENSG00000224853	2.02203e-26	1.89387e-24	25.7337	0.368421	69.8485	up	chr13	HAVANA	gene	73413473	73648253	-	lincRNA	RP11-30C8.2	level 2; havana_gene OTTHUMG00000017077.1;	1.2555	0	2.73511	0.378008	0	0	0	0.534326	0	0	3.35117	0	10.4747	0	0	0.465523	0	0	0.832122	0	0	0	0.253726	16.4921	4.20616	0	0.239517	0	0	0	0	0.258253	0	0
ENSG00000228824	7.17381e-05	0.000524327	6.73869	2.42105	2.78337	up	chr13	HAVANA	gene	87427214	87671259	-	lincRNA	RP11-342C20.3	level 2; tag ncRNA_host;tag overlapping_locus;havana_gene OTTHUMG00000017166.3;	0.0438057	0.0340836	0	0.173942	0	0.153673	0.728872	0	0	0.0582326	0.12779	0	0	0.122698	0	0.044588	0.164956	0	0	0.0498181	0.141077	0.080906	0	0	0.0192088	0.0963054	0.0187109	0	0.0236752	0.0209367	0	0.375832	0.134356	0
ENSG00000272046	8.61078e-14	2.23537e-12	5.22613	0.157895	33.0988	up	chr13	HAVANA	gene	87807634	87811232	-	lincRNA	RP11-471M2.3	level 2; havana_gene OTTHUMG00000185728.1;	0	0	0	0.015709	0	0.0429109	0	0.0270905	0	0	0.0658673	0	0	0.0103105	0	0	0	0	0	0	0	0	0	0.137985	0.0487406	0	0	0	0	0.0088739	0	0.0496706	0.129895	0
ENSG00000234660	0.00722087	0.0313519	0.492462	0.0526316	9.35678	up	chr13	HAVANA	gene	89273203	89280240	+	lincRNA	RP11-309H8.3	level 1; havana_gene OTTHUMG00000017175.1;	0	0	0	0	0	0	0	0	0	0	0	0	0	0	0	0	0	0	0	0	0	0	0	0	0	0	0	0	0	0	0	0	0	0
ENSG00000227640	2.90406e-12	6.26937e-11	238.734	34.5263	6.91454	up	chr13	HAVANA	gene	94712716	94716246	+	lincRNA	RP11-477B16.5	level 2; havana_gene OTTHUMG00000017213.2;	1.19549	1.61569	0.0257344	3.16429	0.0674929	3.9535	0	1.62362	0.10083	0.398573	6.60118	1.81858	3.34481	0.0455225	5.53067	0.889563	0.0324233	1.70806	4.43659	0.13006	0.0109231	0.0108345	2.73271	2.88317	6.71265	0.07955	0	2.29042	0.177023	0.18598	0.0882734	3.34352	0.214932	0.601369
ENSG00000260962	2.17384e-06	2.09096e-05	2.05025	0.210526	9.73869	up	chr13	HAVANA	gene	94960041	94961319	+	lincRNA	RP11-74A12.2	level 2; havana_gene OTTHUMG00000176061.1;	0	0	0	0.208668	0	0.0471658	0	0	0	0.0330079	0.0723207	0	0.256421	0	0.0657253	0	0.0321626	0	0.0602583	0.027946	0	0	0.0570087	0.164132	0.427377	0	0	0	0	0	0	0	0	0
ENSG00000228889	0.00662813	0.0291427	44.8241	23.9474	1.87178	up	chr13	HAVANA	gene	99196377	99200710	-	lincRNA	RP11-87L10.1	level 2; havana_gene OTTHUMG00000017261.2;	0.525531	0.370214	0.220227	0.171027	0.308481	0.158656	0.826814	0.279394	0.47097	0.644448	0.409421	0.561222	1.11029	0.439942	2.90264	0.297231	0.423176	0.499834	0.0247547	0.298728	0.550968	0.242418	0.565255	0.659065	2.39634	1.58208	0.262857	0.651328	0.460189	0.624495	0.177515	0.519443	0.468295	0.291626
ENSG00000233532	6.84792e-18	2.83701e-16	84.7286	6.15789	13.7594	up	chr13	HAVANA	gene	106374477	106384315	+	lincRNA	RP11-165M6.1	level 2; havana_gene OTTHUMG00000017319.2;	6.71419	3.50165	0.715617	0	3.16586	2.8532	35.1407	1.20616	2.38165	0.671183	0.0775859	0.142027	0	0	0	2.22458	0.274519	0.0613353	0	2.05019	0.339058	12.5562	0.120644	0.403307	0.0571464	0.964679	16.9441	1.10624	0.688605	13.8814	0.384742	0.17715	1.40974	0
ENSG00000223617	0.000838082	0.00479583	0.663317	0.0526316	12.603	up	chr13	HAVANA	gene	109281973	109287733	+	lincRNA	RP11-54H7.2	level 1; havana_gene OTTHUMG00000017334.1;	0	0	0	0	0	0	0	0.0688203	0	0	0	0	0	0	0.0777181	0	0	0	0	0	0	0	0	0	0	0	0	0	0.306317	0	0	0	0	0
ENSG00000259831	0.000140524	0.000966319	8.33166	2.78947	2.98682	up	chr13	HAVANA	gene	110809676	110813084	-	lincRNA	LINC00567	level 2; havana_gene OTTHUMG00000176071.1;	0.0785705	0.0459028	0.0164924	0.0333253	0.018533	0.159276	0	0.00957499	0	0	0	0.01986	0.0165294	0.0656207	0	0.0488591	0	0.0187652	0	0	0.031491	0.0312388	0.00924994	0.0209104	0.00861437	0	0.0167767	0.011062	0	0.0282278	0	0.0351198	0.168343	0
ENSG00000255874	0.000384948	0.00238678	48.6482	22.1053	2.20075	up	chr13	HAVANA	gene	110863987	110870251	-	lincRNA	LINC00346	level 2; havana_gene OTTHUMG00000187398.1;	2.31731	0.223832	2.29272	0.341086	0.468545	1.95993	4.09242	0.83455	0.223962	0.41878	1.15195	0.203508	0.0813807	1.01153	0.211543	0.641686	0.811281	0.360358	0	1.55178	0.432128	2.61723	0.619991	0.433366	1.10022	1.13393	0.743379	1.4415	4.38765	5.73664	1.62015	1.7628	1.4866	0.217189
ENSG00000229520	4.3247e-12	9.14014e-11	3.29648	0.105263	31.3166	up	chr13	HAVANA	gene	112106095	112106882	-	lincRNA	RP11-450H6.2	level 2; havana_gene OTTHUMG00000017364.1;	0	0	0	0	0	0	0	1.0633	0	0	0.446748	0	0	0	0	0	0	0	0	0	0	0	0	0	0	0	0	0	0	0	0	0.174076	0	0
ENSG00000224243	1.3584e-20	7.36876e-19	9.45226	0.105263	89.7965	up	chr13	HAVANA	gene	112107119	112108015	+	lincRNA	RP11-450H6.1	level 2; havana_gene OTTHUMG00000017363.1;	0	0	0.0899605	1.66637	0	0	0	18.6034	0	0	4.87332	0.116924	0	0	1.81802	0	0	0	0	0	0	0	0	0	0	0	0	0	0	0	0	0.606166	0.593416	0.124632
ENSG00000260343	0.00030069	0.00191216	0.869347	0.105263	8.25879	up	chr13	HAVANA	gene	112313467	112321758	+	lincRNA	RP11-315H15.3	level 2; havana_gene OTTHUMG00000176083.1;	0	0	0	0	0	0	0	0	0	0	0	0	0	0	0.00499369	0	0	0	0	0	0	0	0	0	0	0	0	0	0	0	0	0	0	0
ENSG00000197595	6.16326e-16	2.03395e-14	23.3116	1.57895	14.764	up	chr13	HAVANA	gene	112647044	112684497	+	lincRNA	ATP11AUN	level 1; havana_gene OTTHUMG00000056478.2;	0.0312556	0.194668	0.0392969	0	0	0	0	0.0608801	0.034389	0	0	0	0	0.157083	0.0168041	0	0.0165224	0	0	0	0	0.0165937	0	0	0	0.0152138	0	0	0	0	0	0.0139899	0	0
ENSG00000248358	0.00193947	0.0100597	4.15578	1.94737	2.13405	up	chr14	HAVANA	gene	21714795	21716262	-	lincRNA	AE000658.31	level 2; havana_gene OTTHUMG00000168893.1;	0	0	0.24848	0	0	0	0.106108	0	0	0	0	0	0	0	0	0	0	0	0	0	0	0	0.185577	0	0.0887821	0	0.0866563	0.116436	0	0.0954485	0	0	0	0
ENSG00000259042	0.00036203	0.00225893	3.37186	1	3.37186	up	chr14	HAVANA	gene	22417836	22418657	+	lincRNA	AE000661.50	level 1; havana_gene OTTHUMG00000170842.2;	0	0	0	0	0	0	0	0	0	0	0	3.57e-08	0.250912	0	0.17915	0.134221	0	0.167345	2.12138	0	0	0	0	0.187543	0	0	0	0.187161	0	3.74e-05	0	0	0	0.184976
ENSG00000259054	0.00102645	0.00574078	1.41709	0.421053	3.36558	up	chr14	HAVANA	gene	22556311	22557062	-	lincRNA	AE000662.93	level 2; havana_gene OTTHUMG00000170967.2;	0	0	0	0.45703	0.988738	0	0.522706	0	0.298185	0.532115	0	0.266779	0	0	0	0	0.255242	0	0	0.239425	0	0	0	0	0.213377	0	0.416762	0	0.511267	0.226981	0	0	0	0
ENSG00000257986	0.000133387	0.000922847	1.38191	0.263158	5.25126	up	chr14	HAVANA	gene	25835858	26143305	-	lincRNA	RP11-314P15.2	level 2; havana_gene OTTHUMG00000170315.1;	0	0	0	0	0.571131	0	0.122875	0	0	0	0	0	0.197119	0.54972	0	0	0	0	0.23156	0	0	0	0	0	0	0	0	0	0	0	0	0.107282	0.718499	0
ENSG00000257185	1.6194e-17	6.45988e-16	6.8593	0.105263	65.1633	up	chr14	HAVANA	gene	26809417	26836458	+	lincRNA	RP11-626P14.2	level 2; havana_gene OTTHUMG00000170416.1;	0	0	1.27126	0.0884402	0	0	0	0	0.464797	0	0.119316	0	0	0	0.21923	0	0	0	0	0.283988	0	0	0	0	0	0	0	0	0	0	0	0	0.46313	0
ENSG00000258548	2.45422e-15	7.57592e-14	6.23116	0.210526	29.598	up	chr14	HAVANA	gene	27612588	27639636	+	lincRNA	RP11-572M18.1	level 2; havana_gene OTTHUMG00000170580.2;	0	0	0	0.0488089	0	0.0148063	0.0394325	0.0186928	0	0	0.0113571	0.0193828	0	0	0.0308891	0.00794211	0	0	0.664165	0	0.0102375	0.0101576	0	0.0101957	0.0672994	0.018659	0	0	0	0	0	0.162913	0.0298869	0
ENSG00000258175	3.44392e-11	6.55263e-10	29.5477	4.21053	7.01759	up	chr14	HAVANA	gene	28592223	28613623	-	lincRNA	RP11-412H8.2	level 2; havana_gene OTTHUMG00000170383.1;	0.540814	0.0597977	0	0.202833	0.223511	0	0	0.0744259	0	0	0.0920327	2.33979	0.065095	0.62335	0	0.577288	0.325019	0	0.0764359	0.144811	0	0	0	0	0	0.302044	0.264244	0.0883464	0	0.0731008	0	0.0701846	0.119237	0.172564
ENSG00000258038	2.98417e-11	5.7493e-10	6.23116	0.473684	13.1547	up	chr14	HAVANA	gene	28830244	28968400	+	lincRNA	CTD-2384A14.1	level 2; tag overlapping_locus;havana_gene OTTHUMG00000170368.1;	0	0	0	2.42326	0	4.11733	0	0	0	0	0	0.062571	0	0	0	0	0	0	0	0	0	0.106749	0	0	0	0	0	0	0	0	0	0.255686	0	0
ENSG00000258028	6.67544e-08	8.18146e-07	2.29146	0.157895	14.5126	up	chr14	HAVANA	gene	28936889	29028763	+	lincRNA	RP11-148E17.1	level 2; tag overlapping_locus;havana_gene OTTHUMG00000170370.1;	0	0	0	1.2426	0	2.3723	0	0	0	0	0	0	0	0	0	0	0	0	0	0	0	0	0	0	0	0	0	0	0	0.06156	0	0.058796	0	0
ENSG00000258474	1.4687e-13	3.69846e-12	7.17085	0.368421	19.4637	up	chr14	HAVANA	gene	31944853	31950382	+	lincRNA	RP11-187E13.1	level 1; havana_gene OTTHUMG00000170586.1;	0	0.167311	0.0884386	0	0	0	0.227372	0	0	0	0.258794	0	0	0	0	0.270163	0.113729	0	0.214559	0	0.121994	0.117844	0.69352	0.612321	0	0	0.185444	0	0	0.203999	0	0.198435	5.5819	0
ENSG00000258386	8.10158e-10	1.28784e-08	3.59296	0.263158	13.6533	up	chr14	HAVANA	gene	32006902	32018685	+	lincRNA	RP11-187E13.2	level 1; havana_gene OTTHUMG00000170587.1;	0	0	0	0	0	0	0	0	0	0	0	0	0	0	0	0	0	0	0	0	0	0	0	0	0	0	0.609279	0	0	0	0	0	0.578015	0
ENSG00000259017	7.91819e-06	6.92905e-05	2.65327	0.578947	4.58291	up	chr14	HAVANA	gene	35447003	35447625	-	lincRNA	RP11-561B11.6	level 2; havana_gene OTTHUMG00000171064.1;	0.128903	0	0	0	0	0	0.407663	0	0	0.13999	2.31341	0	0	0.152442	0	0	0	0	0	0.247077	0	0	0	0	0	0	0.220808	0	0.274606	0	0	0.474891	0.494918	0.146646
ENSG00000257585	0.00322363	0.0156847	0.98995	0.263158	3.76181	up	chr14	HAVANA	gene	36070427	36165288	+	lincRNA	RP11-259K15.3	level 2; havana_gene OTTHUMG00000170616.1;	0	0	0	0	0	0	0	0	0	0	0	0	0	0	0	0	0	0	0	0	0	0	0	0	0	0	0	0	0	0	0	0	0	0
ENSG00000258526	0.00712027	0.0310159	5.31658	2.73684	1.9426	up	chr14	HAVANA	gene	39474840	39513780	+	lincRNA	RP11-111A21.1	level 2; havana_gene OTTHUMG00000170672.1;	0	0.0809787	0	0	0.100428	0	0.108226	0.51192	0.113101	0.141176	0.160191	0.102757	0.405115	1.16407	0.153531	0.0866142	0.0550022	0	0.927924	0	0	0	0.0485101	0.170948	0.0457542	0.586295	0.089208	0	0	0.24938	0.0826525	0.355977	0.280282	0
ENSG00000258418	6.93426e-09	9.76761e-08	2.78894	0.210526	13.2475	up	chr14	HAVANA	gene	40386252	40386794	+	lincRNA	RP11-662J14.1	level 2; havana_gene OTTHUMG00000170677.1;	0.487591	0.375775	0	0	0	0	0	0	0	0	0.975269	0	0	0	0	0	0	0	0.16171	0.157682	0	0	0	0	0.285519	0	0	0	0	0	0	1.0585	3.24414	0
ENSG00000258480	6.31628e-11	1.15982e-09	2.38191	0.0526316	45.2563	up	chr14	HAVANA	gene	40387558	40389140	+	lincRNA	RP11-662J14.2	level 2; havana_gene OTTHUMG00000170678.1;	0	0.169064	0	0	0	0	0	0	0	0	0.523104	0	0	0	0	0	0	0.101829	0	0	0	0	0	0	0	0	0	0	0	0	0	0.501479	1.51529	0
ENSG00000251363	5.93828e-11	1.09505e-09	15.3116	1.94737	7.86269	up	chr14	HAVANA	gene	40954898	40975877	+	lincRNA	RP11-129M6.1	level 2; havana_gene OTTHUMG00000170679.1;	0.0716992	0	0.0591197	0.375491	0	0.836941	0	0.483952	0	0	0.170748	0	0	0	0.390425	0	0	0	0.141864	0.134048	0.87077	0	0.463748	0.316899	1.13128	0.420308	0	0.0818861	0	0.271633	0	0	0.0553704	0
ENSG00000260046	2.88484e-05	0.000227623	6.20101	1.84211	3.36626	up	chr14	HAVANA	gene	45369215	45370839	+	lincRNA	RP11-454K7.3	level 2; havana_gene OTTHUMG00000172925.1;	0.0227083	0.0530015	0.0759763	0.0193767	0.344227	0.0878229	0.11703	0.0662635	0.250991	0.0246069	0.0538858	0.0462006	0	0.127262	0	0	0.0239936	0	0.0449221	0.0415236	0.0488663	0.0966219	0.127809	0	0	0.176934	0.0193992	0.0513013	0.0490859	0.0217034	0.0357565	0.101812	0.0353194	0.0248614
ENSG00000258616	3.58134e-06	3.33575e-05	6.11558	1.42105	4.30355	up	chr14	HAVANA	gene	45706250	45715952	-	lincRNA	RP11-369C8.1	level 2; havana_gene OTTHUMG00000170731.2;	0.0959555	0.0768401	0	0	0.0473136	0.153718	0	0	0	0.194956	0	0.102029	0	0	0	0	0	0	0	0	2.54703	0	0	0	0	0	0	0	0	0	0	0	0	0
ENSG00000258700	1.51442e-26	1.44706e-24	22.2412	0.210526	105.646	up	chr14	HAVANA	gene	45940943	46501823	+	lincRNA	RP11-1A16.1	level 2; havana_gene OTTHUMG00000170871.3;	0	13.0411	0	2.07716	0	2.3133	0	0.24928	0	0	5.36082	2.99691	0.507385	0	0.356439	0	0	0.242744	14.3396	0.155197	153.193	0.348248	8.40988	1.1752	0.738606	0	0	0	0	0	0	1.93198	0.039813	0.243757
ENSG00000259129	4.27741e-13	1.02697e-11	85.5075	10.4737	8.16404	up	chr14	HAVANA	gene	47764954	47795092	-	lincRNA	RP11-479H16.1	level 2; havana_gene OTTHUMG00000170822.3;	0	0	0	0.310211	0.0222541	3.60011	0.157575	0.0459449	0.0129355	0	2.91847	0.0477094	0.247957	0.0656872	3.78594	0	0.0249293	0.553269	0.0699424	0	3.39226	0.0500083	0	0.0502446	0.669917	2.20514	0.0100666	0	0.0255176	0	0	0.105427	0.572064	0
ENSG00000258711	1.04386e-08	1.4343e-07	7.31658	1.15789	6.31887	up	chr14	HAVANA	gene	50956259	50962002	-	lincRNA	RP11-218E20.3	level 2; havana_gene OTTHUMG00000171001.2;	0	0	0	0.00587964	0.0261685	0.0750085	0	0.0744662	0	0	0.08225	0	0.0291997	0	0.014896	0.00575405	0	0.00829438	0.0343213	0	0.0666601	0.0147058	0.0261694	0.0073756	0.0426126	0	0.00592736	0.0546836	0	0	0	0.0496011	0.0162284	0.0226658
ENSG00000258955	8.19656e-21	4.59466e-19	79.7789	4	19.9447	up	chr14	HAVANA	gene	51304416	51328386	-	lincRNA	RP11-1047D15.2	level 2; havana_gene OTTHUMG00000171090.1;	0.666972	0.286876	0.18319	2.00748	0.356955	2.48059	1.69813	13.1429	0.423581	0.0803255	0.0882579	1.31367	16.5769	0.0852795	0	2.7685	0.0779603	2.99096	17.0949	0.901579	3.68665	0.559161	11.1534	5.90455	18.0694	0.868992	1.26725	8.21425	0.556414	1.75397	0.176821	2.82535	0.171635	11.3254
ENSG00000258479	4.55584e-08	5.69902e-07	27.603	6.68421	4.12958	up	chr14	HAVANA	gene	51333393	51365557	+	lincRNA	RP11-255G12.1	level 2; havana_gene OTTHUMG00000171072.1;	0	0	0	3.80236	0.163604	8.60344	0.250327	2.0864	0	0	0.166095	2.86516	4.02465	0	0.614222	1.6726	0.244724	0.533775	7.78128	0.0651495	22.0482	0.260159	3.4212	2.36916	3.19569	0.197819	0.199876	3.91356	0	0.132182	0	0.433416	0.0538841	0.891753
ENSG00000258942	0.000123288	0.000858795	5.86935	2.36842	2.47817	up	chr14	HAVANA	gene	51344914	51385603	-	lincRNA	RP11-255G12.2	level 2; havana_gene OTTHUMG00000171073.1;	0	0	0	0.146583	0	0.0875833	0.117022	0.0545123	0	0	0	0.0582875	0.0474859	0	0.122375	0	0	0	0.44619	0.0523374	0.370462	0	0.575744	0	0.197714	0.110061	0.0481912	0	0	0	0	0	0	0
ENSG00000258808	4.56901e-07	4.92417e-06	2.39698	0.315789	7.59045	up	chr14	HAVANA	gene	51392128	51397135	-	lincRNA	RP11-255G12.3	level 2; havana_gene OTTHUMG00000171074.1;	0	0	0	0.0890414	0	0	0	0	0	0	0	0	0.169642	0	0	0.0836082	0	0	0.199207	0	0	0.109223	1.75186	0.226394	0.529234	0	0	0.115665	0	0	0	0	0	0
ENSG00000225680	5.87966e-21	3.34268e-19	11.8693	0.105263	112.759	up	chr14	HAVANA	gene	53599832	53614026	-	lincRNA	AL163953.2	level 1; havana_gene OTTHUMG00000133689.1;	0	0.0519294	0	0	0.064423	0	0	0.0646865	0.0762682	0.0726499	0	0.208966	0.282331	0	0	0	0	0.0630347	5.08384	0	0	0.216354	0.0620234	0.22156	1.05765	0	0.171911	0	0.215911	0	0	0.607414	0.414388	0
ENSG00000235269	2.3283e-15	7.21288e-14	14.5025	0.894737	16.2087	up	chr14	HAVANA	gene	53768942	53850882	-	lincRNA	AL162759.1	level 2; havana_gene OTTHUMG00000150105.1;	0.641864	0	0.150361	0.0807931	0.177696	0	0	0	0.212042	0.596483	0	0.289247	0	0.212945	0	0	0.192671	0.171326	0	0	0	0.198586	0	0	0	0	0.0784303	0	0	0	0	0	0	0
ENSG00000258753	8.89747e-14	2.30291e-12	7.0804	0.315789	22.4213	up	chr14	HAVANA	gene	54470709	54471218	+	lincRNA	RP11-794A8.1	level 2; havana_gene OTTHUMG00000170998.1;	0	0	0	0	0	5.04664	0	0	0	0	0	0	0	0	0	0	0	0	0	0	0	0	0	0	0	0	0	0	0	0	0	0	0	0
ENSG00000258791	0.00135876	0.00736148	23.5377	10.6316	2.21394	up	chr14	HAVANA	gene	55781135	55796688	-	lincRNA	RP11-813I20.3	level 2; havana_gene OTTHUMG00000171059.4;	0.612062	0	0.21491	0.189645	0	0.362429	0.395786	6.03051	0	0	0	0.223421	0.868625	0	0.0654196	2.22678	0	1.14241	2.34028	0.30154	1.96024	1.20179	0.757433	1.83738	4.12838	0.46178	0	0.77862	0.648484	0.295912	0	4.5897	0.407257	6.30425
ENSG00000258803	0.00120998	0.00663692	0.909548	0.210526	4.32035	up	chr14	HAVANA	gene	56514331	56551309	+	lincRNA	RP11-624J12.1	level 2; tag overlapping_locus;havana_gene OTTHUMG00000171066.1;	0	0	0	0	0	0.0243398	0	0	0	0	0	0.0159663	0	0	0	0	0.0166486	0.0300384	0	0	0	0	0	0	0.0138113	0	0	0	0	0	0	0	0	0
ENSG00000248550	4.51056e-10	7.38189e-09	4.28141	0.368421	11.621	up	chr14	HAVANA	gene	56813183	57152177	+	lincRNA	RP11-1077A2.1	level 2; tag ncRNA_host;tag overlapping_locus;havana_gene OTTHUMG00000171304.1;	0	0	0	0.0121352	0	0.745411	0	0.0278146	0	0	0	0	0.0360442	0	0.0767318	0	0	0	0	0	0.0152938	0	0	0.015238	0.0125214	0.485263	0	0	0	0	0	0	0	0
ENSG00000258592	1.03507e-10	1.85487e-09	11.5176	1.42105	8.10497	up	chr14	HAVANA	gene	57066260	57112660	-	lincRNA	RP11-108M12.3	level 2; havana_gene OTTHUMG00000171308.1;	0	0.0283687	0.060832	0.125411	0	0.480919	0	0.609245	0.0407183	0.0395668	0.595498	0.239825	0.0705475	0.123635	0.637202	0.121154	0	0	0.531508	0.100769	0	0	0.463839	0.135456	1.23026	0.20396	0	0.110959	0	0.545517	0	0.350941	1.49085	0.208943
ENSG00000258952	4.15928e-10	6.83708e-09	3.98995	0.368421	10.8299	up	chr14	HAVANA	gene	60639216	60642589	+	lincRNA	SALRNA1	level 2; havana_gene OTTHUMG00000171189.2;	0	0	0	0	0	0.0786058	0	0	0	0	0	0	0	0	0	0	0	0	0	0	0	0	0	0	0	0	0	0	0	0.189678	0	0	0	0
ENSG00000250548	0.000222089	0.00145625	48.1759	21	2.29409	up	chr14	HAVANA	gene	61556313	61570653	-	lincRNA	RP11-47I22.2	level 2; havana_gene OTTHUMG00000171534.1;	0.301456	0.691583	0.0825339	0.468041	0.267326	0.370758	8.24105	0.413248	0.00698051	0.252672	0.0378165	0.98633	0.38519	0.028379	0.00684824	0.0370391	0.040517	0.323548	0.409872	0.544105	0.512003	1.63465	0.135562	0.516084	0.119146	1.37274	1.76453	0.476672	0.0138292	1.58028	0.0350604	0.062709	0.245799	1.25878
ENSG00000232774	2.99531e-10	5.0191e-09	240.111	48.4737	4.95342	up	chr14	HAVANA	gene	61570540	61658696	+	lincRNA	RP11-47I22.3	level 2; tag overlapping_locus;havana_gene OTTHUMG00000171535.1;	2.13046	1.39854	0.348739	1.2339	0.508084	3.93867	144.268	0.827782	0.40729	1.20001	0.569951	2.39893	1.31972	0.207221	0.959855	1.0819	0.91199	0.650558	0.686618	35.3638	1.04865	12.9597	0.858309	2.72228	1.40367	2.61349	4.30306	0.836665	0.903232	60.4867	0.672164	1.2863	0.922391	1.31899
ENSG00000258777	0.00972917	0.0404662	9.59799	5.15789	1.86083	up	chr14	HAVANA	gene	61681041	61695823	-	lincRNA	RP11-618G20.4	level 2; havana_gene OTTHUMG00000171134.1;	0.558986	0.123585	0.131382	0.209905	0.0770729	0	1.91528	0.0768931	0.274891	0.43342	0	0	0.336676	0	0.0871317	0.198908	0.420013	0	0.55342	0.0749442	0.0885509	0.172408	0.294421	0.79813	0.0699942	0.390308	0	0.365473	0.256743	0.0756746	0	0.290809	0.246701	0.357065
ENSG00000258667	5.86865e-07	6.20162e-06	32.6181	9.05263	3.60316	up	chr14	HAVANA	gene	61715558	61751097	-	lincRNA	RP11-618G20.2	level 2; havana_gene OTTHUMG00000171135.1;	0	0.533249	0.281496	0.718251	1.12473	0.360548	0.121015	1.87549	0.135059	0.124956	0.55044	0.122366	0.485503	0.270577	0.12673	1.05321	0.483381	0.10695	0.11406	0.329243	0.390382	0.125474	1.89212	0.784214	2.62506	2.70843	0.295718	0.531091	0	0.216619	0.0924019	0.950838	1.59297	0.651914
ENSG00000258903	4.74175e-08	5.92303e-07	10.0503	2.10526	4.77387	up	chr14	HAVANA	gene	62103378	62117175	-	lincRNA	RP11-355I22.2	level 2; havana_gene OTTHUMG00000171107.1;	0.785598	0	0	0.398828	0.188665	0	0.612594	0	0	0	0	0	0	0.0750005	0.284781	0	0.137838	0	0	0.30512	0	0.0704075	0	0.144124	0	0	0	0	0	0.124152	0.623735	0	0	0
ENSG00000255002	0.000191006	0.0012723	3.11055	1	3.11055	up	chr14	HAVANA	gene	65212893	65222347	-	lincRNA	CTD-2509G16.2	level 2; havana_gene OTTHUMG00000166151.1;	0.0262402	0	0.175404	0.0224266	0	0	0	0.0255071	0.0290691	0.113738	0	0.0267381	0	0.0589274	0	0	0.027717	0	0	0.0961157	0	0.0838129	0.0491753	0	0	0.0511248	0.0672531	0	0.0283452	0.0250625	0.0206732	0	0.0407921	0
ENSG00000258760	2.20613e-05	0.000178202	10.6784	4.10526	2.60115	up	chr14	HAVANA	gene	65236480	65318790	-	lincRNA	CTD-2509G16.5	level 1; tag overlapping_locus;havana_gene OTTHUMG00000171168.1;	0.199959	1.15856	0	0.795962	0	0	0	0	0	0.433678	0.238631	0.527643	0.589912	0.116579	0	0.0830671	0.104987	0.55922	0.0989593	0.189325	0	0	0.274876	0.337268	0.175273	0.195739	0	0.459612	0.427411	0	0	0.274045	0.230815	0.112586
ENSG00000245466	0.00774929	0.0333019	13.1508	7.36842	1.78475	up	chr14	HAVANA	gene	70608798	70641298	-	lincRNA	CTD-2540L5.6	level 2; tag overlapping_locus;havana_gene OTTHUMG00000171332.1;	0.184475	0.00898716	0.0387346	0.127351	0.0326799	0	0	0.0449853	0	0.187549	0.0820794	0.0700582	0.0388426	0.0128609	0.0371889	0.0478392	0.0976321	0.0661109	0.0684785	0.0629852	0	0.183595	0.0651724	0.0245929	0.177394	0.0673835	0.0117162	0.143021	0.0124922	0.209879	0.0543896	0.0309596	0.0988696	0.10066
ENSG00000258689	0.0022115	0.0113142	23.2462	12.3158	1.88751	up	chr14	HAVANA	gene	70698698	70712153	+	lincRNA	RP6-65G23.1	level 2; havana_gene OTTHUMG00000171248.1;	0.550169	0	0	0.0807931	0	0.143083	0	0.881252	0.212042	0.198828	0.109353	0.289247	0	0.425891	0	0.609282	0.0963354	0	0	0.0864987	0	0.0992929	0	0.410316	0.080371	0	0.156861	1.68307	1.17728	0.173086	0.146383	0.167199	0.0706284	0.514733
ENSG00000259153	8.24638e-11	1.49474e-09	212.085	36.4737	5.81475	up	chr14	HAVANA	gene	70810205	70815403	+	lincRNA	RP6-65G23.3	level 2; havana_gene OTTHUMG00000171250.1;	5.03356	4.83876	4.07175	6.79793	5.28232	1.25761	5.89752	0.898518	4.44751	4.02894	6.33722	4.80166	2.48295	1.27714	2.50415	5.61309	6.80312	0.317828	2.95402	11.7559	1.32161	10.2743	3.4134	1.34353	2.76141	1.32835	11.5674	2.04226	3.09137	9.66252	4.71378	1.67856	7.55777	3.53871
ENSG00000269927	2.13573e-11	4.18908e-10	30.6533	4.42105	6.93348	up	chr14	HAVANA	gene	71141125	71143253	-	lincRNA	RP6-91H8.3	level 2; havana_gene OTTHUMG00000172968.1;	0.033134	0.0386903	0	0.0986779	0.0469947	0.19207	2.06363	0.048396	0.0182389	0.0538547	0.0196476	0.100823	0.041829	0	0	0.109904	0	0	0	0.0906319	0.0355373	0.105571	0.0311408	0.0177069	0.0581203	0.0483873	0.070757	0.149503	0.0179218	0.0634079	0.0390825	0.0741697	0	0.0180977
ENSG00000259907	0.000211131	0.00139228	0.81407	0.0526316	15.4673	up	chr14	HAVANA	gene	71181456	71182106	+	lincRNA	RP6-91H8.2	level 2; havana_gene OTTHUMG00000172756.1;	0.160124	0	0	0.0701563	0	0.124741	0	0	0	0.0867845	0.0953921	0	0	0	0	0	0	0.0750255	0	0	0	0	0	0.0889223	0	0	0.0684617	0.0916092	0	0.0757151	0.0637526	0	0	0
ENSG00000269945	1.14182e-06	1.14702e-05	2.29648	0.263158	8.72663	up	chr14	HAVANA	gene	71219100	71222724	+	lincRNA	RP6-91H8.5	level 2; havana_gene OTTHUMG00000183951.1;	0	0	0	0	0	0	0.0566783	0.00896039	0	0	0	0	0.0231998	0	0	0	0	0.0351236	0.299949	0	0	0	0.0173139	0.0195587	0.0483635	0	0	0	0	0	0	0	0	0.0700865
ENSG00000266869	2.42081e-20	1.28508e-18	21.206	0.789474	26.861	up	chr14	HAVANA	gene	71848606	71908430	+	lincRNA	RP6-114E22.1	level 2; havana_gene OTTHUMG00000179238.1;	0	0	5.73286	0	0.684136	0.237948	0	4.06852	0.551176	0	0	4.6897	2.09515	4.14493	0.507382	0	0	0.612409	0.225525	0	5.07049	0	0.402423	0	2.44015	4.21761	6.18379	9.75006	2.6123	0	0.931181	1.06438	0	2.8877
ENSG00000258976	2.06732e-05	0.000167927	5.10553	1.52632	3.345	up	chr14	HAVANA	gene	74614693	74616647	-	lincRNA	CTD-2207P18.2	level 2; havana_gene OTTHUMG00000171478.1;	0.0914187	0.141343	0	0.40454	0.17715	0.0713229	0.0955676	0.351474	0.0880389	0.0833265	0.091572	0	0	0.0885892	0.100024	0.382939	0	0	0.0760552	0.576269	0.34044	0.248769	0	0	0.0673829	0	0.197196	0.527395	0	0.345166	0.072967	0.16669	0.0704175	0.102629
ENSG00000258602	9.87654e-15	2.84161e-13	15.7839	1.26316	12.4956	up	chr14	HAVANA	gene	76959638	76965802	+	lincRNA	RP11-7F17.7	level 2; havana_gene OTTHUMG00000171577.1;	0.195546	0	0	0	0	0	0	0	0	0	0	0	0.0824095	0	0	0.48736	0	0.273593	0	0.092483	0	0.106044	0.0896574	0.109791	0	0	0	1.01082	0	0.092189	0	0	0	0.440053
ENSG00000258743	5.96195e-05	0.000442839	5.11055	1.52632	3.34829	up	chr14	HAVANA	gene	82642620	82706825	+	lincRNA	RP11-406A9.2	level 2; havana_gene OTTHUMG00000171387.1;	0	0	0	0	0.0583399	0	0	0	0	0.0659212	0.282802	0	0	0	25.4657	0	0	0	0.0601697	38.6488	0	0.063309	0	0	0	0	0.319174	0	0	0	0	0.0550357	0.712138	0
ENSG00000258902	0.0025259	0.012698	0.984925	0.263158	3.74271	up	chr14	HAVANA	gene	85362457	85516934	-	lincRNA	CTD-2128A3.2	level 2; havana_gene OTTHUMG00000171367.1;	0	0	0	0	0	0	0	0.202215	0	0	0	0	0	0	0	0	0	0	0	0	0	0	0	0	0	0	0	0	0	0	0	0	0	0
ENSG00000258884	2.78444e-07	3.10831e-06	6.37186	1.26316	5.04439	up	chr14	HAVANA	gene	90822365	90828128	-	lincRNA	CTD-3035D6.2	level 2; havana_gene OTTHUMG00000171053.1;	0.734834	0.189411	0.19518	0.928326	2.76062	0	5.30429	0	0.605243	0.269939	0	0.270696	0.41695	0.304131	0.278384	0.206177	0	0	0.494711	0	0	0.551292	2.4134	0	0.21643	1.21467	0	1.44272	0	0.230236	0.40995	0.234059	0.189507	0.288132
ENSG00000258742	3.75997e-07	4.09718e-06	1.75879	0.105263	16.7085	up	chr14	HAVANA	gene	92886352	92893506	+	lincRNA	RP11-862G15.1	level 2; havana_gene OTTHUMG00000171223.1;	0.0179023	0	0	0	0	0	0	0	0	0	0.585292	0	0	0	0	0.0148457	0	0	0	0	0.0384281	0	0	0	0	0	0	0	0	0	0	0.0160346	0.055727	0
ENSG00000258499	0.000976485	0.00550031	3.0603	1	3.0603	up	chr14	HAVANA	gene	92905697	92907482	-	lincRNA	RP11-862G15.2	level 2; havana_gene OTTHUMG00000171224.2;	0	0	0	0.0472084	0	0	0	0	0	0.0598182	0.131037	0	0.0232339	0	0	0	0	0	0.0273007	0.0252903	0.0595458	0	0	0	0.0242045	0	0	0	0	0	0	0	0.0428988	0
ENSG00000258572	0.00168013	0.00889803	24.598	12.7895	1.9233	up	chr14	HAVANA	gene	95516136	95517911	+	lincRNA	RP11-1070N10.3	level 2; havana_gene OTTHUMG00000171637.1;	0.254597	1.21918	0.176437	0.438442	0.161832	0	0.263469	0.699185	0.237525	1.24159	0.302507	0.261445	0.714584	0.19216	0.321332	0.140818	0.313312	1.96851	0.167895	0.234849	0.184515	0.181462	0.712111	0.276356	0.44647	0.827594	0	0.337002	0.502994	0.727323	0.0335372	0.114682	0.16453	0
ENSG00000258927	3.01712e-21	1.75553e-19	21.4673	0.526316	40.7879	up	chr14	HAVANA	gene	95620914	95643285	+	lincRNA	RP11-1070N10.5	level 2; havana_gene OTTHUMG00000171639.1;	0	0.116088	0.0713377	0.0908733	0.0201834	1.94495	0	0.020736	0	0.0230949	4.98114	0	0	0.0238718	0.573671	0	0	0.142074	0	0	0	0.0226633	0.300023	0.365502	0.336452	0.0207561	0.0182069	0.0962688	0	0	0	0.019105	3.53941	0
ENSG00000270038	1.76924e-17	7.02784e-16	8.18593	0.157895	51.8442	up	chr14	HAVANA	gene	95644508	95645232	+	lincRNA	RP11-1070N10.7	level 2; havana_gene OTTHUMG00000184114.1;	0	0.104083	0.0554623	0.0585096	0.0645663	1.88087	0.0698675	0.0648255	0	0	3.43831	0	0	0	0.29233	0	0.0707084	0.189508	0	0	0	0	0.435089	0.296083	0.353315	0.0656125	0.0574284	0.0766417	0	0	0	0.0608757	3.01079	0
ENSG00000214548	6.48299e-06	5.76516e-05	8185.64	3018.47	2.71185	up	chr14	HAVANA	gene	100779410	100861031	+	lincRNA	MEG3	level 1; tag ncRNA_host;tag overlapping_locus;havana_gene OTTHUMG00000029052.9;	22.7664	5.49122	51.9367	30.2217	23.2979	198.485	0.843609	17.6034	4.3694	34.9263	12.3359	66.1166	6.99418	1.339	681.605	77.3684	13.8561	18.3748	4.13832	16.8664	65.9437	7.13856	5.09391	6.12287	6.83478	8.10312	18.4607	28.0298	2.86784	18.1408	191.513	53.0639	7.11406	37.1708
ENSG00000258399	2.71989e-09	4.0342e-08	30.799	6.05263	5.08853	up	chr14	HAVANA	gene	100836269	100947194	+	lincRNA	RP11-909M7.3	level 2; tag ncRNA_host;tag overlapping_locus;havana_gene OTTHUMG00000184365.3;	1.31279	0.0527005	1.53379	0.245801	0.374561	9.26418	0	0.452966	0	0.549035	0.744387	2.09075	0.0285444	0	32.6028	1.37816	0	0.350674	0	0	0.611025	0	0.120148	0.146459	0.125405	1.85481	0.343523	0.121708	0.152013	0.53579	2.52026	0.805775	0	0.617199
ENSG00000225746	8.41937e-11	1.52291e-09	26.7337	4.57895	5.83839	up	chr14	HAVANA	gene	100894770	101038859	+	lincRNA	MEG8	level 1; tag ncRNA_host;tag overlapping_locus;havana_gene OTTHUMG00000029060.5;	0.224444	0.115869	1.02109	0.271762	0.314973	18.6826	0.147696	0	0	0	0.167372	1.81156	0.203935	0	37.7544	1.15681	0	0.131893	0	0.137691	0.852129	0	0.289561	0.126696	0.140593	0.316901	0	0.465738	0.0873636	0.450073	1.25266	0.305516	0	0.982752
ENSG00000223403	1.18279e-05	0.000100448	58.1608	23.1579	2.51149	up	chr14	HAVANA	gene	101064151	101072937	+	lincRNA	MEG9	level 2; tag ncRNA_host;havana_gene OTTHUMG00000029067.4;	0.0650865	0.0405338	0.11249	0.265313	0.333039	1.74526	0	0.177509	0	0.765087	0.153272	1.01224	0.110551	0	27.0548	0.727492	0.141019	0.409536	0.0128707	0.248017	0.125382	0	0.136243	0.213828	0.170363	0.012666	0.100034	0.102677	0.0140845	0.0622973	2.62176	0.757684	0.0810709	0.504647
ENSG00000259023	1.57148e-05	0.000130604	1.89447	0.263158	7.19899	up	chr14	HAVANA	gene	101405987	101407922	-	lincRNA	RP11-168L7.2	level 2; havana_gene OTTHUMG00000171679.1;	0.1968	0	0	0	1.58415	0.155916	0.632298	0	0	0	0	0	0	0	0.221101	0	0	0	0	0	0	0	0	0	0	0	0.507645	0	0	0.553176	1.13247	0.370195	0	0
ENSG00000259166	0.00269874	0.0134552	0.58794	0.105263	5.58543	up	chr14	HAVANA	gene	101447642	101457117	+	lincRNA	RP11-1029J19.2	level 2; havana_gene OTTHUMG00000171681.1;	0	0	0	0	0	0	0.130907	0	0	0	0	0	0	0	0	0	0	0	0	0	0	0	0	0.141875	0	0	0	0	0	0.116791	0	0	0	0
ENSG00000258919	0.00326335	0.0158558	9.88442	5.10526	1.93612	up	chr14	HAVANA	gene	101628984	101632530	-	lincRNA	RP11-1029J19.4	level 2; havana_gene OTTHUMG00000171690.1;	0	0.0869613	0	0.100263	0.109941	0	0	0	0	0.122232	0	0	0.37996	0	0	0	0.354707	0.523475	0	0.107256	0	0	0.411615	0	0.395082	0	0	0.259655	0.240433	0	0.0903458	0	0.519578	0
ENSG00000258404	0.000186723	0.0012468	6.66332	2.57895	2.58374	up	chr14	HAVANA	gene	101634454	101731108	-	lincRNA	RP11-1029J19.5	level 2; havana_gene OTTHUMG00000171691.2;	0	0.12463	0	0.294676	0	0	0	0.154381	0.388435	0.352275	0	0	0.273235	0	0	0	1.01848	0.594753	0	0.156847	0	0	0.438589	0	0.142037	0	0.554955	0	0	0	0.394257	0	0.620726	0
ENSG00000259230	1.66456e-10	2.89331e-09	9.70854	1.21053	8.0201	up	chr14	HAVANA	gene	102545254	102555826	+	lincRNA	CTD-2555C10.3	level 2; havana_gene OTTHUMG00000171913.1;	0	0	0.0193043	0.0196988	0	0.142834	0	0.0448992	0	0	0	0.0234844	0.0194283	0.0258759	0.124305	0	0	0	0	0.126641	0.0248398	0.245551	0.0865977	0	0	0	0.0394368	0.0521494	0	0.595589	0.0363473	0.0827963	0.0358984	0.0252737
ENSG00000251533	2.20831e-08	2.89526e-07	24.1206	5.15789	4.67644	up	chr14	HAVANA	gene	103187221	103189028	-	lincRNA	RP11-736N17.2	level 2; havana_gene OTTHUMG00000171894.1;	0.238854	0.0185808	0.0798867	0.0203921	0.0905517	0.96084	0	0.0696835	0.290621	0.0258825	0.0283418	0.0486226	0.04021	0	1.59533	0.118857	0	0.204567	0.0236254	0.0218495	0.180007	0.0254152	0.35836	0.179481	1.04735	0.232649	0.0612154	0.134936	0.258106	0.159764	0.0940465	0.428475	0.0742878	0.366256
ENSG00000258735	0.000177548	0.00119134	5.01005	1.84211	2.71974	up	chr14	HAVANA	gene	103847721	103858049	+	lincRNA	LINC00637	level 1; havana_gene OTTHUMG00000171648.1;	0.0689696	0.0134217	0	0.0293521	0	0	0	0	0.0759628	0.074734	0	0	0.0145116	0.0385453	0	0	0.0182269	0	0.0341086	0	0.0924975	0.054947	0.0486054	0.0184361	0.120979	0	0.0147285	0.0389055	0	0	0.0949228	0.0308823	0.0402586	0
ENSG00000258534	0.000178977	0.00120015	24.9347	10.3684	2.40487	up	chr14	HAVANA	gene	103854366	103880111	-	lincRNA	CTD-2134A5.4	level 2; havana_gene OTTHUMG00000171649.1;	0	0	0	0	0	0	0	0	0	0	0	0	0	0.113504	0	0	0	0	0	0	0	0	0	0	0	0	0	0.111953	0	0.0919036	0	0.177986	0.225071	0
ENSG00000260792	0.000824031	0.00472199	6.08543	2.52632	2.40881	up	chr14	HAVANA	gene	104661120	104665558	-	lincRNA	RP11-982M15.8	level 2; havana_gene OTTHUMG00000173007.1;	0	0.0406454	0.00730337	0.0221177	0.0328053	0.00671425	0.053624	0.00847913	0.00952483	0.0895078	0	0.0527223	0.0292688	0	0	0.0216287	0.02453	0.024929	0	0	0.0650184	0.101383	0.016385	0	0.00762701	0	0.0371335	0.0522214	0.00941768	0.0249973	0.034136	0.0310858	0.11519	0.00947207
ENSG00000256050	0.0034228	0.0164981	8.74372	4.42105	1.97775	up	chr14	HAVANA	gene	104681146	104684932	+	lincRNA	RP11-982M15.6	level 1; havana_gene OTTHUMG00000170816.1;	0.0592822	0.0460913	0.123712	0.0761185	0.0562904	0.0688399	0.305946	0	0	0.224843	0	0.211768	0.124762	0	0	0.0983431	0.125201	0	0.0293191	0.0543695	0.384094	0.410618	0	0.0319282	0.0519864	0	0	0.201202	0.22402	0.367808	0.0233682	0.239603	0.598736	0.0650657
ENSG00000258701	0.00627869	0.0278153	77.9849	43.8421	1.77877	up	chr14	HAVANA	gene	104821201	104823718	+	lincRNA	RP11-477I4.3	level 2; havana_gene OTTHUMG00000170791.1;	0.260415	0.128071	0.183915	0.0465892	0.349592	0.243563	0.0282029	0.494062	1.18986	0.297027	0.0487539	0.138832	0.495987	0.336438	0.33882	0.284125	0.695665	0.0523188	0.393135	0.536676	1.33574	0.232737	0.747798	0.701964	0.19234	0.40024	0.643889	0.200861	0.430165	0.209944	0.398555	0.42924	0.394888	0.209398
ENSG00000258811	0.00049357	0.00298388	3.56281	1.31579	2.70774	up	chr14	HAVANA	gene	104842663	104845916	+	lincRNA	CTD-3051D23.1	level 2; havana_gene OTTHUMG00000170761.1;	0	0	0	0	0.00974867	0.0398923	0	0	0.0339834	0.0223875	0	0	0.0173869	0	0.02219	0	0.010927	0.0197356	0	0.0563583	0.15462	0	0	0.0220015	0	0	0.035294	0.0698222	0	0.0197926	0	0.00923641	0.00804821	0.0112599
ENSG00000258593	0.00327831	0.0159166	6.0603	2.84211	2.13233	up	chr14	HAVANA	gene	104857792	104858836	-	lincRNA	CTD-3051D23.4	level 2; havana_gene OTTHUMG00000170762.2;	0	0	0.0329611	0.0340554	0.22635	0.061392	0.040959	0.0384046	0.177018	0.128751	0.141136	0.0406125	0.0333443	0.0447709	0.171261	0.0985636	0.0835671	0.0375233	0.195869	0.072968	0.257928	0	0	0	0.0694503	0	0.0676818	0.13471	0.0426946	0.0377315	0.0312828	0.106961	0.153618	0.174493
ENSG00000259067	0.00552807	0.0249247	0.658291	0.157895	4.16918	up	chr14	HAVANA	gene	104904342	104905204	+	lincRNA	CTD-3051D23.3	level 2; havana_gene OTTHUMG00000170764.1;	0	0	0	0	0	0	0	0	0	0	0	0	0	0	0.21222	0	0	0	0	0	0	0	0	0.1087	0	0	0	0	0	0	0	0.0884226	0	0
ENSG00000244620	0.00345154	0.0166114	15.4874	9.42105	1.64392	up	chr14	HAVANA	gene	105890084	105896577	+	lincRNA	AL122127.25	level 2; havana_gene OTTHUMG00000152317.2;	0	1.18142	0	0	0	0	0	0	0	0	0	0	0	0	0	0	0.862664	0.735951	0	0	0	0	0	0	0.240114	0	0	0	0	0	0	0	0.210648	0
ENSG00000226777	0.000176723	0.00118611	374.543	190.263	1.96855	up	chr14	HAVANA	gene	105917979	105932642	+	lincRNA	KIAA0125	level 1; havana_gene OTTHUMG00000152318.3;	0.919189	17.8348	0.912724	6.86695	1.79903	0.222854	0	8.81878	0.738174	9.3922	5.77203	7.894	5.13561	5.42887	0.518191	2.47347	2.74507	16.712	1.05722	2.08035	2.7841	5.06568	7.43195	2.86998	4.88453	6.33966	1.82798	2.16306	5.33524	9.78722	0.242761	3.32297	1.79353	1.02147
ENSG00000271201	4.95773e-05	0.000374389	1.90452	0.473684	4.02066	up	chr14	HAVANA	gene	106206603	106208571	+	lincRNA	AB019440.50	level 2; havana_gene OTTHUMG00000185177.2;	0	0	0	0.22334	0	0	0	0	0	0	0	0	0	0	0	0	0	0	0	0	0	0	0	0	0	0	0	0	0	0	0	0	0	0
ENSG00000260409	0.00750444	0.0324074	16.9246	9.52632	1.77662	up	chr15	HAVANA	gene	20729747	20756183	-	lincRNA	RP11-403B2.7	level 2; havana_gene OTTHUMG00000172815.1;	0.273339	0.035941	0.0965934	0.32199	0.15321	0.393089	0.0595265	0.322018	0.140456	0.116808	0.0639503	0.270275	0.978624	0.107898	4.54469	0.411877	0.0650818	0.798831	1.20331	0.161941	0.248586	0.114677	0.317761	0.330459	0.830564	0.352467	0.483462	0.352273	0.0873733	0.367921	1.10033	0.231313	0.511934	0.13911
ENSG00000260739	0.0002466	0.00160144	0.79397	0.0526316	15.0854	up	chr15	HAVANA	gene	22145939	22148226	-	lincRNA	RP11-2F9.4	level 2; havana_gene OTTHUMG00000172788.1;	0	0	0	0	0	0	0	0	0	0	0.131711	0	0	0	0.121202	0	0	0	0	0	0	0	0	0	0	0	0	0	0	0	0	0	0	0
ENSG00000258853	0.00171818	0.00906455	0.60804	0.105263	5.77638	up	chr15	HAVANA	gene	27684498	27685768	-	lincRNA	RP11-30G8.1	level 2; havana_gene OTTHUMG00000171832.1;	0	0	0	0	0	0	0	0	0	0	0	0	0	0	0	0	0	0	0	0	0	0	0	2.96221	0	0	0	0	0	0	0	0	0	0
ENSG00000225930	0.00175047	0.0092121	0.768844	0.105263	7.30402	up	chr15	HAVANA	gene	30196036	30214540	+	lincRNA	AC026150.5	level 2; havana_gene OTTHUMG00000175642.2;	0	0	0	0.0327511	0	0.101447	0	0.00753798	0.0592264	0.152185	0	0.0156136	0.0260151	0.544644	1.45714	0.0605218	0.00817698	0	0	0.00701937	0	0.0573316	0	0.500999	0	0.146024	0.0132022	0	0.380895	0.00740762	0.0182016	0	0	0.0168327
ENSG00000269974	0.000308352	0.00195707	26.7889	11.7368	2.28247	up	chr15	HAVANA	gene	30648797	30649529	+	lincRNA	RP11-932O9.10	level 2; tag overlapping_locus;havana_gene OTTHUMG00000183913.1;	0.264106	0.204628	0.545316	0.747211	0.444065	0.564796	1.78506	1.27459	0.150153	0.644058	0.628689	0.617213	0.333719	0.226992	1.65171	0.493234	0.417033	0.558973	1.30636	0.554055	1.38088	0.852241	0.305568	1.30866	1.0997	0.967279	0.338669	0.602488	0	0.688604	0.524284	0.598178	0.357213	0.881213
ENSG00000259772	0.000118731	0.000830046	187.085	83.1053	2.25119	up	chr15	HAVANA	gene	31221999	31230838	-	lincRNA	RP11-16E12.2	level 2; havana_gene OTTHUMG00000172223.2;	2.43411	11.0375	0.892448	4.47487	2.08196	0.0500502	0.161069	3.45885	0.904562	7.44153	2.73664	6.45106	4.12799	2.61983	0.697311	1.43967	2.6142	11.3916	0.977307	2.20454	0.755448	4.0686	6.98941	1.81328	3.173	5.07819	0.417344	1.58213	4.61383	6.87908	0.478824	4.05214	2.16701	1.14315
ENSG00000259345	4.69571e-13	1.12223e-11	94.4623	12	7.87186	up	chr15	HAVANA	gene	38865322	39427195	-	lincRNA	RP11-624L4.1	level 2; tag overlapping_locus;havana_gene OTTHUMG00000172466.3;	1.95632	1.19552	6.10531	1.08989	0.456712	2.63327	0	1.00823	5.64611	0.675155	2.10245	3.32556	2.15461	0.740584	3.33192	2.5398	0.248438	4.64842	15.2073	0.839763	2.92985	0	2.16084	3.68141	8.8336	2.3033	1.41684	1.03108	0.952127	0.157965	0.941898	2.70564	4.72792	1.78722
ENSG00000259447	0.00287143	0.0141855	0.758794	0.105263	7.20854	up	chr15	HAVANA	gene	39300418	39310782	-	lincRNA	RP11-462P6.1	level 2; tag overlapping_locus;havana_gene OTTHUMG00000172479.1;	0	0	0	0	0	0	0	0	0	0	0	0	0	0	0	0	0	0	0.34157	0	0	0	0	0	0	0	0	0.0544089	0	0	0	0	0	0
ENSG00000251161	0.00682003	0.0298328	8.24623	4	2.06156	up	chr15	HAVANA	gene	40906811	40910337	+	lincRNA	RP11-540O11.1	level 2; havana_gene OTTHUMG00000172510.2;	0	0	0	0.841741	0.185037	0.0744421	0	0.274807	0.11052	0.103403	0.455062	0.301339	0.321508	0	0.313319	0.475318	0.100169	0.178015	0.660657	0	0.426537	0	0.175018	0.106929	0.16718	0.186646	0.0815782	0.328473	0.101984	0.0899539	0.076181	0	0.14685	0.321633
ENSG00000259200	0.00786139	0.0337168	0.964824	0.263158	3.66633	up	chr15	HAVANA	gene	45705078	45931069	+	lincRNA	RP11-718O11.1	level 2; havana_gene OTTHUMG00000172029.1;	0	0	0	0	0	0	0	0	0	0	0.0944076	0	0	0.182854	0	0	0.281436	0	0	0	0	0	0	0	0	0	0	0	0.457805	0	0	0	0.0611274	0
ENSG00000259235	0.00462633	0.0213943	1.41709	0.473684	2.99162	up	chr15	HAVANA	gene	48189037	48191691	-	lincRNA	RP11-605F22.2	level 2; havana_gene OTTHUMG00000172151.1;	0	0	0	0	0	0	0	0.407868	0	0	0.480387	0	0	0	0	0.101384	0	0	0	0	0.13822	0	0	0	0	0	0	0	0	0	0	0.33612	1.01994	0
ENSG00000259240	4.77149e-15	1.42151e-13	5.82915	0.157895	36.9179	up	chr15	HAVANA	gene	51037488	51293912	+	lincRNA	RP11-108K3.1	level 2; tag ncRNA_host;havana_gene OTTHUMG00000172467.1;	0.208697	0.0805879	0.170525	0.0924975	0	0.244661	0	0	0.364804	0.339523	0.373729	0	0.0879641	0	0.114527	0.606993	0	0.583014	0.309901	0	0	0	0.0238791	0.117652	0.0914707	0.224793	0.267858	0.240074	0	0	0	0.401078	0.0802654	0.65711
ENSG00000259306	4.24017e-18	1.80254e-16	8.52764	0.157895	54.0084	up	chr15	HAVANA	gene	51315841	51321996	+	lincRNA	RP11-108K3.2	level 2; havana_gene OTTHUMG00000172468.1;	0.120932	0	0.350141	0	0	0.0939775	0	0.350521	0.137004	0.196601	0	0.187905	0	0	0.131365	0.451649	0	0.569643	0.119632	0	0.132722	0	0	0.13271	0.424063	0	0.15506	0.413294	0	0	0	0.218831	0.0935399	0.335567
ENSG00000259438	0.00105498	0.00588654	5.25628	2.10526	2.49673	up	chr15	HAVANA	gene	52010999	52019095	-	lincRNA	CTD-2650P22.1	level 2; tag overlapping_locus;havana_gene OTTHUMG00000172595.1;	0.0514911	0.0799007	0.0427072	0.0890451	0.049239	0.159879	0	0	0	0.055804	0	0.0531071	0.0433638	0	0	0.0427271	0	0.097257	0.305615	0	0.168731	0	0	0.112397	0.0902881	0.200969	0	0	0	0	0.0407693	0	0	0.0569647
ENSG00000259178	1.86411e-10	3.21547e-09	3.24623	0.105263	30.8392	up	chr15	HAVANA	gene	52082302	52086574	+	lincRNA	CTD-2184D3.3	level 2; havana_gene OTTHUMG00000172597.1;	0	0	0	0	0	0	0	0	0	0	0	0.33553	0	0	0	0	0	0	0.772637	0	0.179301	0	0	0	0.272985	0	0	0	0	0	0	0	0.357968	0.178401
ENSG00000259203	3.26975e-15	9.98098e-14	6.10553	0.105263	58.0025	up	chr15	HAVANA	gene	52801614	52804942	-	lincRNA	RP11-209K10.2	level 2; havana_gene OTTHUMG00000172420.1;	0.100628	0	0	0	0.488981	0	0	0	0.234	0	0.720577	0	0	0	0	0	0.211328	0	0	0	0	0.218447	0	0	0	0	0	0	0.107537	0	0	0.0919568	0.69689	0
ENSG00000260172	3.76351e-11	7.12686e-10	4.1206	0.263158	15.6583	up	chr15	HAVANA	gene	57319138	57323908	+	lincRNA	RP11-358M11.3	level 2; havana_gene OTTHUMG00000176406.1;	0	0	0	0	0	0	0	0	0.138129	0	1.08764	0	0	0	0	0	0	0	0	0	0	0	0	0	0	0.0595016	0	0	0	0	0	0	0	0
ENSG00000259675	4.16198e-06	3.83066e-05	1.49246	0.105263	14.1784	up	chr15	HAVANA	gene	61639349	61715171	-	lincRNA	RP11-507B12.1	level 2; havana_gene OTTHUMG00000171939.1;	0.257461	0.5979	0.204898	0	0	0	0	0	0	0	0.934346	0	0	0	0	0	0	0	0.521435	0	0	0	0	0	0	0	0	0	0	0	0	0.246997	0.747162	0
ENSG00000259878	0.000547865	0.00327449	2.74372	0.789474	3.47538	up	chr15	HAVANA	gene	62230384	62231895	-	lincRNA	RP11-1O10.1	level 2; tag overlapping_locus;havana_gene OTTHUMG00000173102.1;	0	0	0	0	0.100491	0	0	0	0	0	0	0	0.0870844	0	0	0	0	0	0	0	0	0	0	0	0	0	0	0	0	0	0.0826681	0.188945	0.158945	0
ENSG00000261296	0.000627805	0.00370298	5.68342	2.26316	2.51128	up	chr15	HAVANA	gene	62274163	62278365	+	lincRNA	RP11-299H22.6	level 2; havana_gene OTTHUMG00000173105.1;	0.152203	0.0370513	0.00798777	0.00806837	0.0897438	0	0	0.0185492	0	0	0	0.00961651	0.0240148	0.0847314	0	0	0.0402499	0	0	0.0172922	0	0	0	0	0.0166873	0.0185141	0	0	0	0	0.0224099	0.00850339	0.274236	0
ENSG00000259727	1.84498e-08	2.44228e-07	4.23618	0.526316	8.04874	up	chr15	HAVANA	gene	62895812	62899543	+	lincRNA	RP11-1069G10.2	level 2; havana_gene OTTHUMG00000172040.1;	0.128696	0.0500178	0	0.110292	0.0305752	0.124576	0	0	0.03578	0.139462	0.191	0.0328774	0	0.0362355	0	0.0533759	0	0	0.0318248	0.295414	0.0695779	0	0	0	0	0.12542	0	0.182099	0	0.153481	0.0253777	0.0578296	1.3493	0
ENSG00000259672	4.10448e-17	1.57513e-15	8.22111	0.210526	39.0503	up	chr15	HAVANA	gene	63098870	63110403	+	lincRNA	RP11-69G7.1	level 2; havana_gene OTTHUMG00000172300.1;	0	0	0	0	0	0	0	0.151469	0	0	0	0	1.32513	0	0	0	0	0	0.155598	0	0	0	0	0	0.275703	0	0	0	0	0	0	0	1.51674	0
ENSG00000212766	5.15278e-09	7.38202e-08	40.6482	8.94737	4.54304	up	chr15	HAVANA	gene	69072926	69095820	+	lincRNA	NCRNA00277	level 2; tag overlapping_locus;havana_gene OTTHUMG00000133319.4;	0.588391	0.0603976	0	0.322258	0.0801203	0.238356	0.0326158	0.294083	0	0.15407	0.0327954	0.0560344	0.0890184	0	0.365447	0.0704614	0.0335009	0.0151102	0	0.0588213	0.220833	0.0786323	0.0489565	0.350411	0.116563	1.56792	0.15239	0.0311794	0.250907	0.10714	0.0402603	0.0567369	0.104034	0.386225
ENSG00000259222	0.00215135	0.0110411	0.592965	0.0526316	11.2663	up	chr15	HAVANA	gene	69080879	69099987	+	lincRNA	RP11-809H16.5	level 2; tag overlapping_locus;havana_gene OTTHUMG00000172082.2;	0	0	0	0.0891974	0	0	0.0534737	9.64e-49	0	0	0	0	0	0	0	0	0	0	0	0	0.0563401	0	0	0.0562954	0.0281527	0.155524	2.27e-25	0	0	0	0	0	0	0
ENSG00000245750	1.57761e-15	4.9882e-14	290.216	27.5789	10.5231	up	chr15	HAVANA	gene	69463026	69843120	+	lincRNA	DRAIC	level 2; havana_gene OTTHUMG00000172098.18;	3.10372	15.9238	8.19191	0.42929	2.65974	2.05902	0	0	13.1176	0.184567	33.4889	1.38751	0.135464	1.44131	0.0823075	0.133856	1.48159	0.133054	0.175345	0.148258	0	0.424281	0.266862	0.297018	0.547588	0.520198	0.507346	0.0650106	11.6916	0	6.71113	15.0996	73.2093	0.211378
ENSG00000259457	3.99204e-25	3.27901e-23	18.2312	0.0526316	346.392	up	chr15	HAVANA	gene	69564724	69565790	-	lincRNA	RP11-279F6.2	level 2; havana_gene OTTHUMG00000172094.19;	0.0494302	0.134256	0.16409	0.0853995	0	0.421961	0	0	0.389152	0	0.998951	0.0509308	0	0	0	0	0	0	0	0	0	0	0	6.43e-16	0	0	0.084491	0	0	0	0.430337	0.178421	11.8039	0
ENSG00000259503	0.000398267	0.00246291	1.11558	0.210526	5.29899	up	chr15	HAVANA	gene	70321576	70326742	+	lincRNA	RP11-543G18.1	level 2; havana_gene OTTHUMG00000172124.1;	0	0	0.191786	0	0	0	0	0	0	0	0	0	0	0	0	0	0	0	0	0	0.266509	0	0	0	0	0	0	0	0	0	0.094552	0	0.090484	0
ENSG00000259783	0.011102	0.045281	0.949749	0.315789	3.00754	up	chr15	HAVANA	gene	72608481	72636919	-	lincRNA	RP11-1006G14.2	level 2; havana_gene OTTHUMG00000173096.2;	0.174818	0.134736	0	0	0.496746	0.368874	0.18627	0	0	0.0374084	0	0.05696	0	0.281412	0.115422	0.0819687	0	0.0967105	0	0	0.054081	0.0257949	0.0394285	0	0.163902	0.172165	0.309026	0.0170334	0.0428094	0.000171	0.0346448	0	0.100017	0.171734
ENSG00000260469	0.000369636	0.00230281	1.77387	0.421053	4.21294	up	chr15	HAVANA	gene	73752317	73770613	+	lincRNA	RP11-8P11.3	level 2; havana_gene OTTHUMG00000172684.2;	0	0	0	0	0	0	0	0	0	0	0	0	0.1024	0	0	0	0	0	0	0	0	0	0	0.138335	0	0	0	0	0	0	0	0	0	0
ENSG00000248540	0.000139588	0.000960645	30.8392	12.9474	2.38189	up	chr15	HAVANA	gene	74125915	74129278	-	lincRNA	RP11-247C2.2	level 1; havana_gene OTTHUMG00000173053.1;	0.34839	0.0361782	0.407308	0.268387	0.186375	0.146993	0.0276125	0	0.404615	0.225489	0.164694	0.0352543	0.136819	0.0149714	0.540833	0.136439	0.198674	0.0332661	0	0.073955	0.262054	0.128872	0.16162	0.0247512	0.0117704	0.0489896	0.297568	0.129143	0.0628629	0.111325	0.18896	0.269293	0.220301	0.0292868
ENSG00000261043	0.000628913	0.00370867	2.76884	1	2.76884	up	chr15	HAVANA	gene	75759501	75762405	-	lincRNA	RP11-24M17.6	level 2; tag ncRNA_host;havana_gene OTTHUMG00000172896.1;	0	0	0	0.00993056	0.0110424	0	0	0	0	0.0253476	0	0.023673	0	0.0260746	0.0251316	0.00969836	0.0247406	0	0	0.0106414	0.0125134	0.0124071	0	0.0124653	0.020518	0.0227677	0	0.0263593	0	0	0.0183777	0.010461	0	0
ENSG00000270036	2.42557e-09	3.62242e-08	2.14573	0.0526316	40.7688	up	chr15	HAVANA	gene	76343642	76344365	+	lincRNA	RP11-685G9.4	level 2; havana_gene OTTHUMG00000184124.1;	0	0	0	0	0	0.314167	0	0.0649652	0	0	0	0.139938	0	0	0.585955	0	0	0.253218	0.1332	0	0	0	0	0.148378	0	0.0657562	0	0	0	0	0	0.0610106	0	0.224733
ENSG00000259420	0.000490582	0.00297099	4.0804	1.36842	2.98183	up	chr15	HAVANA	gene	77568970	77608888	+	lincRNA	RP11-307C19.2	level 2; havana_gene OTTHUMG00000172611.3;	0.35357	0.0547519	0	0	0	0	0	0	0	0.076626	0.0841947	0	0	0.0812083	0.0769749	0	0	0	0	0	0.0750022	0.0761356	0	0	0	0.207253	0	0.161463	0	0	0.393421	0.0641267	0.76464	0.0787609
ENSG00000259594	1.45873e-05	0.000122012	6.73869	2.15789	3.12281	up	chr15	HAVANA	gene	81554003	81696780	+	lincRNA	CTD-2034I4.2	level 2; tag overlapping_locus;havana_gene OTTHUMG00000172166.1;	0	0.342618	0	0	0	0	0	0.071092	0	0	0.0878356	0	0.062138	0	0.0803608	0	0	0	0	0	0	0	0.136212	0	0	0.0720685	0.0630597	0	0	0	0	0.0669432	0.170823	0
ENSG00000259610	3.04625e-11	5.84857e-10	8.56281	1	8.56281	up	chr15	HAVANA	gene	81633887	81642190	-	lincRNA	RP11-499F3.1	level 2; havana_gene OTTHUMG00000172169.1;	0	0	0.588741	0	0	0.343234	0	0	0	0	0	0.626001	0	0	0.161391	0.121238	0	0.134238	0.577988	0	0.334062	0	0.131948	0.336328	0.638592	0.142952	0	0	0	0	0.235397	0	0.2234	0.499434
ENSG00000259692	1.76543e-07	2.03805e-06	8.10553	1.63158	4.9679	up	chr15	HAVANA	gene	81660482	81871125	-	lincRNA	RP11-499F3.2	level 2; havana_gene OTTHUMG00000172170.1;	0	0.103703	0.245835	0	0	0.769504	0.0106463	0.230169	0.0197035	0	0.133416	0.385469	0.652709	0.0231956	0.703406	0.422165	0.0119721	0.37428	2.76733	0.198999	2.5963	0.0231249	0.681081	2.70516	2.52864	0.907907	0.00724508	0.042674	0.0166571	0	0.128705	0.843914	0.638525	0.811023
ENSG00000259445	0.00121403	0.00665465	4.80905	1.84211	2.61062	up	chr15	HAVANA	gene	81953303	81995666	-	lincRNA	RP11-276M12.1	level 2; havana_gene OTTHUMG00000172171.1;	0	0	0.240995	0.10548	0	0.281921	0	0	0	0.0142541	0.26482	0.707457	0.113922	0.0154532	1.21508	0.393199	0.0137818	0.0548521	0.948677	0	0.735844	0	0.107822	0.672073	0.570056	0.115868	0	0	0.0630274	0.2445	0.412901	0.343711	0.325451	0.401943
ENSG00000259518	2.8016e-14	7.68683e-13	28.8241	3.10526	9.28234	up	chr15	HAVANA	gene	82088594	82097694	+	lincRNA	RP11-597K23.2	level 1; havana_gene OTTHUMG00000172173.1;	0.43728	0.0939701	0.20243	0.170895	0.050662	0.268893	0.0551777	0.823017	0	0.392279	0.140129	0.0407395	0.0225681	0	0	0.544789	0.0141787	0.278864	0.159144	0.0366246	0.17229	0.0284583	0.0378428	0.0143042	0.0470409	0.065257	0.0989625	0.241832	0	0.0641865	0.0105372	0.743807	0.146179	0.0877838
ENSG00000255571	2.94487e-09	4.3444e-08	188.312	41.1053	4.5812	up	chr15	HAVANA	gene	89361579	89398487	+	lincRNA	CTD-2335A18.1	level 2; tag ncRNA_host;havana_gene OTTHUMG00000171992.6;	0.579938	1.51198	9.2396	3.70129	0.790297	2.00926	0.632371	1.18662	0.628648	0.660767	0.136344	9.58744	11.4942	0.796847	4.55893	0.851703	3.35746	0.680395	2.09849	0.214372	0.162795	1.05934	0.679706	0.904436	0.264247	3.78171	1.65174	2.0271	0.165729	0.274827	8.51858	0.400903	12.2697	1.12094
ENSG00000261478	8.65825e-09	1.20397e-07	2.03015	0.0526316	38.5729	up	chr15	HAVANA	gene	89508961	89510416	+	lincRNA	RP11-429B14.4	level 2; havana_gene OTTHUMG00000173032.1;	0	0.0201687	0.0433392	0	0	0.080263	0	0.17646	0	0	0.0307745	0.105679	0.0654847	0	0.307434	0.0645222	0.0821754	0.0739889	0.153898	0.0712293	0	0	0	0	0	0.101045	0.088616	0	0.0280132	0	0.0204289	0	0.0806284	0
ENSG00000259685	0.000274234	0.00176026	1.00503	0.105263	9.54774	up	chr15	HAVANA	gene	90102649	90133445	+	lincRNA	CTD-2315E11.1	level 2; havana_gene OTTHUMG00000172203.2;	0	0	0	0	0	0	0	0	0	0	0	0	0	0	0	0	0	0	0	0	0	0	0	0	0	1.24849	0	0	0	0	0	0	0	0
ENSG00000258754	4.59967e-05	0.000349223	93.2663	33.9474	2.74738	up	chr15	HAVANA	gene	93718542	94070820	-	lincRNA	CTD-3049M7.1	level 2; tag overlapping_locus;havana_gene OTTHUMG00000171808.3;	1.5631	0.945293	0.949141	0.52802	0.0640199	0.313696	0.0298733	0	23.0361	0.0313675	3.12405	1.74249	0.300489	1.58257	1.0348	0.384147	0.0611368	0.610113	0.0571299	1.36657	18.6978	0.0616804	0	1.41273	0.397611	0.846108	0.189448	0.132376	0.823055	0	0.273809	0.346511	1.44189	0
ENSG00000259724	2.62093e-22	1.68296e-20	11.9045	0.105263	113.093	up	chr15	HAVANA	gene	93905405	94107938	-	lincRNA	CTD-2643K12.3	level 2; tag overlapping_locus;havana_gene OTTHUMG00000172625.1;	0	0	0	0	0	0	0	0	0.0116455	0	0	0	0.0178713	0	0	0	0	0	0	0	18.9366	0	0	0	0	0	0	0.011962	0	0	0	0	0	0
ENSG00000258489	0.00150742	0.00806288	1.19598	0.315789	3.78727	up	chr15	HAVANA	gene	95463592	95493770	-	lincRNA	RP11-398J10.2	level 2; havana_gene OTTHUMG00000171820.2;	0	0	0	0	0	0	0	0	0	0	0	0	0	0	0	0	0	0	0	0	0	0	0	0	0	0	0.0666551	0	0	0	0	0.0351081	0	0.0859053
ENSG00000259702	0.00537497	0.0243575	5.81407	2.68421	2.16603	up	chr15	HAVANA	gene	96045341	96064357	-	lincRNA	RP11-236L14.1	level 2; havana_gene OTTHUMG00000171837.2;	0	0	0	0.0893451	0.0981253	0	0	0	0.117404	0	0	0	0	0.23555	0	0	0	0	0	0	0	0	0	0	0	0	0	0	0	0	0	0	0	0
ENSG00000259485	2.00198e-25	1.7063e-23	36.397	0.736842	49.3959	up	chr15	HAVANA	gene	97295881	97432094	+	lincRNA	CTD-2147F2.1	level 2; tag ncRNA_host;havana_gene OTTHUMG00000172035.1;	0	0	7.32834	5.26537	0	6.22559	0	0	0	0.1817	0.12291	11.2132	1.56115	3.81066	11.1267	3.83132	0.175049	0	0.969702	0	0	0	0.979562	1.47575	0.439444	6.24479	0.143083	5.59545	7.82247	0	0	4.91413	16.0852	1.26816
ENSG00000259664	1.43719e-13	3.62085e-12	4.19598	0.105263	39.8618	up	chr15	HAVANA	gene	97370371	97521811	-	lincRNA	CTD-2147F2.2	level 2; tag ncRNA_host;havana_gene OTTHUMG00000172036.2;	0	0	0.188948	0.0241956	0	0.0218919	0	0	0	0	0.0335712	0.0576964	0.0952356	0	0.213496	0.023459	0	0	0	0	0	0	0	0	0	0.0275565	0	0	0	0	0	0.025395	0.0659334	0
ENSG00000259582	0.00182594	0.00955161	2.0603	0.578947	3.5587	up	chr15	HAVANA	gene	97540597	97560702	-	lincRNA	RP11-461F11.3	level 2; tag overlapping_locus;havana_gene OTTHUMG00000172043.3;	0	0	0	0.0232464	0	0	0	0	0	0	0	0	0	0	0.0586209	0	0	0	0.026892	0	0	0	0	0	0	0	0	0	0	0	0	0.0244047	0	0
ENSG00000251209	0.00212782	0.0109419	12.4121	5.78947	2.1439	up	chr15	HAVANA	gene	97572185	97874550	-	lincRNA	LINC00923	level 2; havana_gene OTTHUMG00000172044.2;	0.0258444	0	0	0.176677	0.0245101	0.0404359	0	0.175925	0	0	0.0613421	0	0.0293512	0	0.0139267	0	0.0272999	0.0737425	1.0985	0.118313	0	0	0	0	0.0453297	0.20327	0	0	0	0	0	0	0	0.113454
ENSG00000259341	6.60941e-11	1.20981e-09	5.74874	0.526316	10.9226	up	chr15	HAVANA	gene	99427009	99431028	-	lincRNA	RP11-20G13.1	level 2; havana_gene OTTHUMG00000171950.1;	0	0	0.181462	0	0	0	0	0	0	0	0	0	1.15833	0	0.257238	0.190892	0	0	0	0	0	0	0.20383	0	0	0	0	0.534237	0	0	0	0	0	0
ENSG00000232386	1.49509e-10	2.61533e-09	80.598	14.2632	5.65078	up	chr15	HAVANA	gene	100849561	100861756	+	lincRNA	RP11-66B24.2	level 2; tag overlapping_locus;havana_gene OTTHUMG00000186438.2;	0.401973	0.33375	0.199397	0.368189	0.513693	0.0990116	0.273744	0.0238553	0.0306064	0.99121	0.0200977	1.03219	0.0351556	0.199403	2.22701	0.261882	0.672895	0.224517	0.175928	0.688978	4.12733	1.80743	0.124422	0.235311	0.0356088	1.68432	0.798297	1.53106	0.263622	1.49537	0.479301	0.30688	0.0768441	0.219821
ENSG00000259604	0.000930641	0.00527357	1.11558	0.210526	5.29899	up	chr15	HAVANA	gene	100861843	100874369	+	lincRNA	RP11-66B24.1	level 2; tag overlapping_locus;havana_gene OTTHUMG00000172058.2;	0.55387	0	5.93e-161	7.77e-48	8.2e-194	1.04e-36	0	0	5.69e-73	1.59e-49	0	0.356965	0	0.101835	6.18e-83	8.18738E-316	5.42e-111	0	0	3.43e-116	0.409747	1.23e-257	9.05e-37	0	0	0.869519	0.0728069	0.121203	0	3.6e-63	6.52e-26	1.14e-97	0	0
ENSG00000231439	7.60683e-10	1.21551e-08	21.6281	3.89474	5.55317	up	chr16	HAVANA	gene	22910	25123	+	lincRNA	Z84723.1	level 2; havana_gene OTTHUMG00000060721.2;	1.07664	0.957953	0.912489	0.370247	0.83899	0.576527	0	0	1.42143	0.169698	0.837109	0.180619	0.115363	0.376111	0.80412	0.0324707	1.09466	0.11129	0.0774414	0.0360602	1.06216	0.564575	0.182681	0.572559	0.240293	0.687065	0.133808	0.443852	1.07635	0.0559453	2.73669	0.15859	2.33886	0.129342
ENSG00000260807	8.80968e-05	0.000633052	94.4422	41.4211	2.28005	up	chr16	HAVANA	gene	975761	981596	-	lincRNA	RP11-161M6.2	level 2; tag overlapping_locus;havana_gene OTTHUMG00000172822.2;	0.355252	0.282044	0.656923	0.0996714	0.756039	0.869013	0.0652518	0.184874	0.418687	0.557737	0.311562	0.54881	0.179277	0.140904	7.01113	0.154559	0.227109	0.319591	0.193958	0.327921	0.733133	0.22973	0.736794	1.05277	0.226429	1.47809	0.142709	0.433072	0.114175	0.304296	3.63889	1.4831	3.29094	0.360596
ENSG00000260710	8.11427e-15	2.36463e-13	11.5628	0.631579	18.3078	up	chr16	HAVANA	gene	1294551	1299166	-	lincRNA	RP11-616M22.7	level 2; havana_gene OTTHUMG00000172999.1;	0	0.329515	0	0	0	0	0	0	0	0	0	0	0	0	0	0	0	0	0	0	0	1.45393	0	0	0	0	0	0.998645	0	0	0	0.420804	3.00601	0
ENSG00000260260	0.00878567	0.0371185	83.6281	48.7368	1.71591	up	chr16	HAVANA	gene	2154797	2155358	-	lincRNA	RP11-304L19.5	level 2; tag ncRNA_host;havana_gene OTTHUMG00000177010.1;	0.680079	3.98628	0.807195	1.68225	4.32491	4.96196	1.12667	10.1524	6.41234	12.9669	14.0689	1.90437	4.98545	4.36216	13.0221	2.61079	4.01004	2.75225	49.7089	4.79382	10.3209	3.12082	8.66187	8.96224	4.85172	5.79279	2.66126	2.42789	1.79726	13.602	18.3304	8.38055	21.4258	18.3458
ENSG00000263105	0.000848923	0.00485275	2.8995	1.10526	2.62335	up	chr16	HAVANA	gene	4180117	4183515	-	lincRNA	RP11-95P2.3	level 2; havana_gene OTTHUMG00000177616.1;	0.425192	0	0	0.436671	0	0	0	0.413507	0.539505	0	0	0	0	0.559601	0	0	0	0	0	0	0	0.989977	1.52313	0.546417	1.14788	0.429787	0	0	0	0.82195	0	0	2.04791	0
ENSG00000262468	0.000843147	0.00482291	142.372	69.3158	2.05396	up	chr16	HAVANA	gene	4245825	4253789	-	lincRNA	RP11-95P2.1	level 2; havana_gene OTTHUMG00000177618.1;	1.23438	0.804829	2.76058	1.06027	3.2808	0.52528	0.556633	1.13807	3.31412	1.75706	2.15268	1.45361	0.794416	0.698619	0.526934	0.487784	1.49309	0.976572	0.52526	0.668285	1.20927	0.891059	0.868375	1.31411	1.5677	2.07548	1.121	2.09506	1.12824	0.344629	1.27346	0.910081	6.45146	0.910708
ENSG00000261319	2.08279e-13	5.15336e-12	4.53769	0.105263	43.108	up	chr16	HAVANA	gene	8298492	8299772	+	lincRNA	RP11-279O17.1	level 2; havana_gene OTTHUMG00000176058.1;	0.0607999	0	0.0253702	0.416503	0	0	0	0	0	0	3.57281	0.0310383	0	0	0	0	0	0	0	0	0.0328403	0	0	0	0.0266585	0	0.0259733	0.034398	0	0	0.0239701	0	0.141692	0
ENSG00000262454	0.000233477	0.00152477	28.7286	12.3158	2.33267	up	chr16	HAVANA	gene	14301389	14331067	+	lincRNA	MIR193BHG	level 2; tag ncRNA_host;havana_gene OTTHUMG00000177423.4;	0.0800621	0.388634	0.263429	0.140322	0.0772778	2.07837	0	1.69083	0	1.68281	0	0.513727	0.429638	0	0.262085	0.486214	0.534948	0.433938	0.0792114	0.0751281	0.681919	0	0.811707	0.850262	0.31146	2.96511	0.536014	1.76657	2.68071	1.42473	0.364774	1.03514	0.395745	3.16644
ENSG00000260430	0.00607155	0.0270403	21.407	11.2105	1.90955	up	chr16	HAVANA	gene	19086856	19098110	+	lincRNA	RP11-626G11.4	level 2; havana_gene OTTHUMG00000177198.1;	0.643657	0.832151	0.17784	0.232126	0.0513278	0.124942	0.667604	0	0.120986	0.290657	0.956754	0.221515	0.271042	0.610758	0	0.133531	0.113048	0	0.0530601	0.447565	0.0586551	0.172532	0.0996726	0.175854	0.188101	0.732821	0.229225	0.427069	0.230823	0.101942	0.212436	0.484509	2.28409	0.178159
ENSG00000260072	0.000284684	0.00182061	6.0201	2.42105	2.48656	up	chr16	HAVANA	gene	24472798	24495177	-	lincRNA	CTD-2313J23.1	level 2; havana_gene OTTHUMG00000177235.1;	0	0	0	0	0	0	0	0	0	0	0.685453	0	0	0	0	0	0	0	0	0	0.0105421	0	0.00932725	0	0.550772	0	0	0	0	0	0	0	0.0231286	0
ENSG00000236481	0.000765625	0.00442811	22.8442	10.2632	2.22585	up	chr16	HAVANA	gene	26584755	26594813	-	lincRNA	AC002331.1	level 2; havana_gene OTTHUMG00000060136.1;	1.09865	0	0	2.37219	0	1.38115	1.88498	0.542369	0.702693	0	0	0	0.4904	3.73274	0	0	4.8871	1.46761	0	1.68645	0	1.95257	0	0.726039	1.75222	0	0.485953	1.99165	0.580626	0	0	1.1489	0.453195	4.0642
ENSG00000246465	1.70322e-14	4.79701e-13	43.3869	4.52632	9.58549	up	chr16	HAVANA	gene	28284885	28292064	-	lincRNA	RP11-57A19.2	level 1; havana_gene OTTHUMG00000166065.1;	0.0278699	0.444873	0.0233718	0.0592151	0.118486	0.161503	0	0.0271509	0.306306	0.0150994	0.660918	0.127049	0.328363	0.171048	0.763883	0.0231097	0.132613	0.0132973	0.110262	1.24368	0	0.443695	0.445653	0.0446115	0.012222	0.786732	0.178539	0.0157097	0.392092	0.0266801	0.0985691	0.24939	0.596779	0.030416
ENSG00000259807	1.39763e-09	2.15974e-08	53.7286	11.5789	4.6402	up	chr16	HAVANA	gene	29217170	29220031	-	lincRNA	RP11-426C22.4	level 2; havana_gene OTTHUMG00000176712.1;	1.36472	0.385068	0.102369	0.826789	0.432564	2.25115	0	0.357053	0.0376197	0.468296	0.286933	1.12749	0.121065	0.148226	1.04738	3.85142	0.20336	0.358553	0.184651	0.501578	2.70679	0.17646	0.43515	0.573547	0.214132	0.18881	1.37214	0.964569	0.298325	0.839843	0.0926894	1.80598	0.208927	0.299336
ENSG00000260158	3.6197e-16	1.23202e-14	4.42211	0.0526316	84.0201	up	chr16	HAVANA	gene	32809556	32824645	+	lincRNA	RP11-67H24.2	level 2; havana_gene OTTHUMG00000176517.1;	0	0	0	0	0	0	0	0	0.0691302	0	0.520983	0.0386858	0	0	0.763152	0.137497	0.0483099	0.0214778	0	0	0.213848	0	0	0	0.0806098	0	0	0.0263776	0	0	0	0	0	0
ENSG00000260141	0.000101651	0.000719824	1.0201	0.105263	9.69095	up	chr16	HAVANA	gene	33043609	33095431	-	lincRNA	RP11-19N8.4	level 2; tag overlapping_locus;havana_gene OTTHUMG00000176450.1;	0	0	0	0.0642786	0.0472456	0.0973623	0	0	0.0350339	0	0.182549	0.030681	0	0	0.697445	0	0.0387032	0.0172675	0.102255	0	0.562443	0	0	0	0	0	0	0.0210169	0	0	0	0	0.0142017	0
ENSG00000261231	1.34211e-16	4.80027e-15	21.392	1.31579	16.2579	up	chr16	HAVANA	gene	47724568	47908431	+	lincRNA	RP11-523L20.2	level 2; havana_gene OTTHUMG00000175450.1;	0.143869	0	0.120679	0.0972961	0	0.0856352	0.0538184	0	0.0287333	0	0	0	0.0110067	0.255946	0	0	0	0	0.108915	0.116006	0.0140023	0	0	0	0	0.214511	0	0.126092	0	0	0	0	0.0101853	0.0142695
ENSG00000261325	4.85217e-06	4.40212e-05	2.28643	0.315789	7.24037	up	chr16	HAVANA	gene	47849314	47887130	-	lincRNA	AC140542.2	level 2; havana_gene OTTHUMG00000175449.1;	0.611889	0	0.218931	0	0.0276626	0	0	0	0.485092	0.0315747	0	0	0	0.196591	0	0.0483358	0	0	0	0	0.0314559	0	0	0	0	0.0283903	0.0248942	0	0	0	0	0	0	0
ENSG00000261241	3.97678e-14	1.07081e-12	5.54271	0.210526	26.3279	up	chr16	HAVANA	gene	50840017	50901063	+	lincRNA	RP11-883G14.1	level 2; havana_gene OTTHUMG00000173283.3;	0	0	0.198949	0	0	0	0	0	0	0	0.0681829	0.118576	0.401172	0	0	0.141404	0.035987	0	0.170117	0	0.0739412	0	0.0531989	0	0.74739	0.0664572	0	0.472609	0.073569	0	0	0.209228	0.132349	0
ENSG00000249231	8.71854e-13	2.02149e-11	5.47739	0.315789	17.3451	up	chr16	HAVANA	gene	52552090	52652105	-	lincRNA	RP11-297L17.1	level 2; tag overlapping_locus;havana_gene OTTHUMG00000173223.2;	1.65268	0	0.126117	0	0	0.123005	0	0	0	0	0.562079	0.168626	0	0	0	0	0.655744	0	0	0	0.099844	0	0	0	0	0	0.133974	0	0	0	0	0	0.0690106	0
ENSG00000260963	6.07182e-06	5.43199e-05	2.17085	0.421053	5.15578	up	chr16	HAVANA	gene	52607349	52613908	+	lincRNA	RP11-297L17.2	level 2; havana_gene OTTHUMG00000173224.1;	0.132151	0	0.107233	0	0.259688	0	0	0	0	0.14354	0	0	0	0	0	0	0	0	0	0	0	0	0	0	0	0	0	0.152887	0	0	0.21298	0	2.58734	0
ENSG00000261804	0.000787132	0.00453588	60.2513	27.9474	2.15588	up	chr16	HAVANA	gene	53373493	53384745	+	lincRNA	RP11-44F14.2	level 2; havana_gene OTTHUMG00000173195.1;	2.98202	0.543402	5.64253	1.39527	0.0940112	0	0	2.2313	3.15617	0.976097	3.57557	0.528335	0.281439	2.01323	1.22713	1.27573	0.213977	0.53636	8.99918	1.43474	0	0.145847	1.6562	3.948	4.58651	0.917685	3.24189	1.59804	5.0027	1.647	10.9525	1.24717	9.39156	1.18992
ENSG00000262714	0.00702652	0.0306511	126.653	71.1053	1.78121	up	chr16	HAVANA	gene	53386944	53389085	+	lincRNA	RP11-44F14.8	level 2; havana_gene OTTHUMG00000176690.2;	1.56296	0.42265	2.77111	0.503945	0.0155558	0	0	1.29767	2.28201	0.196099	0.975566	0.317045	0.207696	0.533081	0.300796	0.422927	0.173928	0.0941305	1.90391	0.794995	0.0176445	0.0349455	0.556672	1.49455	2.09227	0.4645	1.13832	1.11348	1.06788	0.56673	5.17478	0.294616	3.75216	0.521175
ENSG00000259759	0.00187566	0.00977847	0.899497	0.210526	4.27261	up	chr16	HAVANA	gene	54239693	54240654	+	lincRNA	RP11-324D17.2	level 1; havana_gene OTTHUMG00000172229.2;	0	0	0	0	0	0	0	0	0	0	0	0	0	0	0	0	0	0	0	0	0	0	0	0	0	0	0	0.191087	0	0	0	0	0	0
ENSG00000260186	1.34886e-08	1.82261e-07	8.92965	1.73684	5.14131	up	chr16	HAVANA	gene	58421326	58462470	+	lincRNA	RP11-481J2.2	level 2; havana_gene OTTHUMG00000175407.1;	0	0	0	0.071502	0	0	0.118765	0	0	0	0	0.461355	0.880264	0	0.0890061	0.0677054	0	0.0763812	0.368657	0.0429299	0.0905019	0	0.150243	0	0.142943	0	0	0.186664	0	0.308374	0	0.222457	0.0360045	0
ENSG00000261807	2.59003e-15	7.98569e-14	6.03518	0.157895	38.2228	up	chr16	HAVANA	gene	59855353	60053973	+	lincRNA	RP11-430C1.1	level 2; havana_gene OTTHUMG00000173092.3;	0	0	0.127367	0	0	0	0.0752744	0.0429113	0	0	0	0.00985765	0.0493374	0.00542775	0	0	0	0.0327207	0	0.00886404	0	0.108656	0.0921818	0.010373	0	0.0237678	0	0	0.0635409	0	0	0.00436308	0.011429	0.318922
ENSG00000260658	4.65183e-22	2.90815e-20	16.2563	0.210526	77.2173	up	chr16	HAVANA	gene	63314264	63618046	-	lincRNA	RP11-368L12.1	level 2; tag overlapping_locus;havana_gene OTTHUMG00000176432.3;	0.225308	0	0.937944	1.01747	0	4.63497	0.591604	0.600617	0.243203	2.60301	6.47796	2.97966	1.84725	0.264366	2.29054	0.52028	0.23646	1.45755	6.92113	0.2145	2.69652	0	0.102877	4.11783	7.66829	0	0	2.04062	0.557302	0	0	0.668158	0.802654	4.58996
ENSG00000261008	3.27009e-11	6.2493e-10	25.4824	4	6.3706	up	chr16	HAVANA	gene	72283301	72665009	-	lincRNA	AC004158.2	level 2; havana_gene OTTHUMG00000173457.3;	0.243802	0.0249255	0.353681	0.63536	0.382331	1.87732	1.15261	1.30235	0.342974	0.693118	1.77857	0.828098	0.610393	0.160136	2.30317	0.803226	0.280849	0.643245	2.29628	0.57156	2.2353	0.327041	0.272494	0.711965	3.80944	1.0261	0.35167	0.94905	0	0.62698	0.159615	0.544192	1.2547	2.12595
ENSG00000260706	1.15539e-15	3.70037e-14	4.69849	0.0526316	89.2714	up	chr16	HAVANA	gene	80065836	80167577	+	lincRNA	RP11-525K10.1	level 2; havana_gene OTTHUMG00000176979.1;	0	0	0.0838922	0	0	0	0	0	0	0	0.1225	0	0	0	0	0	0	0	0	0	0	0	0	0	0	0	0	0	0	0	0	0	0	0
ENSG00000260896	7.88856e-06	6.9066e-05	12.9849	4.52632	2.86876	up	chr16	HAVANA	gene	80828735	80892595	-	lincRNA	RP11-314O13.1	level 2; havana_gene OTTHUMG00000177012.1;	0.0316237	0.0492393	0.0530101	0.277027	0.0149473	0.293555	0.16148	0	0.0521973	0.261675	0.0937551	0.128258	0.145375	0.159212	0.139035	0.124608	0.644214	0.809501	0.0156393	0.182795	0	0.184689	0.208103	0.0675688	0.339553	0.469483	0.0135062	0.0534994	0.346402	0.0151316	0.087023	0.113242	0.0123087	0.16074
ENSG00000261175	3.02337e-11	5.81408e-10	15.9749	1.94737	8.20331	up	chr16	HAVANA	gene	86722091	86741059	+	lincRNA	CTD-2015G9.2	level 2; havana_gene OTTHUMG00000176484.2;	0.668711	0	0	0	0.323996	0	0	0	0	0.120914	0	1.53712	0	0	0	0.0926136	0	0.725213	0	0.106051	0	0	0	0	0.0976833	0.655143	8.10799	1.66922	0	0.209752	0	0	0.0856755	0.122379
ENSG00000232190	0.0020996	0.0108085	1.37186	0.315789	4.34422	up	chr16	HAVANA	gene	87057784	87063991	+	lincRNA	RP11-134D3.1	level 2; havana_gene OTTHUMG00000175678.1;	0	0	0.0067938	0	0	0	0	0	0	0	0	0	0.0272214	0	0.0260439	0	0	0	0	0.00734599	0	0	0	0	0.0354681	0.023608	0	0	0	0	0	0	0.289917	0
ENSG00000260498	6.68349e-05	0.000491179	1.42714	0.315789	4.51926	up	chr16	HAVANA	gene	87773488	87779374	-	lincRNA	RP4-536B24.4	level 2; havana_gene OTTHUMG00000176390.1;	0.0996583	0	0.175073	0	0	0	0	0	0	0.116296	0.475716	0	0	0	0	0	0	0	0.0986403	0	0	0.11659	0	0	0	0.10502	0	0	0	0	0	0.0981614	0.230082	0
ENSG00000260177	0.0002466	0.00160144	0.80402	0.105263	7.63819	up	chr16	HAVANA	gene	87780134	87806476	-	lincRNA	RP4-536B24.3	level 2; havana_gene OTTHUMG00000176391.1;	0	0.146319	0	0.109408	0	0	0	0	0	0	0	0	0	0	0	0.0522315	0	0	0.12451	0	0	0	0	0.138328	0	0	0	0	0	0.0596997	0	0	0	0.0699125
ENSG00000261327	2.96999e-12	6.39905e-11	35.9447	5.10526	7.04072	up	chr16	HAVANA	gene	88177298	88178941	-	lincRNA	RP11-863P13.3	level 2; havana_gene OTTHUMG00000175543.1;	1.88292	0.685579	0.196873	1.24571	0.585448	2.5395	0	0.628243	0	1.41451	0.235783	1.26156	0.0413491	0.0994424	1.39456	6.04	0.0933642	0.289361	0.0728782	0.907636	2.84818	0.335064	1.20234	0.438656	0.21724	0.322631	1.88325	1.77805	0.137708	1.23145	0.14983	2.64506	0.160348	0.913571
ENSG00000256982	7.24685e-07	7.52967e-06	4.28141	0.789474	5.42312	up	chr16	HAVANA	gene	89046172	89052965	-	lincRNA	CTD-2555A7.2	level 2; havana_gene OTTHUMG00000175614.1;	0.0163477	0	0.0136995	0.0139089	0.0154565	0.202157	0	0	0	0	0	0	0	0.0182643	0.246134	0	0	0	0	0.0298078	0	0	0.0153654	0	0.0143378	0.238731	0	0	0	0	0	0.0292736	0.0763489	0.0178567
ENSG00000261848	2.84867e-08	3.67561e-07	3.00503	0.315789	9.51591	up	chr17	HAVANA	gene	3134969	3177031	-	lincRNA	CTD-2309O5.3	level 2; havana_gene OTTHUMG00000177853.1;	0	0	0	0	0	0	0	0	0	0	0	0.526005	0	0	0.2525	0.0953919	0	0	0.466618	0	0	0	0	0.140676	0.216309	0.112433	0	0	0	0	0	0	0	0.129884
ENSG00000264727	9.12788e-06	7.91711e-05	15.8392	5.21053	3.03985	up	chr17	HAVANA	gene	11288205	11290811	+	lincRNA	RP11-680C21.1	level 2; tag overlapping_locus;havana_gene OTTHUMG00000178265.1;	0.0791107	0	0.132714	0.0224039	0.0249073	0.0509327	0	0.0513868	0.10139	0.0285737	0	0.0267045	0.122057	0	0.0425092	0.0765304	0	0.125844	0.0260822	0.0240074	0.0141167	0	0.198481	0.0140641	0	0	0.011262	0.0445856	0	0.025248	0.0828902	0.106168	0.0102678	0
ENSG00000266709	0.00171219	0.00903931	77.7839	40.1053	1.93949	up	chr17	HAVANA	gene	14303854	14305505	+	lincRNA	RP11-214O1.2	level 2; tag overlapping_locus;havana_gene OTTHUMG00000178358.1;	0.267194	0.31183	0.894079	1.19672	0.485123	2.82434	1.56047	0.519827	0.123017	0.579065	2.56249	0.860538	0.412312	0.598829	1.24686	0.849436	0.235273	2.22582	0.638686	0.407069	0.718556	0.521014	0.793807	0.42982	0.37102	0.238541	0.874981	0.553271	0.120333	1.25567	0.192815	0.838478	0.380973	1.51115
ENSG00000205325	1.67437e-16	5.8995e-15	15.5879	0.894737	17.4218	up	chr17	HAVANA	gene	14767583	14780203	-	lincRNA	AC005863.1	level 2; havana_gene OTTHUMG00000058812.1;	0.146881	0	0	0.124681	0	0.855241	0	0	0	0.0122425	0	0.76591	0.0190161	0	0.109234	0.0562093	0	0	0	0	1.60731	0	0	0	0	0.0329885	0.521114	0.0636499	0	0	0	0.0707281	0	0
ENSG00000266651	0.0040554	0.0190931	40.0402	21.8947	1.82876	up	chr17	HAVANA	gene	16440479	16440952	-	lincRNA	RP11-138I1.3	level 2; havana_gene OTTHUMG00000179325.1;	0.983103	0	0	0	0.54486	0.408432	0	1.4458	0	1.70263	0.603497	0	0.43468	0	1.76246	0.429411	0	2.19285	0.526734	0.50147	2.53034	0	1.32408	1.92502	0	0	0.432899	0.591928	0.519506	0	0.906209	1.01321	0	0
ENSG00000260328	1.48968e-12	3.33806e-11	37.9095	4.57895	8.2791	up	chr17	HAVANA	gene	17011914	17014990	-	lincRNA	RP11-416I2.1	level 2; havana_gene OTTHUMG00000175970.1;	0.241583	0.196717	0.0645173	0.0466001	0.117465	0.333602	0.0564581	0	0.469792	0.293495	0.0260353	0	0.0184817	0.0611768	0	0.116847	0.92914	0	0	0.189758	0.170281	0.337732	0	0.0116978	0	0.0801523	2.21659	0.111343	0.297224	0.129723	0.116445	0.0720088	0.0171081	0.0299288
ENSG00000266498	0.000160766	0.00109054	3.65829	1.21053	3.02207	up	chr17	HAVANA	gene	17235433	17236118	-	lincRNA	RP11-45M22.5	level 2; tag overlapping_locus;havana_gene OTTHUMG00000179384.1;	0	0	0.181486	0	0.0706959	0.114269	0.0764427	0.495308	0.335488	0	0	0	0	0	0.319889	0	0.154447	0.137818	0.145238	0	0.0811162	0	0.338947	0.0811928	0	0.358621	0.0627595	0	0	0.0695008	0.116744	0	0	0.245581
ENSG00000223979	0.00124414	0.00679995	3.35176	1.31579	2.54734	up	chr17	HAVANA	gene	17674026	17677688	-	lincRNA	SMCR2	level 2; havana_gene OTTHUMG00000059291.2;	0.206615	0	0	0	0	0.0807284	0	0	0.120312	0.112041	0	0.218411	0.60959	0	0.226711	0	0.108462	0.288674	0.102265	0.0979565	0.580027	0	0.378359	0.232807	0.181114	0.303454	0.176784	0.356438	0	0.0973246	0	0	0	0
ENSG00000220161	6.91778e-06	6.12462e-05	4.83417	1.10526	4.37377	up	chr17	HAVANA	gene	18411159	18414380	+	lincRNA	RP1-37N7.3	level 2; havana_gene OTTHUMG00000179643.1;	0.0192291	0.0149653	0.0161004	0.0409548	0.0212305	0.14991	0	0.162199	0.00706865	0.0104182	0.171068	0.182268	0.1025	0.00717162	0.231075	0.0478391	0.0406471	0.250404	0.323331	0.0131651	0.314948	0	0.0722297	0.176685	0.238912	0.112344	0.0492782	0.18629	0.0155951	0.0459752	0.0983368	0.114856	0.0299229	0.0420517
ENSG00000262681	1.13066e-12	2.57232e-11	24.3216	2.73684	8.88674	up	chr17	HAVANA	gene	19719059	19722428	+	lincRNA	RP11-311F12.1	level 2; havana_gene OTTHUMG00000178220.2;	0.0298341	0	0	0	0.00938326	0.0383999	0	0.300547	0.0218037	0.0215509	0.247553	0.0301659	0.0669485	0	0.0427181	0.0742094	0.0210382	0.209003	0.6295	0.00904054	0.0850362	0.0105441	0.159218	0	0.296567	0.832285	0	0.0448051	0.0215372	0	0	0.160029	0.433884	0.0433507
ENSG00000260907	6.79726e-06	6.02714e-05	2.23618	0.368421	6.06963	up	chr17	HAVANA	gene	20530042	20530881	-	lincRNA	AC008088.4	level 2; havana_gene OTTHUMG00000132845.1;	0	0.0138932	0	0.100767	0.0257094	0.351145	0	0	0.0404013	0.0485272	0.181036	0.129448	0.0905047	0	0.563345	0	0.084933	0.456418	0.434078	0.0124545	0.881401	0	0.149765	0.161489	0.416113	0.0262179	0.0229624	0.341238	0.0144513	0.0170197	0.212809	0.121341	0.0277338	0
ENSG00000236819	0.000105206	0.000743075	1.72864	0.473684	3.64936	up	chr17	HAVANA	gene	21075556	21090615	+	lincRNA	AC087393.1	level 2; havana_gene OTTHUMG00000130762.1;	0.0637103	0	0.105308	0	0	0.842005	0	0	0	0	0.22745	0	0.107333	0	0	0.052879	0	0	0	0	0	0	0	0	0	0	0.0544627	0	0	0	0.101132	0.519187	0.0492565	0
ENSG00000264956	3.58941e-11	6.81203e-10	4.06533	0.210526	19.3103	up	chr17	HAVANA	gene	22266425	22288133	+	lincRNA	RP11-1109M24.5	level 2; havana_gene OTTHUMG00000179061.1;	0	0	0.0206701	0	0	0	0	0	0	0	0	0	0	0	0.0870701	0.0223919	0	0	0	0	0	0	0	0	0.0947401	0.0788645	0	0	0	0	0	1.71327	0	0
ENSG00000265246	6.88813e-07	7.17987e-06	5.54271	1.26316	4.38798	up	chr17	HAVANA	gene	27237859	27241661	-	lincRNA	RP11-663N22.1	level 2; havana_gene OTTHUMG00000179151.2;	0.442732	0.0684665	0	0	0	0.0690562	0	0.0851412	0.204351	0	0	0.092968	1.56702	0.205304	0.290439	0.147075	0.651331	0	0.700936	0	0.887827	0.191608	1.13972	0.197727	0.232833	0	0	0	0.189559	1.33785	0	0.241993	0	0.198595
ENSG00000260019	1.496e-23	1.0672e-21	22.392	0.263158	85.0894	up	chr17	HAVANA	gene	27929548	27974223	-	lincRNA	RP11-218F4.1	level 2; havana_gene OTTHUMG00000175990.1;	0	0.0223399	0.503769	1.18	0	0.82286	0	0	0	0	2.04621	0	0.266043	0	0.247881	0	0	0	0.0568373	0	0	0	2.31346	0.649549	1.53691	1.53963	0	0	0	0	0	0.309593	0.11162	0
ENSG00000267644	6.71128e-05	0.000493082	1.66834	0.315789	5.28308	up	chr17	HAVANA	gene	28219285	28220005	+	lincRNA	CTD-2008P7.10	level 2; havana_gene OTTHUMG00000179437.1;	0	0	0	0.0590395	0	0	0	0	0.154285	0	0	0	0.0570866	0	0.0737341	0	0	0	0	0	0	0.145847	0	0	0.118805	0.0661911	0.0579332	0	0	0.0642285	0.161483	0.0614188	0.104723	0
ENSG00000266830	2.58517e-20	1.36814e-18	11.3367	0.105263	107.698	up	chr17	HAVANA	gene	28246454	28248006	-	lincRNA	CTD-2008P7.8	level 2; havana_gene OTTHUMG00000179418.1;	0.167847	0.0559585	0.0867596	0	0	1.10307	0	0	0.972914	0	2.51758	0	0	0.107572	0.15499	0	0.0253325	0	0	0	0	0.0765434	0.157387	0.0257411	1.02606	0.303619	0	0	0	0	0	0.150698	1.03406	0
ENSG00000260777	6.72719e-08	8.23907e-07	4.48241	0.789474	5.67772	up	chr17	HAVANA	gene	28263634	28266369	-	lincRNA	CTD-2008P7.1	level 2; havana_gene OTTHUMG00000175995.1;	0.0916542	0.00973198	0.061629	0.0250552	0.0708047	0.0115298	0	0	0.240041	0.0270816	0.0529791	0	0.0127158	0	0.0268556	0.0103619	0.008234	0.0119296	4.75e-08	1.41e-08	0.0267497	0.0333487	0.19056	0.0532972	0.0328819	0.122274	0.0640423	0.0140837	0.0135269	0.0596859	0	0.0111787	0.0758956	0
ENSG00000259928	0.00174668	0.00919345	1.19598	0.315789	3.78727	up	chr17	HAVANA	gene	30564057	30565576	-	lincRNA	RP11-218M11.1	level 2; havana_gene OTTHUMG00000176030.1;	0.0492176	0	0.0205722	0	0	0.0380781	0	0.0239283	0	0.0266665	0.0584036	0	0	0	0	0.0204098	0	0	0.0973641	0	0.106017	0	0	0	0	0.0239707	0.0210234	0	0	0	0	0	0.0191325	0
ENSG00000263603	0.00972994	0.0404662	3.39698	1.63158	2.08202	up	chr17	HAVANA	gene	30729469	30731202	+	lincRNA	CTD-2349P21.5	level 2; tag overlapping_locus;havana_gene OTTHUMG00000178993.2;	0.0589649	0.216801	0.0975992	0.051162	0	0	0	0.11397	0.0667347	0.0639062	0.0701452	0.0610354	0	0	0.128059	0	0	0.0555729	0.0583307	0	0.258649	0	0	0	0	0	0	0	0	0	0.0467558	0	0	0
ENSG00000214546	2.94486e-10	4.93742e-09	23.4975	3.84211	6.11578	up	chr17	HAVANA	gene	39619613	39622513	+	lincRNA	AC087491.2	level 2; havana_gene OTTHUMG00000132690.1;	0.35217	0	0	0.232322	0	1.30451	0	0.423317	0	0	0	0.554501	1.70647	0	0.673752	0.0731178	0	0.164659	1.481	0.0829166	2.45148	0	7.3671	1.08097	1.62055	0.172226	0	0.10092	0	0	0.210667	0.240585	0.13569	0.098714
ENSG00000266088	0.0106326	0.0436744	108.221	66.8947	1.61778	up	chr17	HAVANA	gene	40517026	40527002	+	lincRNA	RP5-1028K7.2	level 2; havana_gene OTTHUMG00000179655.1;	1.361	3.02588	2.77907	3.70449	1.10062	0.287763	2.04819	1.18294	0.784322	0.893895	2.01754	1.23725	4.02824	4.10643	0.356838	0.513244	2.30591	5.78081	0.516201	1.44487	0.268841	1.7191	3.34655	2.68411	2.31606	1.24991	1.7974	2.24545	1.86699	1.64985	0.782146	0.928612	1.34351	0.850292
ENSG00000267151	4.10195e-20	2.12339e-18	9.16583	0.105263	87.0754	up	chr17	HAVANA	gene	43444707	43451200	+	lincRNA	RP11-100E5.2	level 2; tag ncRNA_host;havana_gene OTTHUMG00000180882.1;	0	0	0	0.229236	0	0	0	1.22327	0	0	0	0	0.215697	0	0	0.106385	0	0.236785	0.380239	0	0	0	1.39631	0	0.448544	0.376251	0	0	0	0	0	0.470885	0	0
ENSG00000267440	6.11586e-12	1.2704e-10	6.51256	0.578947	11.249	up	chr17	HAVANA	gene	43680273	43705884	+	lincRNA	CTC-501O10.1	level 2; havana_gene OTTHUMG00000180886.1;	0.43491	0.335782	0	0.096581	0.105959	0	0	0.208489	1.14334	0	0	0	0.641653	0	0	0	0	0	0.107656	0	0.24489	0	0.298232	0.122921	0	0	0	0	0	0	0.696896	0.199149	0.0836003	0.245646
ENSG00000267420	6.95864e-05	0.000509746	1	0.0526316	19	up	chr17	HAVANA	gene	43927563	43932622	+	lincRNA	RP11-527L4.6	level 2; havana_gene OTTHUMG00000181799.1;	0	0	0	0	0	0	0	0	0	0	0	0	0	0	0	0	0	0	0	0	0	0	0	0	0	0	0	0	0	0	0	0	0	0
ENSG00000261886	0.0073337	0.0317649	1.96482	0.842105	2.33323	up	chr17	HAVANA	gene	46916770	46923034	-	lincRNA	RP11-63A1.1	level 2; havana_gene OTTHUMG00000178079.1;	0	0	0	0	0	0	0	0	0	0	0	0	0	0	0	0	0	0	0	0	0	0	0	0	0	0	0	0	0	0	0	0	0	0
ENSG00000264451	5.02609e-08	6.25571e-07	7.09548	1.21053	5.86148	up	chr17	HAVANA	gene	48460370	48466040	+	lincRNA	RP11-433M22.2	level 2; havana_gene OTTHUMG00000178827.1;	0	19.8152	0.11691	0	0.0682056	0	0	0	0	0	1.43461	0	0	0	0	0.0588353	0	0	0	0	0	0	0	0	0	0	0	0	0	0.0671389	0	0.128573	0.0547413	0
ENSG00000244649	7.14632e-12	1.46979e-10	40.6181	6.26316	6.48524	up	chr17	HAVANA	gene	48646923	48707346	+	lincRNA	CTD-2377D24.6	level 1; havana_gene OTTHUMG00000159905.3;	1.87302	4.36982	0.125365	0.130361	0.0250173	1.39077	0.52371	0.189864	0	0.184369	13.4331	0.0806412	0.06661	1.84852	0.606695	0.0656252	0.0557175	0.252644	0	0.0241535	0.817299	0.393919	0.321265	1.15701	0.271814	0.147296	0.122887	0.149083	0	0.0503807	0.0207797	0.677789	3.54027	0.0867408
ENSG00000249406	5.02569e-09	7.20787e-08	5.36683	0.789474	6.79799	up	chr17	HAVANA	gene	50208972	50214459	+	lincRNA	RP11-893F2.5	level 2; havana_gene OTTHUMG00000162055.1;	0.0538251	0	0	0	0.10302	0.0835869	0	0	0	0	0.0640069	0	0	0	0	0.0446658	0	0	0	0	0.0588654	0	0	0	0	0	0.0920098	0	0	0.255736	0	0.0972441	0	0.0595975
ENSG00000263176	0.00301843	0.0148165	0.713568	0.157895	4.51926	up	chr17	HAVANA	gene	50212933	50215357	-	lincRNA	RP11-893F2.15	level 2; havana_gene OTTHUMG00000177978.1;	3.69e-06	0	0	0	0.095867	0	0	0	0	0	0	0	3.11e-06	0	0	0	3.01e-06	0	0	0.0934049	0	0.119588	0	0	0.08652	8.33e-06	0.143653	0.113409	0	0	0.0789066	0	0	0
ENSG00000251085	2.12389e-06	2.04708e-05	1.77889	0.157895	11.2663	up	chr17	HAVANA	gene	50214694	50215420	+	lincRNA	RP11-893F2.6	level 2; havana_gene OTTHUMG00000162061.1;	0.160899	0	0.129791	0.146545	0.159753	1.52151	0.34178	0.307228	0.193177	0.525726	0	0	0.135923	0	0	0.536883	0.337781	0	0	0.15602	0.744337	0.511585	0	0	0.282641	0.158253	0.869482	0.187161	0	0.603082	0.130729	0.299254	0	0.554929
ENSG00000251665	0.00349928	0.0168123	0.834171	0.157895	5.28308	up	chr17	HAVANA	gene	50944104	50948750	+	lincRNA	RP11-700H6.2	level 1; havana_gene OTTHUMG00000162315.1;	0	0	0	0	0.056523	0	0.12245	0	0	0	0.0701452	0.0610354	0	0	0	0	0	0	0	0	0	0	0	0	0	0	0	0	0	0	0	0	0.31933	0
ENSG00000264112	0.0119074	0.0479836	799.472	498.316	1.60435	up	chr17	HAVANA	gene	57989039	57994850	-	lincRNA	RP11-159D12.2	level 2; tag overlapping_locus;havana_gene OTTHUMG00000178780.1;	0.750497	0.980757	0.860824	6.27022	3.15412	2.30703	1.80662	1.86314	1.04393	6.91689	8.99699	4.38158	8.18709	3.12873	2.08927	2.94863	5.53922	5.10494	2.96226	5.97193	1.85379	4.2956	1.07121	1.83701	1.87757	1.24812	1.42243	4.57218	1.4349	4.1066	5.4836	3.00406	3.10191	3.71656
ENSG00000266402	0.000559645	0.0033357	14.8693	6.84211	2.17321	up	chr17	HAVANA	gene	64145970	64146476	+	lincRNA	RP11-329L6.2	level 2; tag ncRNA_host;havana_gene OTTHUMG00000178880.1;	0	0	0	0	0	0	0	0	0	0	1.64598	0	0	0	0	0	0	0	3.69177	20.1212	0.883558	0	0	1.79839	0	0.684386	0	0	0	0.669175	0.647889	0	0.561888	0
ENSG00000265912	0.0121735	0.0488628	7.99497	4.47368	1.78711	up	chr17	HAVANA	gene	64943262	64951054	+	lincRNA	RP11-583F2.2	level 2; tag overlapping_locus;havana_gene OTTHUMG00000179315.1;	0.0279582	0	0.0117228	0.0356424	0.145277	0.010801	0.129449	0.0544735	0.0460928	0	0.132603	0	0.0470578	0.0779971	0.180309	0.0115915	0.0443442	0	0.400967	0.0254621	0.0598919	0.0890213	0.0131488	0.044754	0.343299	0.0544295	0.0238807	0	0	0.0401467	0.0659216	0.0375274	0.0326545	0.0610258
ENSG00000265055	8.97036e-09	1.24339e-07	25.7889	5.31579	4.85139	up	chr17	HAVANA	gene	68096046	68101474	-	lincRNA	AC145343.2	level 2; havana_gene OTTHUMG00000179786.1;	1.74158	0.699986	2.81994	0.0703472	3.34377	0.142208	0.38017	1.0398	2.18034	2.52607	0.436692	0.584796	0.221274	3.73767	0.203282	0.151792	2.40382	0	0.36242	1.1952	0.636286	2.20511	0.961779	1.07369	0.351794	0.910494	0.684358	0.893376	1.15591	1.59512	2.0905	1.18356	2.85946	0.840419
ENSG00000227517	0.00515188	0.0234686	1.60302	0.631579	2.53811	up	chr17	HAVANA	gene	69577251	69903000	+	lincRNA	AC003051.1	level 2; havana_gene OTTHUMG00000132249.3;	0	0.00852865	0	0	0	0	0.0112595	0	0	0.0118647	0	0	0	0	0	0	0.0115813	0	0.0861351	0	0	0.105762	0.170447	0	0.00960413	0	0.0744499	0	0	0.0104883	0.00860099	0	0	0
ENSG00000260785	0.00387882	0.0183781	0.703518	0.105263	6.68342	up	chr17	HAVANA	gene	71097775	71202177	-	lincRNA	RP11-879D6.1	level 2; havana_gene OTTHUMG00000176079.1;	0	0	0	0	0	0	0	0	0	0.0186522	0	0	0	0	0	0.0142744	0	0	0	0	0	0	0	0	0	0	0.0294077	0	0	0	0	0	0	0
ENSG00000228639	9.55667e-06	8.26014e-05	1.36181	0.105263	12.9372	up	chr17	HAVANA	gene	72021851	72034092	-	lincRNA	AC005152.3	level 1; havana_gene OTTHUMG00000132237.2;	0	0.256354	0	0	0	0	0	0	0	0	0	2.55864	0	0	0	0.279773	0	0	0	0	0	0	0	0	0	0.816808	0.35399	0	0	0	0	0	0	0
ENSG00000256124	0.0028133	0.013937	7.19095	3.26316	2.20368	up	chr17	HAVANA	gene	72030291	72041297	+	lincRNA	RP11-84E24.3	level 2; havana_gene OTTHUMG00000168039.2;	0	0	0.995303	0.217485	0	0.405745	2.03633	0	0.142893	0.131798	0	0.578219	0.347543	0	0.724574	0.403959	0	0	0.0817556	0	1.21634	0	0.110649	0	0.106462	0.322912	0.40006	0	0	0.367943	0.514455	0.557952	0	0.137761
ENSG00000226101	0.000190971	0.00127223	3.23116	1	3.23116	up	chr17	HAVANA	gene	72072333	72093481	+	lincRNA	AC007461.2	level 1; havana_gene OTTHUMG00000132235.1;	0.0171753	0	0	2.36e-54	0	0.0663788	0.0176831	0.0167225	0	0	0	0.0522777	0	0	0.0554234	0.0284852	0	0	0	0.0156642	0.35011	0	0	0	0	0.167219	0.0586845	0	0	0	0.0270148	0	1.88e-28	0
ENSG00000227036	4.04854e-18	1.72813e-16	1436.15	106.474	13.4883	up	chr17	HAVANA	gene	72323123	72640472	-	lincRNA	LINC00511	level 2; havana_gene OTTHUMG00000132227.4;	8.71314	31.7223	16.7892	23.6229	17.7884	112.88	12.7982	18.7798	13.784	15.789	7.3291	69.9215	15.471	13.4334	3.20756	27.0341	20.0342	24.2855	59.8399	15.2824	53.2374	21.4943	29.9799	21.5018	23.1828	36.5451	35.1174	49.295	13.1221	36.7728	18.3343	21.4252	27.8585	23.1377
ENSG00000264026	6.61273e-14	1.73746e-12	7.94975	0.421053	18.8807	up	chr17	HAVANA	gene	72342940	72355136	+	lincRNA	RP11-1124B17.1	level 2; havana_gene OTTHUMG00000178301.1;	0.0787809	0.0153274	0.0659537	0.0335652	0.037283	0.715731	0	0	0	0.0640247	0	0.0600196	0	0	0.169577	0	0.104077	0	0.0389611	0.0539481	0.10579	0.104671	0	0	0.138185	0	0.0504731	0.0889287	0.0638879	0.169508	0.216956	0	0.0612925	0
ENSG00000263680	1.33529e-16	4.78241e-15	7.02513	0.157895	44.4925	up	chr17	HAVANA	gene	72425939	72428852	+	lincRNA	RP11-57A1.1	level 2; havana_gene OTTHUMG00000178302.2;	0.333196	0	0.136914	0	0	0	0.0869273	0	0.0957962	0	0	0.174483	0	0	0	0	0	0	0.164835	0.156562	0.0925404	0	0	0.0927027	0	0	0.142469	0	0	0.0787314	0	0	0.128456	0
[truncated: 235 more rows]
[truncated: 184 more columns]
