# Supplementary material for: LINC02678 as a Novel Prognostic Marker Promotes Aggressive Non-small-cell Lung Cancer
Source: Front Cell Dev Biol. 2021 May 28;9:686975. doi: 10.3389/fcell.2021.686975 (PMC8194704; doi:10.3389/fcell.2021.686975)
Supplement: Supplementary file 6 [file Table_2.XLSX]

## Sheet: LUAD差异结果.up
Upregulated lncRNAs in NSCLC samples to normal lung samples from TCGA (LUAD).
Gene_id	PValue	FDR	Tumor_mean	Normal_mean	fold change(T/N)	style	chr	source	type	start	end	strand	gene_type	gene_name	other	TCGA.05.4244.01A.01R.1107.07	TCGA.05.4249.01A.01R.1107.07	TCGA.05.4250.01A.01R.1107.07	TCGA.05.4382.01A.01R.1206.07	TCGA.05.4384.01A.01R.1755.07	TCGA.05.4389.01A.01R.1206.07	TCGA.05.4390.01A.02R.1755.07	TCGA.05.4395.01A.01R.1206.07	TCGA.05.4396.01A.21R.1858.07	TCGA.05.4397.01A.01R.1206.07	TCGA.05.4398.01A.01R.1206.07	TCGA.05.4402.01A.01R.1206.07	TCGA.05.4403.01A.01R.1206.07	TCGA.05.4405.01A.21R.1858.07	TCGA.05.4410.01A.21R.1858.07	TCGA.05.4415.01A.22R.1858.07	TCGA.05.4417.01A.22R.1858.07	TCGA.05.4418.01A.01R.1206.07	TCGA.05.4420.01A.01R.1206.07	TCGA.05.4422.01A.01R.1206.07	TCGA.05.4424.01A.22R.1858.07	TCGA.05.4425.01A.01R.1755.07	TCGA.05.4426.01A.01R.1206.07	TCGA.05.4427.01A.21R.1858.07	TCGA.05.4430.01A.02R.1206.07	TCGA.05.4432.01A.01R.1206.07	TCGA.05.4433.01A.22R.1858.07	TCGA.05.4434.01A.01R.1206.07	TCGA.05.5420.01A.01R.1628.07	TCGA.05.5423.01A.01R.1628.07	TCGA.05.5425.01A.02R.1628.07	TCGA.05.5428.01A.01R.1628.07	TCGA.05.5429.01A.01R.1628.07	TCGA.05.5715.01A.01R.1628.07
ENSG00000235146	0.0193035	0.0397012	0.277674	0.0508475	5.46091	up	chr1	HAVANA	gene	587629	594768	+	lincRNA	RP5-857K21.2	level 2; havana_gene OTTHUMG00000002329.1;	0	0	0	0.0172983	0	0	0	0.0332473	0	0	0	0	0	0.0515022	0	0	0	0	0	0.0197158	0.0365337	0	0.0178716	0	0	0.0421355	0	0.0970161	0	0	0	0	0	0
ENSG00000237491	9.6e-13	7.57e-12	58.1182	15.0508	3.86146	up	chr1	HAVANA	gene	778770	810060	+	lincRNA	RP11-206L10.9	level 2; havana_gene OTTHUMG00000002404.7;	0.115846	0.0773539	0.0192492	0.171227	0.169724	0.0421594	0.0544155	0.0841879	0.108494	0.0457372	0.402628	0.0611213	0.0111113	0.177835	0.169723	0.131757	0.057778	0.0725369	0.353801	0.281388	0.0714847	0.0484384	0.168674	0.227088	0.0203631	0.10427	0.107608	0.0874704	0.133004	0.18102	0.0370894	0.0898514	0.0352234	0.0551396
ENSG00000225880	4.41e-11	2.99e-10	43.7617	11.4576	3.81944	up	chr1	HAVANA	gene	826206	827522	-	lincRNA	NCRNA00115	level 2; havana_gene OTTHUMG00000141258.2;	0.439069	0.381905	0.230389	0.68392	0.399929	0.32967	0.27354	0.432821	0.187142	0.352537	1.33155	0.296047	0.147396	0.695299	0.398148	0.173467	0.0660098	0.536823	0.922001	1.50196	0.246609	0.324659	1.20637	0.601835	0.351873	0.558687	0.166076	0.6081	0.390014	0.80291	0.291318	0.211721	0.270514	0.153989
ENSG00000230368	9.15e-10	5.46e-09	37.1463	9.28814	3.99933	up	chr1	HAVANA	gene	868071	876903	-	lincRNA	FAM41C	level 2; havana_gene OTTHUMG00000002469.1;	0	0.0154657	0.00769717	0.579594	0	0.731649	0.502635	0	0	0	0	2.9405	0.0051836	0.348443	0	0	0.367558	0.0067679	0.443341	0.343	0.188322	0	0	0.0129722	0.0142496	6.95033	0	0.0104186	0.0186145	0.0149027	0.207633	0	0	0
ENSG00000272438	3.44e-25	6.83e-24	6.72608	0.457627	14.6977	up	chr1	HAVANA	gene	904834	915976	+	lincRNA	RP11-54O7.16	level 2; tag overlapping_locus;havana_gene OTTHUMG00000185550.1;	0.737016	0	0	0.782366	0.333464	0.0441773	0.08553	0.390964	0.100312	0.0575116	1.02699	0.210153	0	0.465867	0	0.23668	0.165118	0.494057	0.42031	0.356681	0	0.0761352	0.355649	0.218532	0.0800167	0.266798	0.08902	0.409531	0	0	0.0728711	0.0882675	0	0
ENSG00000230699	2.25e-32	6.89e-31	26.4221	1.50847	17.5158	up	chr1	HAVANA	gene	911435	914948	+	lincRNA	RP11-54O7.1	level 2; tag overlapping_locus;havana_gene OTTHUMG00000040716.1;	0.365053	0.0200348	0.0149568	0.389851	0.0961601	0.0458614	0	0.190792	0.0809946	0.0165844	0.550679	0.096962	0.0033575	0.515868	0	0.150152	0.0380917	0.0306858	0.0633987	0.082284	0.0152474	0.00878195	0.126798	0.0336093	0.0323038	0.0923229	0	0.172082	0.0120569	0	0.00840544	0.0101814	0	0.0222153
ENSG00000241180	0.00488911	0.0114705	0.320826	0.0677966	4.73218	up	chr1	HAVANA	gene	914171	914971	+	lincRNA	RP11-54O7.2	level 2; tag overlapping_locus;havana_gene OTTHUMG00000040717.2;	0.0343504	0	0	0	0	0	0	0	0	0	0.0439844	0.0237871	0	0	0	0	0	0	0	0.0565215	0	0	0	0	0	0	0	0.0463546	0	0	0	0	0	0
ENSG00000223764	0.00116299	0.00308974	140.015	67.9153	2.06161	up	chr1	HAVANA	gene	916865	921016	-	lincRNA	RP11-54O7.3	level 2; havana_gene OTTHUMG00000040718.2;	0.256552	0.264303	0.105964	1.60322	0.75409	0.0336118	0.0795355	0.142374	1.05154	0.0145857	0.795453	0.576121	0.248532	1.52807	0.252583	0.330138	0.244277	1.12127	0.161261	1.33879	0.363181	0.521339	0.21046	0.0738968	0.378808	0.40598	0.28597	1.71126	0.326951	0.134415	0.295697	0.0522334	0.187214	0.130253
ENSG00000272512	2.9e-05	0.0001	78.122	32.4407	2.40815	up	chr1	HAVANA	gene	995966	998051	-	lincRNA	RP11-54O7.17	level 2; havana_gene OTTHUMG00000185581.1;	1.04317	0.146131	0.501826	1.34804	0.490965	0.230438	0.302225	2.63141	0.421974	0.198382	2.21379	0.535472	0.186118	1.31694	0.341147	0.1593	0.194485	0.716217	0.304654	0.480135	0.155697	0.409948	0.17953	0.183856	2.61874	1.05818	0.13481	1.48156	0.0351766	0.154892	0.269756	0.267341	0.419211	0.0972212
ENSG00000273443	9.48e-38	3.85e-36	24.7467	1.01695	24.3343	up	chr1	HAVANA	gene	1062208	1063288	-	lincRNA	RP11-54O7.18	level 2; havana_gene OTTHUMG00000186253.1;	0.881094	0.165468	0.329409	0.66251	0.141189	0.0374095	0.289708	1.19694	0.297306	0.133928	4.3953	0.394051	0	0.828446	0.271081	0.100211	0.139823	0.241367	0.616015	0.0755097	0.139921	0.0967074	1.27311	0.462635	0.338792	0.225926	0.0753824	0.532574	0	0.106296	0.215976	1.27067	0	0
ENSG00000223823	1.46e-09	8.56e-09	11.4916	2.91525	3.94187	up	chr1	HAVANA	gene	1137017	1144056	+	lincRNA	RP11-465B22.5	level 2; havana_gene OTTHUMG00000000827.1;	0	0.0940832	0	0.0339025	0.289003	0.105289	0.0926575	0.00651606	0.108671	0.0249217	0.0120278	0.0715522	0.0630672	0.141313	0.1156	0	0	0	0.245181	1.01238	0	0.0329919	0.0140104	0	0.0260054	0.255999	0.115726	0.120422	0	0	0.0157887	0.0382492	0.0599777	0.0417291
ENSG00000272141	8.8e-14	7.56e-13	156.064	32.8136	4.75608	up	chr1	HAVANA	gene	1169357	1170343	+	lincRNA	RP11-465B22.8	level 2; havana_gene OTTHUMG00000185583.1;	2.06597	3.65981	0.415016	0.945973	2.81646	1.22542	2.06832	0.342242	3.03223	0.449954	1.86559	1.452	1.29393	1.88867	0.910745	0.0631267	0.23488	0.864975	3.16191	3.69116	0.493594	0.541509	3.72533	0.906677	0.754079	1.73494	4.81195	1.8829	0.111517	0.53568	0.596037	0.878918	4.49559	0.856144
ENSG00000230415	1.2e-08	6.4e-08	22.2308	6.15254	3.61327	up	chr1	HAVANA	gene	1275223	1280420	+	lincRNA	RP5-902P8.10	level 2; havana_gene OTTHUMG00000002234.2;	1.51282	0.326815	0.236587	0.492479	1.54008	0.241813	0.351123	0.226347	0.137269	0.865701	0.987547	0.328661	0	0.892504	0.0730105	0.323878	0.338927	0.676078	1.39366	0.658922	0	0.156278	1.88035	0.249204	0.109497	0.469404	0.182725	0.440323	0.143038	0.858864	0.0498592	0.241574	0.189403	0.131776
ENSG00000272455	1.12e-12	8.8e-12	129.321	29.9492	4.31801	up	chr1	HAVANA	gene	1409096	1410618	+	lincRNA	RP4-758J18.13	level 2; havana_gene OTTHUMG00000185586.1;	0.989169	2.47186	0.378531	1.31986	1.46019	0.88578	0.867318	1.60108	1.01722	1.33207	2.01503	1.99268	0.315294	0.6442	1.05748	0.831838	0.323461	0.630628	2.25775	3.29634	0.944407	1.87749	1.51263	1.22553	1.75191	1.21219	1.37458	1.80002	1.2045	0.945032	0.537418	1.15953	0.701775	0.421675
ENSG00000225285	2.2e-06	8.89e-06	167.615	60.5763	2.76701	up	chr1	HAVANA	gene	1430539	1434573	-	lincRNA	RP4-758J18.10	level 1; havana_gene OTTHUMG00000002915.2;	2.25308	1.19998	1.35488	2.34919	6.05173	2.51453	7.33769	5.2594	4.63392	3.40396	6.14776	3.85102	0.840401	3.15126	2.42067	0.24405	1.05561	1.86534	4.6807	4.57528	2.45347	1.50732	3.78726	1.23184	2.01321	5.10912	1.02807	3.33001	2.9748	5.69514	1.26236	1.09219	1.71264	3.13777
ENSG00000234396	0.00163497	0.00421768	2.07692	0.847458	2.45077	up	chr1	HAVANA	gene	2212523	2220738	+	lincRNA	RP11-181G12.4	level 2; havana_gene OTTHUMG00000001405.2;	0.140036	0	0.0465372	0.235862	0.0897592	0.0475652	0	0.0323804	0	0.092883	0.11954	0.0323242	0	0.501594	0	0.191123	0.0888905	0.0818376	0.139244	0.153614	0	0.0819738	0.139245	0	0.0430765	0.205184	0	0.472433	0	0	0	0	0.0993496	0
ENSG00000228037	0.0006	0.00168005	22.0863	10.3729	2.12924	up	chr1	HAVANA	gene	2581560	2584533	+	lincRNA	RP3-395M20.9	level 1; havana_gene OTTHUMG00000000819.1;	0.316013	0.292169	0.0969401	0.719427	0.233718	0.569718	0.0479569	0.370978	0.11249	0.46758	0.513584	0.218834	3.93334	0.417941	0.957301	0	1.0647	0.681893	0.906419	0.879966	0.148236	0.298825	0.271928	0.408439	0.134597	0.406042	3.39413	0.524858	1.40662	0.703829	1.02148	0.197967	18.8326	1.0259
ENSG00000272235	6.07e-06	2.32e-05	12.8537	6.27119	2.04964	up	chr1	HAVANA	gene	3306636	3310096	-	lincRNA	RP11-22L13.1	level 2; havana_gene OTTHUMG00000185641.1;	0.0219839	0.0176151	0.0131504	0.0285639	0.0169093	0.0448028	0	0.00914997	0.0406929	0.00583258	0.0056299	0.0274023	0.011808	0.179536	0.0108218	0	0.0921009	0.00385424	0.0590207	0.0506423	0.0134059	0.0154426	0.0163948	0	0.0365173	0.127557	0.0722242	0.0504329	0	0.00848689	0	0.0358068	0.00935798	0
ENSG00000272088	1.41e-15	1.4e-14	16.0694	2.79661	5.74603	up	chr1	HAVANA	gene	3487246	3487627	+	lincRNA	RP11-168F9.2	level 2; havana_gene OTTHUMG00000185642.1;	0.27885	0.438891	0.039715	1.06394	1.60862	0.243554	0	0.829007	1.01389	0.0528444	0.433568	0.993081	0.133729	0.513674	0.490241	0.271841	0.758594	0.733325	1.21802	1.83532	0.12146	0.139913	0.415912	0.870125	0.183808	1.64599	0.899754	0.913865	0.76836	0.153786	0.736532	0.243313	0.254356	0.265449
ENSG00000236423	4.77e-10	2.93e-09	48.9362	13.5254	3.61809	up	chr1	HAVANA	gene	3900372	3917225	+	lincRNA	RP13-15E13.1	level 2; havana_gene OTTHUMG00000041129.2;	0.127309	0.296279	0.0522628	0.39732	0.208805	0.106834	0.00738706	0.7117	0.13862	0.0447045	0.53699	0.0674163	0.0955318	0.329936	0.267268	0.112429	0.106957	0.242895	1.23145	0.351187	0.028542	0.34851	0.122867	0.150994	0.134762	0.0921714	0.246032	0.0555821	0.144446	0.238512	0.163637	0.396422	0.223145	0.108122
ENSG00000233304	7.9e-37	3.06e-35	7.77486	0.152542	50.9685	up	chr1	HAVANA	gene	3940565	3955262	+	lincRNA	RP13-614K11.1	level 2; havana_gene OTTHUMG00000000499.3;	0	0	0	0	0	0	0.00840689	0.00295604	0	0	0.00545647	0	0	0	0	0	0.170413	0	0.0286013	0	0	0	0	0	0.01573	0.10115	0	0.00287526	0	0	0	0.00867597	0	0
ENSG00000226374	6.1e-41	2.97e-39	7.54784	0.0508475	148.441	up	chr1	HAVANA	gene	3944547	3948980	-	lincRNA	RP13-614K11.2	level 1; havana_gene OTTHUMG00000000731.2;	0	0.0162663	0	0	0	0	0.128158	0	0	0	0.0207952	0	0	0	0	0	0.309267	0	0.121114	0	0	0.0285202	0	0	0.569511	0.542545	0	0	0	0	0	0	0	0
ENSG00000231510	0.0010373	0.00278097	0.24015	0.0169492	14.1689	up	chr1	HAVANA	gene	5086459	5090899	-	lincRNA	RP11-542C10.1	level 1; havana_gene OTTHUMG00000041729.1;	0	0	0	0	0	0	0	0	0	0	0.0216983	0	0	0	0	0.0462554	0	0	0	0	0	0	0	0	0	0	0	0	0	0	0	0	0	0
ENSG00000225077	4.24e-25	8.38e-24	34.349	3.69492	9.29628	up	chr1	HAVANA	gene	6236240	6239444	+	lincRNA	LINC00337	level 2; havana_gene OTTHUMG00000001255.4;	0.469612	0.0180908	0.225091	0.67797	0.260488	0.745404	0.16035	0.325764	0.146271	1.07821	0.560846	0.237645	0.309235	0.310541	0.666844	1.25721	0.103187	0.775831	0.565735	0.10402	0.729698	0.348912	0.269399	0.197263	0.241689	2.12778	0.0927181	0.127963	0.500802	0.313778	0.349133	0.790635	0.269099	0.661969
ENSG00000270035	0.000139	0.000433	6.98124	2.79661	2.49632	up	chr1	HAVANA	gene	7698303	7698872	-	lincRNA	RP11-338N10.2	level 2; havana_gene OTTHUMG00000183918.1;	0.560634	0.0802183	0.026616	0.0385418	0.25668	0.0272039	0.0526685	0.0370387	0.0617711	0.56664	0.444396	0.0184872	0	0.516377	0.0657094	0	0	0.0234027	0	0.219641	0.0813997	0.187533	0.219005	0	0.0492735	0.117351	0.21927	0.198145	0.064367	0.257659	0.0448733	0	0.056821	0
ENSG00000269978	1.53e-11	1.09e-10	14.0675	3.32203	4.23462	up	chr1	HAVANA	gene	7700704	7700970	-	lincRNA	RP11-338N10.3	level 2; havana_gene OTTHUMG00000183919.1;	2.67869	0	0.227283	0.452542	0.438375	0.174227	0.562191	0.0395357	0.659354	1.13408	3.13804	0.078934	0.0382655	2.44973	0.140279	0.0777854	0.217066	0.199843	0.0425033	0.844012	0.0868873	0	1.1901	0.287284	0.105191	0.150315	0.234052	0.346097	0.137413	1.21013	0.287391	0.348111	0.121303	0
ENSG00000238290	5.96e-12	4.37e-11	35.4953	7.89831	4.49404	up	chr1	HAVANA	gene	8026738	8122702	+	lincRNA	RP11-431K24.1	level 2; havana_gene OTTHUMG00000001766.1;	0.83382	0.178961	0.289469	0.74161	0.501053	0.0531036	0.102812	1.18781	0.258387	0.143202	0.962814	0.329947	0.0349893	0.255999	0.274861	0.284503	0.113418	0.234943	5.65198	0.275625	0.136197	0.0653705	1.17149	1.07577	0.0755735	0.229076	0.107007	0.190884	0	0.129334	0.0375407	0.197047	0.0158454	0.0496094
ENSG00000227634	0.000157	0.000486	8.43902	3.42373	2.46486	up	chr1	HAVANA	gene	8202429	8215210	+	lincRNA	RP11-431K24.3	level 1; havana_gene OTTHUMG00000001769.2;	0.122473	0	0.244203	2.76268	2.35505	0.0311997	0.120809	0.339832	0.141688	0.223393	0.50967	0.530065	0.0205571	0.197408	0	1.33722	0.0583064	0.0805203	2.80855	0.528993	1.35366	0.0537696	2.32906	0.360117	0.310809	0.10767	0.377215	0.227249	0.221464	0.0591009	0.154393	0.311689	0	0
ENSG00000233645	3.97e-05	0.000134	0.395872	0.0338983	11.6782	up	chr1	HAVANA	gene	8218190	8220529	-	lincRNA	RP11-431K24.4	level 2; havana_gene OTTHUMG00000001770.1;	0	0	0	0.0230281	0	0	0	0.02213	0	0	0.0204246	0.0441832	0.021419	0	0	0.0435402	0	0.0279655	0.166538	0	0	0	0.0713739	0.0536023	0	0	0	0	0	0	0	0	0	0
ENSG00000228423	2.91e-09	1.65e-08	2.52533	0.711864	3.54749	up	chr1	HAVANA	gene	8805860	8807051	-	lincRNA	RP4-633I8.4	level 2; tag overlapping_locus;havana_gene OTTHUMG00000001777.2;	0.0431083	0.043177	0	0	0	0	0	0	0	0	0	0.0298518	0	0	0	0	0.0820915	0.0377891	0	0	0	0.0757039	0	0.0724314	0	0	0	0.0290865	0	0	0	0	0	0.0957523
ENSG00000228526	0.000639	0.0017812	8.06004	3.89831	2.06757	up	chr1	HAVANA	gene	9148011	9198906	-	lincRNA	MIR34AHG	level 2; tag ncRNA_host;havana_gene OTTHUMG00000001762.6;	0.236712	0.10161	0.0674273	0.146459	0.715281	0.310125	0.333567	0.609903	0.156487	0.403731	0.346401	0.234171	0.408675	0.436052	0.083232	0.184611	0.321981	0.148217	0.252186	0.389496	0.154659	0.237542	1.03397	0.511366	0.249652	0.654037	0.138871	0.387885	0.163063	0	0.284197	0.206546	0.21592	0.225337
ENSG00000234546	0.0231276	0.0466696	50.94	29.2203	1.7433	up	chr1	HAVANA	gene	9182004	9196284	+	lincRNA	RP3-510D11.2	level 2; havana_gene OTTHUMG00000001764.3;	0.957835	0.340419	0.308043	0.680253	2.34686	1.00751	0.853389	0.878775	0.25022	1.56779	0.820944	1.12331	0.63272	0.86325	0.266173	0.147595	0.558972	0.636506	0.864089	0.927842	0.730118	0.217043	2.93792	0.726814	0.741353	0.977886	0.666159	1.08409	0.409727	0.626229	0.389509	0.314537	0.591861	1.09809
ENSG00000235263	0.00634364	0.0145329	0.213884	0.0338983	6.30957	up	chr1	HAVANA	gene	9501092	9503471	-	lincRNA	RP13-392I16.1	level 2; havana_gene OTTHUMG00000001278.1;	0	0	0	0	0	0	0.0848051	0	0	0.014256	0.0275213	0.0148837	0	0	0	0	0	0	0	0	0	0	0	0	0	0	0	0.0290043	0.0518209	0	0	0	0	0
ENSG00000235643	0.000807	0.00221082	0.393996	0.0677966	5.81144	up	chr1	HAVANA	gene	11609531	11613355	+	lincRNA	RP1-69M21.2	level 2; havana_gene OTTHUMG00000002076.1;	0	0	0	0	0	0	0	0.0164296	0	0.00785469	0	0.00820054	0	0	0	0	0	0	0.00883142	0	0	0	0	0	0	0.0104109	0	0	0	0	0	0	0	0
ENSG00000231606	1.11e-06	4.66e-06	2.37336	0.813559	2.91725	up	chr1	HAVANA	gene	14221891	14223118	-	lincRNA	RP11-344F13.1	level 2; havana_gene OTTHUMG00000002047.1;	0.0539618	0	0.0537983	0	0	0.0549867	0	0	0	1.2885	0	0	0	0.115971	0	0	0.10276	0	0	0	0	0	0.0402427	0	0	0.0948796	0	0.0728194	0	0.10416	0	0	0	0
ENSG00000234593	2.87e-09	1.63e-08	1.25516	0.20339	6.1712	up	chr1	HAVANA	gene	14348955	14391575	-	lincRNA	RP4-704D23.1	level 2; havana_gene OTTHUMG00000002044.2;	0	0	0	0.0379427	0	0	0	0	0	0.557833	0.841324	0	0	0	0	0	0	0	0	0	0	0	0	0	0	0	0	0	0	0	0	0	0	0
ENSG00000204464	7.6e-18	8.94e-17	6.39024	1.35593	4.7128	up	chr1	HAVANA	gene	15164344	15171317	-	lincRNA	C1orf195	level 2; havana_gene OTTHUMG00000037852.1;	0.217778	0.109062	0.0542795	0.0589504	0.157038	0.0277393	0	0.0377675	0	0.306951	0.069714	0	0	0	0.134005	0.0371533	0.0518395	0	0	0.0671888	0	0	0	0.0914787	0.0251215	0	0	0.110206	0	0.0525459	0	0.110847	0	0
ENSG00000261135	1.89e-06	7.71e-06	7.1576	2.40678	2.97393	up	chr1	HAVANA	gene	16514645	16515754	+	lincRNA	RP4-798A10.7	level 2; havana_gene OTTHUMG00000175735.1;	0.0548368	0.0686553	0.0410031	0.178126	0.0527234	0.195574	0.027046	0.0665695	0.222042	0.645606	0.0789935	0.0949341	0.0092044	0.029463	0.0674854	0.168395	0.0261066	0.060088	0.449845	0.214298	0.0208999	0.192602	0.143134	0	0.0126513	0.0361568	0.0281496	0.0555002	0	0.238161	0.0691291	0	0.087535	0
ENSG00000271732	0.00243023	0.0060621	1.65666	0.694915	2.38397	up	chr1	HAVANA	gene	16617391	16617729	+	lincRNA	RP5-1182A14.5	level 2; havana_gene OTTHUMG00000185682.1;	0.0448886	0.0899202	0.0447526	0	0	0.0457411	0	0	0	0.0595474	0.028739	0	0	0	0.110485	0	0	0	0.267808	0.258515	0.0684333	0	0.100429	0	0	0.0789264	0.0921711	0.0605754	0	0	0.150901	0	0	0
ENSG00000279151	0.0228779	0.046201	0.296435	0.0847458	3.49794	up	chr1	HAVANA	gene	16701546	16705594	+	lincRNA	RP1-163M9.7	level 2; havana_gene OTTHUMG00000189501.1;	0	0	0	0	0	0	0	0	0	0	0	0	0	0	0	0	0	0	0.0559033	0	0	0	0	0	0	0	0	0.0252895	0	0	0	0	0	0
ENSG00000223643	0.0106546	0.0232812	0.155722	0.0169492	9.18762	up	chr1	HAVANA	gene	16851257	16853129	-	lincRNA	RP11-108M9.1	level 1; havana_gene OTTHUMG00000002201.3;	0	0	0	0	0	0	0	0	0	0	0.0116398	0	0	0	0	0	0	0	0	0.0149576	0	0	0.0135585	0	0.0167777	0	0	0	0	0	0	0	0	0
ENSG00000228549	0.00242705	0.00605482	53.1895	25.0169	2.12614	up	chr1	HAVANA	gene	16870945	16874092	+	lincRNA	RP11-108M9.3	level 2; tag ncRNA_host;tag overlapping_locus;havana_gene OTTHUMG00000002203.1;	0.313281	0.205757	0.0819231	0.144581	0.197513	0.340164	0.344487	0.0285009	0.0475323	0.470089	0.0164403	0.978017	0.0965483	0.739508	0.480346	0.721963	0.293402	0.189086	1.72734	2.22672	0.0861249	0.108229	0.0421306	0.207101	0.0900492	0.514713	0.147636	0.190589	0.0742947	0.346966	0.250339	0.209125	0.0218616	0.456302
ENSG00000272426	1.26e-11	9.01e-11	3.25704	0.559322	5.82318	up	chr1	HAVANA	gene	16904339	16904776	-	lincRNA	RP11-108M9.6	level 2; havana_gene OTTHUMG00000185683.1;	0.27794	0.104394	0.0692746	0.0250786	0.200421	0.283219	0.137082	0.144603	0	0.138264	0.133459	0.0962346	0.0233262	0.223999	0.0855123	0.142251	0.0661605	0.0609111	0.0777286	0.1715	0.0529655	0.0610125	0	0.11675	0	0.0305434	0.0713379	0.140651	0	0	0	0.212205	0	0.0771702
ENSG00000204362	1.15e-47	7.9e-46	20.1482	0.389831	51.6846	up	chr1	HAVANA	gene	17189783	17197617	+	lincRNA	RP11-380J14.1	level 2; havana_gene OTTHUMG00000002291.2;	0.0195259	0.00977853	0	0.0117455	0	0	0	0.0406348	0.00752984	0.317304	0.175016	0.0811285	0.0109248	0.00699399	0.0480595	0	0	0	0.0266963	0.026774	0.00992254	0	2.12359	0	0.0180192	0.00858299	0	1.05618	0	0	0.00547001	0.0397543	0	0.0578282
ENSG00000227066	5.47e-73	1.16e-70	584.462	6.50847	89.8001	up	chr1	HAVANA	gene	20154338	20160568	+	lincRNA	RP3-340N1.2	level 1; havana_gene OTTHUMG00000002703.1;	14.8193	1.99254	3.45504	0.154007	0.82052	0.622835	0.830441	0.22	8.6723	4.99118	15.1288	3.61771	0.278748	1.90845	4.96742	0.0236097	4.63389	0.303286	6.10206	0.659421	3.19106	2.39995	14.2511	7.15021	5.71509	3.33056	1.29057	5.58314	0.0139027	7.32381	6.30963	1.26792	1.65683	3.86804
ENSG00000236963	0.0171612	0.035692	1.90056	0.949153	2.00238	up	chr1	HAVANA	gene	20360579	20431234	-	lincRNA	RP4-749H3.1	level 2; tag overlapping_locus;havana_gene OTTHUMG00000002842.2;	0	0.00961001	0.00956566	0.0207776	0.00922494	0.00977695	0.00946438	0	0.0111001	0.00954598	0.0337856	0	0	0	0.0236156	0.00654751	0	0	0.010733	0.00394688	0.0146273	0	0.0107331	0.00806062	0.0177086	0.00421753	0	0.00647386	0.0115666	0	0.00806361	0	0	0
ENSG00000271840	4.24e-08	2.13e-07	8.606	3.08475	2.78986	up	chr1	HAVANA	gene	22100613	22101360	+	lincRNA	RP1-224A6.9	level 2; havana_gene OTTHUMG00000185691.1;	0.244127	0.0815052	0.0202823	0.11748	0.117359	0.0207303	0	0.0282247	0.0941431	0.0404811	0.0651239	0.0140878	0.0273179	0.0437218	0	0.0832969	0.116223	0.0178336	0.121373	0.167373	0	0	0.0151717	0.30764	0.018774	0.0715402	0.0417727	0.04118	0	0	0	0	0.0432994	0.0451879
ENSG00000261326	6.04e-11	4.05e-10	301.392	84.8475	3.55216	up	chr1	HAVANA	gene	23281309	23286752	-	lincRNA	RP5-1057J7.6	level 2; havana_gene OTTHUMG00000175761.2;	1.7554	0.523541	0.195073	1.18641	1.12875	0.296225	0.501821	0.292792	0.582083	0.778688	1.03617	0.551661	0.101343	0.774945	0.687994	0.412017	0.276795	0.335694	1.08814	1.12915	0.40483	0.107993	0.717095	0.868871	0.208942	0.653665	0.619869	1.29382	0.336969	0.167261	0.22552	0.250405	0.0892394	0.111758
ENSG00000271420	0.0103634	0.0227023	35.925	18.4746	1.94456	up	chr1	HAVANA	gene	23378380	23379029	-	lincRNA	RP5-1057J7.7	level 2; havana_gene OTTHUMG00000185287.1;	0.655511	0.703453	0.116701	0.219688	1.84573	0.262413	0	0.0974402	3.03344	0.714294	0.164874	0.437719	0.565858	1.40878	2.99635	0.127807	0.66873	0.0205224	2.23476	0.789692	0.0356906	0.616695	0.768203	0.511366	0.280859	0.26756	0.432637	0.505479	0	0.587463	0.472205	0.142993	0.0498276	0.676011
ENSG00000235052	1.38e-08	7.31e-08	9.95685	2.91525	3.41543	up	chr1	HAVANA	gene	23549139	23550915	-	lincRNA	RP1-150O5.3	level 1; havana_gene OTTHUMG00000037485.1;	0.767535	0.100273	0.03327	0.385418	0.6417	0.13602	0.197507	0.810221	0.308855	0.332016	0.256382	0.138654	0.0448109	0.645472	0.164274	3.87136	0.254196	0.321787	1.66741	0.604011	0.10175	0.0586041	0.223983	0.280354	0.0307959	0.498742	0	0.990727	0.482753	0.12883	0.673099	0	0.142052	0.148248
ENSG00000264443	2.97e-05	0.000103	12.9174	4.88136	2.64628	up	chr1	HAVANA	gene	24538802	24556024	-	lincRNA	RP4-594I10.3	level 2; havana_gene OTTHUMG00000179435.1;	0.0421238	0.0632864	0.0419962	0.562524	0.121501	0.536548	0	0.0219156	0.146199	0.0279399	0.0876491	0.226068	0.0494935	0.0905298	0.2592	0.0574912	0.0802167	0.535428	0.188485	0.0259921	0.112382	0.0554813	0.0549752	0	0.0971829	0.3981	0.0432471	0.0994779	0.279295	0.996044	0.247812	0.257289	0.17931	0.233914
ENSG00000241169	3.93e-09	2.21e-08	2.30957	0.677966	3.40661	up	chr1	HAVANA	gene	27457198	27459582	+	lincRNA	RP4-752I6.1	level 2; havana_gene OTTHUMG00000003394.2;	0.0355543	0.0356109	0	0.0256645	0.068368	0	0	0.0246636	0	0.0235824	0	0	0	0.076411	0	0.048525	0.0677063	0	0.0265149	0	0.054203	0	0.0265151	0	0	0	0	0.0239896	0	0.0686288	0	0	0	0
ENSG00000233975	0.0170444	0.0354723	2.52908	1.35593	1.8652	up	chr1	HAVANA	gene	27660328	27662722	-	lincRNA	RP11-288L9.1	level 2; havana_gene OTTHUMG00000003519.1;	0.0345062	0.0691223	0	0.149448	0	0.210969	0	0.0239366	0.0798402	0.732392	0.0441838	0.57348	0.115838	0.148317	0.339722	0.376756	0	0.272235	0.0771998	0.0283889	0	0.0605974	0.205868	0.231912	0.254747	0.0303357	0.141705	0.186259	0	0.266423	0.0579995	0.140507	0	0.229936
ENSG00000228176	1.36e-05	4.92e-05	0.335835	0.0169492	19.8143	up	chr1	HAVANA	gene	29708851	29709547	-	lincRNA	RP4-656G21.1	level 2; havana_gene OTTHUMG00000037527.1;	0	0	0.0304641	0	0	0	0	0	0	0	0	0	0	0	0	0	0	0	0.0227879	0	0	0	0.250669	0	0	0	0	0.0618526	0	0	0	0	0	0
ENSG00000233399	2.31e-09	1.33e-08	1.14822	0.186441	6.15862	up	chr1	HAVANA	gene	30013952	30037612	-	lincRNA	RP11-111I12.1	level 2; havana_gene OTTHUMG00000003683.2;	0.0100179	0	0.00998758	0.0289254	0.0192637	0.0102082	0.0197637	0.020848	0.0231794	0	0.0128276	0	0	0	0	0	0	0	0.0149419	0	0.030545	0.0175928	0	0	0	0.0176142	0	0.0135188	0	0	0	0.0203962	0	0
ENSG00000223382	0.000318	0.000932	8.62289	3.55932	2.42262	up	chr1	HAVANA	gene	30824228	30834431	+	lincRNA	RP5-1125N11.2	level 2; havana_gene OTTHUMG00000003749.6;	0.126236	0.0229887	0.0228826	0.0828388	0.110338	0.05847	0	0.0079608	0.265532	0.235967	0.0881677	0.18278	0.0616403	0.147981	0.0564923	0	0	0	0.0599084	0.0188831	0	0.322455	0.239635	0.0578468	0.201219	0.070623	0.164949	0.178095	0.0553382	0.598096	0.0771576	0.0233649	0.146552	0.203925
ENSG00000269967	8.61e-14	7.41e-13	12.7242	3.35593	3.79156	up	chr1	HAVANA	gene	31851913	31921841	-	lincRNA	RP11-84A19.4	level 2; tag overlapping_locus;havana_gene OTTHUMG00000184139.1;	0.69994	0.0519301	0.0258452	0.0935641	0.199397	0	0	0.125881	0.239929	0.0687788	0.365138	0.107711	0.0174052	0.501423	0.255226	0.353811	0.1481	0.249974	0.289992	0.383903	0.118563	0.0455255	0.0386659	0.392018	0.143539	0.182324	0.05323	0.22739	0	0.100079	0.0435737	0	0.275877	0.0575819
ENSG00000228634	2.48e-11	1.73e-10	7.4728	2.10169	3.5556	up	chr1	HAVANA	gene	31933020	31933975	+	lincRNA	RP4-534N18.2	level 2; havana_gene OTTHUMG00000004135.2;	0.853577	0.117922	0.0293445	0.127479	0.169796	0.0299927	0.0580677	0.0204178	0.204311	0	0.263821	0.0407648	0	0.189771	0	0.120515	0.168153	0.129009	0.109752	0.217941	0.0897443	0	0.109753	0.0989102	0	0.0776288	0.181311	0.0992992	0	0.0568146	0	0.0599263	0	0.0653782
ENSG00000233775	4.45e-05	0.000149	1.21951	0.338983	3.59756	up	chr1	HAVANA	gene	32349194	32350663	-	lincRNA	RP4-811H24.9	level 2; havana_gene OTTHUMG00000007633.4;	0.0664507	0	0	0.0479669	0	0.112855	0	0	0	0.117535	0.0283625	0.0306774	0	0	0	0	0	0	0.0165187	0.0911172	0	0	0.0991131	0	0.020441	0.0194731	0.0454818	0.0747273	0	0.0855113	0	0.0450973	0	0
ENSG00000270115	6.23e-09	3.42e-08	8.66979	2.52542	3.43301	up	chr1	HAVANA	gene	33261212	33261680	+	lincRNA	RP11-415J8.7	level 2; tag overlapping_locus;havana_gene OTTHUMG00000183926.1;	1.88187	0.357476	0.0323478	0.140526	0.187174	0.231436	0.0640107	0	0.225221	0.193688	0.145411	0.112342	0	0.488118	0.15972	0.0442829	0	0.056885	0.169379	0.240246	0.148394	0	0.0241971	0.272583	0	0.199672	0.133245	0.262709	0.0782286	0	0	0	0	0
ENSG00000271914	0.00703567	0.0159593	7.56285	3.89831	1.94004	up	chr1	HAVANA	gene	35929720	35930115	-	lincRNA	RP4-789D17.5	level 2; havana_gene OTTHUMG00000185706.1;	0.192137	0.26942	0.0383109	0.277384	0.147785	0.156629	0	0.0266566	0.444565	0.254881	0.270626	0.133052	0.0516004	0.495514	0.283745	0.157339	0.146355	0.134743	0.171945	0.316149	0.0585831	0.0674835	0.286577	0.0645664	0.106386	0.23648	0.236712	0.155569	0.185299	0	0	0.0782371	0.0817878	0
ENSG00000237290	0.00536621	0.0124861	0.34334	0.0847458	4.05141	up	chr1	HAVANA	gene	38209034	38214767	-	lincRNA	RP11-214L19.1	level 2; havana_gene OTTHUMG00000000479.1;	0.0133309	0	0	0	0	0.00679205	0.0262996	0	0	0	0	0	0	0	0	0	0	0	0	0	0	0.0117054	0.00497085	0	0	0	0	0	0	0	0	0	0.0141866	0
ENSG00000238063	0.00978966	0.0215641	0.36773	0.118644	3.09944	up	chr1	HAVANA	gene	38474875	38496034	+	lincRNA	RP11-329N22.1	level 2; havana_gene OTTHUMG00000000481.2;	0	0	0	0	0	0	0	0	0	0	0	0.0266777	0	0	0	0	0	0	0	0	0	0	0	0	0.0177759	0	0	0	0	0.0371812	0	0	0	0
ENSG00000235358	3.23e-12	2.43e-11	3.12383	0.661017	4.72579	up	chr1	HAVANA	gene	41242373	41284861	+	lincRNA	RP11-399E6.1	level 1; havana_gene OTTHUMG00000005710.1;	0.0621957	0	0.0103346	0.00748258	0.0398658	0.0316885	0.0204503	0.0359537	0.0479694	0.116884	0.0066366	0.0358913	0	0.0445557	0.0255139	0	0.01974	0	0.061844	0	0	0.072816	0.0231917	0.0348342	0	0.0182262	0.0212847	0.0839308	0	0	0	0	0.0441253	0
ENSG00000227533	5.45e-20	7.46e-19	48.773	7.16949	6.80285	up	chr1	HAVANA	gene	42959049	42983358	+	lincRNA	RP5-848E13.3	level 2; havana_gene OTTHUMG00000007699.1;	0.117612	0.167638	0.532162	0.842444	0.173969	0.230473	0.0803178	0.508346	0.156998	0.804102	1.00206	0.332044	0.109336	0.106939	0.256079	0.796421	0.0947566	0.686011	0.421684	0.238183	0.124132	0.190655	0.829881	0.228017	0.129409	0.202818	0.185767	0.598228	0.076345	0.113511	0.197688	0.239456	0.92427	0.0703341
ENSG00000225506	1e-20	1.45e-19	17.546	2.08475	8.41636	up	chr1	HAVANA	gene	47096653	47179271	-	lincRNA	RP1-18D14.3	level 2; tag overlapping_locus;havana_gene OTTHUMG00000007848.2;	0.677422	0.0827442	0.411811	0.166973	0.4448	0.505089	0.195577	0.286537	0.764593	0.712338	1.63962	0.36613	0.044373	0.319582	0.122001	0.293152	0	0.0869025	2.23024	0.12234	0.125944	0.464251	0.948785	0.360899	0.167722	0.0145255	0.135705	0.523968	0.0398363	0.127571	0.0555435	0.134558	0.457159	0.183499
ENSG00000237424	2.08e-12	1.59e-11	240.645	57.1695	4.20933	up	chr1	HAVANA	gene	47432133	47434641	-	lincRNA	FOXD2-AS1	level 2; havana_gene OTTHUMG00000007949.2;	2.2562	0.832237	1.37864	3.53305	1.78438	2.77493	2.32127	1.08968	1.41736	3.5763	2.43466	2.20078	2.31702	2.11161	1.82122	0.96021	0.796932	0.882568	1.22123	2.73942	2.22835	1.28878	0.995081	8.19327	2.48508	2.71399	0.834389	1.52642	0.321707	0.620477	0.60147	1.29657	1.85885	1.25287
ENSG00000225028	0.000324	0.000949	4.01501	1.77966	2.25605	up	chr1	HAVANA	gene	47818066	47820237	+	lincRNA	RP11-330M19.1	level 2; havana_gene OTTHUMG00000007961.1;	0.303165	0.0168694	0.0671661	0.0486305	0.0161934	0.0257436	0.0830687	0.0584174	0	0.0837849	0.118614	0.029158	0.0169622	0.0723938	0.0207274	0.0114935	0.0320734	0	0	0.020785	0.0128384	0.0295777	0.0188408	0.0424487	0.0466285	0.0444207	0	0.0397746	0.0203039	0	0	0.0171455	0	0.0187053
ENSG00000272371	0.00102826	0.00276054	0.682927	0.20339	3.35772	up	chr1	HAVANA	gene	52554818	52555273	+	lincRNA	RP11-25O10.2	level 2; havana_gene OTTHUMG00000185810.1;	0	0	0	0.120443	0	0	0	0.0231492	0	0.154941	0.0427304	0	0	0	0	0	0	0	0.0248868	0.0274551	0.0508748	0	0.024887	0	0	0.0293378	0	0	0	0	0	0	0	0
ENSG00000225675	7.47e-10	4.49e-09	4.36585	1.11864	3.90281	up	chr1	HAVANA	gene	53328233	53336509	+	lincRNA	RP4-784A16.5	level 2; havana_gene OTTHUMG00000008948.2;	0.241543	0.0268809	0.160541	0.213102	0.103215	0.328174	0	0.055852	0.124196	0.907861	0.0515478	0.018585	0.0360384	0.115358	0	0.256404	0.102216	0.258792	0.260192	0.176642	0.163661	0	0.100075	0	0.0247671	0.0471888	0	0.235411	0.129415	0.0518045	0	0.0546418	0.0571216	0
ENSG00000260971	0.0104788	0.0229335	7.88931	4.0678	1.93945	up	chr1	HAVANA	gene	56154545	56477687	-	lincRNA	RP1-158P9.2	level 2; tag overlapping_locus;havana_gene OTTHUMG00000175839.6;	0.067582	0.0564081	0.0224591	0.113828	0.0649774	0.114776	0.0222213	0.171897	0.104247	0.201716	0.173072	0.132599	0.00756246	0.0484144	0.0554469	0.169101	0.042899	0.0197476	0.0335999	0.0648679	0.0343433	0.039561	0.0168001	0.0378509	0.0727613	0.148535	0.0231281	0.106399	0.271571	0.130451	0.0567974	0	0.07192	0.0250189
ENSG00000223956	0.000121	0.000382	17.7036	7.52542	2.3525	up	chr1	HAVANA	gene	56414963	56415966	+	lincRNA	RP4-710M16.2	level 2; havana_gene OTTHUMG00000008128.2;	0.223372	0.167796	0.167022	0.100775	0.697981	1.22343	0	0.213057	0.258419	1.22231	0.286019	0.696068	0.243705	0.120014	0.0687236	0.304861	0.212685	0.0734286	0.0416454	1.10264	0.0851336	0.294203	0.520571	0.0469143	0.206135	0.93278	0.286661	0.489827	0.471238	2.96426	0.187727	0.0568475	0.594274	0.248077
ENSG00000235038	0.000642	0.00178775	0.17636	0.0169492	10.4053	up	chr1	HAVANA	gene	58060139	58080274	+	lincRNA	RP11-393I23.4	level 2; havana_gene OTTHUMG00000010107.1;	0	0	0	0	0	0	0	0	0	0	0	0	0.0329577	0	0	0	0	0	0	0	0	0	0	0	0	0	0	0	0	0	0	0	0.261193	0
ENSG00000272226	7.78e-05	0.000252	5.60788	2.40678	2.33003	up	chr1	HAVANA	gene	58812808	58813342	-	lincRNA	RP11-63G10.3	level 2; havana_gene OTTHUMG00000185812.1;	0.284434	0.142444	0.0283573	0.143721	0.109389	0.231869	0.0561141	0.256501	0	0.264123	0.200314	0.295449	0.019097	0.183386	0.210025	0.07764	0	0.448807	0.148483	0.0936038	0.130087	0.0499504	0.10606	0.38233	0.0787454	0.125028	0.0584038	0.287875	0	0	0.0478089	0.05791	0.0605382	0.315893
ENSG00000231740	1.46e-07	6.89e-07	0.675422	0.101695	6.64165	up	chr1	HAVANA	gene	58838448	58851254	-	lincRNA	RP11-63G10.2	level 1; havana_gene OTTHUMG00000008374.1;	0	0	0.0384079	0	0.0740798	0.0392563	0	0	0	0.562157	0	0.0266777	0	0	0.0948212	0	0	0	0.02873	0	0	0	0	0	0	0	0	0.0259938	0	0	0	0	0	0
ENSG00000226476	5.39e-51	4.28e-49	47.8987	1.11864	42.8185	up	chr1	HAVANA	gene	60515716	60640491	-	lincRNA	RP11-776H12.1	level 2; havana_gene OTTHUMG00000009978.3;	0.0169268	0.0762922	0	2.49257	0.0162745	1.97493	0.0500907	0.0176129	1.52744	0.151568	0.00541854	0.351647	0.369353	0.145512	0.333298	0	0.451275	0.0148382	2.22171	0.362077	0.399981	0	0.00631171	1.42204	0.50767	0.468752	0.451833	0.0171316	0.755006	0.294058	0.981571	0.0689252	0.0180133	0
ENSG00000271200	0.000146	0.000454	2.66041	0.949153	2.80293	up	chr1	HAVANA	gene	61741998	61742424	-	lincRNA	RP11-430G17.3	level 2; havana_gene OTTHUMG00000185115.1;	0.249463	0	0.106589	0.154348	0.205584	0.0726288	0	0.173049	0.247374	0.520029	0	0.0246784	0	0.15318	0	0.0972772	0	0.0624803	0.0531539	0.293197	0	0	0.18604	0	0.0328874	0.187982	0	0.288549	0.0859232	0.0687896	0.0599011	0.145114	0.07585	0
ENSG00000235200	1.24e-07	5.9e-07	0.615385	0.0677966	9.07692	up	chr1	HAVANA	gene	67522347	67532612	+	lincRNA	RP11-393N21.2	level 2; havana_gene OTTHUMG00000009373.2;	0	0	0	0	0	0	0	0	0	0.0247384	0	0	0	0	0	0	0	0	0	0	0	0	0.0278148	0.0626674	0.172095	0	0	0	0	0	0	0	0	0.0828445
ENSG00000271992	0.000475	0.00135232	13.3583	6.18644	2.15929	up	chr1	HAVANA	gene	70445071	70445536	+	lincRNA	RP11-42O15.3	level 2; havana_gene OTTHUMG00000185818.1;	0.6531	0.294363	0.130224	0.0942869	0.627929	0.432578	0	0.203872	0.377785	0.194935	0.209067	0.520101	0.0876985	0.49126	0.482245	2.31754	0.497481	0.400759	0.170469	0.241793	0.497831	0.172039	0.316588	0.713278	0.934187	0.143541	0.335258	0.2644	0.157464	0.315162	0.219552	0.332424	0.0695021	0.290134
ENSG00000229051	1.02e-15	1.02e-14	1.53283	0.0847458	18.0874	up	chr1	HAVANA	gene	70706453	70786468	+	lincRNA	RP5-952N6.1	level 2; havana_gene OTTHUMG00000009349.1;	0	0	0	0.0210631	0	0	0.0143917	0.00506041	0	0	0	0	0	0	0	0	0	0	0.00544025	0.414116	0	0.0384326	0	0	0	0	0	0.00492212	0	0	0.0245233	0	0	0.0162035
ENSG00000225087	7.89e-22	1.23e-20	6.10131	0.525424	11.6122	up	chr1	HAVANA	gene	72748921	72899140	-	lincRNA	RP4-660H19.1	level 2; havana_gene OTTHUMG00000009453.2;	0	0	0	1.27675	0	0.901164	0	0	2.82241	0.7484	0.0390482	0.126706	0	0	0	0	0.0580727	2.3792	1.43276	0	0.557889	0	0	3.07434	0.112569	0.0268097	0	0	0	0	0.410064	0	0	0
ENSG00000233973	1.54e-08	8.13e-08	0.742964	0.0677966	10.9587	up	chr1	HAVANA	gene	73306170	73355253	+	lincRNA	RP4-598G3.1	level 2; havana_gene OTTHUMG00000009566.2;	0	0	0	0	0	0	0	0	0	0.00217903	0	0	0	0.00706043	0	0	0	0.00287987	0.00244999	0	0	0	0	0.00551992	0	0	0	0	0	0	0	0.00668866	0	0
ENSG00000261213	0.0239853	0.0481802	0.120075	0.0169492	7.08443	up	chr1	HAVANA	gene	75122518	75123927	-	lincRNA	RP11-510C10.4	level 2; havana_gene OTTHUMG00000175853.1;	0	0	0	0	0	0	0	0	0	0	0	0.00747354	0	0	0	0	0	0	0.0563394	0	0	0	0	0	0	0	0	0	0	0	0	0	0	0
ENSG00000225598	1.02e-07	4.91e-07	0.506567	0.0169492	29.8874	up	chr1	HAVANA	gene	80373364	80374621	-	lincRNA	RP11-339D23.1	level 1; havana_gene OTTHUMG00000009712.1;	0.0262366	0	0	0	0.151353	0	0	0.0364001	0.0607061	0.0174022	0	0.0181684	0	0	0	0	0	0.0459984	0	0.0215854	0	0.0460749	0.0391326	0	0.024212	0	0	0	0.0632573	0	0	0	0	0
ENSG00000224326	3.06e-07	1.38e-06	0.459662	0.0169492	27.1201	up	chr1	HAVANA	gene	80534978	80584363	-	lincRNA	RP5-933B4.1	level 2; havana_gene OTTHUMG00000000506.1;	0.0436024	0	0	0.094422	0	0.0444305	0	0.0302465	0	0	0	0.15097	0	0	0.214638	0	0	0.0764443	0.0325168	0	0.132945	0	0	0	0	0	0	0	0.105127	0	0	0	0	0
ENSG00000234184	1.13e-08	6.06e-08	23.6642	7.28814	3.24694	up	chr1	HAVANA	gene	80535755	80646788	+	lincRNA	RP5-887A10.1	level 2; havana_gene OTTHUMG00000000507.1;	0.0214629	0.30096	0.0427959	0.32535	0.0412715	0.218706	0.508113	0.10422	0.0496608	0.113888	0.494684	0.624236	0.187333	0.599648	1.42633	0.0585859	0.286104	1.01599	0.144055	0.600371	0.130882	0	0.0320126	0.396687	0.41594	0.735886	0.220353	0.637196	0.362235	0.662863	0.974047	0.174792	0.365449	0.190694
ENSG00000230817	1.14e-10	7.46e-10	1.39962	0.237288	5.89842	up	chr1	HAVANA	gene	82903183	83166815	+	lincRNA	RP4-601K24.1	level 2; havana_gene OTTHUMG00000009769.1;	0	0.0081158	0	0.017547	0	0	0	0	0.0187484	0	0	0.00561112	0	0	0.0199438	0	0	0.00710305	0	0.0133328	0	0	0	0.0408439	0.0074776	0	0	0.00546727	0	0.0312813	0	0.0164973	0	0.0179982
ENSG00000236268	3.69e-12	2.76e-11	4.16886	0.779661	5.34701	up	chr1	HAVANA	gene	82973882	82986208	-	lincRNA	RP11-170N11.1	level 2; havana_gene OTTHUMG00000009770.1;	0.00959472	0.0961001	0	0.228554	0.0368998	0.00977695	0	0	0.0666006	0.00636399	0	0.12624	0	0.0412407	0	0.013095	0	0.0588756	0.0143107	0.0789376	0.0146273	0.0673984	0	0.161212	0.0265629	0.0674806	0	0	0.0462663	0.185203	0	0	0.0204212	0
ENSG00000233008	0.00421755	0.0100287	12.4015	6.71186	1.8477	up	chr1	HAVANA	gene	83575776	83861023	-	lincRNA	RP11-475O6.1	level 2; havana_gene OTTHUMG00000009930.1;	0.0336602	0.0224759	0.0167791	0.0445451	0.0593321	0.048591	0.0110677	0.0389162	0.0194707	0.0130236	0.00179586	0.0563305	0.0018833	0.0602837	0	0.0306266	0.0373913	0.0270479	0.0836746	0.0253852	0.0213815	0.0295559	0.0230107	0	0.0129428	0.0295919	0.00575963	0.0113558	0.027052	0.0595584	0.00942959	0.00571095	0.0119403	0.0186916
ENSG00000237076	0.00141402	0.00369451	1.27392	0.576271	2.21063	up	chr1	HAVANA	gene	83790280	83801465	+	lincRNA	RP5-836J3.1	level 1; havana_gene OTTHUMG00000009931.1;	0	0	0	0.0160826	0.0856852	0.0227031	0	0	0	0	0	0.0154285	0	0.0478827	0.054838	0	0	0	0	0.0183302	0	0	0	0	0.0205607	0.0391743	0	0.030066	0	0.0860121	0	0	0	0
ENSG00000271576	1.57e-12	1.21e-11	24.6585	5.62712	4.38209	up	chr1	HAVANA	gene	84076331	84077931	-	lincRNA	RP11-486G15.2	level 2; havana_gene OTTHUMG00000185155.1;	0.171087	0.0285599	0.123188	0.246995	0.0913851	0.135595	0.243768	0.263736	0	0.554784	0.0669381	0.111893	0.00638156	0.0612815	0.0233944	0.33728	0.0724005	0.216632	0.255179	0.289333	0.0724513	0.0500752	1.39641	0.111791	0.0613995	0.167121	0.0390331	0.134677	0.252081	0.073387	0.0798806	0.580547	0.0606895	0.0211122
ENSG00000180869	2.03e-07	9.37e-07	1.63039	0.355932	4.58063	up	chr1	HAVANA	gene	84628230	84635020	-	lincRNA	C1orf180	level 2; havana_gene OTTHUMG00000009923.1;	0.00527643	0	0.00526045	0	0	0.0107533	0.0104095	0	0.0488343	0.0104993	0	0.0438461	0.00354261	0	0	0	0	0.0185014	0	0.0390692	0.016088	0.00926611	0	0	0	0	0.0108343	0.00356017	0.0254433	0.0101849	0.00886885	0	0	0
ENSG00000230285	0.000189	0.000576	1.24203	0.423729	2.93118	up	chr1	HAVANA	gene	85599131	85600734	+	lincRNA	RP11-290M5.2	level 1; havana_gene OTTHUMG00000010575.1;	0.0596754	0	0.118989	0.0430762	0.114751	0	0	0.0827923	0	0	0.114618	0.206621	0	0.128251	0.29376	0.0814458	0	0	0.0445034	0.0981922	0	0.104798	0	0	0	0	0	0	0	0.691133	0.100305	0	0	0.132551
ENSG00000227290	8.89e-06	3.32e-05	1.17824	0.491525	2.3971	up	chr1	HAVANA	gene	87353524	87371655	-	lincRNA	RP4-544H6.2	level 2; havana_gene OTTHUMG00000010252.1;	0	0	0	0.0247119	0.0329151	0	0	0	0	0	0	0.0118534	0	0	0	0	0.065193	0.0150051	0	0	0	0	0	0	0	0	0	0	0	0	0	0	0	0
ENSG00000272931	0.00112724	0.00300162	23.2908	11.1017	2.09795	up	chr1	HAVANA	gene	89820174	89820868	-	lincRNA	RP5-943J3.2	level 2; havana_gene OTTHUMG00000186155.1;	0.350325	0.197372	0.523895	0.806051	0.210514	0.356978	0.431957	0.151885	0.354628	0.624476	0.490631	0.63681	0.27931	1.03523	1.40117	0.418362	0.208477	0.249517	0.3429	0.576438	1.03477	0	0.228602	0.625411	0.707198	1.07794	0.26975	0.679578	0.422322	0.338108	0.44163	0.133735	0.466014	0.0972678
ENSG00000225446	0.0066547	0.0151715	0.450281	0.118644	3.79523	up	chr1	HAVANA	gene	90851759	90855253	+	lincRNA	RP4-665J23.2	level 2; havana_gene OTTHUMG00000010019.2;	0	0	0.0261571	0.0378773	0	0	0	0	0	0.121815	0.0167975	0	0	0	0	0	0.0999251	0.0229992	0	0	0.0399981	0.0921499	0	0	0	0.0230656	0	0	0	0	0	0	0	0
ENSG00000272094	0.000325	0.000951	0.855535	0.254237	3.3651	up	chr1	HAVANA	gene	90860550	90862920	-	lincRNA	RP4-665J23.4	level 2; havana_gene OTTHUMG00000185352.1;	0.017312	0	0	0.0124965	0	0	0	0.0120091	0	0.0574134	0.0110837	0	0	0	0.0426102	0.0236276	0	0	0	0.0142429	0	0	0.0129106	0	0	0	0	0.0233619	0	0	0	0	0	0
ENSG00000223675	0.00154603	0.00400738	0.93621	0.322034	2.90718	up	chr1	HAVANA	gene	94585556	94592297	-	lincRNA	RP11-86H7.6	level 2; havana_gene OTTHUMG00000010718.1;	0	0	0	0	0	0.00714244	0.0276564	0.00972457	0	0	0	0.0145615	0	0	0	0	0	0.00614442	0.0679543	0.0115334	0	0	0.0156819	0.0117772	0	0.289621	0	0	0	0	0	0.0142708	0	0
ENSG00000237954	0.000438	0.00125333	0.253283	0.0338983	7.47186	up	chr1	HAVANA	gene	95356229	95381000	-	lincRNA	RP11-14O19.2	level 2; havana_gene OTTHUMG00000010913.4;	0	0	0	0	0	0	0	0	0	0	0	0	0	0	0	0	0	0	0	0.0142429	0	0	0	0	0	0.0608784	0	0	0	0	0	0	0	0
ENSG00000228971	0.00478122	0.0112313	0.499062	0.169492	2.94447	up	chr1	HAVANA	gene	95510116	95782342	+	lincRNA	RP11-286B14.1	level 2; tag overlapping_locus;havana_gene OTTHUMG00000010665.3;	0.00697398	0.0069851	0	0	0	0	0	0	0	0	0	0	0	0	0	0	0	0	0	0.00573763	0	0	0	0	0	0.0245243	0	0	0	0	0	0	0	0
ENSG00000271252	0.00119842	0.00317466	0.236398	0.0338983	6.97373	up	chr1	HAVANA	gene	95743096	95759470	+	lincRNA	RP11-286B14.2	level 2; tag overlapping_locus;havana_gene OTTHUMG00000184190.1;	0	0	0	0	0	0	0	0	0	0	0	0	0.0355989	0	0.130503	0	0	0	0	0	0	0	0	0	0	0	0	0	0	0	0	0	0	0
ENSG00000231987	0.00343525	0.008301	0.150094	0.0169492	8.85553	up	chr1	HAVANA	gene	96254069	96374125	-	lincRNA	RP5-898J17.1	level 2; havana_gene OTTHUMG00000010690.2;	0	0	0	0	0	0	0	0	0	0	0	0	0	0	0	0	0.0145327	0	0	0	0	0	0	0	0	0	0	0	0	0	0	0	0	0
ENSG00000225206	1.15e-45	7.18e-44	14.5422	0.271186	53.6244	up	chr1	HAVANA	gene	97933474	98049863	-	lincRNA	MIR137HG	level 2; tag ncRNA_host;tag overlapping_locus;havana_gene OTTHUMG00000010680.4;	0.0128253	0	0	0.055547	0	0.0163361	0.0126511	0	0	0.00212669	0.0615837	0.119898	0.00215273	0.110253	0.00789178	0.113777	0	0.00562138	0.0621697	0	0.0244405	0.0281537	0.00717348	0.00538733	0.0473424	0.0056376	0	0.00865363	0	0	0.00538933	0.03264	0	0.0142438
ENSG00000259946	1.43e-22	2.37e-21	2.0788	0.0338983	61.3246	up	chr1	HAVANA	gene	97967005	97968814	-	lincRNA	RP11-490G2.2	level 2; havana_gene OTTHUMG00000175887.1;	0.0168146	0	0	0.0364124	0	0	0	0	0	0	0.0215305	0.00582193	0	0.0722738	0	0	0	0	0	0	0.0128171	0	0	0	0.00775853	0	0	0	0	0	0	0.0171171	0	0
ENSG00000226053	9.24e-27	2.03e-25	3.57786	0.118644	30.1563	up	chr1	HAVANA	gene	98210747	98272658	+	lincRNA	RP5-1070A16.1	level 2; havana_gene OTTHUMG00000010681.1;	0.00682693	0	0.0136125	0.0246398	0	0	0	0.0142073	0	0	0	0.122916	0	0.058688	0	0.0931749	0	0.0299227	0.00509124	0	0.0104078	0.155857	0	0	0.0378006	0.0060018	0	0	0	0	0	0.0416984	0.0726513	0
ENSG00000223906	0.01359	0.0289476	0.136961	0.0169492	8.08068	up	chr1	HAVANA	gene	100344477	100345242	+	lincRNA	RP5-837M10.2	level 2; tag overlapping_locus;havana_gene OTTHUMG00000010984.1;	0	0	0	0	0	0	0	0	0	0	0	0.0225646	0	0	0	0	0	0	0	0	0	0	0	0.0547501	0	0	0	0	0	0	0	0	0	0
ENSG00000226715	0.00023	0.000692	0.275797	0.0169492	16.272	up	chr1	HAVANA	gene	101639548	101787572	+	lincRNA	RP11-411H5.1	level 1; havana_gene OTTHUMG00000010944.2;	0.0318352	0	0	0	0	0	0	0	0	0.0422313	0	0.0220454	0.0213742	0	0	0	0	0	0	0	0	0	0	0	0.0293785	0	0	0	0	0.0614501	0	0	0	0
ENSG00000224613	0.0142637	0.0302287	3.98499	1.9322	2.06241	up	chr1	HAVANA	gene	103418079	103525483	-	bidirectional_promoter_lncRNA	RP11-153F1.1	level 2; havana_gene OTTHUMG00000041348.2;	0	0.0477789	0	0.309905	0.229322	0.21874	0	0.132364	0	0	0.0152704	1.42044	0.0160139	0.20504	0.117412	0	0	0	0	0.0981153	0.0363619	0	0.124513	0	0.154076	0.0419374	0.0489749	0.0321866	0	0.73663	0.0801811	0.145683	0	0.0529789
ENSG00000270066	1.32e-12	1.03e-11	2.15947	0.322034	6.70574	up	chr1	HAVANA	gene	109100193	109100619	+	lincRNA	SCARNA2	level 2; tag ncRNA_host;havana_gene OTTHUMG00000184013.1;	0	0	0.0355296	0	0.0685281	0.0363144	0	0	0	0.0236377	0.0228162	0	0	0	0.0877152	0.0486386	0	0	0.0531539	0	0.05433	0	0.0265772	0	0	0	0	0	0	0.0687896	0	0	0	0
ENSG00000235407	3.02e-25	6.02e-24	8.37336	0.949153	8.82193	up	chr1	HAVANA	gene	110487680	110490258	-	lincRNA	RP11-470L19.2	level 2; havana_gene OTTHUMG00000022783.2;	0	0.00648298	0	0	0.0124464	0	0.0383084	0	0	0.00429319	0.02072	0.00448222	0.0478034	0.0139106	0	0	0.0123259	0	0	0.00532518	0	1.55726	0.00482707	0	0.0119464	0	0.0930336	0.00436731	0	0	0	0	0.0275525	0
ENSG00000231346	0.00821041	0.0183732	17.3621	8.77966	1.97754	up	chr1	HAVANA	gene	111599655	111608723	-	lincRNA	RP5-836N10.1	level 2; havana_gene OTTHUMG00000011958.2;	0.397836	0.121755	0.0550876	0.0717936	0.297503	0.146392	0.0218018	0.0229979	0.102279	0.131938	0.19103	0.153053	0.022259	0.356252	0.2176	0.0301651	0.105223	0.164686	0.0576896	0.300032	0.117932	0.174663	0.0906557	0.278522	0.0917839	0.116584	0.181531	0.238607	0.479597	0.127988	1.37455	0.134997	0.0235207	0.122733
ENSG00000215866	1.09e-16	1.18e-15	12.227	2.0339	6.01162	up	chr1	HAVANA	gene	112820170	112850643	-	lincRNA	RP11-426L16.8	level 2; havana_gene OTTHUMG00000012022.3;	0.0333894	0.0585246	0.0998648	0.0964074	0.0321026	0.0510354	0.0164679	1.35497	0	0.0442931	0.160327	0.0751453	0.039231	0.089698	0.0205455	1.46964	0.0158959	0.131712	0.0124502	0.178556	0.0509027	0.0586362	0.186755	0.0140254	0.0231096	0.132092	0.0685595	0.439313	0.120754	0.0161125	0.0561223	0.016995	0.177663	0
ENSG00000224167	1.91e-19	2.5e-18	8.1651	1.0678	7.64668	up	chr1	HAVANA	gene	112850028	112877871	+	lincRNA	RP3-522D1.1	level 2; havana_gene OTTHUMG00000012023.1;	0.0518474	0.10386	0.129226	0.205841	0.0498492	0.0528322	0	3.34484	0	0.0343894	0.132777	0.161566	0.121837	0.111427	0.127613	2.33515	0	0.181799	0	0.383903	0.0395211	0	0.135331	0	0.0478465	0.227905	0.15969	0.542238	0.375017	0	0.174295	0.15834	0.937982	0
ENSG00000272715	0.000901	0.00244824	2.02627	0.79661	2.54361	up	chr1	HAVANA	gene	116909149	116909531	-	lincRNA	RP4-753F5.1	level 2; havana_gene OTTHUMG00000186394.1;	0.158927	0.039795	0	0.1434	0.0764008	0.161945	0.0783839	0.165368	0.0919309	0.237179	0.127187	0.0550271	0.0800278	0.256166	0.0977921	0	0	0.104487	0.148151	0.065376	0.0605715	0.209322	0.0592608	0.0667579	0.146663	0.139718	0	0.0268082	0	0.0766923	0	0	0.0845639	0.0882521
ENSG00000271427	4.22e-05	0.000142	8.12946	3.35593	2.42241	up	chr1	HAVANA	gene	117364899	117365473	-	lincRNA	RP11-188D8.1	level 2; havana_gene OTTHUMG00000185248.1;	0.291112	0.106028	0	0.267447	0.559785	0.161804	0.156631	0.348808	0.551106	0.719695	0.152492	0.146611	0.0533055	0.398134	0.260552	0.0722389	0	0.0927968	0.473671	0.130638	0.0403459	0.139427	0.157891	0.177866	0.0732675	0.186129	0.0543409	0.10714	0.255229	0.255419	0.0444831	0.107763	0.225308	0.0587836
ENSG00000226172	2.2e-30	5.99e-29	4.86679	0.152542	31.9045	up	chr1	HAVANA	gene	119000344	119001392	-	lincRNA	RP4-712E4.1	level 2; tag overlapping_locus;havana_gene OTTHUMG00000012337.1;	0.209732	0	0.302029	0.218679	0.224054	0.261208	1.47117	0.0808271	0	0.123654	0.656465	0.0806868	0.0156461	0	0	0	0.0443772	0.0204281	0.191167	0.287584	0	0.245545	0.191168	0.117465	0.0430105	0.122922	0.0956999	0	0	0.0449818	0.0391696	0	0.793579	0
ENSG00000226067	0.0197576	0.0405112	195.917	107.644	1.82005	up	chr1	HAVANA	gene	120913275	121009291	+	lincRNA	CH17-118O6.2	level 2; tag ncRNA_host;havana_gene OTTHUMG00000185016.1;	0.374014	0.411336	1.52077	1.48224	0.902524	2.01021	4.8757	3.03199	4.88691	0.656671	0.699584	3.35683	1.93013	0.725002	0.433207	1.0009	1.41051	1.54931	6.14726	2.03932	0.849695	0.463636	2.87129	3.26535	0.798586	1.32813	1.68653	1.3855	2.74064	1.38726	1.7134	1.01531	2.12278	2.06876
ENSG00000227193	0.000495	0.00140471	1.54409	0.559322	2.76065	up	chr1	HAVANA	gene	121118126	121146826	+	lincRNA	RP11-439A17.4	level 2; havana_gene OTTHUMG00000040900.2;	0.123216	0	0.0921324	0.133414	0	0.0627783	0.0607713	0.0427369	0.49892	0.143022	0	0.0853254	0	0.132404	0	0	0	0	0.0689172	0.0760294	0.0469613	0.108192	0.0459451	0	0.056854	0.162486	0.063251	0	0.0742697	0.0594598	0.0517768	0	0.0655627	0
ENSG00000227082	0.00189859	0.00483365	13.4765	6.98305	1.92989	up	chr1	HAVANA	gene	121396754	121463129	+	lincRNA	CH17-437K3.1	level 2; havana_gene OTTHUMG00000188235.1;	0.0124663	0.0457827	0.0455714	0.0599914	0.0719152	0.0296406	0.0737819	0.0317084	0.163452	0.0633931	0.0638506	0.0920825	0.0195298	0.0803755	0.0204557	0	0.126612	0.0145708	0.068177	0.00341876	0.0823555	0.02919	0.0185939	0.0139641	0.115043	0.0474916	0.03413	0.0420571	0.0500945	0.0481264	0.0209539	0.0338415	0.00884434	0.0369203
ENSG00000231429	7.76e-05	0.000252	1.37523	0.474576	2.89782	up	chr1	HAVANA	gene	121412719	121429274	+	lincRNA	RP11-343N15.2	level 1; tag overlapping_locus;havana_gene OTTHUMG00000013086.3;	0.028766	0.0576237	0.0286789	0.0207645	0.276574	0.146562	0.0567505	0.179592	0.465911	0.0381599	0.0184169	0.13944	0	0.123644	0.0708022	0	0	0.050433	0.042905	0.0236664	0.0438543	0.050517	0	0.0966665	0.132731	0.101157	0	0.0194093	0	0	0.0967023	0	0	0.319476
ENSG00000228826	7.16e-13	5.7e-12	1.22139	0.0338983	36.031	up	chr1	HAVANA	gene	121494379	121510383	-	lincRNA	RP11-344P13.4	level 2; havana_gene OTTHUMG00000013091.3;	0.0984933	0.0493252	0	0.0710966	0	0	0	0.614914	0.569733	0.359308	0	0	0	0	0	0	0	0.08634	0.110178	0.0405162	0.0750774	0.0864837	0	0	0.0454464	0	0.20224	0.0332283	0.118735	0	0	0	0	0
ENSG00000272583	7.93e-12	5.75e-11	14.5366	3.13559	4.63599	up	chr1	HAVANA	gene	121518366	121518829	-	lincRNA	RP11-344P13.6	level 2; havana_gene OTTHUMG00000186402.1;	0.491936	0.131392	0.719321	1.01795	0.252254	0.601535	0.841106	1.4105	2.04883	3.58921	0.0839874	0.885711	0.176153	0.352413	0.0807207	0	0.124906	0.201243	1.14951	0.512652	2.59988	1.20947	0.366868	0.0551041	0.786889	1.93174	0.471384	0.331925	0.237215	0.696346	0.330747	0.0667713	0.558413	0.582768
ENSG00000224857	2.78e-08	1.43e-07	2.15572	0.508475	4.23959	up	chr1	HAVANA	gene	121573946	121580524	-	lincRNA	RP11-344P13.1	level 2; havana_gene OTTHUMG00000013087.1;	0.214327	0	0.035613	0.10314	0	0	0.211416	0	1.48773	0.0236932	0	0.173155	0	0.0767697	0	0	0	0.0626269	0.0266394	0.058777	0.21783	0	0	0.420136	0	0.157019	0.0733474	0	0.0861249	0.068951	0	0	0.0760281	0.158688
ENSG00000232721	5.2e-14	4.54e-13	8.26454	1.40678	5.87479	up	chr1	HAVANA	gene	143736066	143739506	+	lincRNA	RP11-403I13.5	level 2; havana_gene OTTHUMG00000041573.2;	0.0113774	0	0.0283573	0.0205316	0.0328166	0	0	0.00394617	0.0658122	0	0.0182103	0.0354539	0.0305552	0.0244515	0	0.015528	0.021666	0.0797879	0.0169695	0.439938	0	0	0.551513	0.0191165	0	0.0350079	0.0350423	0.00767666	0.617202	0	0.00956178	0.104238	0	0.7076
ENSG00000263590	3.83e-05	0.00013	0.639775	0.152542	4.19408	up	chr1	HAVANA	gene	143790010	143797108	+	lincRNA	RP11-403I13.7	level 2; havana_gene OTTHUMG00000041568.3;	0	0	0	0	0	0	0	0	0	0	0	0.00200986	0	0	0	0	0.00552704	0	0.00216448	0.00238785	0	0	0.00216449	0	0	0.0229644	0	0.017625	0	0	0	0	0	0
ENSG00000232527	2.77e-05	9.62e-05	20.9775	8.64407	2.42681	up	chr1	HAVANA	gene	144227030	144250288	-	lincRNA	RP11-14N7.2	level 2; havana_gene OTTHUMG00000017423.4;	0.290197	0.363325	5.06307	0.235661	0.174383	0.462045	0.572511	0.541012	0.503593	0.553386	1.53279	0.489833	0.316614	0.350817	0.133925	1.11393	0.414469	0.874463	0.189365	0.283517	0.193555	0.191109	0.662782	0.457121	0.485393	1.14805	0.260694	0.979026	1.35562	0.0350097	0.731664	0.369271	0.347427	0.684874
ENSG00000237343	0.0153584	0.0323103	0.921201	0.40678	2.26462	up	chr1	HAVANA	gene	144418113	144419192	-	lincRNA	RP11-763B22.4	level 2; havana_gene OTTHUMG00000040699.1;	0	0	0	0.0349822	0	0.0987659	0.0956084	0.100854	0	0.0321442	0.0310272	0	0.0325378	0	0	0.0661423	0.0922875	0.212413	0	0.119613	0	0	0.144566	0	0	0.0852103	0	0.0326992	0.233689	0.280635	0.0814578	0.197337	0	0.107645
ENSG00000277199	0.00159116	0.0041128	0.345216	0.0677966	5.09193	up	chr1	HAVANA	gene	144627192	144642372	-	lincRNA	CH17-125A10.2	level 2; havana_gene OTTHUMG00000189067.1;	0	0	0	0	0	0	0	0	0	0.010749	0	0	0	0	0	0	0	0	0.0120856	0	0.024706	0	0	0	0	0	0	0.0109345	0.0390726	0	0	0	0	0
ENSG00000224363	0.000337	0.000984	0.313321	0.0677966	4.62148	up	chr1	HAVANA	gene	144641371	144919902	+	lincRNA	RP11-289H16.1	level 2; havana_gene OTTHUMG00000041441.2;	0	0	0	0	0.0116952	0	0	0	0	0	0	0	0	0	0	0	0	0	0	0	0	0	0	0	0	0.00534693	0	0	0	0	0	0	0	0
ENSG00000276216	6.41e-08	3.15e-07	7.68668	2.61017	2.9449	up	chr1	HAVANA	gene	145281116	145281462	+	lincRNA	CH17-373J23.1	level 2; tag ncRNA_host;havana_gene OTTHUMG00000188659.1;	0.306976	0.175694	0.218604	0.0633108	0.421636	0.446866	0.259548	0.273787	0.405873	0.145436	0.786141	0.060736	0.0294435	0.188495	0.323813	0.119704	0	0.192212	0.163521	0.577268	0.200567	0.231039	0.0654089	0.368419	0.0404696	0.23132	0.180092	0.0887683	0.42293	0.507893	0.147422	0.17857	0.280011	0.0974079
ENSG00000236140	0.00134402	0.00352653	2.08443	0.847458	2.45962	up	chr1	HAVANA	gene	145286610	145287755	-	lincRNA	RP11-89F3.2	level 2; havana_gene OTTHUMG00000042457.1;	0.119821	0	0.0796385	0.0864915	0	0	0	0.110824	0	0.0529831	0.102284	0.0829739	0	0	0.0983055	0	0	0.0700238	0.0297857	0.0657192	0	0.140281	0.0893579	0.0671084	0	0.0702258	0.0820105	0.134745	0.288891	0.15419	0.0671332	0.0813173	0	0.0887154
ENSG00000233396	1.18e-10	7.67e-10	79.7936	20.7966	3.83686	up	chr1	HAVANA	gene	146052566	146061948	+	lincRNA	RP11-458D21.1	level 2; havana_gene OTTHUMG00000042244.5;	0.396217	0.359644	0.759174	1.22893	1.58331	0.599306	0.659534	1.15094	2.44948	0.258697	0.527159	1.14894	0.124697	0.745085	0.502846	0.0844943	0.365471	0.141102	1.99451	2.28692	0.141572	0.337033	1.12653	0.478495	0.245666	1.58925	0.533902	1.29911	0.313455	0.967951	1.31115	0.75627	0.487532	0.426289
ENSG00000276509	0.000128	0.000401	2.97749	1.08475	2.74487	up	chr1	HAVANA	gene	146235806	146237807	+	lincRNA	CH17-353B19.1	level 2; havana_gene OTTHUMG00000188942.1;	0.0456061	0	0.015156	0.00548672	0.0438484	0.0154908	0.0149955	0.0632728	0.0175872	0.110915	0.0194656	0.0736901	0.0204133	0.0490068	0.0748339	0.010374	0	0.0066631	0.011337	0.012507	0.0347636	0.0266968	0.113371	0	0.0210434	0.0267293	0	0.11283	0.0183263	0.146719	0.0255522	0.0309509	0	0.0506502
ENSG00000273059	3.09e-05	0.000106	2.30769	0.79661	2.89689	up	chr1	HAVANA	gene	148011799	148012228	+	lincRNA	XXyac-YX155B6.7	level 2; havana_gene OTTHUMG00000186412.1;	0.247722	0.0354453	0	0.102181	0.06805	0.036061	0	0	0	0	0.0226571	0.0245063	0	0.152111	0.174206	0	0.0673914	0.0310222	0.105566	0.116461	0	0	0	0.118922	0	0.093335	0.217995	0.047756	0.0853237	0.0683096	0.178449	0.144102	0	0
ENSG00000274372	1.07e-18	1.34e-17	7.42964	0.847458	8.76698	up	chr1	HAVANA	gene	148021850	148025931	+	lincRNA	RP11-94I2.4	level 2; havana_gene OTTHUMG00000013747.3;	1.70806	0.181446	0.0516025	0.168129	0.0497645	0.263712	0.0510562	0.0897621	0.0598801	0.0686618	0.0828447	0.107527	0.0173756	0.389332	0.509583	0.0706418	0.147848	0.362981	0.250899	0.149042	0.118362	0.181792	0.135101	0.173934	0.0955302	0.0455035	0.0531395	0.174618	0.0623966	0.0499543	0.173998	0.421522	0.110163	0
ENSG00000227733	2.89e-06	1.15e-05	19.2702	7.55932	2.54919	up	chr1	HAVANA	gene	148159213	148255012	-	lincRNA	RP4-565E6.1	level 2; havana_gene OTTHUMG00000013881.11;	0.0383627	0.00800498	0.0494018	0.0865369	0.587074	0.00488642	0.0220743	0.0377001	0.0998589	0.00212044	0.0040935	0.0210311	0.0021464	0.00343528	0.0393428	0.0436317	0.0365273	0.00980848	0.104901	0.0986306	0.0194949	0.00280709	0.0238413	0.0859438	0.0162261	0.0800995	0.00328214	0.00970671	0.00385391	0.0493666	0.072542	0.0357984	0.0238147	0.0142019
ENSG00000232265	0.0023115	0.0057886	1.00563	0.40678	2.47217	up	chr1	HAVANA	gene	148162360	148186630	+	lincRNA	XXyac-YX155B6.5	level 2; havana_gene OTTHUMG00000043431.5;	0.00540961	0.0162547	0.0107864	0.00390488	0.0936202	0	0	0	0.0250334	0	0.0034634	0.0299685	0	0	0	0.0221493	0	0	0	0.00445059	0	0	0.00403429	0.00908933	0.00499216	0	0.0111077	0	0	0	0.0181854	0	0.0115137	0
ENSG00000234283	4.28e-12	3.19e-11	1.9212	0.254237	7.55672	up	chr1	HAVANA	gene	148271884	148280749	-	lincRNA	RP11-495P10.6	level 2; havana_gene OTTHUMG00000014090.1;	0.144926	0	0.0361217	0	0.766373	0.0369196	0	0.0251334	0	0	0.0695895	0.0250897	0	0	0.178354	1.03843	0	0.0635216	0.10808	0	0	0.0636273	0.432322	0	0	0	0	0.048893	0	0	0	0.221299	0	0
ENSG00000238107	1.89e-19	2.48e-18	3.24578	0.237288	13.6786	up	chr1	HAVANA	gene	148295180	148297556	+	lincRNA	RP11-495P10.5	level 1; havana_gene OTTHUMG00000014089.2;	0.0555373	0.0317862	0.00790987	0	0.0457688	0	0.0313045	0.00550366	0.0550722	0.0052624	0.00507953	0.0219764	0.0159805	0.0341021	0	0.194909	0.0302172	0.0208648	0.0177503	0.169712	0.0120954	0	0.0769186	0.0133307	0.00732166	0.00697499	0.0488728	0.021413	0	0	0.0266713	0	0.0844316	0
ENSG00000224481	1.49e-05	5.36e-05	3.59287	1.23729	2.90383	up	chr1	HAVANA	gene	148328999	148344636	+	lincRNA	RP11-495P10.3	level 2; tag ncRNA_host;havana_gene OTTHUMG00000014087.1;	0.137195	0.0114511	0.0341949	0.033011	0.0659538	0.0349502	0	0.118963	0.105814	0	0.0219591	0.0554199	0.00767609	0.0737128	0.0562801	0.0780191	0.0435436	0.0300666	0.0937882	0.0188122	0.0348594	0.0200777	0.110841	0.115259	0.031652	0.0100511	0.0469512	0.0694274	0.0275651	0.0220685	0.0576508	0.0698314	0	0.101579
ENSG00000272824	5.75e-09	3.17e-08	10.9437	3	3.6479	up	chr1	HAVANA	gene	148358245	148358686	-	lincRNA	RP6-74O6.6	level 2; havana_gene OTTHUMG00000186413.1;	0.0344281	0	0.308914	0.124258	2.5819	0	0.271683	0.0238824	0.477957	0.0685064	0.220419	0.214568	0.300496	0.221972	0.0847384	0.140964	0.39337	0.1509	0.898626	1.81278	0.104972	0	0.898633	0.462774	0.0635427	1.36202	2.19146	0.209068	0.166015	0.13291	0.173605	0.490663	0.439656	0.764718
ENSG00000228126	5.35e-08	2.66e-07	7.6848	2.32203	3.30951	up	chr1	HAVANA	gene	150515757	150518032	+	lincRNA	LINC00568	level 2; havana_gene OTTHUMG00000035849.1;	0.349512	0.0538568	0.0268041	0.718063	0.103398	0.410943	0.318244	0.205152	0.248831	1.24829	0.327046	0.148943	0.108306	1.27118	0.264695	0.220163	0	0.164977	0.240601	0.287551	0.122962	0.377717	0.220553	0.225868	0.0992434	0.212725	0.055205	0.235827	0.0648219	0.674648	0.180762	0.164215	0.68667	0.119437
ENSG00000273481	7.85e-05	0.000254	0.864916	0.254237	3.402	up	chr1	HAVANA	gene	151327949	151328429	+	lincRNA	RP11-126K1.9	level 2; havana_gene OTTHUMG00000186416.2;	0.0632733	0	0	0.0456733	0	0.064475	0	0.043892	0.0732007	0.167872	0	0	0.0212409	0	0	0	0	0	0.0707798	0.0260281	0	0.0555581	0.0471869	0	0	0.0834388	0	0.0426925	0	0.0610668	0	0	0	0
ENSG00000269489	1.84e-16	1.96e-15	10.1538	1.49153	6.80769	up	chr1	HAVANA	gene	151798054	151798602	+	lincRNA	RP11-98D18.17	level 2; havana_gene OTTHUMG00000183006.1;	0.831542	0.416434	0.0552682	1.06043	0.213199	0.169467	0.328099	0.211505	0.192402	0.330927	0.692093	0.153555	0.0744399	0.35742	0.204669	0.11349	0	0.0971915	0.103355	0.661322	0.0845133	0.0973533	0.330738	0.652015	0.127896	0.268048	0	0.243129	0.467804	0.053503	0.0465897	1.07223	0	0.0615675
ENSG00000236427	3.12e-10	1.95e-09	1.65291	0.271186	6.0951	up	chr1	HAVANA	gene	152205858	152207057	+	lincRNA	RP11-107M16.2	level 2; tag overlapping_locus;havana_gene OTTHUMG00000012244.1;	0	0	0	0.110674	0.147413	0.195293	0.0756197	0.0265895	0	0.0254239	0	0	0	0.0823776	0	0.26157	0	0.302408	0.0285853	0.0630706	0.116871	0.0673135	0	0	0	0.0336978	0	0.129314	0	0	0	0	0.0815818	0.17028
ENSG00000237390	7.01e-12	5.11e-11	3.10131	0.576271	5.38169	up	chr1	HAVANA	gene	156388226	156395609	+	lincRNA	RP11-139I14.2	level 2; havana_gene OTTHUMG00000031021.1;	0	0.00272851	0.0108637	0.00589926	0	0.00277591	0.00537433	0.00377946	0	0.00361378	0.184874	0.00188645	0.00182902	0.00585462	0	0.00371799	0.0207507	0.00238803	0.00812629	0.0201711	0	0	0.00406318	0.00457721	0.0125698	0.00957968	0	0.0110285	0.00656806	0	0.0045789	0	0	0.00605094
ENSG00000236947	1.74e-40	8.26e-39	23.3415	0.881356	26.4836	up	chr1	HAVANA	gene	156446412	156456577	-	lincRNA	RP11-98G7.1	level 2; havana_gene OTTHUMG00000033094.1;	0.0461128	0.0615817	0.0612975	1.25378	1.00494	1.61328	0.272918	0.0106626	0.746869	3.72126	0.265705	0.202238	0.0103201	0.264274	0	0.0839139	0.556149	0.0269486	0.538761	0.72082	0.749864	0.134967	0.0917046	0.180786	0.496467	0.959434	0	0.103713	1.37121	0.237359	0.232525	0.0625896	0	0.546272
ENSG00000272068	7.7e-61	9.72e-59	280.906	5.23729	53.6358	up	chr1	HAVANA	gene	156637783	156641004	-	lincRNA	RP11-284F21.9	level 2; havana_gene OTTHUMG00000185553.1;	0.0897353	0.0141913	1.51617	0.0818206	10.8709	1.41972	0.0465876	6.19208	1.21299	0.942917	0.0483801	0.261643	0.608827	0.101502	0.523106	5.04069	0.521645	3.67645	1.89139	10.7166	0.0432009	0.456173	1.81744	1.04749	0.457638	0.373688	2.73475	3.22494	0.808483	0.0911643	0.0238154	0.153852	1.35704	0.167849
ENSG00000237588	5.55e-21	8.18e-20	4.03752	0.338983	11.9107	up	chr1	HAVANA	gene	156687695	156691997	-	lincRNA	RP11-66D17.3	level 2; havana_gene OTTHUMG00000041297.2;	0.025842	0.00369759	0.00368053	0.0666207	0.0141977	0.0489037	0	0.0179263	0.0256256	0.0146918	0.077997	0.0204516	0	0.00793399	0	0	0	0.00323618	0.00825937	0.0242979	0.0168842	0	0.0247783	0	0.0170341	0.0227186	0.0151606	0.0298909	0	0.0427557	0	0	0	0
ENSG00000231666	0.011039	0.0240454	1.27955	0.576271	2.2204	up	chr1	HAVANA	gene	158132040	158146929	-	lincRNA	RP11-404O13.1	level 2; havana_gene OTTHUMG00000022441.2;	0	0.0182752	0	0.0790246	0	0.0185926	0.0359964	0	0	0.217841	0.0116817	0.0126351	0	0	0	0	0	0.0319893	0.136072	0.0450342	0.0278164	0.0320425	0.0136073	0	0.101028	0.0320816	0	0.147734	0.175967	0	0.0306688	0.26004	0.0388345	0.0405282
ENSG00000176320	7.47e-05	0.000243	4.4409	1.94915	2.27838	up	chr1	HAVANA	gene	158197922	158203877	-	lincRNA	RP11-404O13.5	level 2; havana_gene OTTHUMG00000022444.1;	0.0380621	0.182989	0.00758936	0.00549496	0.0146381	0.124112	0.0450541	0	0	0.0252458	0.0633581	0.0263574	0.005111	0.114521	0.0374731	0	0.130468	0	0.0170311	0.0375773	0.0812368	0.0401053	0.00567706	0.115115	0.0702498	0.0200771	0.0781541	0.0256817	0	0.0146939	0	0.0154987	0.0162021	0
ENSG00000224259	3.35e-13	2.75e-12	150.846	34.0678	4.42782	up	chr1	HAVANA	gene	159961218	159984750	+	lincRNA	RP11-48O20.4	level 2; havana_gene OTTHUMG00000024077.2;	0.120199	0.0481563	0.0119835	0.572648	0.0462267	0.0122482	0	0.408566	2.3918	24.7708	0.130824	5.80988	20.8938	0.0774974	0.0591696	0.508554	0.160228	0.105368	0.0179279	0.0692232	0.0732983	6.22703	0.0717122	0.0605884	0.166385	0.0105672	8.44086	3.1711	0.231843	0.255217	0.28285	0.0734168	94.3498	14.2838
ENSG00000237756	0.00138348	0.00362096	1.78236	0.847458	2.10319	up	chr1	HAVANA	gene	163259850	163260659	+	lincRNA	RP11-77M5.1	level 2; havana_gene OTTHUMG00000033149.1;	0.0973383	0	0	0.0234209	0.0623913	0	0	0	0.0750736	0.0215209	0.103865	0	0	0.0697311	0.0798601	0	0	0	0	0.160164	0.0494646	0.0569797	0	0	0	0	0.0666226	0.0437848	0	0	0.0545368	0.0660594	0	0
ENSG00000236206	0.000205	0.000623	0.812383	0.220339	3.68697	up	chr1	HAVANA	gene	165598463	165623331	+	lincRNA	RP11-306I1.2	level 2; havana_gene OTTHUMG00000034564.1;	0.0309293	0	0	0.0223261	0.0594746	0.126067	0	0	0.0715641	0.0820592	0.0198019	0	0	0.199414	0	0.0422128	0	0.0271129	0	0.0763385	0	0.108632	0.0461319	0	0	0.0543822	0	0	0	0	0	0.0629713	0	0
ENSG00000229588	5.93e-12	4.35e-11	2.2364	0.322034	6.9446	up	chr1	HAVANA	gene	166334884	166335762	+	lincRNA	RP11-479J7.2	level 1; havana_gene OTTHUMG00000034556.2;	0	0	0.107597	0.233711	0.0691761	0.0733156	0	0	0.0832376	0.0238612	0.023032	0.0996472	0.0724601	0.231943	0	0.0981971	0.342533	0.126142	0	0.0295969	0.219375	0.063176	0.053657	0	0.265587	0	0	0.0728194	0.346943	0.3472	0.120935	0.439459	0.306269	0.0799067
ENSG00000272205	5.24e-09	2.9e-08	8.90056	2.37288	3.75095	up	chr1	HAVANA	gene	167219831	167220512	-	lincRNA	RP11-277B15.3	level 2; havana_gene OTTHUMG00000185307.1;	0.200814	0.201134	0.0222451	0.144956	0.0858109	0.63662	0.220095	0.201214	0.103254	1.22836	0.171423	0.108158	0.0449423	0.143859	0	0	0.0849803	0.117357	0.116479	0.917853	0.17008	0.313472	0.282879	0.0749803	0.102954	0.274622	0.229076	0.301101	0.107593	0.0861382	0.0750081	0.22714	0.189959	0.0495609
ENSG00000228697	5.06e-22	8.04e-21	2.08443	0.0508475	40.9937	up	chr1	HAVANA	gene	168400829	168495685	-	lincRNA	RP5-968D22.3	level 2; havana_gene OTTHUMG00000040769.2;	0.0248512	0.00829694	0.00825865	0.0239182	0.015929	0.00844107	0	0	0	0.00549444	0	0.0286818	0	0	0.0611667	0.180892	0	0	0.00617766	0.0477064	0.0757721	0	0	0	0	0.0145651	0.0340185	0.0055893	0.139806	0	0.0139237	0.0168655	0.0176309	0
ENSG00000225826	1.47e-25	2.98e-24	5.24015	0.338983	15.4584	up	chr1	HAVANA	gene	168786939	168792886	+	lincRNA	RP1-10C16.2	level 2; havana_gene OTTHUMG00000034551.2;	0	0.0319193	0	0.11502	0	0.0162369	0.0628713	0.0110534	0.0368686	0.169102	0	0.154479	0	0	0.0392193	0	0.0606875	0.0419043	0.0118831	0.22286	0.704469	0.0839481	0.0118832	0	0.205865	0.602361	0	0.0215027	0.038418	0.0922716	0.026783	0.129767	0	0.10618
ENSG00000233985	1.79e-21	2.73e-20	2.48968	0.0677966	36.7228	up	chr1	HAVANA	gene	170174403	170241287	+	lincRNA	RP11-297H3.3	level 2; havana_gene OTTHUMG00000035971.1;	0	0	0.339354	1.1129	0	0	0	0	0.0926566	0	0.0128191	0.110923	0	0	0	0	0	0	0	0.016473	0	0	0	0.100927	0.9054	0	0	0	0	0	0.0336549	0	0	0
ENSG00000224286	0.000135	0.000421	0.891182	0.271186	3.28623	up	chr1	HAVANA	gene	170271603	170284208	-	lincRNA	RP11-297H3.4	level 2; havana_gene OTTHUMG00000035969.1;	0	0.00998132	0.039741	0.0575477	0	0	0	0	0	0	0.0255207	0	0	0	0	0	0	0.00873578	0.0148636	0.00819876	0.0151925	0.0175006	0	0.0167441	0.0735714	0.00876098	0	0.00672399	0	0	0	0	0.0212102	0
ENSG00000271811	0.000224	0.000675	16.6304	8.64407	1.92391	up	chr1	HAVANA	gene	170667381	170669425	+	lincRNA	RP1-79C4.4	level 2; tag overlapping_locus;havana_gene OTTHUMG00000185301.1;	0.238118	0.0819835	0.0519305	0.257825	0.0286176	0.0379126	0.073401	0	0	0.0641627	0.238204	0.133976	0.0849325	0.255874	0.0732604	0.0203117	0.0425109	0.032615	0.0277466	0.024488	0.0226884	0.182948	0.0499443	0.100023	0.288412	0.0915855	0	0.235978	0.0179409	0	0.0125075	0	0.0158376	0
ENSG00000224000	2.27e-05	7.96e-05	0.621013	0.169492	3.66398	up	chr1	HAVANA	gene	172906900	172907684	+	lincRNA	RP3-471M13.2	level 2; tag overlapping_locus;havana_gene OTTHUMG00000034834.1;	0	0	0	0	0	0	0	0	0	0	0	0	0	0	0	0	0	0.0608186	0	0	0	0	0	0	0.0213418	0	0	0	0	0	0	0	0	0
ENSG00000227579	4.72e-30	1.26e-28	5.91932	0.20339	29.1033	up	chr1	HAVANA	gene	177393287	177597709	-	lincRNA	RP1-35C21.2	level 2; havana_gene OTTHUMG00000040862.1;	0	0.0324978	0	0.0351314	0.155978	0.247968	0	0.0112538	0.150147	0.0860834	0	0.0449368	0	0	0	0	0	0.0142213	0.0604924	1.01437	0.370985	0.0569797	0	0	0.0898269	0.399344	0	0	0.0782286	0.250517	0	0.0330297	0.103586	0.288278
ENSG00000213057	1.01e-19	1.36e-18	40.122	6.13559	6.53921	up	chr1	HAVANA	gene	178542752	178548889	+	lincRNA	C1orf220	level 2; tag overlapping_locus;havana_gene OTTHUMG00000035078.2;	0.400309	0.263636	0.22415	0.36021	0.347975	0.234689	0.129821	0.133139	0.329891	0.451015	0.442364	0.117718	0.0589081	0.34177	0.215953	0.202074	0.083541	0.115369	0.130864	0.433107	0.0417998	0.125191	0.163581	0.248773	0.0404841	0.139806	0.292755	0.218301	0.185099	0.0740944	0.0737377	0.0669878	0.140056	0.0365411
ENSG00000273384	0.000576	0.00161842	2.32833	0.915254	2.54392	up	chr1	HAVANA	gene	178651706	178652282	+	lincRNA	RP5-1098D14.1	level 2; havana_gene OTTHUMG00000186472.1;	0	0.026415	0.236638	0.0571114	0	0.13437	0.0520295	0.0365893	0	0	0.202618	0.0913145	0.0531207	0	0.0649123	0.0359943	0.0502223	0.0693563	0.255682	0.0433952	0	0.0463145	0.039336	0	0.0243378	0.0927419	0	0.0533841	0.0635861	0.0509067	0.0886577	0.10739	0.0561316	0.0585798
ENSG00000272906	2.26e-11	1.57e-10	18.9681	4.64407	4.08437	up	chr1	HAVANA	gene	179881607	179882595	-	lincRNA	RP11-533E19.7	level 2; havana_gene OTTHUMG00000186037.1;	0.292343	0.092466	0.153399	0.599756	0.147935	0.658506	0.18213	0.789834	0.249208	0.500072	0.33493	0.0745843	0.0929746	0.396812	0.302968	0.104998	0.117202	0.202319	0.390136	0.734208	0.117285	0.189145	0.447512	0.129263	0.141991	0.243483	0.157968	0.259543	0.890335	0.683096	0.258622	0.563876	0.294734	0.068353
ENSG00000261817	4.28e-12	3.19e-11	1.17636	0.0677966	17.3513	up	chr1	HAVANA	gene	180117140	180123890	-	lincRNA	RP11-502H18.2	level 2; havana_gene OTTHUMG00000035251.1;	0.0300736	0	0	0	0.231316	0	0	0	0	0	0	0	0	0	0	0	0.114539	0	0.156993	0.0247421	0	0	0.0448555	0	0	0.132194	0.061751	0	0	0.0580497	0	0.061229	0.0640078	0
ENSG00000236719	1.42e-23	2.51e-22	5.11445	0.423729	12.0701	up	chr1	HAVANA	gene	180558976	180566518	+	lincRNA	RP11-522D2.1	level 2; havana_gene OTTHUMG00000035112.1;	0.388351	0	0.0101888	0.00737705	0	0	0	0	0	0.0610071	0.006543	0.0212311	0	0.065891	0	0	0	0	0	0	0	0.0358945	0.015243	5.82112	0.0471556	0	0	0.0137912	0	0.591803	0	0.0624215	0	0
ENSG00000225857	6.16e-21	9.03e-20	8.56098	0.847458	10.102	up	chr1	HAVANA	gene	180906651	180909166	+	lincRNA	RP11-46A10.2	level 2; havana_gene OTTHUMG00000035182.1;	1.89198	0.672418	0.0202823	0.0587402	0	0.0207303	0.16054	0	0.235358	0	0.169322	0.0986147	0.0273179	1.0056	0.0500727	0.222125	0.0774821	0.160502	0.0910297	0.0334746	0.0620292	0.10718	0.0606869	0.649462	0.0750959	0.0357701	0	0.301986	0	0.0392689	0.0341949	0.0414196	0.0865988	0.0903758
ENSG00000224810	2.59e-10	1.63e-09	5.33208	1.23729	4.30949	up	chr1	HAVANA	gene	182062677	182069253	-	lincRNA	RP11-538D16.2	level 2; havana_gene OTTHUMG00000037303.1;	0.03707	0.0123764	0	0.057977	0	0.0314784	0.0243776	0	0	0.192604	0.0118667	0.0385056	0	0.0132781	0	0	0.0117654	0.0108319	0.0138226	0.0203321	0.0470948	0.01085	0.0276454	0	0.00570156	0.0706108	0	0.0416871	0	0	0.0415392	0	0	0.0548933
ENSG00000225982	1.51e-08	7.97e-08	5.01126	1.40678	3.56222	up	chr1	HAVANA	gene	182086551	182090112	+	lincRNA	RP11-538D16.3	level 2; havana_gene OTTHUMG00000037300.1;	0.0531606	0.0266227	0	1.56372	0.0766677	0.0541703	0	0.00921923	0.0307507	0.0881509	0.0170175	0.0184064	0.0178461	0	0.0327113	0	0	0.0582513	0.0495562	0	0.0810442	0.0233393	0.0198226	0	0.0122646	0.175258	0.0545782	0.0538037	0	0.0513068	0.111693	0	0.0282864	0.590403
ENSG00000228918	8.35e-19	1.05e-17	6.30957	0.762712	8.27255	up	chr1	HAVANA	gene	182129310	182314061	-	lincRNA	GS1-122H1.2	level 2; tag overlapping_locus;havana_gene OTTHUMG00000037403.1;	0.00962811	0	0	0.0521247	0.0370282	0	0.0474866	0.0534313	0.0445549	0.210742	0.0154105	0.0333366	0.00323217	0.0517303	0.0355467	0	0	0	0.0394913	0.0277243	0.0880692	0	0	0	0.0177702	0.0338577	0.00988485	0.0584675	0	0.0371694	0.00809167	0	0	0.085544
ENSG00000261504	0.00454329	0.0107261	22.6135	11.678	1.93643	up	chr1	HAVANA	gene	182615254	182616629	+	lincRNA	RP11-317P15.4	level 2; havana_gene OTTHUMG00000176155.1;	0.23224	0.188303	0.154357	0.910047	0.489109	0.0901526	0.109088	0.55235	0.665296	2.82407	0.566426	0.275695	0.0668255	0.213906	0.0816593	0.0150935	0.484375	0.184194	0.107216	0.154674	0.236035	0.194211	0.164948	0.204398	0.265346	0.466675	0.113539	0.298475	0.133318	0.619056	0.148708	0.157611	0.282453	0.122822
ENSG00000271387	0.000299	0.000882	10.1989	4.47458	2.27929	up	chr1	HAVANA	gene	184385753	184386704	-	lincRNA	RP11-382D12.2	level 2; havana_gene OTTHUMG00000185159.1;	0.111891	0.1601	0.0159361	0.126921	0.0922106	0.58637	0.441486	0.0332648	0.110954	2.13104	0.133039	0.077483	0.010732	0.0343528	0.0393428	0	0.0304394	0.0140121	0.0238411	0.249864	0.268055	0.196496	0.119206	0.0537149	0.29502	0.168631	0.0984643	0.172564	0.0385391	0.308541	0.0268674	0	0.034021	0
ENSG00000260976	1.88e-34	6.46e-33	4.85178	0.0169492	286.255	up	chr1	HAVANA	gene	185001527	185008683	+	lincRNA	GS1-120K12.4	level 2; havana_gene OTTHUMG00000176171.1;	0	0	0	0.211432	0	0.0994901	0.027517	0	0.129091	0.0647598	0	0.241469	0.0280941	0	0	0.0380728	0	0.171176	0.145625	0.413109	0.978139	0	0	0	0.218818	0.208457	0.171839	0.0658779	0	0	0	0	0.0296865	0
ENSG00000273004	3.66e-07	1.64e-06	20.0882	6.52542	3.07845	up	chr1	HAVANA	gene	185317779	185318530	+	lincRNA	GS1-279B7.2	level 2; havana_gene OTTHUMG00000186480.1;	1.11296	0.97286	0.484185	1.56294	0.700408	0.65984	1.39726	0.252671	0.608675	1.11402	0.868018	0.224206	0.176622	1.65259	0.647483	0.276179	0.847769	0.195126	0.754546	0.382911	0.215947	0.781804	1.6751	0.476005	0.485527	0.569278	0.373955	0.805565	0.195155	0.42966	0.136052	0.57679	0.301484	0.674213
ENSG00000261729	0.0167798	0.0349565	0.868668	0.372881	2.32961	up	chr1	HAVANA	gene	185655002	185657168	+	lincRNA	GS1-204I12.4	level 2; havana_gene OTTHUMG00000176308.1;	0	0.0169162	0.0168381	0.0365741	0	0	0.0333197	0.0585795	0	0.0560116	0.010813	0.0116956	0.022679	0	0	0.0922028	0	0	0	0.0138951	0.0257479	0.0296598	0	0	0	0	0.0346793	0.0569786	0	0.130402	0	0	0.0718934	0.562717
ENSG00000273129	1.92e-12	1.48e-11	22.4465	5.0339	4.45907	up	chr1	HAVANA	gene	186680622	186681446	+	lincRNA	RP5-973M2.2	level 2; havana_gene OTTHUMG00000186484.1;	0.571799	0.277118	0.073557	0.0798867	0.248279	0.131568	2.47446	0.575783	0.256069	0.159046	0.0590457	0.21714	0.0247682	0.911745	0	1.13284	0.140501	0.210199	1.08669	0.0455255	0.0562398	0.259137	0.550228	0.0929756	0.221283	0.275668	0.0757479	0.199128	1.20074	0.178019	0.310033	0.150215	0.314065	0.0409704
ENSG00000230426	1.03e-40	4.98e-39	7.84991	0.0169492	463.144	up	chr1	HAVANA	gene	187070700	187686622	+	lincRNA	RP11-108M21.1	level 2; havana_gene OTTHUMG00000035513.2;	0	0	0	0	0.0244355	0.323721	0	0	0	2.06501	0.00813573	0.0175995	0	0	0	0.0693735	0	0.907868	0.0947672	0	0	0	0	0.128108	0	0.0111716	0	0	0	0.0122644	0.469905	0.0129361	0	0
ENSG00000238054	0.0162618	0.0339475	0.172608	0.0169492	10.1839	up	chr1	HAVANA	gene	188869477	188887434	-	lincRNA	RP11-316I3.2	level 2; havana_gene OTTHUMG00000035545.1;	0	0	0	0	0	0	0	0	0	0	0	0	0	0	0	0	0	0	0	0	0	0	0	0	0	0	0	1.01353	0	0	0	0	0	0
ENSG00000232212	3.09e-13	2.54e-12	1.78799	0.152542	11.7213	up	chr1	HAVANA	gene	189775465	189814918	+	lincRNA	RP11-398M15.1	level 2; havana_gene OTTHUMG00000035526.1;	0	0	0	0	0.129763	0.17191	0	0	0.0780699	0	0.0432041	0.140191	0	0	0	0	0.128507	0.177466	0	0	0.0514388	0	0	0	0.0311373	0.0889891	0	0.0910646	0	0	0.226854	0.068696	0.0718137	0
ENSG00000237457	0.0157318	0.0330292	1.5591	0.79661	1.95717	up	chr1	HAVANA	gene	190478551	190480735	+	lincRNA	RP11-547I7.2	level 1; tag overlapping_locus;havana_gene OTTHUMG00000035535.1;	0	0	0.0249936	0	0.0482068	0	0	0.243467	0.0580058	0	0	0	0	0	0.0617041	4.37956	0	0.28569	0	0	0	0	0	0	0	0.0220396	0	0.0507457	0.0604435	0	0	0	0	0
ENSG00000261642	9.44e-09	5.09e-08	0.801126	0.0677966	11.8166	up	chr1	HAVANA	gene	191151510	191154634	+	lincRNA	RP11-309H21.3	level 2; havana_gene OTTHUMG00000176313.1;	0	0	0	0.00703003	0	0.004962	0	0	0	0.00322985	0.00311761	0.0303485	0	0	0	0	0	0	0	0	0.0593892	0	0	0	0	0.0299668	0	0	0	0	0	0	0	0
ENSG00000228215	0.000917	0.00248438	0.433396	0.118644	3.65291	up	chr1	HAVANA	gene	191875495	192011260	+	lincRNA	RP11-541F9.2	level 2; havana_gene OTTHUMG00000041131.2;	0	0	0	0	0	0.00756033	0	0	0	0	0	0	0	0	0	0	0	0	0	0	0	0	0	0	0.00684687	0.0391361	0	0	0	0	0	0	0	0
ENSG00000236069	3.53e-18	4.24e-17	2.46154	0.186441	13.2028	up	chr1	HAVANA	gene	192517190	192538102	+	lincRNA	RP5-1011O1.3	level 2; havana_gene OTTHUMG00000041136.2;	0	0	0.04436	0.289064	0	0	0	0	0	0	0.0142435	0.107842	0	0	0	0	0.0423659	0	0	0.0183034	0	0.0781388	0.0331826	0.0373805	0.123184	0.0195585	0	0.030022	0.0536392	0	0	0.770017	0.189403	0.049416
ENSG00000226640	2.86e-08	1.47e-07	0.478424	0.0338983	14.1135	up	chr1	HAVANA	gene	193678894	193727035	+	lincRNA	RP11-21J7.1	level 2; havana_gene OTTHUMG00000035690.2;	0	0	0	0.10957	0	0	0	0	0	0	0	0.0262785	0	0	0	0	0	0	0	0	0	0	0	0	0	0	0	0	0	0	0	0	0	0
ENSG00000237011	1.37e-16	1.47e-15	0.988743	0.0338983	29.1679	up	chr1	HAVANA	gene	193684246	193688429	-	lincRNA	RP11-98G13.1	level 2; havana_gene OTTHUMG00000035685.2;	0	0	0	0	0	0	0	0	0	0	0	0	0	0	0	0	0	0	0	0	0	0	0	0	0	0	0	0	0	0	0.0300915	0	0	0
ENSG00000227240	3.05e-05	0.000105	1.51032	0.525424	2.87448	up	chr1	HAVANA	gene	194149473	194198694	+	lincRNA	RP11-563D10.1	level 2; tag overlapping_locus;havana_gene OTTHUMG00000035564.1;	0.0365799	0.0183191	0.0182345	0	0.0351701	0.0559119	0	0	0	0.036394	0.0234196	0.0379965	0.0245598	0	0	0	0	0.0480993	0	0.12038	0	0.0321196	0	0.0307311	0.0506356	0.0482381	0.0375553	0.0246816	0.0881952	0.0706085	0.0307425	0.0372378	0	0
ENSG00000231714	7e-06	2.65e-05	0.476548	0.0338983	14.0582	up	chr1	HAVANA	gene	194350943	194352426	+	lincRNA	RP11-476H20.1	level 2; havana_gene OTTHUMG00000035603.1;	0	0	0	0.499292	0	0	0	0	0	0.0688178	0	0.0718479	0	0	0	0	0	0.0303171	0.0515835	0	0	0	0	0	0	0	0	0	0	0	0	0	0	0
ENSG00000223881	0.000644	0.00179506	0.427767	0.0847458	5.04765	up	chr1	HAVANA	gene	198597724	198598868	-	lincRNA	RP11-553K8.2	level 2; havana_gene OTTHUMG00000035655.1;	0	0	0	0	0	0	0	0	0	0	0.0268389	0	0	0	0	0	0	0	0	0.068978	0	0	0	0	0	0	0	0.141426	0	0	0	0	0	0
ENSG00000229989	4.11e-37	1.62e-35	23.2927	2.15254	10.821	up	chr1	HAVANA	gene	198807493	198937429	-	lincRNA	MIR181A1HG	level 1; tag ncRNA_host;havana_gene OTTHUMG00000035888.2;	0.0702333	0	0.00933608	0.0506973	0.0540212	0.109736	0.00923724	0.0454721	0.0216674	0.00931688	0.0119908	0.0389084	0.00943097	0.0201255	0.0460977	0.0255615	0.0089164	0.0123134	0.0349181	0.00770431	0.0214144	0.0328904	0.0453938	0.0314687	0.0043209	0.0164653	0.00961416	0.00947773	0.011289	0.0361516	0.0236102	0.0285987	0.019931	0.0104002
ENSG00000225172	0.0109804	0.0239266	1.04503	0.491525	2.12609	up	chr1	HAVANA	gene	198983321	198985400	+	lincRNA	RP11-16L9.2	level 2; havana_gene OTTHUMG00000035890.1;	0.155134	0.0141256	0	0	0.0271191	0	0	0.0489158	0.0326316	0	0	0.00976616	0	0.0606189	0.104136	0	0	0	0	0	0.0215004	0	0.0105176	0	0.0130148	0	0	0	0	0.0272226	0	0	0	0
ENSG00000233410	4.86e-08	2.43e-07	0.461538	0.0508475	9.07692	up	chr1	HAVANA	gene	199006040	199021037	-	lincRNA	RP11-16L9.3	level 2; havana_gene OTTHUMG00000035892.1;	0.00852505	0	0	0	0	0.00868697	0	0	0	0	0	0	0	0	0	0	0	0	0	0	0	0	0	0	0	0	0	0	0.0205542	0	0	0	0	0
ENSG00000203721	3.96e-38	1.64e-36	37.0769	2.10169	17.6414	up	chr1	HAVANA	gene	200253419	200400705	-	lincRNA	SMIM16	level 2; havana_gene OTTHUMG00000035722.3;	0.121253	0.0260241	0.0690774	1.48793	2.33159	0.573652	0.136692	0.174231	0.140277	0.896159	0.13308	1.15153	0.127929	0.0558405	0.106586	1.00475	0.181424	0.167029	0.691107	0.014251	0.435722	0.0760486	0.025836	0	0.055948	0.319793	0	0.105188	0.12529	0.183896	0.0582305	0.246868	0.055301	0.673318
ENSG00000273093	1.94e-11	1.36e-10	1.7167	0.271186	6.33032	up	chr1	HAVANA	gene	200315435	200315967	-	lincRNA	RP11-532L16.3	level 2; havana_gene OTTHUMG00000186492.1;	0.0285501	0.0285956	0	0.123652	0.329398	0.0290924	0.0563246	0	0	0	0.0182787	0.0395411	0	0	0	0	0	0	0.0638745	0	0	0	0	0	0	0.0250995	0	0.0192637	0	0	0	0	0	0
ENSG00000230623	2.6e-24	4.88e-23	29.122	2.83051	10.2886	up	chr1	HAVANA	gene	200333193	200478293	+	lincRNA	RP11-469A15.2	level 2; havana_gene OTTHUMG00000035719.3;	2.28108	0.0901863	0.119693	6.19634	0.519435	1.1622	4.73705	0.0832822	0.0694468	4.45936	0.461185	1.89138	0	0	1.69911	8.11085	0.171469	0.920875	3.49181	0.839573	0.411815	0.263545	0.0895341	0.151292	0.110792	3.85245	0	0.405031	2.31569	1.79599	0.252246	0	0.127763	5.93343
ENSG00000260088	4.79e-07	2.11e-06	13.7355	4.88136	2.81386	up	chr1	HAVANA	gene	200669507	200694250	+	lincRNA	RP11-92G12.3	level 2; havana_gene OTTHUMG00000035741.1;	0.124053	0.414171	0.267968	0.790998	1.15297	0.0421365	0.0815789	0.258164	0.047839	0.671971	0.794228	0.17181	0.0694082	0.399912	0.101778	0.649022	0	0.0543731	0.169609	2.09225	0.0630405	0.726181	0.477992	0.312656	0.286201	0.0727066	0.0849076	0.320861	0.0498495	0.359182	0.243267	0.968184	0.0440054	1.01034
ENSG00000225620	3.3e-09	1.86e-08	1.10882	0.152542	7.26892	up	chr1	HAVANA	gene	202632428	202632911	+	lincRNA	RP11-569A11.2	level 2; havana_gene OTTHUMG00000041395.1;	0.083382	0.33406	0	0.240754	0	0.0424829	0	0	0	0	0	0.115482	0	0	0.20523	0	0	0	0	0.0343	0	0	0	0	0	0.109956	0	0.0562605	0	0.0804744	0	0	0	0.185209
ENSG00000233791	4.06e-14	3.58e-13	16.242	3.35593	4.8398	up	chr1	HAVANA	gene	203298758	203305309	-	lincRNA	RP11-134P9.1	level 2; havana_gene OTTHUMG00000035835.2;	0.184282	0.055932	0	0.173332	0.0214763	0.295899	0.0771182	0.108466	0.167972	0.0740791	0.0822306	0.0309363	0.00374931	0.0360043	0.0962131	0.0304861	0.0319027	0.0587429	0.199898	0.0367545	0.144727	0.147102	0.14576	0.0187657	0.0876073	0.166918	0.0114664	0.0715902	0.188495	0.172466	0.0750907	0.090956	0.047542	0.124039
ENSG00000280924	3.09e-27	6.96e-26	6.05629	0.288136	21.0189	up	chr1	HAVANA	gene	204368431	204369719	-	lincRNA	LINC00628	level 2; havana_gene OTTHUMG00000189537.1;	0.141665	0.106418	0.576715	0.119303	0.0227009	0.300742	0.0465803	0.139218	0.0819461	0.274061	0.0453493	0.0572256	0.150598	0.0761146	0.0290569	0.0322245	0.112406	0.124185	0.026412	0.106838	0.0719904	0.145124	0	0.0991788	0.0217889	0.0415144	0.0727215	0.0557585	0	0.0683626	0.0198431	0.0240356	0.175885	0.629335
ENSG00000240219	1.68e-05	6.02e-05	33.6323	13.0847	2.57034	up	chr1	HAVANA	gene	204626775	204629712	+	lincRNA	RP11-430C7.5	level 2; havana_gene OTTHUMG00000040691.1;	0.548615	0.171716	0.0957169	0.138605	0.171428	0.0978312	0.0135291	0.171256	0.0952038	0.0545829	0.17123	0.104475	0.0322299	0.206334	0.168789	0.0842353	0.248124	0.288552	0.163654	0.445715	0.240457	0.0722581	0.250597	0.0806571	0.063285	0.126606	0.0422434	0.522862	0.132273	0.0529484	0.115267	0	0.0291915	0.0152323
ENSG00000281406	2.24e-28	5.39e-27	276.533	26.1864	10.5602	up	chr1	HAVANA	gene	205434886	205437879	-	lincRNA	BLACAT1	level 2; tag overlapping_locus;havana_gene OTTHUMG00000189561.1;	8.07621	3.81801	2.75654	0.363212	1.16303	1.09797	0.140379	2.30935	2.26969	0.31689	2.44702	0.545538	2.04406	5.15572	1.97655	0.0138735	0.609764	0.499007	1.3001	1.48444	1.0073	0.687277	2.27803	1.11018	0.905239	0.138517	2.40033	2.11935	0.0612712	1.95232	0.59801	0.496703	3.56981	1.32086
ENSG00000224717	1.14e-14	1.05e-13	4.68105	0.711864	6.57576	up	chr1	HAVANA	gene	205455929	205469024	+	lincRNA	RP11-576D8.4	level 2; havana_gene OTTHUMG00000037202.1;	0.052746	0.0633961	0.0105172	0.0114223	0.0101426	0.00537478	0.0104059	0	0.073226	0.0104956	0.00675392	0.00730516	0	0.0906867	0	0	0.0100445	0.0138713	0.0157343	0.0173581	0.00804121	0.0370516	0.0236016	0.00886249	0.00486757	0.0185484	0	0.0213536	0.0381517	0.030544	0	0	0.0112263	0.011716
ENSG00000261000	0.000129	0.000404	4.86492	2.0678	2.35271	up	chr1	HAVANA	gene	206503948	206504456	+	lincRNA	RP11-534L20.5	level 2; havana_gene OTTHUMG00000176318.1;	0.388652	0.179664	0.0894173	0.0215804	0.0574882	0.0913924	0	0.103694	0.138348	0.356933	0.114843	0.0414055	0.0802898	0.257005	0.220753	0.0408029	0	0	0	0.147578	0.0911548	0.26251	0.245251	0	0.110357	0.0525659	0.122774	0.181548	0.144162	0.0577075	0.201004	0.0608681	0	0.0664058
ENSG00000237074	1.97e-26	4.24e-25	24.0169	2.52542	9.51004	up	chr1	HAVANA	gene	207240122	207309292	+	lincRNA	RP11-6J21.2	level 2; havana_gene OTTHUMG00000036254.2;	0.298702	0.016621	0.0330886	0.311445	0.414831	0	0	0.0345344	0.0767929	0.0220137	0.0743705	2.80392	0	0.17832	0.0408445	0.15854	0.0316012	0.0581877	1.33656	0	0.0252987	0	0.321766	0.0557651	0.061256	0	0.0681483	0.582238	0.04001	33.6013	0.0557857	0.202717	0.0353195	0.11058
ENSG00000261453	2.57e-09	1.47e-08	0.682927	0.0338983	20.1463	up	chr1	HAVANA	gene	208607100	208612192	-	lincRNA	RP11-565N2.1	level 2; havana_gene OTTHUMG00000036132.1;	0	0	0	0.196853	0	0	0	0	0	0	0.0349195	0.075539	0	0.117218	0.26849	0	0	0	0.0813503	0.0897456	0.0831502	0	0	0	0	0	0	0.0736024	0	0	0	0	0.232172	0
ENSG00000259815	2.92e-06	1.16e-05	0.527205	0.0508475	10.3684	up	chr1	HAVANA	gene	208626741	208628085	-	lincRNA	RP11-565N2.2	level 2; havana_gene OTTHUMG00000036134.1;	0	0	0	0.154167	0	0	0	0	0	0	0.170922	0	0	0	0.131419	0	0	0	0	0.0878562	0	0	0	0	0	0	0	0	0	0	0	0	0.113642	0
ENSG00000232812	0.00346841	0.00837408	0.277674	0.0847458	3.27655	up	chr1	HAVANA	gene	208728688	208733184	+	lincRNA	RP11-459K23.2	level 2; havana_gene OTTHUMG00000036136.1;	0	0	0	0	0	0	0	0	0	0	0	0.0799825	0	0	0	0	0	0	0	0	0	0	0	0	0	0	0	0	0	0	0	0	0	0
ENSG00000231648	0.0004	0.0011538	0.21576	0.0169492	12.7298	up	chr1	HAVANA	gene	209367662	209379690	+	lincRNA	RP11-372M18.2	level 2; havana_gene OTTHUMG00000036266.1;	0	0	0	0	0	0	0	0	0	0	0	0	0	0	0	0	0	0	0	0	0	0	0	0	0	0	0	0	0	0	0	0	0	0
ENSG00000224260	2.48e-18	3.01e-17	2.09568	0.0677966	30.9114	up	chr1	HAVANA	gene	209528455	209567673	-	lincRNA	RP1-272L16.1	level 2; havana_gene OTTHUMG00000036359.2;	0.08541	0.0142577	0.837322	0	0.109491	0	0.0280833	0.029624	0	0	0.00911369	0.019715	0	0	0.0350368	0	0	0	0	0	0	0	0.0424638	0.0478359	0	0	0	0.0192096	0	0.0549544	0	0	0	0
ENSG00000153363	2.87e-06	1.14e-05	753.017	277.254	2.71598	up	chr1	HAVANA	gene	211382803	211435333	+	lincRNA	LINC00467	level 2; tag overlapping_locus;havana_gene OTTHUMG00000036998.4;	4.90933	1.64476	2.68769	2.40531	6.40095	3.20723	0.566944	10.9357	3.16632	4.8878	3.01607	4.00849	1.91796	3.78653	5.86909	4.03888	1.43328	3.2929	3.52595	3.74628	2.38352	2.31908	3.05653	1.28761	1.22181	1.25118	3.65989	2.70308	4.56141	5.79803	1.98389	6.24792	3.85918	4.05029
ENSG00000227764	6.15e-09	3.38e-08	2.13884	0.322034	6.64165	up	chr1	HAVANA	gene	211639695	211654581	+	lincRNA	RP11-354K1.1	level 2; havana_gene OTTHUMG00000036999.1;	0.0126389	0	0.0378018	0.00912327	0	0.0257579	0.0498688	0.00876746	0	2.40596	0.0161836	0.0175045	0.00848578	0.162976	0	0.586491	0	0.0110793	0	0	0	0.0221956	0	0	0.0466543	0.0111113	0	0.00852786	0.0609455	0.0487926	0	0	0	0
ENSG00000226251	2.49e-05	8.7e-05	20.3621	8.10169	2.51331	up	chr1	HAVANA	gene	212225278	212238977	-	lincRNA	RP11-15I11.3	level 2; havana_gene OTTHUMG00000037132.1;	3.03749	0.119307	0.148446	0.214959	1.088	0.697933	0	0.351179	0.137806	3.77264	0.190656	0.433056	0.119963	0.255999	3.66481	0.203216	1.2476	0.104419	0	1.1515	0.045399	0.313778	0	0.350251	0.21985	0.1309	0.244587	0.502326	0.0717988	3.4489	0.600652	3.69842	0.253526	0.727605
ENSG00000224535	1.04e-10	6.85e-10	1.61538	0.186441	8.66434	up	chr1	HAVANA	gene	212466816	212467743	-	lincRNA	RP11-61J19.2	level 1; havana_gene OTTHUMG00000036746.1;	0	0	0	0.33657	0	0.172771	0	0	0	1.04025	0	0.90994	0	0.182194	0.10433	0	0	0	0.0948332	0.0348733	1.29242	0	0	0	0.0391168	0.0372647	0	0.228803	0	0	0	0	0	0
ENSG00000228067	4.22e-29	1.06e-27	17.3265	1	17.3265	up	chr1	HAVANA	gene	212545694	212556065	+	lincRNA	RP11-61J19.3	level 2; havana_gene OTTHUMG00000036749.1;	0.045835	0	0	0.132342	0.176274	0.0467055	0.632973	0	0	1.73288	0.029345	0.698281	0	0	0	0	0.174568	0	0.0683637	0.0377094	1.4674	0	0	0	0	0.322362	0	0.618526	0	0.619313	0.0770414	0	0	0.610853
ENSG00000198468	6.67e-05	0.000219	165.55	69.0169	2.39868	up	chr1	HAVANA	gene	212852108	212858088	-	lincRNA	FLVCR1-AS1	level 2; tag overlapping_locus;havana_gene OTTHUMG00000036923.2;	0.393464	1.25617	0.0882613	0.241416	1.34297	3.46309	0.19406	0.344589	1.45663	4.04514	0.645514	0.183916	0.564669	1.46924	3.28059	0.248365	0.58069	0.93989	0.143047	1.50121	2.21942	2.23703	1.56619	0.223123	1.23908	0.964221	0.797813	1.65927	0.640342	0.854422	2.05846	0.350474	1.31897	2.9387
ENSG00000281664	3.94e-13	3.21e-12	0.857411	0.0338983	25.2936	up	chr1	HAVANA	gene	213924749	213926654	-	lincRNA	LINC00538	level 2; havana_gene OTTHUMG00000189733.1;	0.055887	0	0	0	0	0	0	0	0	0	0	0	0	0	0	0	0	0	0	0	0	0	0	0	0.00736775	0	0	0	0.0769973	0	0	0	0	0
ENSG00000232100	4.03e-09	2.26e-08	0.508443	0.0169492	29.9981	up	chr1	HAVANA	gene	218043505	218059140	+	lincRNA	RP11-152L7.2	level 2; havana_gene OTTHUMG00000039496.1;	0	0	0	0	0	0	0	0.00610881	0	0	0	0	0	0	0	0	0	0	0	0	0	0	0	0	0	0	0	0	0	0	0	0	0	0
ENSG00000223842	8.83e-10	5.27e-09	4.6379	1.38983	3.33702	up	chr1	HAVANA	gene	219222248	219225497	-	lincRNA	RP11-135J2.3	level 1; havana_gene OTTHUMG00000037143.1;	0.135144	0.0541438	0.0269469	0.0487763	0.0519743	0.110169	0.0266617	0.0281244	0.156348	0.11653	0.0605664	0	0.00907361	0	0.0665264	0.0368893	0.0514712	0.0236937	0.0100785	0.0667114	0.144221	0.0474662	0.0100786	0.0454144	0.0124715	0	0.0554991	0.0182372	0	0.0260863	0.0681468	0.05503	0.0575275	0
ENSG00000277007	7.24e-05	0.000235	22.7355	9.86441	2.3048	up	chr1	HAVANA	gene	219270774	219273387	+	lincRNA	RP11-392O17.2	level 2; havana_gene OTTHUMG00000186549.1;	0.279429	0.0816299	0.0116076	0.113458	0.291048	0.112708	0.0114847	0.0565357	0.255922	0.34365	0.115539	0.0685313	0.0234511	0.162644	0.100299	0.127123	0.0332574	0.0510311	0.0694621	0.330469	0.0354995	0.051116	0.108535	0.0978129	0.0429776	0.0460605	0.0597667	0.145332	0.0140357	0.078658	0.0293547	0.0237046	0	0.0517223
ENSG00000238232	5.45e-24	9.98e-23	1.92308	0.0169492	113.462	up	chr1	HAVANA	gene	219557192	219557701	+	lincRNA	RP11-95P13.2	level 2; havana_gene OTTHUMG00000041227.1;	0	0	0	0	0	0	0	0	0.193459	0	0	0	0	0	0	0	0	0	0.0623537	0	0	0	0	0	0	0.514539	0	0	0	0	0	0	0	0
ENSG00000227925	1.14e-15	1.14e-14	40.8518	7.28814	5.60524	up	chr1	HAVANA	gene	221827666	221840666	-	lincRNA	RP11-191N8.2	level 2; tag ncRNA_host;havana_gene OTTHUMG00000037268.1;	12.1234	2.12588	0.143462	1.97356	11.3449	0.98976	0.0709717	0.0249551	0.582664	0.381779	1.17463	1.14594	0.193227	6.49439	10.2712	0.0490986	0.274026	0	0.0536566	1.53904	0.0548437	1.01082	2.49505	1.39024	0.730365	0.0948796	0.147735	1.04374	0	10.416	0.24187	3.95513	0.382836	3.5958
ENSG00000238042	4.13e-18	4.94e-17	142.779	22.8644	6.24458	up	chr1	HAVANA	gene	221880981	221978523	-	lincRNA	RP11-815M8.1	level 2; havana_gene OTTHUMG00000037423.1;	18.1905	2.73369	0.273628	3.33495	13.1941	1.11869	0.0601624	0.0846174	0.740882	0.718059	1.83527	1.90059	0.102374	7.76636	11.6717	0.124862	0.290364	0.173761	0.181938	3.3745	0.209209	1.79406	4.32105	1.94708	1.09754	0.0402145	0.187852	1.77984	0.0735255	23.163	0.230661	8.72335	0.551699	6.87526
ENSG00000228437	4.88e-52	4.09e-50	118.801	3.08475	38.5125	up	chr1	HAVANA	gene	221966341	221984964	+	lincRNA	RP11-400N13.2	level 2; havana_gene OTTHUMG00000037424.1;	7.53063	1.21619	0.466462	9.57719	1.49949	0.21568	0	0	0.231981	0.369447	0.727481	0.439713	0	5.02769	3.75641	0	0.0636419	0.0292962	0.00830774	1.47558	1.01899	0.645589	0.672931	0.542811	0.339251	0.0195871	0.0457482	5.04357	0	3.13944	0.0374491	2.76705	0.474201	1.43516
ENSG00000232679	9.82e-35	3.42e-33	18.0657	0.881356	20.4976	up	chr1	HAVANA	gene	222041705	222064763	-	lincRNA	RP11-400N13.3	level 2; havana_gene OTTHUMG00000037425.1;	0.487384	0.867842	1.5927	2.48224	0	0.220729	0.534182	1.14576	0	0.107757	0.676083	0.731263	0.799898	1.04746	1.06632	0.0739099	0.257814	1.30547	0.222121	0.13366	0.165117	4.70751	0.54521	0.136486	0.424786	0.0952172	0.0555979	0.694246	0.19585	0.209061	0.22756	0.992302	0.691558	0.90215
ENSG00000236230	7.57e-09	4.13e-08	2.17261	0.508475	4.2728	up	chr1	HAVANA	gene	222089169	222387434	-	lincRNA	RP11-400N13.1	level 2; tag overlapping_locus;havana_gene OTTHUMG00000037290.1;	0.247984	0.2258	0.0224758	0.0976393	0.0433504	0	0	0.0156385	0.0521623	0	0.0721669	0	0.0454084	0.0969004	0.166464	0.0307684	0.0858616	0.0197623	0.0168124	0.0185474	0	0.0791806	0.0672501	0	0.0208043	0	0	0.091267	0	0	0	0	0	0.0500749
ENSG00000226643	0.006364	0.0145723	0.485929	0.169492	2.86698	up	chr1	HAVANA	gene	222452738	222454705	-	lincRNA	RP11-358H9.1	level 2; havana_gene OTTHUMG00000037291.2;	0	0	0	0.0345422	0	0	0	0	0.110722	0.0952196	0.0306369	0	0.0321286	0	0	0.0653103	0.0911267	0	0	0.0787391	0	0.0840361	0	0	0.0883203	0	0	0.0645757	0	0	0	0	0	0
ENSG00000276997	1.41e-07	6.65e-07	14.3902	4.57627	3.14453	up	chr1	HAVANA	gene	222477252	222504622	-	lincRNA	RP11-378J18.9	level 2; tag ncRNA_host;havana_gene OTTHUMG00000186710.1;	0.162905	0.105577	0.0764289	0.0760886	1.19773	0.0878817	0.0189049	0.106358	0.354756	0.0889836	0.496943	0.0796299	0.0128676	0.0823776	0.117929	0.222335	0.0547449	0.0336008	0.0500243	0.10249	0.0584355	0.0336568	0.0929029	0.112707	0.0353726	0.0168489	0.0196763	0.0840541	0.023104	0.0369939	0.0805345	0	0	0.021285
ENSG00000228106	0.00185528	0.00473573	307.128	155	1.98147	up	chr1	HAVANA	gene	222815022	222837384	+	lincRNA	RP11-452F19.3	level 1; tag overlapping_locus;havana_gene OTTHUMG00000037767.4;	7.57302	4.29157	2.04363	6.90508	4.68075	5.71512	1.685	8.46259	4.77585	6.02387	2.37867	3.92329	3.72739	9.78975	1.92703	3.43878	4.06618	4.45483	2.10194	3.05668	4.49221	6.19964	1.47562	0.908882	6.14789	4.17985	2.45525	2.01701	8.20273	26.3506	5.886	8.7526	8.11971	9.04299
ENSG00000236846	0.00576335	0.0133205	7.29268	3.98305	1.83093	up	chr1	HAVANA	gene	223144049	223144954	+	lincRNA	RP11-239E10.2	level 1; havana_gene OTTHUMG00000037934.2;	0.372363	0.223774	0.024749	0.125434	0.716024	0.252957	0	0.0344405	2.35496	0.411635	0.286078	0.550091	0.033334	1.12036	0.0611001	0	0.0472729	0.0435221	0.203641	0.592277	1.17319	0.261567	0.0740519	0.12513	0.412354	0.0436477	0.0509723	0.301494	0.179556	1.6771	0.125177	0.454873	0	0.496256
ENSG00000226601	0.000229	0.000688	0.893058	0.305085	2.92725	up	chr1	HAVANA	gene	223181144	223188154	+	lincRNA	RP11-239E10.3	level 2; havana_gene OTTHUMG00000037935.1;	0.0624937	0	0	0.0225553	0.12017	0.0636807	0	0.0433512	0.216896	0.165803	0.0200052	0.021638	0.0209792	0	0.0769084	0	0	0	0.0233026	0	0	0	0	0	0	0.0549405	0	0	0.0753372	0.120629	0	0	0	0.208217
ENSG00000278467	4.27e-20	5.89e-19	16.242	2.54237	6.38853	up	chr1	HAVANA	gene	223994262	223995196	+	lincRNA	RP11-504P24.9	level 2; tag overlapping_locus;havana_gene OTTHUMG00000187048.1;	1.43408	0.372392	0.07943	0.26838	0.306403	0.189431	0	0.497404	0.122895	0.193763	0.663104	0.275856	0.0534915	0.399524	0.130731	0.0724911	0.202292	0.0698405	0.178247	0.45883	0.24292	0.0932756	0.316885	0.624705	0.196062	0.163431	0	0.268784	0.89642	0.358834	0.133915	0.162209	0.226094	0.176966
ENSG00000233384	1.43e-17	1.65e-16	9.64728	1.44068	6.69635	up	chr1	HAVANA	gene	224611404	224616220	-	bidirectional_promoter_lncRNA	RP11-100E13.1	level 1; havana_gene OTTHUMG00000037718.2;	0.151039	0.41602	5.49624	0.463363	0.0726092	0.038477	0	0.130968	0	0	0.362625	0.104592	0.456337	1.37957	0	0.0515352	0.359532	0.0993018	0.0563194	0	0.0575655	0.862047	0.197119	0.317224	0.139384	0.132784	0.310134	0.152867	0.637282	0.218659	0.0634684	0.461269	0.241101	0.754851
ENSG00000225518	1.5e-19	1.97e-18	38.2402	5.61017	6.81622	up	chr1	HAVANA	gene	226083639	226090292	+	lincRNA	RP11-396C23.2	level 2; havana_gene OTTHUMG00000041341.2;	2.07592	0.761146	0.388056	0.481655	1.17616	1.92648	1.24326	1.80005	0.857723	5.26178	0.806933	0.385056	0.112	3.10707	0.729927	1.01187	0.458852	0.454942	1.06434	1.41817	1.07376	1.26945	0.635845	0.404857	0.564454	0.619202	0.532819	0.450221	0.715015	2.32552	0.591934	1.66042	0.118348	1.48212
ENSG00000234277	0.0157341	0.033033	0.82364	0.355932	2.31404	up	chr1	HAVANA	gene	227393591	227431035	+	lincRNA	CTD-2090I13.1	level 2; tag overlapping_locus;havana_gene OTTHUMG00000037611.1;	0	0	0.0066745	0	0	0.00682193	0	0.00928818	0	0.00444051	0.0042862	0.0231801	0	0	0	0	0	0.0117374	0	0	0.0102063	0	0	0.0674922	0.0123563	0	0.0137466	0.0135515	0	0	0	0.0272608	0.014249	0
ENSG00000276255	0.00210947	0.00532633	6.43152	4	1.60788	up	chr1	HAVANA	gene	228073909	228076550	-	lincRNA	RP5-881P19.7	level 2; havana_gene OTTHUMG00000189299.1;	0.195831	0.00576892	0	0.0166305	0.0332265	0.0293457	0	0.00799093	0	0.0993283	0.0774388	0.00797706	0	0.0495138	0.0425296	0.00786097	0.0109683	0.00504903	0.00429537	0.0284319	0.00878081	0.0101149	0.0257724	0.00967763	0.0159458	0.0050636	0	0.042749	0.0277738	0.0222355	0	0	0	0.0127935
ENSG00000270104	1.12e-05	4.11e-05	2.20263	0.779661	2.82511	up	chr1	HAVANA	gene	228384114	228385016	-	lincRNA	RP11-245P10.6	level 2; havana_gene OTTHUMG00000183903.1;	0.0530217	0.0265531	0.0264305	0.11482	0	0	0	0	0.0613406	0.193425	0.0848653	0	0.0177994	0.113951	0	0.0361824	0.0504848	0.0464792	0.29656	0.021811	0	0	0.0197708	0.0890881	0.0978602	0	0	0.0178877	0	0	0.0891211	0	0	0
ENSG00000236975	1.42e-10	9.21e-10	18.1764	4.37288	4.15661	up	chr1	HAVANA	gene	229092815	229094905	-	lincRNA	RP5-1065P14.2	level 2; havana_gene OTTHUMG00000041351.1;	2.38801	0.152669	0.253274	0.0366759	1.85632	0	0.451067	0.0528682	2.82146	0.185352	2.63488	0.580541	0.0682262	1.58333	0.375169	0	0.967556	0.178157	1.00411	10.2831	0.309835	0.0446135	1.98929	0.34148	0.937759	0.848689	0.104327	1.47414	0	2.05955	0.0854015	0.103445	0	0.451426
ENSG00000177788	4.88e-20	6.7e-19	61.8968	8.9661	6.90342	up	chr1	HAVANA	gene	229258281	229271028	-	bidirectional_promoter_lncRNA	RP5-1061H20.4	level 2; havana_gene OTTHUMG00000037660.1;	2.89852	0.831353	0.866922	0.836908	1.26673	1.53049	0.779767	1.23382	0.670658	1.24091	1.07126	0.766377	0.16807	3.0014	1.81597	0.80917	0.777772	0.288735	0.756558	1.35493	1.08462	0.509018	1.12011	1.08472	0.972671	1.42467	0.378739	0.960081	0.667077	1.57674	0.752938	2.81653	0.72908	0.497497
ENSG00000236497	1.17e-11	8.4e-11	1.22326	0.0847458	14.4345	up	chr1	HAVANA	gene	232727254	232742715	-	lincRNA	RP11-66A2.2	level 2; havana_gene OTTHUMG00000037825.1;	0	0	0	0	0.114639	0.00759365	0	0	0	0.192771	0.0143132	0	0	0	0	0	0	0	0	0	0	0	0	0	0	0.0131029	0	0	0	0	0	0	0	0
ENSG00000224939	4e-15	3.83e-14	13.1839	2.32203	5.67772	up	chr1	HAVANA	gene	234629311	234634780	+	lincRNA	NCRNA00184	level 2; havana_gene OTTHUMG00000037979.1;	0.0335181	0.0201429	0.755215	0.0193558	1.48241	0.273238	0.0529005	0.325516	0.20164	0.0311247	0.0901292	0.125338	0	0.057628	0.214496	0.0091492	0.599991	0.0117529	0.0199971	0.297821	0.132857	0	0.0499932	0.112636	0.191776	0.282883	0.0137648	0.15831	0.0323253	0.090578	0.0450709	0.0136484	0.0142678	0
ENSG00000272362	1.42e-05	5.11e-05	0.497186	0.0508475	9.77799	up	chr1	HAVANA	gene	234644666	234647571	+	lincRNA	RP4-781K5.9	level 2; tag overlapping_locus;havana_gene OTTHUMG00000185303.1;	0	0	0.173055	0	0.222521	0	0	0.100342	0	0.0191888	0.0185219	0	0	0	0	0	0.0550918	0	0	0.119007	0.0441044	0	0	0	0	0	0	0.0585601	0	0	0	0	0	0
ENSG00000228044	4.8e-24	8.82e-23	31.6792	3.33898	9.48767	up	chr1	HAVANA	gene	234646289	234683176	+	lincRNA	RP4-781K5.4	level 2; tag overlapping_locus;havana_gene OTTHUMG00000037980.1;	0.324947	0.0069248	1.30964	0.22957	0.17283	0.126812	0.095478	0.105512	0.0159971	0.00917154	2.39469	0.315987	0.0278516	0.0148587	0.034034	0	0.302817	0.0121213	0.0979641	1.18881	0.62187	0	0	0.0232333	0.00638025	0.182345	0.0141963	0.289226	0.050008	0.0400361	0.0232419	0.0140763	0.0294302	0
ENSG00000241475	3.07e-20	4.29e-19	1.84991	0.0338983	54.5722	up	chr1	HAVANA	gene	234660271	234667104	+	lincRNA	RP4-781K5.5	level 2; tag overlapping_locus;havana_gene OTTHUMG00000037982.1;	0	0	0.5366	0	0	0.149578	0	0.0791984	0	0.0216362	0	0.0112944	0	0	0.040144	0	0.155296	0	0	1.19425	0.795675	0	0.0121634	0	0	0.0143387	0	0.132058	0.0393239	0	0	0	0.0347138	0
ENSG00000230628	1.4e-08	7.42e-08	35.5779	11.2034	3.17563	up	chr1	HAVANA	gene	234669523	234696153	-	lincRNA	RP4-781K5.6	level 2; havana_gene OTTHUMG00000037983.1;	0.333037	0.0427651	0.0170271	0.326697	0.377674	0.0826652	0.0252702	0.0236948	0.0296376	0.01416	0.967693	0.144878	0.00860007	0.0825856	0.0525454	0.00582735	0.0731775	0.0112286	0.226076	0.881705	1.28883	0.0374908	0.0286577	0.136307	0.055163	0.0713194	0.0350685	0.129641	0.0102944	0.065933	0.0071767	0	0.0181751	0.151742
ENSG00000227630	2.99e-06	1.19e-05	87.5572	31.8983	2.74489	up	chr1	HAVANA	gene	234724042	234736720	+	lincRNA	LINC01132	level 2; havana_gene OTTHUMG00000038017.3;	0.337001	0.212971	0.17999	0.83404	1.08776	0.155349	0.134552	0.0946229	1.23461	3.09212	0.310795	1.48633	0.1266	0.982928	0.898589	0.0602308	0.183359	0.0527532	0.149596	1.71966	4.12846	0.140909	0.774914	0.289859	0.696038	0.433825	0.172994	0.565757	0.164439	0.309762	0.175329	0.122523	0.0597721	0.445565
ENSG00000237520	0.00104624	0.00280296	1.66229	0.677966	2.45188	up	chr1	HAVANA	gene	234957231	234959989	+	lincRNA	RP11-443B7.2	level 1; havana_gene OTTHUMG00000038015.1;	0.251822	0.180159	0.0358656	0.0519358	0.138352	0.0366578	0	0.149731	0.0832376	0.0954447	0.138192	0.0747354	0.0241534	0.0773142	0.177089	0	0.137013	0	0.0536566	0.147985	0.0548437	0.126352	0.0268285	0	0.132794	0.0316265	0.147735	0.121366	0	0.06944	0.120935	0	0	0.23972
ENSG00000238005	4.94e-06	1.91e-05	41.6473	16.0339	2.59745	up	chr1	HAVANA	gene	234957342	234970062	-	lincRNA	RP11-443B7.1	level 2; havana_gene OTTHUMG00000038014.2;	1.02301	0.759329	0.300509	0.487903	0.930888	0.297839	0.288317	2.61049	1.90208	0.751241	0.842092	0.461736	0.196243	0.471125	0.539559	0.0747972	0.226121	0.10409	0.708422	1.84862	0.668396	0.192486	0.177107	0.10743	0.564752	0.465741	0.506388	1.09701	0.462469	0.581821	0.429878	0.464914	1.16643	1.44048
ENSG00000280587	1.33e-24	2.53e-23	122.869	13.8136	8.89479	up	chr1	HAVANA	gene	235065479	235074220	-	lincRNA	LINC01348	level 2; havana_gene OTTHUMG00000189738.1;	0.377865	0.224277	0.116272	1.38063	3.14862	0.152115	0.386537	0.495117	1.71622	5.23848	0.860162	0.801149	0.0501134	0.250643	0.413353	0.191006	1.72342	0.134949	10.7396	2.64437	2.97276	0.0409618	0.233092	0.282176	0.193725	2.32947	0.143682	0.604343	0.134969	0.207107	0.0784113	0.199454	0.109218	0.113981
ENSG00000237845	0.00687371	0.0156329	0.973734	0.457627	2.12779	up	chr1	HAVANA	gene	235942553	235943805	-	lincRNA	RP5-940F7.2	level 2; havana_gene OTTHUMG00000041431.1;	0.0411276	0	0	0	0	0	0	0.0142649	0	0.0136396	0.0658279	0	0	0	0.050614	0	0	0	0	0.0169183	0	0	0	0.0345517	0	0	0	0.0138751	0	0.0793869	0	0	0	0.0456764
ENSG00000215808	2.54e-09	1.45e-08	78.1182	21.2881	3.66957	up	chr1	HAVANA	gene	238480384	238486023	-	lincRNA	RP11-371I1.2	level 2; havana_gene OTTHUMG00000039532.1;	0.0099006	0.0198328	1.09564	0.0500266	1.78958	6.43655	1.52351	11.023	0.458159	7.57817	2.35798	1.9334	0.166182	0.0425555	0	0	1.92309	0.980721	0.0221504	1.51505	0.0150936	0.0173868	0	0.199622	0.137049	0.13056	0.101646	0.0200407	0.262577	1.14664	0.532523	0.0201574	0.0421444	0
ENSG00000231877	4.11e-14	3.62e-13	2.6454	0.271186	9.75492	up	chr1	HAVANA	gene	238485445	238538305	+	lincRNA	RP11-177F15.1	level 2; tag overlapping_locus;havana_gene OTTHUMG00000039533.1;	0.152172	0.00525568	0.0313885	0	0.0100902	0.0213879	0	0.15652	0.0242824	0.0104413	0.164615	0.00726737	0	0	0	0	0	0.00919968	0	0.0129512	0	0	0	0	0.00484239	0	0.0107745	0	0	0	0	0	0	0
ENSG00000259776	0.00780539	0.0175389	0.339587	0.101695	3.33927	up	chr1	HAVANA	gene	239247808	239250818	-	lincRNA	RP11-544D21.2	level 2; havana_gene OTTHUMG00000176474.1;	0	0	0	0.0036481	0	0.00514986	0	0	0.0116936	0.00335214	0	0	0	0	0	0	0	0	0	0	0	0	0	0	0	0	0	0	0	0.00975528	0	0	0	0
ENSG00000230015	0.0147388	0.0311466	0.142589	0.0169492	8.41276	up	chr1	HAVANA	gene	240739419	240739853	-	lincRNA	RP11-80B9.4	level 2; havana_gene OTTHUMG00000040503.2;	0	0.0350379	0	0	0	0	0.0690138	0	0	0	0	0	0	0	0	0	0.0666168	0	0	0	0	0	0	0	0	0	0	0	0	0	0	0	0	0
ENSG00000225554	9.91e-33	3.1e-31	7.77111	0.288136	26.9703	up	chr1	HAVANA	gene	241424292	241433492	+	lincRNA	RP11-527D7.1	level 2; havana_gene OTTHUMG00000039598.1;	0	0.684497	0.158979	0.0164437	0	0	0.449417	0.0948145	2.16106	0	0	0	0	0.0489579	0	0	0	0.0399387	0.0509657	0	0.0347289	0	0.0169887	0	0.0210224	0.140189	0.0467755	0.107594	0	2.19859	0.19145	0	0	0.657795
ENSG00000229960	0.000488	0.00138678	0.913696	0.254237	3.59387	up	chr1	HAVANA	gene	244068820	244093026	-	lincRNA	RP11-278H7.4	level 2; havana_gene OTTHUMG00000150375.1;	0.975463	0.0325673	0	0	0	0.033133	0	0	0	0	0.0208174	0	0	0	0.0800307	0	0	0	0	0	0	0.0571014	0.0242488	0	0	0	0	0.197453	0	0.188289	0	0	0.13841	0.577787
ENSG00000235021	1.83e-05	6.53e-05	2.22326	0.728814	3.05053	up	chr1	HAVANA	gene	246690047	246691821	+	lincRNA	RP11-439E19.7	level 1; havana_gene OTTHUMG00000161248.1;	0	0	0	0.021043	0	0.0297054	0	0.0606668	0.202354	0.0580074	0.0186639	0.0201871	0.0195726	0.0626511	0	0.0397868	0.166542	0	0.130441	0.0239837	1.06662	0.102389	0.0434807	0.0489814	0.215217	0.486939	0	0.0196696	0.140572	0	0.146999	0	0.186138	0
ENSG00000221953	0.0206306	0.0421198	26.3752	14.7627	1.78661	up	chr1	HAVANA	gene	247110160	247112417	-	lincRNA	C1orf229	level 2; havana_gene OTTHUMG00000165196.2;	0.134785	0.1485	0.17469	0.0972934	0.246222	0.109876	0.265908	0.247772	0.187119	1.04151	0.0690348	0.112004	0.0497722	0.362089	0.0663497	0.0459891	0.256672	0.0472614	0.32668	0.133068	0.143837	0.0355051	0.135699	0.39632	0.466439	0.5273	0.0553517	0.190982	0	0.182119	0.0906209	0.164651	0.0430309	0.059877
ENSG00000232347	0.00284045	0.00698483	1.5591	0.644068	2.42071	up	chr1	HAVANA	gene	247210691	247241823	-	lincRNA	RP11-488L18.8	level 2; tag overlapping_locus;havana_gene OTTHUMG00000041449.1;	0.0215541	0.0647655	0.0214889	0.0311173	0.0828938	0.0658905	0.0850454	0.0448556	0.0498718	0.0571857	0.0827977	0.0149259	0.0144715	0	0.0530515	0.0588348	0	0.0566836	0.0642967	0.035466	0.0657193	0.0757039	0.0482229	0.0724314	0.0198908	0.0568471	0.0442578	0.0436298	0.155903	0.124815	0	0.0877674	0	0.0957523
ENSG00000229255	0.00389138	0.00931648	0.435272	0.152542	2.85345	up	chr1	HAVANA	gene	248484245	248485484	-	lincRNA	RP11-407H12.8	level 2; havana_gene OTTHUMG00000041417.1;	0	0	0	0	0	0	0	0	0	0	0	0	0	0.03382	0.0774651	0	0.0299672	0	0	0.0129468	0	0	0	0	0.0145222	0.0691728	0	0.0212359	0.0379413	0	0.0264506	0	0	0.034954
ENSG00000235779	0.00120715	0.00319582	0.360225	0.0847458	4.25066	up	chr2	HAVANA	gene	305111	314367	-	lincRNA	AC079779.5	level 2; havana_gene OTTHUMG00000151363.5;	0.00459457	0	0	0	0	0	0	0	0	0	0	0	0	0	0	0	0	0	0.0102793	0	0	0	0.00342646	0	0	0.00403926	0	0.0031001	0	0	0	0	0	0
ENSG00000272342	7.2e-07	3.1e-06	1.3227	0.271186	4.87746	up	chr2	HAVANA	gene	739588	740164	-	lincRNA	RP13-539J13.1	level 2; havana_gene OTTHUMG00000185487.1;	0	0	0	0.0761485	0	0	0	0	0.0610217	1.71428	0	0	0	0	0	0.0719885	0	0	0	0.0433952	0	0	0	0	0.0486757	0.046371	0	0.0889735	0	0	0	0	0	0.468639
ENSG00000223751	1.05e-06	4.44e-06	1.36773	0.271186	5.0435	up	chr2	HAVANA	gene	742488	747767	+	lincRNA	AC116609.2	level 1; tag overlapping_locus;havana_gene OTTHUMG00000151380.1;	0	0	0	0	0	0	0	0	0	1.18855	0.0364207	0	0.0381939	0	0	0	0	0.0997349	0	0	0	0	0.254545	0	0.183739	0.17504	0	0.0767666	0	0	0	0	0	0.126357
ENSG00000228799	0.000775	0.00212921	0.485929	0.118644	4.09568	up	chr2	HAVANA	gene	900216	905451	-	lincRNA	AC113607.2	level 2; havana_gene OTTHUMG00000151369.1;	0	0	0	0	0	0	0	0	0	0.0265963	0.012836	0	0	0	0	0	0	0.0175751	0	0	0	0	0	0	0.0370038	0.141007	0	0	0	0	0.0336993	0	0	0
ENSG00000231482	1.15e-21	1.78e-20	4.29268	0.254237	16.8846	up	chr2	HAVANA	gene	1572554	1580311	-	lincRNA	AC141930.2	level 2; tag overlapping_locus;havana_gene OTTHUMG00000151384.2;	0	0.357008	0	0.277084	0	0.0558783	0	0.0950993	0	0.218233	0.491515	0.436697	0.0184088	0.176778	0.0674854	0	0.156639	0.0480704	0.0613425	0	2.00639	0.0481504	0	0.046069	0.581959	0.0241045	0	0.166501	0	0	0	0.0558232	0	0.182706
ENSG00000203635	2.81e-22	4.55e-21	25.9099	3.08475	8.39938	up	chr2	HAVANA	gene	1620510	1625419	-	lincRNA	AC144450.2	level 2; havana_gene OTTHUMG00000151382.1;	0.0185463	1.25387	0.110941	0.247668	0.213978	0.425217	0.201238	0.173682	0.0643684	0.479754	0.0949912	1.25219	0	0.139505	0.0456482	0.0506245	0.423814	0.154449	0.359607	0	2.54467	0.244273	0.0553246	0.0467428	0.102691	0.0244571	0	0.237761	0.0223578	0.143196	0.0935201	0.132159	0	0.844499
ENSG00000234929	3.99e-05	0.000135	0.731707	0.186441	3.92461	up	chr2	HAVANA	gene	2641989	2656630	-	lincRNA	AC018685.1	level 1; havana_gene OTTHUMG00000151395.1;	0	0.111455	0.0277352	0	0	0.0283478	0	0	0	0.313685	0.0712434	0.21191	0	0	0	0	0.105954	0	0	0	0	0	0	0	0	0	0	0.0563119	0	0	0	0	0	0.0617926
ENSG00000237720	0.000161	0.000497	0.272045	0.0169492	16.0507	up	chr2	HAVANA	gene	2834264	2838391	-	lincRNA	AC011995.1	level 1; havana_gene OTTHUMG00000151393.1;	0	0	0	0	0	0	0	0	0	0.0175841	0	0	0	0	0	0	0	0	0	0	0	0	0	0	0	0	0	0	0	0	0	0	0	0
ENSG00000228391	5.08e-11	3.43e-10	0.75985	0.0508475	14.9437	up	chr2	HAVANA	gene	2870558	2871231	-	lincRNA	AC011995.3	level 2; havana_gene OTTHUMG00000151428.1;	0	0	0	0	0	0	0	0	0	0	0	0	0	0	0	0	0	0	0	0	0	0	0	0	0	0	0	0	0	0	0	0	0	0
ENSG00000234423	1.18e-11	8.44e-11	2.11632	0.186441	11.3512	up	chr2	HAVANA	gene	2895048	3126026	-	lincRNA	AC019118.2	level 1; havana_gene OTTHUMG00000151427.1;	0.0324599	0.00650234	0	0.00468619	0	0.00661529	0	0.0225171	0	0.00430601	0.0124691	0	0	0	0	0	0.0123628	0.0227637	0.0387316	0.0106822	0	0	0.00484149	0	0	0.0228294	0	0.00438035	0.0156524	0	0	0.0132175	0	0
ENSG00000236760	7.34e-06	2.77e-05	1.06754	0.271186	3.93656	up	chr2	HAVANA	gene	3131581	3145780	-	lincRNA	AC019118.3	level 1; havana_gene OTTHUMG00000151429.1;	0.111891	0.0640398	0	0.0115383	0	0.0162881	0	0.0221765	0.0369848	0.0106022	0.0102338	0	0	0.0343528	0	0.0218159	0.0304394	0	0.0238411	0.0394522	0	0	0	0.0537149	0	0.0562102	0	0	0	0	0	0	0	0
ENSG00000226649	4.65e-07	2.05e-06	1.54034	0.40678	3.78666	up	chr2	HAVANA	gene	3156756	3157797	+	lincRNA	AC019118.4	level 2; havana_gene OTTHUMG00000151435.1;	0.139928	0	0.0348762	0.101006	0.0672678	0.0356465	0	0.0242667	0	0.0232029	0.179173	0.0242246	0	0	0	0	0	0.0306656	0.0260882	0.0287805	0	0	0	0	0.0645652	0.0307541	0	0.0236035	0	0.0675245	0	0	0	0
ENSG00000229550	0.000413	0.0011878	0.624765	0.186441	3.35101	up	chr2	HAVANA	gene	4136644	4140731	-	lincRNA	AC012445.1	level 2; havana_gene OTTHUMG00000151487.1;	0	0	0.0249936	0	0	0	0	0	0	0	0	0	0	0	0	0	0	0.0219762	0	0	0	0	0	0	0	0	0.0514761	0	0	0	0	0	0	0.111369
ENSG00000231532	4.57e-38	1.89e-36	6.7167	0.0847458	79.257	up	chr2	HAVANA	gene	4628222	4656215	-	lincRNA	AC022311.1	level 1; havana_gene OTTHUMG00000151581.1;	0	0.00491819	0	0.0035445	0	0	0.00968733	0	1.40884	0.107479	0.00314377	0.0646067	0	0.010553	0	0	0	0.064567	0.00366194	0	0.598875	0	0	0.033002	0.00906288	0.0172675	0	0	0	0.00947826	0	0	0	0
ENSG00000232835	9.27e-06	3.45e-05	2.49531	0.711864	3.50532	up	chr2	HAVANA	gene	5549780	5556031	-	lincRNA	AC107057.1	level 2; havana_gene OTTHUMG00000151420.1;	0	0.0477789	0	0	0.183458	0.194436	0	0	0	2.62615	0	0.165168	0.0640557	0	0	0	0	0	0.0355748	0.156984	0.290895	0	0	0	0.0440217	0.0838747	0.0979499	0.0321866	0	0.460394	0	0.0971219	0	0.105958
ENSG00000236106	1.49e-07	6.99e-07	0.806754	0.0677966	11.8996	up	chr2	HAVANA	gene	5726449	5730342	+	lincRNA	AC010729.2	level 2; havana_gene OTTHUMG00000151422.1;	0	0	0	0	0.0167592	0	0	0	0	0	0	0.00603533	0	0	0	0	0	0.00764005	0	0	0	0	0.00649968	0	0	0	0	0.00588061	0	0	0	0	0	0
ENSG00000271947	1.75e-07	8.16e-07	7.61351	2.33898	3.25505	up	chr2	HAVANA	gene	6905724	6906301	-	lincRNA	RP11-439M11.1	level 2; havana_gene OTTHUMG00000185542.1;	0	0.079108	0.157486	0.323071	0.0506254	0.0268274	0.0519395	0.383523	0.304581	0.0174624	0.674224	0.273469	0.0353525	0.282906	0.1944	0.107796	0.250677	0.253867	0.922791	0.17328	0.200683	0.138703	0.039268	0.707773	0.121479	0.0462907	0.0540588	1.54546	0.126952	0	0.132757	0.160806	0	0
ENSG00000272002	0.00118523	0.00314455	3.62664	1.47458	2.45945	up	chr2	HAVANA	gene	7260871	7261504	+	lincRNA	RP11-557L19.1	level 2; havana_gene OTTHUMG00000185344.1;	0.0240019	0.240402	0	0.0519768	0	0	0.0947035	0	0.277678	0.14328	0.199768	0.0498629	0.016115	0.0515834	0	0.0655164	0.228535	0.252483	0.0536989	0.217215	0.109774	0.210753	0.0894988	0.0806571	0.088599	0.126606	0.0492839	0.0809743	0.0578694	0.0926597	0.0806869	0.0977346	0.0510851	0.15994
ENSG00000230515	6.67e-06	2.53e-05	1.02627	0.220339	4.65767	up	chr2	HAVANA	gene	7671604	7672246	-	lincRNA	AC092580.3	level 2; havana_gene OTTHUMG00000151592.1;	0	0.129991	0	0	0.0623913	0.165312	0	0	0	0.0215209	0.020773	0	0	0.0697311	0	0	0	0.056885	0.0241969	0.0533881	0	0	0.0241971	0	0.0598846	0.0285246	0	0.0875696	0.234686	0	0.16361	0	0	0
ENSG00000226506	0.0159848	0.0334895	0.12758	0.0169492	7.5272	up	chr2	HAVANA	gene	7886770	7899655	-	lincRNA	AC007463.2	level 2; havana_gene OTTHUMG00000151589.1;	0	0	0	0	0	0	0	0	0	0	0	0	0	0	0	0	0	0	0	0	0	0	0.0142568	0	0	0	0	0	0	0.0369009	0	0	0	0
ENSG00000236790	0.00018	0.000551	17.8218	8	2.22772	up	chr2	HAVANA	gene	8007771	8383621	-	lincRNA	LINC00299	level 2; tag overlapping_locus;havana_gene OTTHUMG00000112455.5;	0.11022	0.0689972	0.0377733	0.0124314	0.0198697	0.049137	0.00679516	0.0334505	0.0398478	0.0411225	0.0705661	0.112103	0.0531888	0.0148048	0.0423884	0.0329065	0.0393549	0.0875615	0.164395	0.235201	0.021004	0.0665365	0.0385303	0.0462984	0.0413214	0.0575334	0.049507	0.127821	0.141176	0.0199455	0.0578944	0.0210379	0.0219927	0.0459039
ENSG00000231435	1.71e-06	7.01e-06	4.86116	1.69492	2.86809	up	chr2	HAVANA	gene	8543592	8575501	-	lincRNA	AC011747.3	level 1; tag overlapping_locus;havana_gene OTTHUMG00000151623.1;	0.117508	0.0735593	0.117152	0.275671	0.141223	0.119739	0.0289778	0.0407568	0.203916	0.107168	0.28212	0.0406861	0.069033	0.189405	0.0723058	0	0	0	0.16431	0.145014	0.0223928	0	0.0876328	0	0.013555	0.090392	0.211122	0.0495538	0	0	0	0.0299053	0.062525	0
ENSG00000236008	5.22e-09	2.89e-08	68.122	20.5932	3.30798	up	chr2	HAVANA	gene	8559833	8583792	-	lincRNA	AC011747.4	level 2; tag overlapping_locus;havana_gene OTTHUMG00000151622.2;	0.282052	0.139549	0.281198	0.24775	0.408406	0.135048	0.217884	0.200371	0.235883	0.140873	0.168612	0.0458877	0.0661656	0.233704	0.104551	0.0255087	0.110011	0.0148945	0.685514	0.388614	0.0621677	0.116371	0.0975693	0.0114195	0.00940795	0.240494	0.24073	0.0928618	0.0983186	0.0295174	0.0514068	0.214479	0.415879	0.0905776
ENSG00000231083	1.76e-08	9.2e-08	0.958724	0.118644	8.08068	up	chr2	HAVANA	gene	8600892	8622942	-	lincRNA	AC011747.6	level 1; havana_gene OTTHUMG00000151627.1;	0	0.0269761	0.107406	0.0194415	0	0.137223	0	0.0186832	0	0.12505	0.0689737	0.0186508	0.0361659	0.057883	0	0	0	0	0	0.0221584	0	0	0	0	0	0.0473558	0	0.61787	0	0	0	0	0.0573238	0.059824
ENSG00000261104	1.75e-37	7.05e-36	57.8574	3.25424	17.7791	up	chr2	HAVANA	gene	9106593	9109865	+	lincRNA	RP11-734K21.5	level 2; havana_gene OTTHUMG00000175721.1;	0.00464932	0.00931346	0.268844	0.120819	0.438073	0.075802	0	0.129007	0.290454	1.35687	0.884061	0.457181	0.0655528	0.489609	0.835371	0.00634546	0.035415	0.0203781	0.0416072	0.462836	0.411102	0.171461	0.561701	0.0781188	0.23598	0.126709	0.171839	0.194497	0	0.0628206	0.0234443	0.293443	0.118746	0.17556
ENSG00000244310	1.97e-18	2.41e-17	2.38086	0.101695	23.4118	up	chr2	HAVANA	gene	9115197	9116884	+	lincRNA	RP11-734K21.3	level 2; havana_gene OTTHUMG00000159112.1;	0	0	0.288581	0	0	0.0421365	0	0	0	0.137137	0	0.200445	0.0277633	0	0	0.225747	0	0	0.0616759	0.136082	0	0	0.0616764	0.208437	0	0	0.339631	0.167406	0	0.0798183	0	0	0.264032	0
ENSG00000271855	1.56e-08	8.18e-08	23.3696	7.08475	3.29858	up	chr2	HAVANA	gene	9555899	9556775	+	lincRNA	RP11-214N9.1	level 2; havana_gene OTTHUMG00000185545.1;	0.850221	0.173791	0.224886	0.42585	0.233558	0.831007	0.410778	0.818483	0.200738	1.46163	0.699863	0.420546	0.104848	0.410197	0.213537	0.213134	0.13217	0.243367	1.11284	1.11348	0.317431	0.335186	0.634064	0.233234	0.528411	0.503392	0.0712566	0.398057	0.251009	0.301435	0.23332	0.741869	0.221582	0.308329
ENSG00000260476	1.93e-23	3.37e-22	3.06191	0.0508475	60.2176	up	chr2	HAVANA	gene	10021578	10022825	+	lincRNA	RP11-254F7.1	level 2; havana_gene OTTHUMG00000175723.1;	0	0	0	0.176032	0	0	0	0	0	0.00808757	0	0	0	0	0	0	0	0.0427549	0	0.0902849	0.0371777	0	0	0	0	0	0	0	0	0	0	0	0	0
ENSG00000233502	0.00466603	0.0109906	0.380863	0.0847458	4.49418	up	chr2	HAVANA	gene	10083781	10086101	+	lincRNA	AC104794.4	level 2; havana_gene OTTHUMG00000151705.2;	0.195093	0	0	0	0	0.0496995	0.0962212	0.0338334	0	0.0323503	0.0312261	0	0	0	0	0.133133	0	0	0.691087	0.0401266	0	0	0	0.163899	0	0	0	0	0	0	0	0	0	0
ENSG00000163009	1.23e-27	2.82e-26	36.3039	3.11864	11.6409	up	chr2	HAVANA	gene	10141382	10211725	+	lincRNA	AC007240.1	level 2; tag overlapping_locus;havana_gene OTTHUMG00000119017.2;	0.810195	0.112483	0.0799743	0.069485	0.0308503	0.2207	0.0474766	0.194761	0.315531	1.79838	0.282467	0.0999886	0.0107716	0.137918	0.138208	0.656891	0.213862	0.62584	0.670014	0.89755	0.048917	0.154959	0.0897347	0.687392	0.0148054	0.176305	0.181184	0.768577	0.0193406	0.07742	0.579781	0.0979922	0.0512198	0
ENSG00000257135	1.13e-06	4.76e-06	72.2158	25.5763	2.82355	up	chr2	HAVANA	gene	10448694	10451327	+	lincRNA	RP11-320M2.1	level 1; havana_gene OTTHUMG00000170230.1;	0.564244	0.182585	0.450028	0.38223	2.20338	0.504196	1.86668	0.596147	1.88802	1.5661	0.544648	0.222416	0.134049	0.503711	0.512781	0.734546	1.15715	0.585935	2.16221	2.88527	0.357313	0.807954	0.647373	0.306294	0.248335	1.37367	0.320837	0.474427	0.544164	0.519434	0.641997	0.406494	0.535796	0.192815
ENSG00000217258	3.6e-12	2.7e-11	15.4991	3.23729	4.78767	up	chr2	HAVANA	gene	10452319	10455552	+	lincRNA	AC007249.3	level 2; havana_gene OTTHUMG00000151706.2;	0.646886	0.0925596	0.184265	0.177885	2.36935	0.282502	1.58005	0.341895	1.78186	0.572089	0.315548	0.0853254	0.0206819	0.264809	0.0758186	0.882879	1.11455	0.35104	1.88374	1.54593	0.187845	0.595057	0.160808	0.155273	0.170562	1.02908	0	0.332552	1.78247	0	0.207107	0.0627163	0.262251	0
ENSG00000236162	0.0162899	0.0340027	0.281426	0.0677966	4.15103	up	chr2	HAVANA	gene	10717773	10720952	+	lincRNA	AC092687.3	level 2; havana_gene OTTHUMG00000151707.1;	0	0	0	0	0	0	0	0.0371691	0	0	0	0.0371045	0	0	0	0	0	0.0234851	0	0	0	0	0	0	0	0	0	0.0180767	0.0645937	0	0	0	0	0
ENSG00000272275	3e-07	1.36e-06	34.8762	12.2542	2.84605	up	chr2	HAVANA	gene	10767875	10770058	-	lincRNA	RP11-791G15.2	level 2; havana_gene OTTHUMG00000185558.1;	1.85859	3.2965	0.154414	2.48757	0.297827	0.631297	1.83334	0.993824	2.95652	1.64369	1.78489	2.33277	0.831909	1.24824	0.857734	1.4797	3.17065	4.85383	5.63087	1.11497	1.59382	1.01998	1.93472	0.455415	1.25064	4.66359	0.318026	3.23963	2.33392	0.597926	3.70975	1.65552	0.494473	0.774059
ENSG00000232056	0.0239853	0.0481802	0.123827	0.0169492	7.30582	up	chr2	HAVANA	gene	10847577	10854955	+	lincRNA	AC092687.4	level 2; havana_gene OTTHUMG00000151708.2;	0	0	0	0	0	0.0797236	0	0	0	0	0	0	0	0	0	0	0	0	0	0	0	0	0	0	0	0	0	0	0	0	0	0	0	0
ENSG00000145063	5.94e-13	4.77e-12	10.0432	1.9322	5.19777	up	chr2	HAVANA	gene	11105317	11132821	-	lincRNA	AC062028.1	level 2; havana_gene OTTHUMG00000119056.4;	0.129389	0.169037	0.173865	0.0365471	0.118993	0.0974514	0.0221967	0.304388	0.0650823	0.0522388	0.0324151	0.0272694	0.0188852	0.0604508	0	0.0921347	0.0214257	0.113423	0.0335626	0.106451	0.0514578	0.187706	0.0881026	0.122879	0.0155744	0.242338	0.0808584	0.0455492	0.257706	0.152024	0.0189115	0.0229071	0.0359201	0.0124956
ENSG00000224184	3.38e-13	2.77e-12	10.0056	2.0339	4.91943	up	chr2	HAVANA	gene	11848622	12578348	+	lincRNA	AC096559.1	level 2; tag ncRNA_host;havana_gene OTTHUMG00000151709.2;	0	0.0314582	0.00391412	0.0283396	0.0150988	0.0320046	0.0387268	0.0517452	0	2.71342	0.0527846	0.00815611	0.0158156	0.0421877	0.00966315	0	0.044858	0.00344157	0.00585571	0.00323001	0	0.0275784	0.00292788	0	0.0144922	0.006903	0.00806141	0.010596	0.037863	0.0682039	0	0.0159865	0.0167121	0.218012
ENSG00000230448	1.23e-05	4.5e-05	0.560976	0.0847458	6.61951	up	chr2	HAVANA	gene	13710531	14400963	-	lincRNA	AC064846.1	level 2; tag ncRNA_host;havana_gene OTTHUMG00000151716.2;	0	0.00792177	0	0.00285458	0	0.00402969	0	0	0	0	0.00253184	0	0	0	0	0.00539727	0	0.0173331	0	0.013014	0	0	0.00294918	0	0	0	0	0.00266828	0	0	0	0	0	0
ENSG00000231031	3.8e-44	2.22e-42	15.0394	0.237288	63.3803	up	chr2	HAVANA	gene	15690782	15744339	+	lincRNA	AC008271.1	level 2; havana_gene OTTHUMG00000151724.1;	0.123216	0	0.00682462	0.459537	0	0.0627783	0.0270095	0	0	0	0.131478	0.616239	0	0.0294232	0.488609	0.00934264	0.286785	0	0	0	1.73235	0	0	0.218532	0.372709	0.024072	0	0.411071	0	0.198199	0.0460239	0.013937	0	0.0608197
ENSG00000236289	6.52e-36	2.42e-34	6.88743	0.0847458	81.2717	up	chr2	HAVANA	gene	16050427	16085801	+	lincRNA	AC130710.1	level 2; havana_gene OTTHUMG00000151744.2;	0	0.0229195	0	0	0	0	1.10604	0	0.07942	0	0	0	0	0	0	0	0.0653646	0	2.24408	0	0.0174428	0.0200928	0	0	0	0.0100587	0	0	0	0	0.0384628	0	0	0
ENSG00000236989	9.26e-05	0.000297	0.347092	0.0338983	10.2392	up	chr2	HAVANA	gene	16085222	16105841	-	lincRNA	AC142119.1	level 2; havana_gene OTTHUMG00000151742.1;	0	0	0	0	0	0	0.0237884	0	0	0	0	0	0	0	0.0296786	0	0	0	0.0269771	0	0	0	0	0	0	0	0	0	0	0	0	0	0	0
ENSG00000228876	6.9e-05	0.000225	0.332083	0.0169492	19.5929	up	chr2	HAVANA	gene	16224047	16333978	+	lincRNA	AC010745.2	level 2; havana_gene OTTHUMG00000151750.2;	0	0.0181662	0	0.11783	0	0.0184818	0	0	0	0	0	0.0251196	0	0	0	0	0	0	0.392256	0.134297	0	0	0	0	0.0334754	0	0	0	0	0.0350097	0	0	0	0
ENSG00000224626	3.64e-14	3.22e-13	1.26079	0.118644	10.6266	up	chr2	HAVANA	gene	18784807	18787752	+	lincRNA	AC106053.1	level 2; havana_gene OTTHUMG00000151764.1;	0	0	0	0	0	0.0421365	0	0.0286848	0.0956781	0	0	0	0.0277633	0	0	0	0	0.0362487	0.0925139	0	0	0	0	0	0.0381602	0.0363533	0	0	0	0	0.0695048	0	0	0
ENSG00000236204	1.02e-06	4.33e-06	94.0206	35.5932	2.64153	up	chr2	HAVANA	gene	18986451	19346748	-	lincRNA	AC092594.1	level 2; havana_gene OTTHUMG00000151766.3;	0.48276	0.869325	0.174087	0.704367	1.36284	0.612295	0.111452	1.57467	1.99636	0.112413	0.348535	0.352086	0.113789	0.441497	0.379221	0.182243	0.449882	0.454706	0.819626	1.19575	0.274034	0.270572	0.329385	1.61366	0.161141	0.659194	0.421816	0.589093	1.1268	0.584885	0.509311	0.512356	0.13117	0.148298
ENSG00000234597	0.00701812	0.0159222	0.242026	0.0508475	4.75985	up	chr2	HAVANA	gene	19458220	19468961	-	lincRNA	AC010096.1	level 2; havana_gene OTTHUMG00000151772.1;	0	0	0	0	0	0	0	0	0	0.0118119	0.00570072	0	0	0	0	0	0	0	0	0.0146513	0	0	0	0	0	0	0	0.00600792	0	0	0	0.0906433	0	0
ENSG00000228784	1.87e-11	1.31e-10	58.5047	14.8814	3.93141	up	chr2	HAVANA	gene	19868860	19885047	+	lincRNA	AC013400.2	level 2; havana_gene OTTHUMG00000151773.2;	0.149475	0.231079	0.0226773	0.300236	0.312423	0.261583	0.3013	0.00676234	0.0150372	0.129318	0.076975	0.144013	0.021817	0.460913	0.143963	0.0798284	0.179451	0.0598185	0.620368	0.30744	0.0990771	0.0399454	0.0533132	0.087357	0.0389832	0.239965	0.1201	0.186364	0.0548419	0.0376337	0.0491565	0.112469	0.0484125	0.0144354
ENSG00000271991	2.35e-06	9.46e-06	2.13884	0.576271	3.71151	up	chr2	HAVANA	gene	19902025	19902569	+	lincRNA	RP11-79O8.1	level 2; havana_gene OTTHUMG00000185562.1;	0.055843	0.027966	0.0556739	0.0403098	0.0536908	0.62594	0.0550844	0.135582	0.0646046	0.222237	0.089381	0	0	0	0	0.0762154	0.0531712	0.0244762	0.124936	0.0918863	0	0.196136	0.104114	0.0469143	0.0515337	0	0.0573321	0.0188395	0.0673196	0	0	0.113695	0	0
ENSG00000223734	1.01e-05	3.74e-05	1.24765	0.322034	3.8743	up	chr2	HAVANA	gene	20052134	20054496	+	lincRNA	RP11-644K8.1	level 1; havana_gene OTTHUMG00000168757.1;	0.0265571	0.0265994	0.0264767	0.03834	0.102134	0.0811845	0	0.128957	0	0.211378	0.0680107	0.0735615	0	0	0	0.108737	0	0	0.178247	0.0873962	0.0809735	0	0.059416	0.0892436	0	0.0233473	0.0545306	0.125432	0.32015	0	0.0446383	0.216278	0	0.0589888
ENSG00000234378	8.16e-09	4.42e-08	3.94184	1	3.94184	up	chr2	HAVANA	gene	20063856	20106829	-	lincRNA	AC098828.2	level 2; havana_gene OTTHUMG00000151787.1;	0	0.0204309	0	0.0147244	0.745266	0.457289	0.0402427	0	0	0.0135299	0.117537	0.395517	0	0	0.65269	0.0278401	0	0	0.0152123	0.0335644	0.0621955	0	0	0	0.0188243	0	0	0.867098	0.147544	0	0	0.456837	0.130246	0
ENSG00000269976	3.14e-05	0.000108	23.9156	9.76271	2.44969	up	chr2	HAVANA	gene	20586248	20586686	-	lincRNA	RP11-130L8.2	level 2; tag overlapping_locus;havana_gene OTTHUMG00000183968.1;	0.346634	0.312468	0.241909	0.700601	2.13296	0.141287	6.35981	0.21641	0.561427	0.206924	0.599199	0.720116	0.162912	0.595971	0.34127	0.236545	1.3202	0.24309	1.13742	2.13887	1.21543	0.182621	0.103403	0.465937	0.575792	8.746	0.355877	0.654877	0.0835745	0.468364	0.815692	0.352869	0.0737767	0.230983
ENSG00000261012	3.26e-07	1.47e-06	0.596623	0.0169492	35.2008	up	chr2	HAVANA	gene	20999313	21000917	-	lincRNA	RP11-116D2.1	level 2; havana_gene OTTHUMG00000175749.2;	0	0	0	0	0	0.00966121	0.0187047	0	0	0	0	0	0	0	0	0	0	0	0	0	0	0	0	0	0	0.00833522	0	0	0.502905	0	0	0	0	0
ENSG00000233005	0.00989943	0.0217821	6.09006	3.88136	1.56905	up	chr2	HAVANA	gene	21221175	21970959	+	lincRNA	AC067959.1	level 2; tag ncRNA_host;tag overlapping_locus;havana_gene OTTHUMG00000151796.2;	0.0345062	0.172806	0.0860041	0	0	0.0175808	0	0	0	0	0	0.167265	0.0115838	0	0.0424653	0.0235473	0	0	0	0	0	0.636273	0.0900671	0	0	0.0151678	0	0.0232824	0.0831955	0.0333029	0.0289997	0.0702537	3.19473	0.191613
ENSG00000231204	4.63e-07	2.04e-06	0.636023	0.0847458	7.50507	up	chr2	HAVANA	gene	21317660	21561313	+	lincRNA	AC011752.1	level 1; tag overlapping_locus;havana_gene OTTHUMG00000151793.2;	0	0	0	0.0204171	0	0	0	0	0	0	0.0271632	0	0	0	0	0	0	0	0	0	0	0	0	0	0	0	0	0.00954232	0	0	0	0	0.0301003	0
ENSG00000235537	0.0043752	0.0103677	0.148218	0.0169492	8.74484	up	chr2	HAVANA	gene	21630548	21636309	-	lincRNA	AC009411.2	level 2; havana_gene OTTHUMG00000151806.1;	0	0	0	0.0203793	0	0	0	0	0	0.0187259	0	0	0	0	0	0	0	0	0	0	0	0	0	0	0	0	0	0	0	0	0	0	0	0
ENSG00000229621	2e-06	8.13e-06	0.65666	0.101695	6.45716	up	chr2	HAVANA	gene	21687434	21710623	-	lincRNA	AC018742.1	level 2; havana_gene OTTHUMG00000151807.1;	0	0	0	0	0	0	0	0	0	0.0865963	0	0	0	0	0	0	0	0.00635822	0.00540914	0	0	0	0	0	0	0.00637656	0	0	0.0174877	0	0.0121915	0	0	0
ENSG00000233714	8.22e-12	5.96e-11	1.21764	0.0677966	17.9601	up	chr2	HAVANA	gene	23347654	23351864	+	lincRNA	AC012506.2	level 2; havana_gene OTTHUMG00000151900.1;	0	0	0.017008	0	0	0	0.0336559	0	0	0.0226307	0	0.0118136	0	0	0	0	0	0	0.0127224	0.336848	0	0.0898771	0	0	0	0.449933	0	0	0.0822628	0	0	0	0	0
ENSG00000205334	3.34e-41	1.65e-39	69.636	3.22034	21.6238	up	chr2	HAVANA	gene	27705786	27715732	-	lincRNA	AC074091.13	level 1; havana_gene OTTHUMG00000151945.1;	4.18208	0.0373043	1.09805	0.372549	1.45284	0.287353	0	0.0332182	0.0492441	0.0811698	3.08627	0.298445	0.00357234	0.148654	0.825044	0.12345	0.0202645	0.00466417	0.17459	0.358951	0.016223	0.158846	1.26579	1.29629	0.166944	0.0233881	0	0.499017	0	0.030811	0.0268298	0.834127	0	0.0118184
ENSG00000227938	0.00103195	0.0027696	0.450281	0.101695	4.42777	up	chr2	HAVANA	gene	28448167	28450184	-	lincRNA	AC104695.4	level 2; havana_gene OTTHUMG00000151942.1;	0	0	0.0714777	0.0129381	0	0	0.0353605	0.0124335	0	0.0118884	0.0344259	0	0	0	0	0	0	0.0157121	0	0	0	0	0.0133668	0	0.0165406	0.0157574	0	0.0241874	0	0	0.0301269	0	0	0
ENSG00000273233	0.00646093	0.0147758	1.06754	0.423729	2.5194	up	chr2	HAVANA	gene	28810281	28810706	-	lincRNA	RP11-713D19.1	level 2; havana_gene OTTHUMG00000185837.1;	0.107164	0	0	0	0	0	0	0.0247794	0.247954	0	0.0228698	0	0	0	0	0	0	0.0313135	0.319672	0.146943	0	0.0627311	0.0266396	0.180058	0.0659293	0.0314038	0	0.0241022	0	0	0	0	0	0.079344
ENSG00000223647	0.000264	0.000786	0.318949	0.0677966	4.7045	up	chr2	HAVANA	gene	31793823	31803980	-	lincRNA	AL133249.1	level 1; havana_gene OTTHUMG00000152056.1;	0	0.0364629	0	0	0	0	0	0	0	0	0	0.0252098	0	0	0	0	0	0	0.0271492	0	0	0	0	0	0	0	0	0	0	0	0	0.0741193	0	0
ENSG00000273165	1.55e-17	1.79e-16	4.12946	0.762712	5.41418	up	chr2	HAVANA	gene	31852976	31853423	-	lincRNA	RP11-1057B6.1	level 2; havana_gene OTTHUMG00000185839.1;	0.135868	0.0340212	0.0677283	0.0490376	0.0653159	0.0346121	0.134022	0	0.157185	0.0450593	0	0.0470433	0	0	0	0.0927174	0	0.0297758	0.101325	0.083836	0	0.0596506	0.0506627	0	0	0.0597233	0	0.0916744	0	0	0.0570932	0.069156	0	0
ENSG00000272716	2.01e-07	9.32e-07	9.78424	3.25424	3.00662	up	chr2	HAVANA	gene	32165046	32165757	-	lincRNA	RP11-563N4.1	level 2; havana_gene OTTHUMG00000185842.1;	0.17098	0.0642197	0.213078	0.200558	0.205488	0.980029	0	0.607861	0	0.567038	0.232617	0.103601	0.129146	0.0918649	0.105209	0.320865	0.0406998	0.149882	0.430345	0.369255	0.293245	0.300264	0.27096	0.107732	0.216955	0.0939468	0.307194	0.21631	0.772947	0.206272	0.179619	1.00082	0.136466	0.0949454
ENSG00000203386	1.78e-09	1.03e-08	3.50657	0.694915	5.04603	up	chr2	HAVANA	gene	33706886	34297753	+	lincRNA	AC009499.1	level 1; tag overlapping_locus;havana_gene OTTHUMG00000152138.1;	0.0279471	0	0	0.0706069	0	0.014239	1.13027	0	0.032332	0.0556104	0.0536779	0.00967648	0.00938189	0	0	0	0	0.036748	2.42807	0	0	0	0.010421	0	0.0257905	0.0122847	0	0.00942841	0	0	0.0234874	0.0284498	0	0
ENSG00000237790	0.0203918	0.0416758	0.118199	0.0169492	6.97373	up	chr2	HAVANA	gene	34067226	34069550	+	lincRNA	AC009499.2	level 2; tag overlapping_locus;havana_gene OTTHUMG00000152139.1;	0	0	0	0.0183994	0	0	0	0	0	0.0169067	0	0	0	0	0	0	0	0	0.114054	0	0	0	0	0	0	0	0	0	0	0	0	0	0	0
ENSG00000226785	0.0197991	0.0405826	0.20075	0.0508475	3.94809	up	chr2	HAVANA	gene	34383788	34635340	+	lincRNA	AC073218.1	level 2; havana_gene OTTHUMG00000152141.1;	0	0	0	0	0	0	0.0529471	0	0	0.0178012	0	0	0	0	0	0	0	0	0.120089	0	0	0	0	0	0	0	0	0	0	0	0	0	0	0
ENSG00000228262	1.27e-09	7.5e-09	5.02627	1.27119	3.954	up	chr2	HAVANA	gene	34677555	34738231	+	lincRNA	AC073218.2	level 1; havana_gene OTTHUMG00000152144.6;	0.0037835	0.00378953	0	0.0628149	0	0.00385536	0.0223926	0	0	0.00752856	0.00242231	0.00524002	0	0	0.00931238	0	0	1.02484	0.0846472	0.280148	0	0	0.00282159	0	0.00349153	0.0133048	0	0.00255284	0	0	0.00635946	0	0	0.0168078
ENSG00000232153	0.00111875	0.00298112	0.198874	0.0169492	11.7336	up	chr2	HAVANA	gene	34734975	34737118	-	lincRNA	AC073218.3	level 2; havana_gene OTTHUMG00000152140.2;	0	0	0	0.0642364	0	0	0	0	0	0	0	0	0	0	0	0	0	0.078009	0	0.292854	0	0	0	0	0	0	0	0	0	0	0	0	0	0
ENSG00000232028	0.00209611	0.00529459	1.39212	0.576271	2.41574	up	chr2	HAVANA	gene	37325340	37326797	+	lincRNA	AC007391.2	level 1; havana_gene OTTHUMG00000152509.1;	0.0603858	0	0	0.043589	0.116117	0.0615327	0.0595655	0.146611	0	0.22029	0.251296	0.0836325	0	0	0	0.0412077	0	0.0264673	0.0675498	0.0993612	0	0.159068	0.225168	0.0507307	0.0557259	0.0530874	0	0.0611163	0.072796	0.11656	0	0.184416	0.0642618	0
ENSG00000229160	9.78e-06	3.62e-05	2.73171	1.0339	2.64214	up	chr2	HAVANA	gene	38132637	38138946	-	lincRNA	AC009229.6	level 2; havana_gene OTTHUMG00000152559.1;	0.21677	0	0.17289	0	0.250098	0.0441773	0.08553	0.0300741	0.200624	0.201291	0.138783	0.120088	0	0	0	0	0.165118	0	0.0323315	0.285345	0.396562	0	0.193991	0	0.0800167	0	0	0	0.104528	0	0.0728711	0	0.0922734	0
ENSG00000233128	0.0216984	0.0440501	0.12758	0.0169492	7.5272	up	chr2	HAVANA	gene	40746487	40767452	+	lincRNA	AC007317.1	level 2; havana_gene OTTHUMG00000152401.1;	0	0	0	0	0	0	0	0	0	0	0	0	0	0	0	0	0	0	0	0	0	0	0	0	0	0	0	0	0	0	0	0.0564333	0	0
ENSG00000214691	2.08e-25	4.18e-24	17.9925	1.98305	9.07314	up	chr2	HAVANA	gene	41877074	41894046	+	lincRNA	AC104654.1	level 1; havana_gene OTTHUMG00000152301.4;	0.0480905	0.00688103	0.0136985	0.0694275	0.118896	0.00700056	0.515033	0.13344	0.0317919	0.00455679	0.189133	0.0856336	0.00922517	0.059059	0	0.00937638	0.0915792	0.0481789	0.0358639	0	0.0104735	0	0.138333	0.150062	0.0316996	0.138914	0.0564262	0.111251	0	0.13261	0.0115475	0	0.0146221	0.137339
ENSG00000224739	6.48e-10	3.92e-09	3.87992	0.966102	4.01606	up	chr2	HAVANA	gene	43001355	43006060	-	lincRNA	AC016735.1	level 2; havana_gene OTTHUMG00000152375.3;	0.0642077	0.12862	0	0.0926955	0	0	0	0	0.148563	0	0.123323	0.0889257	4.35403	0	0	0	0	0	0.0478834	0.0528249	0	0.902058	0	0	0.0592529	0.0564474	6.59198	0.129969	0.309614	0	0.539615	0	12.0259	0
ENSG00000231826	1.61e-20	2.29e-19	41.3471	5	8.26942	up	chr2	HAVANA	gene	43027853	43039547	-	lincRNA	AC016735.2	level 2; havana_gene OTTHUMG00000152373.2;	0.00551548	0.0165728	0.0109976	0.00398131	0.0106058	0.0337214	0	0	0	0.00731662	0.0317806	0.068749	32.0356	0.0237071	0.0271507	0	0	0.00483492	0.00822644	0.0771409	0.0168169	0.0193719	0.0082265	0.00926723	0.0101797	0	4.65462	0.0521006	0	0.0106463	0	0.0112294	1.49086	0
ENSG00000279873	8.44e-08	4.1e-07	19.3152	6.76271	2.85613	up	chr2	HAVANA	gene	43227210	43228855	+	lincRNA	LINC01126	level 2; havana_gene OTTHUMG00000152397.3;	0.332819	0.129636	0.00921697	0.0934276	0.177773	0.0659439	0.0364775	0.22446	0.256692	0.343392	0.396567	0.025608	0.0124142	0.0993436	0.204793	0.0883237	0.0704211	0.0729379	0.392987	0.448755	0.0563764	0.292237	0.117208	0.139802	0.0426578	0.081276	0.246779	0.193374	0.11145	0.0356903	0.108775	0.037645	0	0.020535
ENSG00000259439	2.58e-73	5.59e-71	84.9587	0.559322	151.896	up	chr2	HAVANA	gene	44921077	44939199	-	lincRNA	RP11-89K21.1	level 2; tag overlapping_locus;havana_gene OTTHUMG00000172199.2;	0.239734	0.0275543	0.070527	0.00283689	0.00755721	0.00400471	0	0.0354412	0	0.492673	0.186195	0.332024	0.934085	0.489883	1.18012	0.214553	0	3.89299	2.34177	0.0194001	0.0778889	0	0.0029309	2.29137	0.00362679	0.535535	1.04907	0.100766	0.0379021	0.0151721	0.039635	1.18422	3.73064	2.27839
ENSG00000236502	1.34e-05	4.87e-05	2.96623	1.0678	2.7779	up	chr2	HAVANA	gene	44940154	44941873	-	lincRNA	SIX3-AS1	level 2; havana_gene OTTHUMG00000152423.1;	0	0.0132419	0.0263617	0	0	0	0	0	0	0.0350766	0.00846441	0.0274657	0.0798887	0	0	0.018044	0	0.0463581	0.591574	0	0	0	0.00985964	0.044428	0	0.0697377	0	0.00892054	0	0	0	0	0.478363	0.440494
ENSG00000225156	0.00681687	0.015513	1.75235	0.79661	2.19975	up	chr2	HAVANA	gene	44954664	44968762	+	lincRNA	AC012354.6	level 2; havana_gene OTTHUMG00000152422.2;	0	0.00567653	0	0	0	0	0	0.00393148	0	0.00375914	0	0.0196233	0.00380517	0	0	0	0	0.0149045	0.32122	0	0.103682	0	0	0.0380906	0	0.01993	0	0.00382404	0	0	0	0	0	0.0251773
ENSG00000231156	2.42e-12	1.84e-11	3.8424	0.576271	6.6677	up	chr2	HAVANA	gene	45013214	45013668	-	lincRNA	AC093702.1	level 2; havana_gene OTTHUMG00000152444.1;	0	0.0830598	0	0.0598606	0	0	0.73621	0	0	0.137511	0	0.0287131	0.111356	0.267334	0	0	0.0789599	0	16.1104	0.0682262	0.126425	0.218448	0	0	0.344377	0.0364524	0.085139	0.503585	0.0999706	0	0	0.928612	0.0882506	0
ENSG00000187600	0.000131	0.000409	0.863039	0.322034	2.67996	up	chr2	HAVANA	gene	46429190	46441833	+	lincRNA	AC018682.7	level 2; tag overlapping_locus;havana_gene OTTHUMG00000153137.5;	0	0	0	0.0130611	0.0695874	0	0	0.00627587	0	0	0	0	0.00607424	0	0	0	0	0	0	0	0.0275849	0	0	0	0.00834895	0	0	0	0	0	0	0	0	0
ENSG00000222005	0.0186943	0.0385532	6.75422	4.30508	1.56889	up	chr2	HAVANA	gene	46816668	46822657	+	lincRNA	AC016722.1	level 1; tag overlapping_locus;havana_gene OTTHUMG00000153080.2;	0.0469875	0.0806783	0.0133843	0.0581443	0.0516304	0.01368	0	0.0139691	0.0310627	0.0222613	0.0687607	0.0371864	0.0135204	0.0288521	0.0165216	0.0183226	0.0639133	0.0235369	0.0650767	0	0.0204666	0	0.0300356	0	0.024778	0.0236048	0	0.0317039	0	0	0.0225653	0.0409994	0.0142867	0
ENSG00000234690	0.0130233	0.0278877	37.5666	20.5424	1.82874	up	chr2	HAVANA	gene	47192405	47345074	-	lincRNA	AC073283.4	level 1; havana_gene OTTHUMG00000151698.6;	0.149944	0.214548	0.935382	0.20101	0.131809	0.344874	0.185941	0.190199	0.257727	0.19891	0.150856	0.186902	0.12656	0.285423	0.0316338	0.0701645	0.179483	0.052577	0.632595	0.475826	0.0849059	0.188087	0.30352	0.352716	0.154188	0.244812	0.0967641	0.257267	0.0929625	0.545785	0.144019	0.322728	0.136773	0.25693
ENSG00000226087	1.1e-08	5.88e-08	5.50657	1.40678	3.91431	up	chr2	HAVANA	gene	47225794	47239225	+	lincRNA	AC106869.2	level 1; havana_gene OTTHUMG00000151712.2;	0.179819	0.0225133	0	0.129801	0.0432223	0.068713	0.177377	0.0779617	0.156024	0.298177	0.0863445	0.435828	0.0150914	0.33815	0.165972	0	0.128412	0	0.268204	0	0.0342672	0	0.167629	0.453205	0.228172	0	0.0461536	0.0454987	0	0.260323	0	0	0.0478404	0.249635
ENSG00000231918	2.09e-06	8.46e-06	0.521576	0.0677966	7.69325	up	chr2	HAVANA	gene	51032601	52407917	+	lincRNA	AC007682.1	level 2; tag ncRNA_host;tag overlapping_locus;havana_gene OTTHUMG00000144189.3;	0	0	0	0	0	0	0	0.00267987	0	0	0	0.00267522	0	0	0	0	0	0.00338653	0	0.00317835	0	0	0	0	0	0.0067926	0	0	0	0	0	0	0	0
ENSG00000228033	5.59e-10	3.4e-09	1.25891	0.135593	9.28447	up	chr2	HAVANA	gene	52722677	52910020	-	lincRNA	AC010967.2	level 2; havana_gene OTTHUMG00000152413.1;	0	0	0.496397	0	0	0	0	0.021587	0	0	0	0	0.167147	0	0	0	0	0	0	0	0	0	0	0	0.0574353	0.0273579	0.255591	0.104985	0.225087	0	0	0	1.52336	0
ENSG00000226702	1.72e-11	1.21e-10	0.984991	0.118644	8.30206	up	chr2	HAVANA	gene	55963191	56047326	-	lincRNA	AC011306.2	level 2; tag ncRNA_host;havana_gene OTTHUMG00000152029.1;	0	0	0	0.0366147	0	0	0	0	0	0	0.010825	0.0234171	0	0	0	0	0.0321981	0	0	0.0139106	0	0	0	0.0284092	0	0.0148645	0	0	0	0.130547	0	0	0	0
ENSG00000225226	1.29e-11	9.21e-11	0.866792	0.0169492	51.1407	up	chr2	HAVANA	gene	58275877	58296548	+	lincRNA	AC007250.4	level 1; havana_gene OTTHUMG00000152120.1;	0	0	0	0.013511	0	0.0190729	0	0	0	0.0372446	0.119834	0.0648074	0	0	0	0	0	0	0.0837518	0	0	0	0	0.0943479	0	0	0	0	0	0	0	0	0	0
ENSG00000222030	7.53e-17	8.25e-16	3.06754	0.322034	9.52553	up	chr2	HAVANA	gene	59217708	59279400	+	lincRNA	AC007131.1	level 2; havana_gene OTTHUMG00000152615.2;	0	0	0	0	0	0	0	0	0	0	0	0	0	0	0	0	0	0.14414	0	0	0.0797605	0	0	0	0	0.00657074	0	0.00504299	0	0	0	0.015217	0	0
ENSG00000233891	0.000285	0.000843	0.247655	0.0169492	14.6116	up	chr2	HAVANA	gene	59238714	59733396	-	lincRNA	AC007131.2	level 1; tag overlapping_locus;havana_gene OTTHUMG00000152614.6;	0	0	0	0	0	0	0.0123188	0	0	0	0.00399776	0	0	0	0	0	0	0	0.00931339	0	0	0	0	0	0	0	0	0	0	0	0	0	0	0
ENSG00000228414	3.39e-09	1.91e-08	5.37523	1.42373	3.77546	up	chr2	HAVANA	gene	60825132	60881314	-	lincRNA	AC010733.4	level 2; tag ncRNA_host;havana_gene OTTHUMG00000152126.3;	0.0374993	0.0300473	0.05234	0.119102	0.25959	0.0305692	0	0.286141	0.0347063	0.019898	0.388933	0.0415483	0.0151063	0.177301	0.239974	0.0204718	0.0428462	0.00657444	0.0335585	0.0740434	0.034301	0.0263415	0.0391519	0.0378043	0.0207633	0.00659341	0.0153997	0.0354228	0.0180824	0.202673	0.0126061	0.0152695	0	0.0832936
ENSG00000271889	7.8e-07	3.35e-06	12.3902	4.55932	2.71756	up	chr2	HAVANA	gene	61151433	61162105	-	lincRNA	RP11-493E12.1	level 2; havana_gene OTTHUMG00000185543.1;	0.223783	0.189656	0.0171619	1.1556	0.331013	0.263115	0	0.0835884	0.358468	0.0799242	0.11021	0.0834432	0.0115576	0.221972	0.211846	0.164458	0.0655617	0.01509	0.166888	0.311571	0.183702	0	0.205402	0.0289234	0.0317713	1.58902	0.141385	0.197453	0.166015	0	0.347209	0	0	0.0764718
ENSG00000230923	0.00601594	0.0138572	0.594747	0.220339	2.69924	up	chr2	HAVANA	gene	64185078	64205485	-	lincRNA	AC012368.2	level 2; havana_gene OTTHUMG00000152633.1;	0.00460152	0	0	0.00332157	0	0	0	0	0	0	0.00294603	0	0	0	0	0	0	0	0	0	0	0	0.00343165	0	0	0.00404537	0	0.00310479	0	0.00888211	0.00773443	0	0	0
ENSG00000233694	0.000883	0.00240243	2.52908	1.20339	2.10163	up	chr2	HAVANA	gene	64606975	64616482	+	lincRNA	AC007365.1	level 2; havana_gene OTTHUMG00000152679.1;	0.0394433	0.0158025	0	0.0569436	0.0455078	0.0562694	0.031126	0.142279	0	0.0156972	0.0757584	0.0710161	0	0	0.038833	0	0	0.0553221	0.182374	0.0584114	0.0120264	0.0138535	0	0.0132547	0.0291196	0.0346761	0	0.0425818	0	0.0304543	0	0.0160611	0	0.0175223
ENSG00000226756	2.71e-05	9.43e-05	8.606	4	2.1515	up	chr2	HAVANA	gene	64644612	64646698	+	lincRNA	AC007365.3	level 1; havana_gene OTTHUMG00000152702.1;	0.0728097	0.0243086	0.0725891	0.262785	0.373353	0.148385	0.239402	0.420894	0.0561555	1.54538	0.419535	0.33613	0.0814743	0.0521593	0.0597359	0.828098	0.184869	0.297852	0.180995	0.0798693	0.332999	0.0852423	0.126697	0.203894	0.156779	0.234702	0.0498341	0.147381	0.175546	0.140541	0.163175	0.0494129	0.0516554	0.377359
ENSG00000234572	0.000242	0.000725	4.38837	1.86441	2.35376	up	chr2	HAVANA	gene	64846130	64863626	-	lincRNA	AC007880.1	level 2; havana_gene OTTHUMG00000152703.1;	0.0307885	0.100222	0	0.0333366	0.0296019	0	0.0151851	0.0160182	0.0712383	0.168477	0.123198	0.0266507	0.00516787	0.0330844	0.0378901	0.0105052	0.0293154	0.0337368	0.120544	0.0823235	0.0117344	0	0.0114805	0.0258657	0.00710315	0.0203005	0	0.10387	0.0556741	0.148574	0	0	0	0.0512907
ENSG00000237638	7.72e-10	4.64e-09	3.57786	0.779661	4.589	up	chr2	HAVANA	gene	64901840	64905137	-	lincRNA	AC007386.2	level 2; havana_gene OTTHUMG00000152704.1;	0.00519714	0.0156163	0.0051814	0.0412666	0	0.00529585	0	0	0	0.0103415	0.0332737	0.0179947	0.0104681	0.0446775	0.0255836	0	0.0197939	0.0182234	0.0116274	0.0470337	0	0	0	0	0.00479608	0.050259	0.0106715	0.02104	0.0751828	0.0100318	0	0.0105812	0.0221229	0.0115439
ENSG00000234255	0.0104338	0.02284	1.98499	1.13559	1.74798	up	chr2	HAVANA	gene	65439888	65456571	-	lincRNA	AC012370.3	level 2; havana_gene OTTHUMG00000152758.6;	0.0603379	0.00604341	0	0.00435544	0.0116025	0.0184452	0.0119037	0	0	0.00800419	0.0154521	0.00417831	0	0	0.0148511	0	0	0	0.0089995	0.00496412	0.00919861	0	0.00899956	0	0.00556817	0.0106091	0.0123894	0.00407119	0	0	0	0	0	0.0134023
ENSG00000235725	1.29e-12	1e-11	1.40525	0.169492	8.29099	up	chr2	HAVANA	gene	65589566	65640177	-	lincRNA	AC007389.3	level 2; havana_gene OTTHUMG00000152797.1;	0.00918914	0.0184076	0	0.0132662	0	0.028091	0	0	0	0.00609498	0	0.0127267	0	0	0	0.275913	0	0.00805528	0	0	0	0	0.0205588	0	0	0	0.0188684	0	0.0443106	0	0.0154455	0	0.0195579	0
ENSG00000225815	4.52e-08	2.27e-07	0.617261	0.0677966	9.1046	up	chr2	HAVANA	gene	66327349	66328984	+	lincRNA	AC092669.6	level 2; tag overlapping_locus;havana_gene OTTHUMG00000152908.1;	0	0	0	0.0805047	0.0714858	0	0	0	0.200706	0	0	0	0	0	0.0305003	0.0169126	0	0	0	0	0	0	0	0	0	0.0217883	0	0.0167224	0	0	0	0	0	0
ENSG00000232164	1.15e-13	9.78e-13	1.86492	0.169492	11.003	up	chr2	HAVANA	gene	66383306	66392450	+	lincRNA	AC092669.3	level 2; havana_gene OTTHUMG00000152809.2;	0.00906326	0.0181554	0	0.104676	0.0522838	0.0738832	0.0178803	0.0817321	0.167764	0	0	0.0125523	0	0.0194782	0.0892302	0.037109	0	0.0317797	0.020277	0	0.0414513	0	0	0	0	0.0637428	0.0558297	0.00611527	0.0437036	0	0	0	0	0
ENSG00000236780	0.0148505	0.0313334	7.30206	3.84746	1.89789	up	chr2	HAVANA	gene	67123357	67215319	-	lincRNA	AC078941.1	level 2; havana_gene OTTHUMG00000152856.1;	0.0109162	0.060135	0.0217663	0.0157596	0.0839642	0.0111236	0.0107679	0.0151449	0.0505158	0	0.0104834	0.306152	0.0219875	0.0351907	0.0806048	0	0.0519697	0	0.0203522	0.0044905	0	0	0.0366342	0.0183417	0.0100738	0.0191937	0.0112073	0.0847035	0	0	0.0183485	0	0.0116169	0.0363708
ENSG00000224173	0.000355	0.00103307	0.461538	0.118644	3.89011	up	chr2	HAVANA	gene	67562067	67574044	+	lincRNA	AC007422.1	level 2; havana_gene OTTHUMG00000152486.3;	0	0	0	0	0	0	0	0.0104722	0	0.0100132	0	0	0	0	0	0	0	0	0	0.0621007	0	0	0	0	0	0	0	0.010186	0	0	0	0	0	0
ENSG00000235495	6.46e-06	2.46e-05	0.619137	0.0677966	9.13227	up	chr2	HAVANA	gene	67565604	67684077	-	lincRNA	AC010987.5	level 2; havana_gene OTTHUMG00000152562.1;	0	0	0	0.065775	0	0	0	0	0	0	0	0.0630999	0.122358	0	0	0	0.347045	0	0	0.149934	0.138916	0	0	0	0	0.0801079	0	0	0	0.175887	0	0	0	0
ENSG00000237013	5.89e-15	5.56e-14	1.70356	0.101695	16.7517	up	chr2	HAVANA	gene	67796054	67825562	-	lincRNA	AC010987.6	level 2; havana_gene OTTHUMG00000152485.1;	0	0	0	0.0454528	0	0	0	0.0728001	0	0.0696088	0	0.058139	0.056369	0	0	0	0.0399701	0	0	0.0863414	0	0	0	0	0	0.0369049	0	0.0283242	0	0.243088	0	0	0.044673	0
ENSG00000231327	7.24e-10	4.37e-09	41.8011	11.8644	3.52324	up	chr2	HAVANA	gene	70124036	70125317	-	lincRNA	AC016700.5	level 1; havana_gene OTTHUMG00000153133.1;	1.44816	0.322327	0.802099	0.514376	1.23765	2.24864	3.53722	1.24376	1.86153	1.84484	1.663	1.35303	0.3241	0.642222	1.07497	2.76079	1.26944	1.77323	1.6114	2.45851	1.50688	0.847723	0.737135	0.115868	0.487897	1.87939	0.141598	1.36487	1.60723	0.976147	1.00456	0.608405	0.244622	0.561641
ENSG00000237751	4.06e-17	4.54e-16	4.46341	0.525424	8.49489	up	chr2	HAVANA	gene	70887871	70889959	+	lincRNA	AC007040.5	level 2; havana_gene OTTHUMG00000153230.2;	0.0243476	0.0243864	0	0.0175751	0	0.02481	0.192135	0	0	0	0	0.0168603	0	0.156979	0.059927	0	0.0463653	0.085373	0.671823	0.0400624	0	0	0	0	0.17975	0.599335	0	0.0328561	0.528325	0	0	0	0.103641	0.216324
ENSG00000272735	1.39e-07	6.56e-07	6.1257	1.81356	3.37772	up	chr2	HAVANA	gene	71067519	71068125	-	lincRNA	RP11-467P9.1	level 2; havana_gene OTTHUMG00000185975.1;	0.100278	0.100438	0.0999745	0.0542887	0.0482068	0.740825	0.049458	0.626057	0.232023	1.08083	0.304956	0.0520808	0.100991	0.161634	0.246816	0.0684306	0	0.0659285	1.00957	0.247503	0.191095	0.264153	0.430007	0	0.023135	0.0661187	0.0514761	0.152237	0.0604435	0.0483907	0.168552	0.153123	0	0
ENSG00000281195	3.97e-12	2.96e-11	51.5422	19.7458	2.61029	up	chr2	HAVANA	gene	71373938	71376320	+	lincRNA	RP11-236P2.2	level 2; tag overlapping_locus;havana_gene OTTHUMG00000189547.1;	0.320363	0.188749	0.084545	0.102022	0.271779	0.0480069	0.0557666	0.0784348	0.479634	0.0562474	0.0904879	0.058724	0.0126525	0.243001	0.185533	0.270057	0.215319	0.0825977	0.0983759	0.263569	0.143646	0.0496411	0.070269	0.142486	0.0260859	0.0745524	0.154779	0.0381457	0.113589	0.0181877	0.0633505	0.0383676	0.0401089	0.0418583
ENSG00000235499	0.0198641	0.0407006	23.2927	13.1186	1.77554	up	chr2	HAVANA	gene	73985132	73986343	+	lincRNA	AC073046.25	level 2; havana_gene OTTHUMG00000152824.2;	0.975463	1.99312	0.816907	1.35193	0.750295	0.675913	1.69349	0.2436	0.812527	0.388203	0.524598	0.459335	0.209577	0.754705	1.44055	2.07687	1.18885	0.342039	1.04754	1.09144	1.60608	1.64452	1.13484	1.90123	0.756158	1.3378	1.28189	0.52654	0.470374	0.451894	1.50843	0.317763	0.747414	0.866681
ENSG00000217702	0.00143822	0.00374917	8.69981	4.23729	2.05316	up	chr2	HAVANA	gene	74130583	74135395	+	lincRNA	RP11-287D1.4	level 2; havana_gene OTTHUMG00000187098.1;	0.0361168	0.0844069	0.0600124	0.269396	0.324099	0.061338	0.0712524	0.0167026	0.278556	0.151719	0.0924924	0.0833678	0.0323319	0.07762	0.148158	0.0328618	0.137555	0.0633206	0.0987595	1.39656	0	0.021142	0.143651	0	0.322188	0.0635033	0.0494399	0.0243692	0.0290263	0.092953	0.18212	0	0.0256234	0.0802228
ENSG00000279070	0.00112552	0.00299744	1.02814	0.457627	2.24668	up	chr2	HAVANA	gene	74196698	74198560	-	lincRNA	RP11-287D1.2	level 2; havana_gene OTTHUMG00000175955.2;	0	0.00818115	0	0.00589609	0	0	0	0	0	0.0325065	0.0156885	0	0	0	0	0.022296	0.0155546	0	0.0121829	0.0134402	0	0.0143443	0	0	0	0	0	0.00551129	0	0	0.0137293	0	0	0
ENSG00000236209	0.00017	0.000522	9.10131	3.61017	2.52102	up	chr2	HAVANA	gene	74919555	74924846	-	lincRNA	AC104135.2	level 2; havana_gene OTTHUMG00000152930.1;	0.0199439	0	0.198835	0	0.191753	0.325164	0.118038	0.0830093	0.276877	0.661421	0	0.262406	0.0133904	0.514347	0.29453	0.217758	0.341815	0.017483	0.401581	0.771189	0.0912146	0.280194	0.43133	0	0.0368098	1.06954	0.081903	0.215309	0	0.153988	0	0.0812107	0.0424482	0
ENSG00000229494	1.9e-11	1.33e-10	0.756098	0.0169492	44.6098	up	chr2	HAVANA	gene	78088730	78127806	+	lincRNA	AC012494.1	level 2; havana_gene OTTHUMG00000152846.1;	0	0	0.0137544	0.0199174	0	0	0	0	0.0957648	0	0.0264983	0.00955366	0	0	0	0	0	0.0120939	0	0.0227008	0	0	0	0.0231807	0	0.0121288	0	0	0	0	0	0	0	0
ENSG00000235519	4.22e-05	0.000142	0.292683	0.0169492	17.2683	up	chr2	HAVANA	gene	81461358	81467468	-	lincRNA	AC012075.2	level 1; havana_gene OTTHUMG00000152947.2;	0	0	0	0.190115	0	0	0	0	0.0677106	0	0	0.0202648	0	0	0	0	0	0	0	0	0	0	0	0	0	0	0	0	0	0	0	0	0	0
ENSG00000280721	4.39e-06	1.71e-05	50.5047	20.2373	2.49563	up	chr2	HAVANA	gene	87439523	87459044	-	lincRNA	AC133644.2	level 2; havana_gene OTTHUMG00000153255.4;	0.35077	0.433995	0.627416	1.3926	0.158706	1.36665	0.529184	0.422241	0.190967	0.266873	0.885084	0.478661	0.290921	0.221721	0.304714	0.394253	1.43418	1.13047	0.630892	0.611122	0.346018	0.45294	0.284673	0.398692	0.675965	0.58047	0.233021	0.995429	7.11398	1.43381	1.85547	1.13425	1.01007	0.36665
ENSG00000222041	1.14e-08	6.09e-08	744.03	246.271	3.02118	up	chr2	HAVANA	gene	87454781	87636740	+	lincRNA	CYTOR	level 1; tag ncRNA_host;tag overlapping_locus;havana_gene OTTHUMG00000130273.15;	3.50489	1.68027	7.11586	6.69999	1.32083	5.68472	4.01323	6.34705	0.998418	4.9415	4.78952	3.86016	3.32876	4.44758	2.18917	6.43012	4.15054	4.99075	3.46427	2.09745	2.38299	4.75548	4.85658	2.18988	4.40873	2.67483	1.92575	8.93656	19.162	5.60945	8.84416	22.2055	8.15322	4.32287
ENSG00000272913	1.8e-08	9.42e-08	350.283	111.831	3.13227	up	chr2	HAVANA	gene	95525109	95526702	-	lincRNA	RP11-440D17.3	level 2; havana_gene OTTHUMG00000186024.1;	5.16469	4.44623	6.65284	6.07106	3.54296	7.62666	3.29591	2.29133	7.84152	7.6871	5.15853	6.13487	3.76243	13.8489	8.24748	2.42345	2.78148	1.94151	7.70322	5.51361	4.26429	3.1183	4.84125	5.34143	3.35656	4.37262	3.07756	4.63134	4.28117	5.9336	4.10785	5.92815	6.35974	3.39278
ENSG00000273305	4.28e-05	0.000144	54.0901	23.4746	2.3042	up	chr2	HAVANA	gene	95537969	95538469	+	lincRNA	RP11-440D17.4	level 2; havana_gene OTTHUMG00000186025.1;	1.8528	1.24731	0.847888	2.87217	1.40175	0.55711	0.659144	0.316048	0.351392	1.0879	0.719508	2.16643	0.407859	18.9957	6.72833	0.497454	0.115682	0.239632	0.407726	1.89917	1.15763	0.480062	0.860761	3.1131	1.06513	0.881187	1.68392	1.33212	0.219696	1.58298	0.765801	2.28808	0.19394	1.14693
ENSG00000232931	5.54e-17	6.13e-16	1251.49	220.085	5.68642	up	chr2	HAVANA	gene	95807118	95816215	-	lincRNA	AC008268.3	level 2; havana_gene OTTHUMG00000155186.1;	11.6018	41.7656	0.817085	3.80133	3.6996	0.728521	0.263745	0.165316	0.847288	1.99707	2.25515	2.69681	3.41083	18.2008	2.51794	0.777438	1.12902	0.749011	0.294763	2.81187	1.30261	0.908475	9.86596	3.09593	1.20153	0.710292	39.2067	16.3426	0.350355	0.460007	0.527578	0.485201	0.680419	2.81456
ENSG00000277701	0.0150557	0.0317342	1.06567	0.491525	2.16808	up	chr2	HAVANA	gene	97281904	97291780	+	lincRNA	RP11-734K23.9	level 2; havana_gene OTTHUMG00000188202.3;	0.0049616	0.00496951	0	0	0	0	0	0	0	0.00329093	0.00317657	0.00343583	0	0.0106632	0	0	0	0	0	0.004082	0	0.00871323	0.0148007	0.00833658	0	0.00436192	0.0101878	0.0100432	0	0	0	0	0	0
ENSG00000230606	8.75e-07	3.74e-06	19.0807	6.61017	2.88656	up	chr2	HAVANA	gene	97416165	97433527	-	lincRNA	AC159540.1	level 1; havana_gene OTTHUMG00000152989.8;	0.216236	0.0693057	0.014372	0.0228929	0.0166322	0.029379	0	0.002	0.033355	0.00573699	0.0701433	0.00598959	0.0038715	0.111533	0.0780595	0.0236097	0.0164712	0.0202191	0.00645038	0.111485	0.0043954	0.0151895	0.120408	0.0823533	0.00798196	0.0405548	0.0473604	0.0311255	0.0139027	0.0222608	0	0.01174	0	0
ENSG00000234988	0.0124926	0.026853	0.212008	0.0508475	4.16948	up	chr2	HAVANA	gene	100607028	100609358	+	lincRNA	AC068538.4	level 2; havana_gene OTTHUMG00000153149.1;	0	0	0	0.0167958	0	0	0	0	0	0	0	0	0	0	0	0	0	0	0	0	0	0	0	0.0390952	0	0	0.0477768	0	0	0	0	0	0	0
ENSG00000277527	3.38e-07	1.52e-06	0.590994	0.0847458	6.97373	up	chr2	HAVANA	gene	102873339	102895722	-	lincRNA	AC007251.2	level 2; havana_gene OTTHUMG00000153096.2;	0.0643888	0	0	0.0154928	0	0	0	0.0297772	0	0	0	0.0297255	0	0	0	0	0	0	0	0.017658	0	0	0	0	0	0	0	0.0144817	0	0	0	0	0	0.0476736
ENSG00000224095	0.00138474	0.00362392	0.21576	0.0338983	6.36492	up	chr2	HAVANA	gene	102967408	102984429	-	lincRNA	AC108051.1	level 2; havana_gene OTTHUMG00000153097.1;	0	0	0	0	0	0	0	0.0241557	0	0	0.0222941	0	0	0	0	0	0	0	0	0	0	0	0	0	0	0	0	0	0.083957	0	0	0	0	0
ENSG00000235597	7.24e-05	0.000236	1.27392	0.423729	3.00645	up	chr2	HAVANA	gene	104433267	104520832	+	lincRNA	AC013402.2	level 2; havana_gene OTTHUMG00000153050.1;	0	0.0029897	0	0.00215465	0	0	0	0.00207062	0	0.0039597	0.00191105	0.00206702	0	0	0	0	0	0	0	0.00245577	0	0.00524195	0.00222606	0	0	0.00524834	0	0.0100702	0	0	0	0	0	0
ENSG00000226508	0.000305	0.000899	1.97749	0.728814	2.71329	up	chr2	HAVANA	gene	105144113	105145424	+	lincRNA	AC104655.3	level 1; havana_gene OTTHUMG00000153079.1;	0.0150815	0.0302111	0	0.0217729	0	0.0153679	0	0	0	0	0.0289669	0	0.0101257	0	0	0	0.0287198	0.0264411	0.0112471	0	0.0689759	0.0529702	0.0224944	0	0.0278354	0	0	0.0305279	0	0.116445	0.0760488	0	0.0320991	0.0334991
ENSG00000235319	5.15e-06	1.98e-05	3.42026	1.23729	2.76432	up	chr2	HAVANA	gene	105324210	105330529	+	lincRNA	AC012360.4	level 1; havana_gene OTTHUMG00000153107.1;	0.158042	0	0.0450182	0.0488921	0.0434147	0.0920252	0.0445416	0.109632	0	0.209653	0.101184	0.0625382	0.0151586	0.242611	0.0555703	0	0.0429945	0.0395832	0.168373	0.0557248	0.172099	0.237894	0.0505124	0.0758703	0.0208352	0.218336	0	0.106636	0	0.0435803	0	0.0459672	0.0480533	0
ENSG00000272994	0.000551	0.00155217	120.559	55.2542	2.1819	up	chr2	HAVANA	gene	105334027	105337475	-	lincRNA	RP11-332H14.2	level 2; havana_gene OTTHUMG00000186032.1;	0.516212	0.181183	0.233131	0.952259	0.500559	0.188826	0.269832	0.535606	0.326676	0.667228	0.793752	0.290252	0.0829436	0.587893	0.716726	0.427538	0.277264	0.321015	0.450776	0.885694	0.188336	0.317675	0.388262	0.652366	0.17915	0.539155	0.31708	0.485245	0.414868	0.289558	0.363384	0.547954	0.150249	0.147002
ENSG00000225588	4.14e-15	3.96e-14	1.16135	0.0169492	68.5197	up	chr2	HAVANA	gene	107362282	107407329	+	lincRNA	AC096669.1	level 2; havana_gene OTTHUMG00000153144.3;	0	0	0	0.0420859	0	0	0	0	0.0809414	0	0	0	0	0	0	0	0	0	0.408715	0.182276	0	0	0	0	0	0	0	0	0	0	0	0	0	0
ENSG00000224568	6.13e-33	1.94e-31	8.79362	0.355932	24.7059	up	chr2	HAVANA	gene	107529487	107556326	+	lincRNA	AC096669.3	level 1; havana_gene OTTHUMG00000153209.2;	0	0	0	0.0476991	0	0	0.0186235	0	0.0436843	0.00626134	0	0	0	0	0	0	0.125836	0.00827515	0.0140799	10.8886	0.0143914	0	0	0	0	0.116186	0.0193834	0	0	0	0	0	0	0
ENSG00000231221	4.97e-12	3.68e-11	1.45966	0.135593	10.765	up	chr2	HAVANA	gene	108049200	108052755	-	lincRNA	LINC01593	level 1; havana_gene OTTHUMG00000153366.1;	0	0.0392822	0	0	0	0	0	0	0	0.104054	0	0	0.0526643	0	0.193064	0	0	0	0	0	0	0.895374	0.0584972	0	0	0.103438	0	0	0.0945598	0	0.0659221	0	0.417371	0.0871148
ENSG00000204588	2.99e-07	1.35e-06	112.69	37.9661	2.96819	up	chr2	HAVANA	gene	109987063	109996140	+	lincRNA	AC013268.5	level 1; havana_gene OTTHUMG00000154954.2;	0.392554	0.319169	0.349926	0.606727	0.879177	0.263536	0.655998	0.368419	0.886917	0.131718	0.777629	0.53408	0.111626	0.595519	1.11397	0.0882433	0.835489	0.0850168	0.681935	2.31772	0.323869	0.721818	0.161875	0.799252	0.366523	1.03532	0.26552	0.598291	0.0222696	0.178289	0.217353	0.24447	0.186759	0.16413
ENSG00000175772	1.54e-08	8.1e-08	107.69	33.7458	3.19123	up	chr2	HAVANA	gene	110375138	110384442	-	lincRNA	AC112229.7	level 1; havana_gene OTTHUMG00000155034.3;	0.680222	0.620868	0.656285	1.21961	0.886073	0.335391	0.454536	0.506111	1.15503	0.254697	0.435499	0.763546	0.147323	0.730945	0.243035	0.344398	0.208928	0.125028	0.159548	1.58412	0.485053	1.05969	0.368191	1.68673	0.506234	1.15261	0.337916	0.414551	0.0925827	0.487082	0.193631	0.569602	0.31524	0.426467
ENSG00000172965	1.1e-06	4.63e-06	1115.17	421.864	2.64343	up	chr2	HAVANA	gene	111036776	111523376	-	lincRNA	AC068491.1	level 2; tag ncRNA_host;tag overlapping_locus;havana_gene OTTHUMG00000150313.11;	1.76878	1.03821	3.27875	4.32786	1.35636	2.6087	3.09746	3.7716	0.629629	3.91382	2.94339	1.74182	2.01813	2.5586	1.26904	3.69683	2.5535	4.35654	2.75298	1.36684	1.36464	2.49314	2.10547	1.61231	3.85272	1.42279	1.42261	4.22177	5.94365	2.31875	3.89384	8.20108	4.5305	2.85118
ENSG00000230499	0.00156475	0.00405298	7.45028	3.66102	2.03503	up	chr2	HAVANA	gene	111195963	111206494	+	lincRNA	AC108463.1	level 2; havana_gene OTTHUMG00000153644.1;	0.554025	0.147976	0.405054	0.87982	0.142046	0.225819	0.2186	0.102486	0.17092	0.832941	0.260116	0.179038	0.0743948	0.158757	0.0909087	0.403276	0.703357	0.226643	0.275446	0.42542	0.394156	0.583765	0.192813	0.372354	0.238594	0.162355	0.303359	0.473503	0.0890515	0.142588	0.186246	0.0751987	0.0786115	0.410201
ENSG00000271590	7.46e-10	4.49e-09	9.71857	3.23729	3.00207	up	chr2	HAVANA	gene	111210995	111212476	-	lincRNA	RP11-181E10.3	level 2; tag overlapping_locus;havana_gene OTTHUMG00000185273.1;	0.123216	0.102844	0.0204739	0.192709	0.0592338	0.0732414	0.0607713	0.0284913	0.0475162	0.129401	0.138052	0.0426627	0.013788	0.308944	0.126364	0.0560558	0.234642	0.00900104	0.0306299	0.101373	0.0626151	0.0540961	0.0536027	0.0690102	0.028427	0.036108	0.147586	0.180132	0	0.0198199	0	0.0209054	0	0
ENSG00000229118	0.000445	0.0012732	0.707317	0.20339	3.47764	up	chr2	HAVANA	gene	111265283	111279880	+	lincRNA	AC068491.2	level 2; havana_gene OTTHUMG00000153690.1;	0	0	0	0	0	0	0	0.0171086	0	0	0.0473705	0	0.016559	0.0530047	0.060704	0	0	0	0	0	0	0	0	0	0	0.0433647	0.0506418	0.0166411	0	0	0	0	0	0
ENSG00000270190	8.77e-05	0.000282	2.66417	1.16949	2.27805	up	chr2	HAVANA	gene	111266868	111267473	-	lincRNA	RP11-803D5.4	level 2; tag overlapping_locus;havana_gene OTTHUMG00000185276.1;	0.0753328	0	0	0.126883	0	0	0.0495396	0.0870959	0	0.0166556	0.0803839	0.0347779	0	0.0539668	0.123612	0	0.0956379	0.0220124	0	0.0206593	0.076564	0	0.0187268	0	0.0231732	0.11038	0	0.0677725	0	0	0	0.0511252	0	0.111553
ENSG00000240350	1.55e-06	6.39e-06	13.2251	5.16949	2.55831	up	chr2	HAVANA	gene	111491273	111570974	+	lincRNA	AC017002.1	level 1; havana_gene OTTHUMG00000153695.2;	0.256759	0.205734	0.22185	0.420102	0	0.470943	0.303925	0.154362	0.0792115	0.340606	0.405482	0.118534	0.114926	0.147149	0.210655	0.0467237	0.488948	0.750255	0.280837	0.126744	0.156573	0.0901804	0.16595	0.201325	0.584464	0.150484	0.175737	0.473531	1.23811	0.759935	0.575428	0.313652	0.182159	0.228125
ENSG00000224959	2.59e-14	2.32e-13	5.75797	1.45763	3.95024	up	chr2	HAVANA	gene	111491943	111494811	-	lincRNA	AC017002.2	level 2; tag overlapping_locus;havana_gene OTTHUMG00000153694.1;	0.0863633	0.086501	0.0344407	0.0498725	0	0.0352015	0	0.083873	0	0.0572831	0.110585	0.0239221	0.0115969	0.0742427	0	0.047148	0.0986775	0.0454241	0.128812	0.0284211	0.0526649	0.0303331	0.0257627	0.0870657	0.0478193	0.015185	0.070933	0.0699265	0.0832899	0	0.0580653	0	0	0
ENSG00000237753	0.000153	0.000473	81.6135	36.1356	2.25854	up	chr2	HAVANA	gene	112641832	112645690	-	lincRNA	AC079922.3	level 2; havana_gene OTTHUMG00000153299.1;	0.617118	0.309051	0.57023	1.29292	0.824879	0.644176	0.267249	0.459411	0.313438	3.99339	1.12747	0.573267	0.14148	0.695483	0.407516	2.70137	0.444276	0.461804	0.937279	1.02162	0.298304	0.713683	0.505124	0.467867	1.29178	0.833645	0.216342	0.766765	0.562495	1.81585	0.746334	1.11853	0.384427	0.618507
ENSG00000233479	7.23e-08	3.54e-07	0.424015	0.0169492	25.0169	up	chr2	HAVANA	gene	113669166	113673191	+	lincRNA	AC017074.1	level 2; havana_gene OTTHUMG00000153381.1;	0.0501391	0	0	0	0	0.0255457	0	0	0.0580058	0	0.0321006	0	0	0	0	0	0	0	0.0186958	0	0	0	0.018696	0	0	0.0220396	0	0.0169152	0	0	0	0	0	0
ENSG00000227359	4.31e-07	1.91e-06	32.7842	11.2034	2.92628	up	chr2	HAVANA	gene	113677702	113704078	-	lincRNA	AC017074.2	level 2; havana_gene OTTHUMG00000153380.1;	0.868006	1.38559	0.405645	0.548242	0.521595	0.331684	0.16054	1.58058	5.27201	0.647697	0.451526	1.48392	1.76655	1.45739	1.06822	0.740417	1.85957	1.80714	1.13281	0.781075	0.620292	0.952708	1.05191	1.59517	0.826055	0.667709	1.7823	1.24455	0.261599	0.261793	0.72949	0.110452	0.692791	0.301253
ENSG00000244063	0.00894952	0.0198728	3.7561	1.83051	2.05194	up	chr2	HAVANA	gene	113829390	113831119	-	lincRNA	AC024704.2	level 2; tag overlapping_locus;havana_gene OTTHUMG00000153498.1;	0.219479	0.0366382	0	0.211239	0	0.149098	0.0721659	0.177625	0.169277	0.0970508	0.163937	0.101324	0.122799	0.15723	0.0900346	0.0998495	0.0696594	0.0641324	0.0818392	0.150475	0.0557666	0.0642391	0.0545599	0.184387	0.135028	0.0321587	0.0751106	0.222134	0	0.141217	0.24594	0.372378	0	0
ENSG00000270019	3.05e-12	2.3e-11	11.8574	3	3.95247	up	chr2	HAVANA	gene	113888203	113889750	-	lincRNA	RP11-141B14.1	level 2; havana_gene OTTHUMG00000183982.1;	0.0983025	0.0393837	0.0784038	0.141918	0.0945139	0.0601017	0.0193934	0.388691	0.159216	0.267329	0.100698	0.0680729	0.0396003	0.105633	0.193563	0.147581	0.0748793	0.0689382	0.14662	0.283064	0.0449591	0.0690529	0.0953035	0.0825849	0.0362867	0.146916	0.0605543	0.145921	0.118505	0.0758996	0.0330462	0.0200141	0.209225	0
ENSG00000243179	1.43e-06	5.94e-06	1.05816	0.271186	3.90197	up	chr2	HAVANA	gene	113979909	113983258	+	lincRNA	AC110769.3	level 2; tag overlapping_locus;havana_gene OTTHUMG00000153531.1;	0.0186714	0.0187012	0	0.0134778	0	0.0190261	0	0	0.0432019	0.0123844	0.011954	0	0	0	0	0	0	0	0.0278488	0.0307227	0.0284649	0.0327895	0	0.0313721	0	0	0	0	0	0	0	0	0	0
ENSG00000236255	0.00013	0.000408	96.2552	42.3559	2.27253	up	chr2	HAVANA	gene	117833937	117841658	+	lincRNA	AC009404.2	level 1; havana_gene OTTHUMG00000058513.2;	1.59372	1.28452	0.228053	0.24091	0.274011	0.118456	0.347705	0.158678	0.503241	0.0746177	0.508974	0.270064	0.0805668	0.491606	0.203055	0.189365	0.307064	0.456923	0.587274	0.234471	0.131487	0.217318	0.441857	0.283532	0.235318	0.125275	0.184796	0.346637	0.253154	0.123052	0.119758	0.648955	0.0798126	0.091623
ENSG00000226856	4.75e-06	1.84e-05	17.6585	6.61017	2.67142	up	chr2	HAVANA	gene	118132128	118186386	-	lincRNA	AC093901.1	level 2; havana_gene OTTHUMG00000153418.1;	0.248698	0.155684	0.108476	0.628322	0.239113	0.522682	0.091995	0.140172	1.04298	1.04129	0.497576	0.46284	0.125232	0.200432	0.267805	0.127285	0.1184	0.040877	0.301387	0.422006	0.379144	0.354857	0.417308	0.0261167	0.372948	0.232305	0.191497	0.325121	0.262333	1.20013	0.287391	0.189879	0.396992	0.276205
ENSG00000258910	6.37e-27	1.41e-25	4.24015	0.152542	27.7965	up	chr2	HAVANA	gene	118833700	118835110	-	lincRNA	RP11-19E11.1	level 1; havana_gene OTTHUMG00000170896.2;	0	0	0	0	0	0	0	0	2.35478	0.0428589	0	0	0	0	0	0	0.522963	0.0141609	0	0.0132903	0	0.0283689	0.0240944	0	0	0.0142017	0	0.468688	0	0.093545	0.135763	0	0	0
ENSG00000237614	3.08e-06	1.22e-05	13.3527	5.0678	2.63482	up	chr2	HAVANA	gene	120542909	120544326	-	lincRNA	AC073257.2	level 1; havana_gene OTTHUMG00000155117.1;	0.172923	0.115466	0.114933	0.728134	1.27465	0.0587358	0.56858	0.199925	0.266739	0.133812	0.276777	1.07772	0.0967508	3.40666	0	0	0.603714	0.0505285	1.18212	0.0474224	0.307561	0.101225	0.408372	0.338974	2.34049	1.31753	0	0.311138	0.0694871	0	0.145328	0	0	0.320081
ENSG00000271709	5.39e-08	2.67e-07	7.77861	2.33898	3.32564	up	chr2	HAVANA	gene	120866378	120867403	-	lincRNA	RP11-297J22.1	level 2; havana_gene OTTHUMG00000185284.1;	0.0429865	0.107638	0.0214282	0.0155147	0.0413298	0.175212	0	0.0298193	0	3.69232	0.0550426	0.0446512	0.0432919	0.277152	0.105803	0.117337	0.327438	0.0188412	0	0.0353658	0	0.22647	0.112202	0.180567	0.0396693	0	0	0.275541	0.103642	0.124462	0.216761	1.48783	0.0457457	0.0954818
ENSG00000236145	0.0201905	0.0413121	0.157598	0.0338983	4.64916	up	chr2	HAVANA	gene	121178327	121182580	+	lincRNA	AC079988.3	level 2; havana_gene OTTHUMG00000153330.1;	0	0	0	0	0.0537895	0	0	0	0	0	0	0	0	0	0	0	0	0	0	0	0.042645	0	0	0	0.0258142	0.024592	0	0	0	0	0	0	0	0
ENSG00000224655	0.00248548	0.00618486	0.641651	0.186441	3.44158	up	chr2	HAVANA	gene	121790444	121796702	+	lincRNA	AC018737.3	level 2; havana_gene OTTHUMG00000153333.1;	0	0.0105041	0.0209113	0.0151405	0	0	0	0.01455	0	0	0.0335718	0.0217871	0.00704127	0	0	0.0143134	0	0.00919334	0	0.00862819	0.0159882	0	0	0	0	0	0	0	0	0	0	0	0	0
ENSG00000235774	2.75e-12	2.08e-11	2.09944	0.322034	6.5193	up	chr2	HAVANA	gene	126308510	126343992	+	lincRNA	AC023347.1	level 1; havana_gene OTTHUMG00000153374.2;	0	0	0	0	0	0	0	0	0	0	0	0	0	0	0	0.0225747	0	0.594479	0	0	0.0504324	0	0	0	0	0	0	0	0.518434	0	0	0	0	0
ENSG00000260163	0.00522773	0.012185	1.35647	0.576271	2.35388	up	chr2	HAVANA	gene	127025211	127029686	+	lincRNA	RP11-521O16.2	level 2; havana_gene OTTHUMG00000176163.1;	0	0.00681031	0.00677888	0	0.0196123	0.0346431	0.0469498	0	0	0	0.00435323	0	0	0	0.00836783	0.00464001	0	0.00298024	0.0126769	0.0223762	0.00518295	0.00597039	0.0101416	0	0.00313738	0	0	0.00229391	0	0	0	0	0	0.00755151
ENSG00000236682	0.000197	0.000601	92.7842	40.0339	2.31764	up	chr2	HAVANA	gene	127389130	127400580	+	lincRNA	AC068282.3	level 1; havana_gene OTTHUMG00000153398.1;	0.412958	0.781905	0.63166	0.669682	0.522138	0.622555	0.457569	0.808379	0.510473	3.48199	0.271632	1.90384	0.37981	0.206679	0.737949	0.393756	0.894126	0.798389	0.409216	0.679498	0.206979	2.8313	0.961876	0.275643	0.574246	0.601762	0.255544	1.32066	1.14569	1.22297	1.03642	1.5894	0.746488	0.540306
ENSG00000204460	4.51e-19	5.76e-18	1.58912	0.0169492	93.758	up	chr2	HAVANA	gene	129242173	129273848	-	lincRNA	AC079586.1	level 1; havana_gene OTTHUMG00000153413.1;	0	0	0	0	0	0	0	0	0.0159103	0.00912181	0.0396217	0.0190469	0	0	0	0	0	0.0602781	0	0	0.010483	0	0	0	0	0.0483616	0	0	0	0	0	0	0	0
ENSG00000223631	7.92e-08	3.86e-07	0.523452	0.0338983	15.4418	up	chr2	HAVANA	gene	131402901	131409049	+	lincRNA	AC073869.19	level 2; havana_gene OTTHUMG00000153602.1;	0	0	0.00815214	0	0	0	0	0	0	0.00542358	0.00523511	0	0	0	0	0	0	0	0.006098	0	0	0	0.0182941	0	0	0	0	0.0110344	0.0197148	0	0	0	0	0
ENSG00000224559	1.64e-18	2.02e-17	2.89306	0.254237	11.3794	up	chr2	HAVANA	gene	131637025	131649615	+	lincRNA	AC093838.7	level 2; havana_gene OTTHUMG00000153621.1;	0.00432799	0.00433489	0.00431488	0.00624825	0	0	0.0170768	0	0	0	0.00277091	0.0089912	0.00290582	0	0	0	0	0.00379395	0.00322764	0	0.31011	0	0	0.00727198	0	0.0038049	0	0.00292023	0	0	0	0	0	0
ENSG00000272769	3.19e-07	1.44e-06	3.13508	0.813559	3.85354	up	chr2	HAVANA	gene	132345616	132347297	-	lincRNA	RP11-725P16.2	level 2; havana_gene OTTHUMG00000186046.1;	0.0090471	0	0	0.0979586	0.0869843	0.110627	0.0178484	0.0439311	0	0.0540069	0.0521301	0.0501198	0	0	0.0445355	0.0123476	0	0.031723	0.00674695	0.104205	0.0275849	0.0317758	0.013494	0	0.0417448	0.0318146	0	0.00610436	0.0218128	0.0349264	0	0	0.0385112	0.0200955
ENSG00000223430	0.00023	0.000692	0.232645	0.0169492	13.7261	up	chr2	HAVANA	gene	133554315	133558227	+	lincRNA	AC011243.1	level 2; havana_gene OTTHUMG00000153665.1;	0	0	0	0	0	0	0	0	0	0	0	0	0	0	0	0	0	0	0	0	0	0	0	0	0	0	0	0	0	0	0	0	0	0
ENSG00000237262	0.00431534	0.0102415	0.358349	0.0677966	5.28565	up	chr2	HAVANA	gene	136077892	136078513	+	lincRNA	AC068492.1	level 2; havana_gene OTTHUMG00000153580.1;	0.0324461	0	0	0.0702628	0	0	0	0	0	0	0	0	0	0	0	0.0442829	0	0.0284425	0	0	0	0	0.241971	0	0	0.0285246	0	0.0218924	0	0	0	0	0	0
ENSG00000224231	4e-07	1.78e-06	0.499062	0.0508475	9.81488	up	chr2	HAVANA	gene	138101884	138105905	+	lincRNA	AC069394.1	level 1; havana_gene OTTHUMG00000153616.1;	0.0275176	0	0.0548685	0	0	0	0	0	0	0	0	0	0	0.0591391	0	0	0	0	0	0	0	0	0	0	0	0.0241917	0	0.018567	0	0	0	0	0	0
ENSG00000228043	8.56e-07	3.66e-06	21.4071	8.64407	2.47651	up	chr2	HAVANA	gene	138418284	138501698	-	lincRNA	AC097721.2	level 1; havana_gene OTTHUMG00000153614.1;	0.34769	0.31342	0.496846	0.32627	0.356576	0.803065	0.137187	1.05319	0.429057	0.476606	0.281962	0.296949	0.108939	0.523063	0.456413	0.189813	0.154492	0.304788	0.198791	0.238376	0.247361	0.427413	0.233365	0.0973659	0.245992	0.264911	0.166582	0.140758	0.195601	0.402678	0.097402	0.542714	0.394674	0.25743
ENSG00000230569	4.31e-19	5.52e-18	1.86867	0.20339	9.18762	up	chr2	HAVANA	gene	138470656	138473932	+	lincRNA	AC114763.1	level 2; havana_gene OTTHUMG00000153617.1;	0.0184228	0.0184522	0.018367	0.0132983	0	0	0	0.0255594	0	0	0.0235897	0	0	0.0395931	0	0	0	0	0.0686947	0	0	0	0.013739	0.0309543	0.0170011	0	0	0.0124304	0	0	0	0	0	0
ENSG00000260059	6.28e-06	2.39e-05	2.39024	1.0339	2.31188	up	chr2	HAVANA	gene	138599663	138602426	-	lincRNA	RP11-231E19.1	level 2; havana_gene OTTHUMG00000176215.1;	0.00550551	0.00551428	0	0.0158964	0.03176	0.0112201	0	0.00763822	0.0127386	0.00730339	0.00704959	0.0190624	0.00369641	0.0118321	0.0135508	0.007514	0	0	0.00821156	0.018118	0.0251797	0	0.0123174	0	0	0.0193604	0.0113046	0.0111442	0	0	0	0.0224181	0	0
ENSG00000226674	1.84e-12	1.42e-11	58.3696	17.2203	3.38957	up	chr2	HAVANA	gene	144667967	145262988	+	lincRNA	AC074093.1	level 1; tag ncRNA_host;havana_gene OTTHUMG00000153701.9;	0.0212221	0.0212559	0.0141052	0.307838	0.0349786	0.0205954	0.051836	0.0252369	0.00701478	0.056975	0.027821	0.0258928	0.00678502	0.047781	0.0223861	0.00551699	0.0423378	0.14174	0.0354213	0.0041571	0.0477597	0.0372688	0.00904379	0.483926	0.0512924	0.0302067	0.00830017	0.045685	0.136445	0.0136547	0.132492	0.127565	0.0150562	0.0157128
ENSG00000268580	4.53e-19	5.79e-18	1.00188	0.0338983	29.5553	up	chr2	HAVANA	gene	144877734	144882033	-	lincRNA	RP11-514A9.1	level 2; havana_gene OTTHUMG00000182522.1;	0	0	0	0	0	0	0	0	0	0	0	0	0	0	0	0	0	0	0	0	0	0	0	0	0	0	0	0	0	0	0	0	0	0
ENSG00000225107	8.56e-47	5.64e-45	16.1895	0.322034	50.2726	up	chr2	HAVANA	gene	145569294	145588024	-	lincRNA	AC092484.1	level 2; havana_gene OTTHUMG00000153709.1;	0.383627	0	0	0.698889	0.0351279	0.577063	1.58574	0	0.0422683	0	1.01753	0.0632514	0.417015	0.902989	0.0449632	0	0	0.0960831	0.0681175	0.0751471	1.39249	0.898268	3.33778	0	0	0.0321201	0	0.12326	0.132134	0.105786	0.0307056	0.669476	0.0388811	0.284038
ENSG00000236049	0.00982488	0.0216275	0.133208	0.0169492	7.85929	up	chr2	HAVANA	gene	150552532	150572221	-	lincRNA	AC104777.2	level 2; havana_gene OTTHUMG00000153754.1;	0	0	0	0.0043451	0	0	0	0	0	0	0	0.00416839	0	0	0	0	0	0	0	0	0	0	0	0	0	0	0	0	0	0	0	0	0	0
ENSG00000224048	1.35e-07	6.37e-07	0.41651	0.0169492	24.5741	up	chr2	HAVANA	gene	150612381	150635348	+	lincRNA	AC104777.4	level 2; havana_gene OTTHUMG00000153757.1;	0	0	0	0	0.0648335	0	0	0.00779617	0	0.0223633	0	0.0155653	0	0	0	0	0	0	0	0	0	0	0	0	0	0	0	0	0	0	0	0	0	0
ENSG00000227708	0.00865097	0.01926	0.636023	0.220339	2.88656	up	chr2	HAVANA	gene	153337705	153357422	+	lincRNA	AC079150.3	level 2; havana_gene OTTHUMG00000153820.1;	0	0	0	0.307687	0	0	0	0	0	0	0.02729	0.531312	0	0	0	0	0.730545	0.224194	0.0317881	0	0	0	0	0.14324	0	0	0	0	0	0	0	0	0	0
ENSG00000226383	3.88e-20	5.38e-19	71.0281	11.0339	6.43727	up	chr2	HAVANA	gene	156011530	156254950	-	lincRNA	AC093375.1	level 1; havana_gene OTTHUMG00000153834.2;	0.561353	0.00759795	1.42182	1.37442	0.087522	0.0231898	0.419037	1.01035	1.40417	0.00503155	2.27293	0.283667	0.0254658	0.0489091	0.112027	0.134593	0.62117	0.565235	0.48652	2.0845	0.150342	0.0133218	0.022629	0.904959	0.259017	0.233415	0.358254	0.148434	0.420664	0.366066	0.510025	0.556006	0.43593	0
ENSG00000234584	2.6e-05	9.04e-05	7.61163	3.30508	2.30301	up	chr2	HAVANA	gene	157725708	157736005	-	lincRNA	AC019186.1	level 2; havana_gene OTTHUMG00000153914.1;	0.167529	0.111864	0.167022	0.262014	0.0536908	0.0853555	0.110169	0.0774754	0.129209	0.0370396	0.66142	0.154682	0.131226	0.0600072	0.206171	0.152431	0.106342	0.293715	0.31234	0.137829	0.0851336	0.147102	0.0832914	0.187657	0.154601	0.122734	0.343993	0.188395	0.0673196	0.161687	0	0.113695	0.297137	0.124039
ENSG00000270557	1.02e-17	1.19e-16	18.334	2.94915	6.21669	up	chr2	HAVANA	gene	157877683	157878565	+	lincRNA	RP11-546J1.1	level 2; tag overlapping_locus;havana_gene OTTHUMG00000185078.1;	0.844444	0.138088	0.206176	0.348317	0.298249	0.509265	0.0339989	0.191276	0.318999	0.605826	0.474438	0.190943	0.0925652	0.185186	0.254503	0.0235206	0.065636	0.241713	0.205633	0.425351	0.157637	0.181586	0.115669	0.37643	0.0636147	0.121205	0.247703	0.383725	0.249304	0.299386	0.231735	0.421045	0.146718	0.0765584
ENSG00000271320	5.54e-08	2.74e-07	8.16135	2.59322	3.14719	up	chr2	HAVANA	gene	157917712	157918371	+	lincRNA	RP11-1152H14.1	level 2; tag overlapping_locus;havana_gene OTTHUMG00000185079.1;	0.391959	0.0461863	0.160906	0.299575	0.443356	0.0939772	0	0.111958	0.213391	0.168221	0.295228	0.207561	0.0774006	0.594616	0.397243	0	0.263439	0.0606343	0.120361	0.151752	0.0351499	0.0809802	0.22353	0.193699	0.276603	0.263506	0.0473424	0.233353	0	0.667571	0.310033	0.84496	0.196291	0.409704
ENSG00000228586	2.67e-06	1.07e-05	0.326454	0.0169492	19.2608	up	chr2	HAVANA	gene	158685903	158753775	+	lincRNA	AC005042.5	level 2; tag overlapping_locus;havana_gene OTTHUMG00000153971.1;	0	0	0	0	0	0	0	0	0	0.0395815	0	0	0	0.0641253	0	0	0	0	0	0	0.045488	0	0	0	0	0	0	0	0	0	0	0	0	0
ENSG00000226266	0.000237	0.000711	33.955	16.6102	2.04423	up	chr2	HAVANA	gene	159670708	159712435	-	lincRNA	AC009961.3	level 2; tag overlapping_locus;havana_gene OTTHUMG00000154081.2;	0.262559	0.1175	0.167083	0.588739	0.268553	0.182158	0.209398	0.0542527	0.284365	0.689189	0.250359	0.309477	0.101269	0.57628	0.302495	0.373592	0.180848	0.269337	0.191639	0.09192	0.161813	0.186397	0.137481	0.140795	0.154658	0.324137	0.114706	0.184695	0.336722	0.161746	0.234744	0.796157	0.178348	0.198535
ENSG00000233397	2.95e-13	2.43e-12	2.71482	0.288136	9.42203	up	chr2	HAVANA	gene	162093429	162094854	+	lincRNA	AC008063.3	level 1; havana_gene OTTHUMG00000153861.1;	4.42504	0.0492455	0.0245091	0.177454	0.0472722	0.0250505	0.0484992	0.0170533	0	3.3753	0.692523	0	0.0330109	0.105667	0.121016	0.033552	0.140444	0.0215501	0.0366668	0.0202254	0	0	0.036667	0.0413058	0.0226865	0.0216123	0.0504782	0.0165873	0	0.0474526	0	0.150154	0	0.0546051
ENSG00000235192	0.00774149	0.0174043	15.9644	8.20339	1.94607	up	chr2	HAVANA	gene	165794851	165810010	+	lincRNA	AC009495.2	level 1; havana_gene OTTHUMG00000154036.1;	0.195343	0.0978272	0.564779	0.155107	0.413192	0.0597159	0.0385379	1.12471	0.316389	0.298004	0.60031	0.311126	0.432807	0.377837	0.913522	0.0533214	0.0371993	0.47947	0.0874072	0.321425	0.0297804	0.720402	0.378767	0.16411	0.108161	0.137387	0.441214	0.303149	0.42388	0.754124	0.262673	0.914741	0.540492	0.303728
ENSG00000222033	4.59e-06	1.78e-05	121.634	44.5424	2.73075	up	chr2	HAVANA	gene	170712451	170714567	-	lincRNA	AC007405.2	level 2; havana_gene OTTHUMG00000154054.1;	1.00633	0.266384	2.57988	0.43066	1.96275	14.7079	2.97799	1.9297	5.73797	5.89768	1.41743	1.98608	0.526046	2.08551	0.424613	0.068673	1.51941	0.850655	7.34937	2.90367	0.0876671	2.84024	1.22222	0.772967	1.13431	0.176941	0.575623	1.73631	0.883869	0.721494	0.434955	0.263426	0.244784	1.26133
ENSG00000236651	4.24e-10	2.62e-09	0.67167	0.0169492	39.6285	up	chr2	HAVANA	gene	172103006	172109982	+	lincRNA	AC104801.1	level 2; havana_gene OTTHUMG00000154065.2;	0	0	0.0479088	0.0115625	0	0.0326447	0	0	0	0.021249	0.0102553	0.0110923	0	0	0	0	0	0	0	0	0	0	0	0	0	0	0	0	0	0	0	0.13045	0	0
ENSG00000232555	1.12e-21	1.74e-20	6.00563	0.491525	12.2183	up	chr2	HAVANA	gene	172315287	172323737	+	lincRNA	AC104088.1	level 2; havana_gene OTTHUMG00000154230.1;	0	0.328738	0	1.31382	0	0	0	0	2.48538	0.27707	0.038206	0.640526	0.0200331	0	0	0	0	0.549275	0.689803	0.466413	1.36464	0.052399	0	0	0	0	0	0.322119	0	0	0.451372	0	0	0
ENSG00000270460	1.36e-39	6.19e-38	14.4334	0.423729	34.0628	up	chr2	HAVANA	gene	173811076	173811392	+	lincRNA	RP11-796E10.1	level 2; havana_gene OTTHUMG00000185116.1;	0	0.336563	0.143575	2.56419	1.01538	2.10337	0.284111	2.16448	1.99928	0.89152	0.0922006	1.4294	0.386759	0.722168	1.06337	0.851713	0.914142	1.64114	1.07398	2.60659	0.0731827	0	0	0.403285	0.265797	0.970645	0.492839	0.485846	1.73608	1.76054	4.19572	1.66149	1.43038	0.639758
ENSG00000271151	5.03e-15	4.77e-14	23.7805	4.72881	5.02885	up	chr2	HAVANA	gene	173968351	173969418	+	lincRNA	RP11-394I13.2	level 2; havana_gene OTTHUMG00000185087.1;	0.313463	0.242608	0.0852311	0.205701	0.575367	0.174227	0.168657	0.217446	0.527484	0.756051	0.592944	0.187468	0.0286991	0.244973	0.420836	0.36948	0.0542665	0.224824	0.159387	0.820567	0.369271	0.200176	0.212518	0.167582	0.0788929	0.263051	0.409592	0.596056	0.0687064	0.220024	0.167644	0.406129	0.212281	0.0632969
ENSG00000273258	2.1e-06	8.5e-06	2.65291	0.898305	2.95324	up	chr2	HAVANA	gene	174011856	174012975	-	lincRNA	RP11-394I13.3	level 2; havana_gene OTTHUMG00000186065.1;	0.34005	0.042574	0	0.122731	0.0817361	0.173254	0	0	0	1.04316	0.244924	0.0588698	0.0285388	0.182703	0	0.0580131	0.0809449	0	0.0950981	0.209824	0.129603	0.0746466	0.126798	0	0	0.149475	0	0.172082	0	0.328191	0.142893	0.605791	0.0904692	0
ENSG00000231453	2.41e-44	1.43e-42	11.2495	0.152542	73.7469	up	chr2	HAVANA	gene	174326027	174330643	+	lincRNA	AC018470.4	level 2; havana_gene OTTHUMG00000154148.1;	0.00443005	0.0133113	0	0.00319779	0	0.00451419	0	0	0	1.23411	0.0368713	0	0.00297435	0	0.0218075	0.217663	0	0.0155337	0.00991124	0.00728938	0.00675368	0.0388988	0	0.141426	0.00408819	0.0116839	0.00909636	0.00896728	0.010681	0	0	0	0.00942881	0.0196801
ENSG00000226853	6.48e-07	2.81e-06	32.2008	11.3729	2.83136	up	chr2	HAVANA	gene	174487389	174488386	+	lincRNA	AC010894.3	level 1; havana_gene OTTHUMG00000154152.2;	0.94266	0.481715	1.1316	1.01373	0.665875	2.72486	0.417486	0.720638	0.756715	2.42443	0.849854	0.586167	0.167913	0.454795	0.331455	1.10276	0.43962	0.640837	0.875159	1.31368	0.909186	0.439197	1.60686	0.226268	0.284054	0.964029	0.355517	0.57114	0.371067	0.408476	1.09942	0.39168	0.777966	1.19648
ENSG00000226363	3.7e-21	5.5e-20	43.122	5.66102	7.61735	up	chr2	HAVANA	gene	176177717	176179008	+	lincRNA	AC009336.24	level 1; havana_gene OTTHUMG00000154176.3;	1.94118	5.00345	0.0541343	0.166579	0.130515	0.691625	0.107122	0.0659163	0.125636	2.62011	2.33786	0.0564016	0	0.437608	0.434351	3.83507	0.284354	0.0713981	0.192345	0.0893453	0.103474	2.64612	0.0506175	0.547403	0.275597	4.34398	0.08362	3.25154	0.130916	0.131013	0.0684507	0.469841	0.202244	0.150761
ENSG00000272551	6.37e-13	5.1e-12	4.49343	0.79661	5.64069	up	chr2	HAVANA	gene	176611437	176612249	-	lincRNA	RP11-324L17.1	level 2; havana_gene OTTHUMG00000186067.1;	0.729977	0	0.0933034	0.0540439	0	0	0	0.0519361	0	0	0.0119834	0.051846	0	0	0	3.93404	0.0356437	0.0656312	0.0139586	0	0.0285349	0	0.0418762	0	0.0690919	0.164551	0	0.16418	0	0	0	0	0	0
ENSG00000163364	2.33e-15	2.28e-14	115.782	23.8305	4.85858	up	chr2	HAVANA	gene	176629589	176637931	-	lincRNA	AC017048.3	level 1; havana_gene OTTHUMG00000154156.3;	5.60724	0.0683858	6.28798	0.443566	0.131291	0.469623	0.471446	5.77236	0.197473	0.786857	0.196708	2.70091	0.0802223	0.421867	0.105032	37.2625	0.650102	2.31179	0.235496	0.0631944	0.351301	0.284771	0.598292	0.444541	0.803354	7.36804	0.0175244	2.10188	0.185195	0.32948	0.100417	0.27802	0.308803	0.360185
ENSG00000224577	6.35e-11	4.25e-10	10.2214	2.50847	4.07474	up	chr2	HAVANA	gene	176637710	176655958	+	lincRNA	AC017048.4	level 1; havana_gene OTTHUMG00000154157.1;	1.04496	0	0.998386	0.031429	0.0837239	0.288385	0.257691	1.69138	0.201485	0.173275	0.0418134	0.331658	0	0.0467867	0	5.97211	0.12437	0.419842	0.0487054	0.0179106	0.132755	0.076462	0.146117	0	0.0602701	1.33972	0	0.352533	0.0524881	0.0840433	0.0731839	0	0.0463347	0
ENSG00000230552	1.8e-07	8.4e-07	2.90244	0.932203	3.11353	up	chr2	HAVANA	gene	176724268	176819310	-	lincRNA	AC092162.1	level 1; tag overlapping_locus;havana_gene OTTHUMG00000154103.2;	0.0115064	0.00576237	0.00860367	0.00207645	0.011063	0	0.0113501	0.0059864	0	0.00381599	0	0.003984	0.00193136	0	0.00708022	0.0431863	0.00547794	0.00756495	0	0.00946655	0	0	0	0.00483333	0	0.0177025	0	0.0135865	0.00693558	0.00555258	0	0.00585669	0.012245	0
ENSG00000271141	0.0103187	0.0226166	6.96811	3.81356	1.82719	up	chr2	HAVANA	gene	178616581	178617123	+	lincRNA	RP11-171I2.4	level 2; tag overlapping_locus;havana_gene OTTHUMG00000185187.1;	0.588511	0.196483	0	0.121375	0.0538886	0.0285566	0	0.0388804	0.129685	0.055764	0.0717682	0	0	0.542054	0	0.038248	0.106734	0.0245664	0.271692	0.138337	0	0	0.125397	0.0941742	0.0258618	0.0492745	0.0575433	0.245816	0.0675676	0.0540942	0.282627	0	0	0.0622478
ENSG00000281131	5.45e-24	9.98e-23	3.01876	0.0338983	89.0535	up	chr2	HAVANA	gene	180692104	180916939	+	lincRNA	SCHLAP1	level 2; havana_gene OTTHUMG00000189571.1;	0	0	0.0105649	1.94293	0	0	0	0	0	0.00702875	0	0.322882	0	0	0	0	0	0.00928937	0.0948332	0.0174366	0	0	0	0	0	0.00931617	0	0	0	0	0	0	0	0
ENSG00000238171	7.92e-07	3.4e-06	1.94184	0.59322	3.27339	up	chr2	HAVANA	gene	181076051	181105968	-	lincRNA	AC068196.1	level 2; havana_gene OTTHUMG00000154203.1;	0.0365359	0.0182971	0	0.0527463	0	0.0186149	0.0360396	0.0126723	0.0845367	0.0727007	0.0701743	0.0253006	0.0367955	0	0	0	0.0347879	0.0160138	0.0408705	0.0300588	0	0	0.0272472	0.0613884	0.0337165	0	0	0.0369779	0	0	0.0307056	0.0371931	0	0
ENSG00000234663	0.000166	0.000511	18.6098	8.84746	2.1034	up	chr2	HAVANA	gene	181086076	181409321	+	lincRNA	AC104820.2	level 2; havana_gene OTTHUMG00000154205.3;	0.0667422	0.0565642	0.0818954	0.066707	0.0691061	0.151714	0.0101286	0.0284913	0.0475162	0.0136212	0.121617	0.0604388	0.0585988	0.0220674	0.164274	0.014014	0.175982	0.198023	0.0191437	0.18585	0.117403	0.117208	0.0459451	0.0603839	0.0426405	0.063189	0.0527092	0.142027	0.383727	0.12883	0.224366	0.0313582	0.0546356	0.0114037
ENSG00000226681	0.00290009	0.00711905	0.210131	0.0338983	6.19887	up	chr2	HAVANA	gene	181422154	181425749	-	lincRNA	AC020595.1	level 2; havana_gene OTTHUMG00000154211.1;	0	0	0	0.0206087	0	0	0	0	0	0	0.054836	0	0	0	0	0	0	0	0	0	0	0	0	0	0	0	0	0	0	0	0	0	0	0
ENSG00000272800	2.78e-08	1.43e-07	26.6229	8.83051	3.01488	up	chr2	HAVANA	gene	183214319	183215400	+	lincRNA	RP11-438L19.1	level 2; havana_gene OTTHUMG00000186271.1;	0.843839	0.380333	0.322492	0.365471	0.297483	0.272291	0.443934	0.585362	0.488117	0.205224	0.342159	0.486954	0.103868	0.33248	0.173079	0.652621	0.187475	0.431501	0.409045	0.566965	0.300171	0.148189	0.230745	0.378089	0.155744	0.457474	0.173268	0.208767	0.50863	0.135735	0.260033	0.944919	0.149667	0.156195
ENSG00000237877	2.41e-05	8.43e-05	22.9137	10.4915	2.18402	up	chr2	HAVANA	gene	186032891	186083233	-	lincRNA	AC097500.2	level 1; havana_gene OTTHUMG00000154250.4;	0.167914	0.0946023	0.177868	0.363622	0.221984	0.160409	0.0621125	0.24752	0.0971297	0.250592	0.0940658	0.327032	0.0704612	0.0676632	0.0258306	0.0716162	0.179865	0.183994	0.164356	0.310829	0.0799962	0.23959	0.211316	0.176333	0.0968478	0.0553573	0.172392	0.141621	0.202423	0.222831	0.211678	0.192301	0.178692	0.139864
ENSG00000259915	0.00260279	0.00644998	11.3846	7.40678	1.53705	up	chr2	HAVANA	gene	186354570	186356773	-	lincRNA	RP11-410E4.1	level 2; havana_gene OTTHUMG00000176270.2;	0.0828524	0.0207461	0.0963684	0.0398709	0.0929358	0.014071	0.0272423	0.0383159	0.0319506	0.077852	0.057465	0.028687	0.00927122	0.1929	0.0849691	0.00942318	0.0394441	0.0181573	0.0514899	0.113607	0.0315775	0.036375	0.0205961	0.0580043	0.0191147	0.0364193	0.0850617	0.0512445	0	0.0133272	0.0116052	0.0140571	0.0146951	0.015336
ENSG00000231689	5.67e-08	2.81e-07	3.5272	0.983051	3.58802	up	chr2	HAVANA	gene	187712816	188384313	-	lincRNA	AC068718.1	level 2; tag ncRNA_host;havana_gene OTTHUMG00000154285.2;	0.0119538	0.0119729	0	0.0517726	0.0459725	0.0243617	0	0.0248767	0.0829761	0.0158575	0.00765321	0.0413892	0	0.0256904	0	0.0163148	0.0682913	0	0	0.0688425	0.0364476	0.0209925	0.00891473	0.0200851	0.0330941	0.0420362	0.0490903	0.0161312	0	0	0.0200925	0.0243377	0	0
ENSG00000260142	4.8e-08	2.4e-07	0.469043	0.0169492	27.6735	up	chr2	HAVANA	gene	193898367	193899394	+	lincRNA	RP11-764E7.1	level 2; havana_gene OTTHUMG00000176276.1;	0	0	0	0.0320557	0	0.0150839	0	0	0	0.0196367	0.00947717	0	0	0	0	0	0	0.0389286	0	0	0	0	0	0	0	0	0	0	0	0	0	0	0	0
ENSG00000235056	0.0073574	0.0166137	0.225141	0.0338983	6.64165	up	chr2	HAVANA	gene	195003711	195026370	-	lincRNA	AC010983.1	level 2; havana_gene OTTHUMG00000154373.1;	0	0	0	0.0427409	0	0	0	0.0718795	0	0.0392735	0	0	0.0099386	0	0	0	0	0.0259524	0	0	0	0	0	0	0.0409813	0.0260273	0.0303949	0.00998788	0.0356899	0	0	0	0	0
ENSG00000271893	0.00869692	0.0193523	0.296435	0.0847458	3.49794	up	chr2	HAVANA	gene	195451778	195515699	-	lincRNA	RP11-762E8.1	level 2; havana_gene OTTHUMG00000185393.1;	0	0	0	0	0	0	0	0	0	0	0	0	0	0	0	0	0	0.0795599	0	0	0.0461211	0	0	0	0.0558367	0	0	0.0816504	0	0	0.0508504	0	0	0
ENSG00000223466	2.65e-11	1.83e-10	2.88743	0.474576	6.08423	up	chr2	HAVANA	gene	195533035	195538681	+	lincRNA	AC064834.2	level 1; havana_gene OTTHUMG00000154381.1;	0.0179026	0.0717246	0.0356968	0.0258457	0.0344253	0.0364853	0	0.0745131	0	0.178117	0.0229236	0	0.0600993	0	0	0	0.0681842	0.0313871	0	0.0294577	0	0.0628787	0	0	0.0660844	0.0157388	0.07352	0.519417	0	0.0345566	0.120366	0	0	0.0795307
ENSG00000237166	2.35e-23	4.08e-22	4.00938	0.20339	19.7128	up	chr2	HAVANA	gene	200712305	200735177	-	lincRNA	AC007163.3	level 2; havana_gene OTTHUMG00000154537.1;	0.0593843	0	0.0370028	0.0321495	0.214109	0.0529481	0.0292888	0.0823884	0	0.00492355	0.142574	0.0411227	0.00498384	0.0319062	0.0365409	0	0.056543	0.0520567	0.0332147	0.0122142	0.0226331	0.0260717	0.0276791	0.0498893	0.0205506	0.0261035	0	0.245419	0	0.0143284	0.0249539	0	0.015799	0.197857
ENSG00000237271	0.0149589	0.031539	0.275797	0.101695	2.71201	up	chr2	HAVANA	gene	204228137	204234985	-	lincRNA	AC009498.1	level 2; havana_gene OTTHUMG00000154544.1;	0	0	0.0280428	0.162431	0	0	0	0	0	0	0.0180084	0	0	0.0604508	0	0	0	0	0	0	0	0.0493964	0	0	0.0259574	0	0	0	0	0	0	0	0	0
ENSG00000260171	0.0100616	0.0221068	0.771107	0.40678	1.89564	up	chr2	HAVANA	gene	206821190	206822294	-	lincRNA	RP11-95H11.1	level 2; havana_gene OTTHUMG00000176286.1;	0	0	0	0.00994065	0	0.0140328	0	0	0	0	0	0	0	0	0	0	0.0262247	0	0	0.0226597	0	0	0.0102701	0	0	0	0	0	0	0	0	0	0	0
ENSG00000229321	0.0194893	0.0400561	1.0863	0.576271	1.88506	up	chr2	HAVANA	gene	206866795	206868289	+	lincRNA	AC008269.2	level 1; havana_gene OTTHUMG00000154733.1;	0	0.0471872	0	0.068015	0.0452965	0.0240035	0	0	0	0.0312486	0.0150813	0	0	0	0	0	0	0	0	0	0	0.0413676	0	0.0395794	0.0217383	0	0.0483684	0.015894	0	0.0454693	0	0	0	0
ENSG00000224342	4.47e-06	1.74e-05	1.10694	0.288136	3.84174	up	chr2	HAVANA	gene	207173634	207222790	+	lincRNA	AC007879.1	level 2; havana_gene OTTHUMG00000154727.1;	0.0824037	0	0	0.0396549	0.0528186	0	0.0541896	0.0762167	0.0635551	0	0.0703432	0	0	0.118065	0	0	0	0.0240786	0.0204844	0.0225984	0	0.0482373	0.0409691	0.0923043	0.0253483	0.0241481	0	0.0741338	0	0	0	0	0	0.0610118
ENSG00000234902	3.1e-10	1.94e-09	13.6754	3.62712	3.77033	up	chr2	HAVANA	gene	207186717	207236066	-	lincRNA	AC007879.2	level 2; tag overlapping_locus;havana_gene OTTHUMG00000154732.1;	0.444704	0.0417575	0.263243	0.56176	0.267228	0.198253	0.301581	0.366328	0.160774	0.0553057	1.26342	0.230963	0.0373219	0.298666	0.307844	0.189668	0.238178	0.21928	0.0725466	0.285834	0.105931	0.317265	0.269461	0.25685	0.153895	0.195478	0.0570703	0.928298	0.100518	0.295073	0.0934347	0.254646	0.118312	0.15434
ENSG00000240440	3.15e-07	1.42e-06	3.01313	0.762712	3.95055	up	chr2	HAVANA	gene	207235299	207237875	-	lincRNA	AC007879.3	level 2; tag overlapping_locus;havana_gene OTTHUMG00000154725.1;	0.337224	0	0.126076	0.334705	0	0.0429536	0.166321	0.350893	0.0975333	0.0559185	1.26842	0.116761	0.0283016	0.181185	0	0.057531	0	0.0739032	0.0314359	0.20808	0	0.0740262	0.157181	0.212479	0	0	0.086554	0.255977	0.203264	0	0.0708525	0.171645	0	0.0936303
ENSG00000229647	6.88e-33	2.18e-31	94.0113	6.98305	13.4628	up	chr2	HAVANA	gene	207239650	207245887	+	lincRNA	AC007879.7	level 1; havana_gene OTTHUMG00000154787.1;	5.96556	0.189886	13.155	0.538273	0.315947	0.425005	4.86221	0.341931	0.146219	0.0838312	4.13491	0.402603	0.483689	0.59758	0.933249	0.155248	0.505435	0.254825	0.0942556	0.0415931	0.096341	0.377325	45.0545	8.04849	0.793123	0.288894	0.0519037	2.33663	0.518037	0.46353	0.339904	1.00357	0.188302	0.252662
ENSG00000225064	6.77e-05	0.000221	0.658537	0.152542	4.31707	up	chr2	HAVANA	gene	207260445	207270690	+	lincRNA	AC007879.6	level 1; havana_gene OTTHUMG00000154784.1;	0.0872881	0.0291424	0.0290079	0.0630082	0	0	0.172205	0.0403672	0	0.0771953	0.0372563	0.0402971	0	0	0	0	0	0	0.0216986	0	0	0	0.108494	0.0488877	0.0268507	0.0255794	0	0.078528	0	0	0	0.0592388	0	0
ENSG00000234308	4.06e-17	4.54e-16	1.10694	0.0508475	21.7699	up	chr2	HAVANA	gene	212795331	212819264	+	lincRNA	AC093381.2	level 2; havana_gene OTTHUMG00000154769.2;	0	0	0.0134974	0	0	0	0	0	0.0313252	0	0	0	0	0	0	0	0	0	0	0.0111384	0	0	0	0	0.0249874	0	0	0	0	0	0	0	0.0288149	0
ENSG00000223373	1.02e-07	4.9e-07	0.787992	0.186441	4.22651	up	chr2	HAVANA	gene	212911003	212919809	+	lincRNA	AC108066.1	level 1; havana_gene OTTHUMG00000154822.1;	0	0	0	0	0	0	0	0.0177114	0	0	0.0163465	0	0	0	0	0	0	0	0	0.0210059	0	0	0	0	0	0	0	0.0344548	0	0	0	0	0	0
ENSG00000270659	0.00401976	0.00959497	27.7186	14.2373	1.9469	up	chr2	HAVANA	gene	213152970	213153659	+	lincRNA	RP11-105N14.1	level 2; havana_gene OTTHUMG00000185233.1;	0.330809	0.0883564	0.483717	1.60786	0.254448	0.224728	0.34807	0.719033	0.357198	1.06784	1.07309	0.733057	0.340563	1.84848	0.651381	0.120398	0.461973	0.270657	2.3848	0.925355	2.52162	0.542215	0.624987	0.370555	0.712323	0.445934	0.316988	0.431534	0.319037	1.70279	0.667246	5.79226	0.797964	0.146959
ENSG00000237571	6.3e-16	6.46e-15	1.68105	0.0847458	19.8364	up	chr2	HAVANA	gene	215274992	215277947	+	lincRNA	AC073284.4	level 2; havana_gene OTTHUMG00000154818.1;	0.301331	0.0377264	0.0751046	0.244702	0	0	0	0	0	0.0249834	0.289382	0.0260834	0	0.1619	0	0	0.0717284	0	0	0.185933	0.057423	0	0	0	0.278078	0.264911	0	0.0254147	0	0.218117	0.0633113	1.53376	0	0
ENSG00000225166	3.21e-06	1.27e-05	1.26454	0.305085	4.14488	up	chr2	HAVANA	gene	215453707	215463871	+	lincRNA	AC012462.2	level 2; havana_gene OTTHUMG00000154835.2;	0.0553354	0	0	0.0266289	0.070937	0.0187954	0	0	0	0	0.0236183	0.0383189	0	0.0396411	0	0	0.105376	0.0323383	0	0	0.0843596	0.0323921	0.0550228	0.0309919	0.0170217	0.0324316	0	0.124455	0	0.0356038	0	0.0375538	0	0.0409704
ENSG00000237525	0.000911	0.00247226	4.65854	2.20339	2.11426	up	chr2	HAVANA	gene	215533133	215713895	+	lincRNA	AC012668.2	level 2; havana_gene OTTHUMG00000154833.2;	0.0150071	0.00751552	0	0.184157	0.259718	0.0535225	0	0.0104103	0	0.209032	0.0528441	0.0935298	0	0	0.0554059	0	0.0142891	0.00657768	0.0167875	0.0432133	0.0228786	0	0.0279794	0	0.00692452	0.01979	0	0.0253144	0.0180913	0.333127	0	0.0458312	0	0.0166669
ENSG00000230838	9.06e-37	3.51e-35	103.392	5.81356	17.7847	up	chr2	HAVANA	gene	215718043	215719424	+	lincRNA	AC093850.2	level 2; havana_gene OTTHUMG00000154838.1;	1.24462	1.57589	8.59229	7.67892	0.27094	0.933246	6.71767	1.93853	0.163007	0.529586	3.1573	3.30116	1.04061	2.9272	0.6358	0.192303	5.32163	2.90258	0.805594	0.0772809	2.00484	5.73235	0.963217	3.35386	8.14837	1.17677	0.0964383	4.2623	5.71853	3.445	2.2499	10.1839	3.34875	4.5902
ENSG00000225794	1.35e-05	4.9e-05	0.746717	0.135593	5.50704	up	chr2	HAVANA	gene	216604771	216611202	+	lincRNA	AC073321.4	level 1; havana_gene OTTHUMG00000155344.2;	0	0.023305	0	0.0167958	0	0	0.0459037	0	0	0.154332	0.0446905	0.0322254	0	0	0	0	0	0	0.0173522	0.019143	0.0354723	0	0.104114	0.0781905	0	0.0409114	0	0	0	0	0	0.0473729	0	0
ENSG00000233143	0.000361	0.0010502	0.879925	0.338983	2.59578	up	chr2	HAVANA	gene	217282739	217336120	+	lincRNA	AC009492.1	level 2; tag ncRNA_host;havana_gene OTTHUMG00000155286.1;	0	0	0	0.0986034	0	0	0.0538977	0.0379031	0	0.0181208	0	0	0	0	0	0	0	0	0	0.0224767	0	0	0	0	0	0.024018	0	0	0.0658693	0	0	0	0.0581471	0
ENSG00000267919	0.000737	0.00203061	0.677298	0.169492	3.99606	up	chr2	HAVANA	gene	219645090	219645631	+	lincRNA	RP11-256I23.3	level 2; havana_gene OTTHUMG00000183010.1;	0.0280761	0	0	0	0.107976	0	0	0.0973803	0	0.130356	0.0539255	0	0	0	0	0	0	0.0246117	0.0209379	0	0	0	0	0	0	0	0.115299	0.0378876	0	0	0.0471914	0	0	0
ENSG00000239498	1.2e-12	9.4e-12	1.3546	0.101695	13.3202	up	chr2	HAVANA	gene	220105656	220450778	+	lincRNA	AC114765.1	level 2; tag overlapping_locus;havana_gene OTTHUMG00000153855.1;	0.020182	0	0	0.0291364	0	0	0.0398157	0	0.093394	0.0133863	0.129211	0	0.0135502	0	0.0496743	0	0	0.0353834	0.135458	0.0664165	0.153839	0	0	0	0	0.0354855	0	0.0817045	0	0.0389564	0	0	0	0.179313
ENSG00000235337	1.87e-08	9.75e-08	0.649156	0.0677966	9.57505	up	chr2	HAVANA	gene	220127546	220212491	+	lincRNA	AC114765.2	level 2; tag overlapping_locus;havana_gene OTTHUMG00000153854.1;	0	0.0439236	0.0874417	0	0	0	0	0	0	0	0.140382	0	0	0	0	0	0	0	0.0654085	0	0.0668556	0	0	0	0	0.0385534	0	0	0	0.253946	0	0	0	0
ENSG00000236451	2.04e-07	9.42e-07	1.51032	0.322034	4.68994	up	chr2	HAVANA	gene	220450679	220704566	+	lincRNA	AC067956.1	level 2; tag overlapping_locus;havana_gene OTTHUMG00000153857.1;	0	0	0	0.00532707	0.0141908	0	0	0.0307159	0.0683017	0	0.0661472	0	0	0	0.0181641	0	0.0140535	0	0.0330214	0.0182146	0.033752	0	0	0	0	0.00648789	0.0151533	0.0448147	0	0.014245	0	0	0	0
ENSG00000224819	0.000496	0.00140837	0.452158	0.101695	4.44622	up	chr2	HAVANA	gene	220791078	220797893	+	lincRNA	AC093843.1	level 2; havana_gene OTTHUMG00000153856.1;	0.0297211	0	0	0	0	0	0	0	0.275074	0	0.0380568	0	0	0	0	0	0	0	0	0	0	0	0	0	0	0	0	0.0802151	0	0	0	0	0	0.132033
ENSG00000234446	0.00277942	0.00684478	0.317073	0.0508475	6.23577	up	chr2	HAVANA	gene	221637543	221641813	+	lincRNA	AC068489.1	level 2; havana_gene OTTHUMG00000154090.2;	0	0	0.0581269	0.0420859	0.112113	0	0	0.0404445	0.134902	0	0	0	0	0	0	0	0	0	0	0	0	0	0	0	0	0	0	0	0	0.112541	0	0	0	0
ENSG00000267034	3.77e-09	2.12e-08	46.7205	13.7458	3.3989	up	chr2	HAVANA	gene	222317242	222318653	-	lincRNA	RP11-384O8.1	level 2; havana_gene OTTHUMG00000180633.1;	0.646624	0.151119	2.09516	0.622347	0.124341	0.296507	0.0425227	1.18867	0.199487	0.879231	1.78705	1.04481	0.057886	1.15807	0.530515	0.294174	0.86196	0.491258	0.24915	0.017733	0.345026	0.28389	0.707269	0.525128	0.686234	0.0757962	0.0221289	0.319952	0.103935	0.104013	0.19926	0.59243	0.0917506	0.526638
ENSG00000235070	1.29e-11	9.21e-11	0.677298	0.0169492	39.9606	up	chr2	HAVANA	gene	226180044	226185371	-	lincRNA	AC068138.1	level 2; havana_gene OTTHUMG00000153471.1;	0.0134191	0	0.0133784	0.0193729	0	0	0	0	0	0	0.0085913	0.0464625	0	0	0	0.0915727	0	0	0	0	0	0	0.0100075	0	0.0123835	0	0	0.0452713	0	0	0	0	0	0
ENSG00000272622	2.42e-15	2.35e-14	30.5066	5.23729	5.82488	up	chr2	HAVANA	gene	226800146	226811029	+	lincRNA	RP11-395N3.2	level 2; tag overlapping_locus;havana_gene OTTHUMG00000186320.1;	5.498	0.548067	5.61124	3.3668	0.200421	0.398277	7.55666	1.37373	0.422032	0.328377	0.300284	2.03897	0.822249	1.568	0.128268	0.462317	0	0.2741	8.04491	0.128625	3.81352	0.915187	0.17489	0.218907	0.793522	0.114538	0.749048	0.12307	0.376944	0.0502965	0.0875951	0.212205	0.554588	0
ENSG00000232023	4.5e-43	2.48e-41	11.8424	0.169492	69.8702	up	chr2	HAVANA	gene	228483261	228611395	-	lincRNA	AC009410.1	level 1; havana_gene OTTHUMG00000153589.2;	0	0	0	2.22613	0.0432863	0.527579	0	0	5.46894	1.06009	0	2.97737	0	0.0483785	0	0.0307229	0	3.45328	1.09119	0	0.205907	0	0	1.70203	0.103868	0.771809	0	0.0151887	0	0	1.96752	0.0458312	0	0
ENSG00000226125	2.64e-05	9.18e-05	5.58349	2.18644	2.55369	up	chr2	HAVANA	gene	230690921	230700529	-	lincRNA	AC098823.3	level 2; havana_gene OTTHUMG00000153829.1;	0.0233304	0.00584188	0.0697791	0.286294	0.0336468	0.0237735	0.0345201	0.105196	0.0134954	0.0154746	0.037342	0.100974	0.0156641	0.0501401	0.100491	0	0.0666423	0.0153387	0.0173988	0.0287915	0.0444594	0.0716996	0.0173989	0.0392001	0.010765	0.0769147	0.0119762	0.149546	0.0140626	0.0337752	0.0392147	0.011875	0	0.0259107
ENSG00000238062	1.55e-15	1.54e-14	4.79925	0.694915	6.90624	up	chr2	HAVANA	gene	230984368	230996032	-	lincRNA	AC105344.2	level 1; havana_gene OTTHUMG00000154076.1;	0.037085	0.00412713	0.00821616	0.0237951	0.015847	0.130163	0.0325167	0.0171503	0.00953412	0.0901918	0.0158286	0	0.0110662	0.0177113	0.010142	0.028119	0.0313873	0.0144485	0.00307294	0.152553	0.0251274	0.318395	0.00307296	0.00692345	0.0152103	0.0217352	0.00846087	0.0111211	0.0894132	0	0.00692601	0.00838935	0.131551	0.0732208
ENSG00000181798	2.75e-07	1.25e-06	27.2645	9.20339	2.96245	up	chr2	HAVANA	gene	231508426	231514339	-	lincRNA	LINC00471	level 2; havana_gene OTTHUMG00000133227.2;	0.546016	0.106999	0.0828377	0.308455	0.433673	0.387051	0.234173	0.469339	0.164787	1.44077	0.159589	0.271251	0.00796949	0.586731	0.613527	0.388805	0.293852	0.114458	0.433752	0.751952	0.416205	0.604509	1.13307	0.0997203	0.120493	0.542634	0.146237	0.432486	0.114475	0.412415	0.379078	0.652504	0.101054	0.263655
ENSG00000261298	1.07e-43	6.09e-42	10.3021	0.0847458	121.564	up	chr2	HAVANA	gene	234222838	234224514	+	lincRNA	RP11-309M7.1	level 2; havana_gene OTTHUMG00000176300.1;	0	0.0817968	3.65482	0.307852	0.0523462	0.721221	0.358032	0	0	0.018056	0.0058095	0.144524	0.00609235	0	0	0	0.0172798	0	0	0	0	0	0	0	0.00837384	0.00797735	0	0	0	0.0175153	0	0.184746	0.019313	0.0403107
ENSG00000228162	8.09e-10	4.85e-09	0.787992	0.0677966	11.6229	up	chr2	HAVANA	gene	234438328	234462127	+	lincRNA	AC097713.3	level 1; havana_gene OTTHUMG00000153158.1;	0.0270769	0	0	0	0	0	0	0	0	0	0	0	0	0	0.199934	0	0	0.0237358	0	0	0	0	0	0	0.124937	0	0	0.0365393	0	0.0522654	0.045512	0.0551279	0.0576298	0
ENSG00000231682	1.99e-05	7.05e-05	1.69981	0.525424	3.23513	up	chr2	HAVANA	gene	234444590	234454595	-	lincRNA	AC097713.4	level 1; havana_gene OTTHUMG00000153157.1;	0	0	0.0845974	0.0204171	0.163168	0	0.0558012	0	0.0654452	0.0187607	0.108653	0	0	0	0.0696178	0.0386035	0.053863	0.0495894	0	0.0698114	0	0	0.0210938	0	0.0261021	0.124331	0.116156	0.152677	0.0681956	0.163791	0.0475423	0.0575871	0	0
ENSG00000280744	0.00788545	0.0176977	0.185741	0.0169492	10.9587	up	chr2	HAVANA	gene	234682668	234717764	+	lincRNA	LINC01173	level 2; havana_gene OTTHUMG00000189551.1;	0	0	0	0.0331856	0	0	0	0	0	0	0	0	0	0	0	0	0	0	0	0	0	0	0	0	0	0.040417	0	0	0	0	0	0	0	0
ENSG00000222022	3.64e-19	4.68e-18	5.89869	0.542373	10.8757	up	chr2	HAVANA	gene	237421420	237425276	-	lincRNA	AC112721.1	level 2; havana_gene OTTHUMG00000152981.1;	0.129398	0.0777626	1.18686	0.579111	0.0497645	0.131856	0.153168	0	0.11976	0	0.265103	0.125449	0.156381	0	0.0636979	0	0.295697	0.0680589	0.0578998	0.063875	0.19727	0.136344	0.173701	0.0434835	0.19106	0.204766	0	0.38416	0.0623966	0.0499543	0	0	0.275408	0.0574839
ENSG00000222032	3.11e-26	6.59e-25	9.7636	0.79661	12.2564	up	chr2	HAVANA	gene	237428920	237434822	-	lincRNA	AC112721.2	level 2; havana_gene OTTHUMG00000152980.2;	0.168768	0.169037	0.869325	0.670029	0.216351	0.0859866	0.166475	0.0975603	0.0650823	0.0186567	0.144067	0.0779127	0.188852	0	0	0.115168	0.37495	0.0986287	0.0209767	0.0925657	0.171526	0.246982	0.251722	0.141783	0.285531	0.272012	0	0.47447	0.135635	0.108588	0.0945573	0.0572678	0.239467	0.0624779
ENSG00000232306	2.26e-11	1.57e-10	10.5122	2.77966	3.78183	up	chr2	HAVANA	gene	238295392	238300620	-	lincRNA	AC012485.2	level 1; havana_gene OTTHUMG00000152883.2;	0.0270288	0.0541438	0	0.0195105	0	0.63347	0.15997	0.149997	12.8205	0.699179	0	0.112302	0.0362944	0	0.332632	0.0737786	0.0514712	0.308018	0.26204	3.1132	0	0.142399	0.161257	0	0.124715	0.0950481	0.499492	0.200609	0	0.0521725	0.181725	0	0.172582	0.0600365
ENSG00000226992	0.00788545	0.0176977	0.189493	0.0338983	5.59006	up	chr2	HAVANA	gene	238788648	238789716	-	lincRNA	AC144525.1	level 2; havana_gene OTTHUMG00000152844.1;	0	0	0	0	0	0	0	0	0	0	0	0	0	0	0	0	0	0	0	0	0	0.180564	0	0	0	0	0	0	0	0	0	0	0	0
ENSG00000227744	4.59e-11	3.11e-10	5.42026	1.15254	4.70287	up	chr2	HAVANA	gene	238919302	238926269	-	lincRNA	AC114788.2	level 1; havana_gene OTTHUMG00000152837.1;	0	0	0	0.0409279	0	0.00888865	0.017209	0	0	0.0115715	0	0	0.0292831	0	0.010735	0	0.00830562	0.00764662	0.00325261	0	0	0	0.00650527	0.00732826	0	0.0153374	0.0179112	0.0205998	0.031547	0	0	0.00887987	0	0
ENSG00000219159	4.29e-76	1.03e-73	69.6004	0.254237	273.761	up	chr2	HAVANA	gene	240686334	240690414	+	lincRNA	AC011298.2	level 1; havana_gene OTTHUMG00000152264.2;	0	0.00897085	0.00446472	0.0193957	0	0.447208	1.59912	0.0155327	0.062171	0.0178222	0.0716784	0.0868321	0.0090202	0	0.0330674	0	3.12979	0.0274799	0.00667944	0.921094	0.143372	0.0314579	0	0	0.00413271	1.7756	0.156322	0.0211515	0	0.00864424	0.0526911	0	0.228755	0.208891
ENSG00000273113	4.89e-05	0.000163	21.7711	8.64407	2.51862	up	chr2	HAVANA	gene	241581922	241582726	+	lincRNA	RP11-367H1.1	level 2; havana_gene OTTHUMG00000186326.1;	0.831749	0.32187	0.301538	0.614036	1.09049	0	0.335639	0.47207	0.568601	0.0626912	0.508306	0.353438	0.0634589	1.74692	0.372217	0.206397	0.647962	0.298275	0.437018	0.653192	0.0288185	0	0.521606	1.42928	0.26167	0.481941	0.271704	0.267849	0.0455767	0.255419	0.0635472	0.0769736	0.0402335	0.0419883
ENSG00000237940	1.52e-12	1.18e-11	60.212	14.1864	4.24434	up	chr2	HAVANA	gene	241970683	241977276	+	lincRNA	AC093642.3	level 2; tag overlapping_locus;havana_gene OTTHUMG00000151373.3;	0.453211	0.485976	0.0531574	0.577317	0.379354	0.266225	0.126227	0.0295894	0.0616845	0.212192	1.08554	0.0553838	0.00357985	0.4469	0.223099	0.0291082	0.111689	0.116849	0.091455	0.855397	0.154443	0.0749081	0.274367	0.107505	0.00984088	0.121874	0.0985333	0.370552	0.0385661	0.0308758	0.0537724	0.0759892	0.0340448	0.0355297
ENSG00000226423	1.93e-05	6.85e-05	1.10882	0.305085	3.63446	up	chr2	HAVANA	gene	242025183	242026176	-	lincRNA	AC093642.4	level 1; havana_gene OTTHUMG00000151372.1;	0.0269331	0	0	0	0	0.0274447	0	0	0	0	0.0172434	0.0186508	0	0.057883	0.0662909	0	0	0	0	0.0443168	0.04106	0	0	0.0905072	0.0248548	0	0	0.0363453	0	0	0.0905407	0	0	0
ENSG00000223587	0.00180674	0.00462235	0.181989	0.0169492	10.7373	up	chr3	HAVANA	gene	23757	24501	+	lincRNA	AY269186.1	level 2; havana_gene OTTHUMG00000154851.2;	0	0	0.154283	0	0	0	0	0	0	0	0	0	0	0	0	0	0	0	0	0	0	0	0	0	0	0	0	0	0.0621851	0	0.0433521	0	0	0
ENSG00000225044	4.55e-05	0.000153	0.298311	0.0169492	17.6004	up	chr3	HAVANA	gene	1962381	1987470	-	lincRNA	RP11-204C23.1	level 2; havana_gene OTTHUMG00000156184.1;	0	0	0	0.307687	0	0	0	0	0	0.0282725	0	0.0295173	0	0	0	0	0	0	0	0	0	0	0	0	0	0	0	0	0	0	0	0	0	0
ENSG00000235947	9.68e-23	1.62e-21	35.9418	4.86441	7.38874	up	chr3	HAVANA	gene	4749192	4751590	-	lincRNA	EGOT	level 2; havana_gene OTTHUMG00000156235.2;	3.68997	0.187395	0.569954	0.120048	0.0999368	0.0953253	0.0410123	0.338889	0.264552	0.124098	0.732021	1.21644	0.0348937	0.446775	0.383754	0.0851176	0.178145	0.0546702	0.0310065	0.247996	0.0316925	0.109522	3.47275	0.681122	0.191843	0.018276	0.0426858	0.820561	0.0501219	2.74872	0.0524134	0.232787	0.398213	0.138527
ENSG00000229642	2.1e-25	4.23e-24	3.28518	0.0508475	64.6085	up	chr3	HAVANA	gene	5962842	6124120	+	lincRNA	AC027119.1	level 2; havana_gene OTTHUMG00000154907.1;	0	0.032637	0.162432	0.0470425	0.0626585	0.0332039	0.12857	0	0.301581	0.021613	1.10568	0.0902586	0.393798	0	0	0	0	0	0	0	1.689	0	0	0	0.210494	0	0.133816	0.0219862	0	0	0	0.398054	0.970945	0
ENSG00000226022	2.37e-05	8.28e-05	0.412758	0.0338983	12.1764	up	chr3	HAVANA	gene	6148484	6365885	+	lincRNA	AC026167.1	level 2; tag overlapping_locus;havana_gene OTTHUMG00000154909.1;	0	0.0509748	0	0	0	0	0	0	0	0	0.0977512	0.0352431	0	0	0	0	0	0	0.0379544	0	0	0.0893761	0	0	0	0	0	0	0	0	0	0	0	0
ENSG00000189229	3.1e-39	1.38e-37	16.5235	0.610169	27.0801	up	chr3	HAVANA	gene	6490479	6736129	+	lincRNA	AC069277.2	level 2; tag overlapping_locus;havana_gene OTTHUMG00000154923.2;	0	0	0.00501857	0.348827	0.00967963	0.200047	0.268134	0	0.221297	0.136892	0.373845	0.216122	0	0.0108184	0.0123898	0	0.00958594	0.194158	0.0412941	0	0	0	0	0.287569	0.0139361	0.0265525	0	0.0101894	0	0	0.109994	0	0	0
ENSG00000231401	3.25e-13	2.67e-12	1.45779	0.186441	7.81903	up	chr3	HAVANA	gene	8364707	8366392	-	lincRNA	AC023481.1	level 2; tag overlapping_locus;havana_gene OTTHUMG00000154972.1;	0.0162231	0	0.0323478	0.0117105	0.0311956	0	0.0320054	0.0225075	0.0750736	0	0.0311595	0.0561711	0	0.0697311	0	0.0221415	0	0	0.0120985	0.013347	0	0	0	0	0.0149711	0.0285246	0	0	0	0.0313146	0.0272684	0.0330297	0	0
ENSG00000206567	2.33e-05	8.15e-05	158.809	67.4237	2.35538	up	chr3	HAVANA	gene	10006418	10011209	-	lincRNA	AC022007.5	level 2; tag overlapping_locus;havana_gene OTTHUMG00000155325.3;	0.973229	0.76418	1.1859	1.43973	1.28228	0.569317	0.746674	0.933497	0.820119	1.57795	2.05774	0.927716	0.290413	3.16323	0.901981	0.959312	0.411851	1.01113	0.954284	1.02311	1.30053	0.664658	1.72489	2.11976	0.975743	0.517586	0.555101	1.11066	0.275205	0.834925	0.292837	0.917347	0.434738	0.29357
ENSG00000269391	0.00249712	0.00621077	0.375235	0.0847458	4.42777	up	chr3	HAVANA	gene	16530771	16531802	+	lincRNA	RP11-194G10.3	level 2; havana_gene OTTHUMG00000182416.1;	0	0	0	0	0.131512	0	0	0	0	0	0	0	0	0	0	0	0	0	0	0.0281337	0.0521324	0.0600527	0	0	0	0	0	0	0	0.396042	0	0	0	0
ENSG00000233570	0.00634364	0.0145329	0.185741	0.0169492	10.9587	up	chr3	HAVANA	gene	16536320	16541373	+	lincRNA	RP11-194G10.1	level 1; havana_gene OTTHUMG00000157049.1;	0	0	0	0	0	0	0	0	0	0	0	0	0	0	0	0	0	0	0	0	0	0	0	0	0	0	0	0	0	0.129113	0	0	0	0
ENSG00000229271	0.00704457	0.0159735	0.348968	0.101695	3.43152	up	chr3	HAVANA	gene	16687986	16697479	-	lincRNA	AC091493.2	level 2; tag overlapping_locus;havana_gene OTTHUMG00000155461.2;	0	0.0370839	0	0	0	0.0754562	0	0	0	0	0	0	0	0	0	0	0.21152	0	0	0	0	0	0	0	0	0.0650999	0	0.0749455	0.267804	0	0.062233	0	0	0
ENSG00000274840	6.33e-24	1.15e-22	6.1257	0.372881	16.428	up	chr3	HAVANA	gene	18013226	18041603	+	lincRNA	RP11-320G10.1	level 2; havana_gene OTTHUMG00000189276.1;	0	0	0	1.58772	0	0.182965	0.619903	0	0	0	0	1.30555	0.0301383	0	0	0.0612646	0.0854817	0.354147	2.00856	1.03406	1.0265	0	0	3.69571	0.704218	0.0789264	0	0	0	0	2.48987	0	0	0
ENSG00000261734	8.26e-19	1.04e-17	1.65291	0.169492	9.75216	up	chr3	HAVANA	gene	20388249	20390562	+	lincRNA	RP11-669C19.1	level 2; havana_gene OTTHUMG00000175701.1;	0	0	0.00655624	0.00474694	0	0	0	0	0	0	0.0126308	0	0	0.0141331	0	0	0	0	0	0.00541033	0	0	0	0	0	0	0.013503	0	0	0	0	0	0	0
ENSG00000224074	6.04e-06	2.3e-05	1.83114	0.813559	2.25078	up	chr3	HAVANA	gene	24096269	24103238	-	lincRNA	AC098971.2	level 2; tag overlapping_locus;havana_gene OTTHUMG00000155662.1;	0	0.00442295	0	0.0318759	0	0.00449978	0	0.00306327	0.061305	0.0234319	0	0	0	0	0.0108689	0	0	0.00387102	0	0.0980925	0	0.00775492	0	0	0	0	0.027202	0.0178773	0.0106469	0.00852384	0.0148449	0	0	0
ENSG00000237838	5.17e-06	1.99e-05	2.08068	0.576271	3.61058	up	chr3	HAVANA	gene	24687919	25174305	+	lincRNA	AC133680.1	level 2; tag ncRNA_host;havana_gene OTTHUMG00000155664.2;	0.0781707	0	0	0	0.100211	0	0	0	0.361742	0.0518491	0	0.126308	0	0	0	0.0355628	0.0992407	0.0456833	0	2.67969	0	0	0	0	0	0.458151	0	0	0	0	0	0	0	0.0578777
ENSG00000225548	1.66e-63	2.35e-61	40.2777	0.355932	113.161	up	chr3	HAVANA	gene	27797563	27931579	+	lincRNA	AC098973.2	level 2; havana_gene OTTHUMG00000155653.2;	0	0	0	7.75371	0.0312957	0.265347	0	0	22.745	0.0863596	0	3.83189	0.0109271	0.0349774	0	0	0	8.51733	6.12933	4.92746	3.44882	0	0	2.48846	0.0450575	0.314777	0	0.032944	0	0	3.00915	0.23195	0	0
ENSG00000235493	1.6e-30	4.38e-29	4.34897	0.0847458	51.3178	up	chr3	HAVANA	gene	27916774	28059268	-	lincRNA	AC092415.1	level 2; havana_gene OTTHUMG00000155651.2;	0.0179026	0	0	0.465223	0	0.0182426	0	0	0.0828459	0.0474978	0	0.161165	0	0.0384752	0.132192	0	0.306829	0.0156936	0.360478	0.441865	0.0818785	0	0	0.84225	0.0330422	0.0314777	0	0	0	0	0.060183	0	0	0
ENSG00000231873	6.21e-09	3.41e-08	2.89493	0.694915	4.16588	up	chr3	HAVANA	gene	40766207	40862626	+	lincRNA	RP11-761N21.1	level 1; havana_gene OTTHUMG00000156011.1;	0.0304344	0.030483	0.0606845	0.153782	0.117046	0	0.060042	0	0	0.403731	0.0584552	0.569035	0.0408675	0.0654078	0	0	0	0	0	0.025039	0	0.213788	0.0226969	0.0511366	0.0842576	0.0802681	0.062492	0.0616052	0.0733784	0.411224	0	0.247855	0.0647759	0.0676011
ENSG00000233919	5.55e-24	1.01e-22	4.69418	0.237288	19.7826	up	chr3	HAVANA	gene	41162287	41168547	-	lincRNA	RP11-372H2.1	level 2; havana_gene OTTHUMG00000156144.1;	0.0249463	0.024986	0.0497414	0.072029	0	0.0762602	0	0.0519148	0	0.0330927	0	0.259124	0.033498	0.321678	0.122801	0	0.0475054	0	0.0744155	0	0	0	0.018604	0.0419152	0.0230212	0.0219312	0.051223	0	0	0.192611	0	0	0	1.77314
ENSG00000271192	7.74e-05	0.000251	0.729831	0.186441	3.91455	up	chr3	HAVANA	gene	43996896	43997443	+	lincRNA	RP4-555D20.3	level 2; havana_gene OTTHUMG00000185193.1;	0	0	0.470637	0	0	0	0.0547829	0	0	0	0.0177783	0	0	0	0	0	0	0	0	0	0	0	0	0	0	0.0244124	0	0.0936819	0	0	0	0.0565363	0	0
ENSG00000272121	0.000127	0.000398	5.5985	2.30508	2.42876	up	chr3	HAVANA	gene	43998081	43999149	-	lincRNA	RP4-555D20.4	level 2; havana_gene OTTHUMG00000185495.1;	0.014235	0	0.709595	0.0616525	0.0547456	0.0145054	0.0280833	0.00987467	0	0.0188836	0.0273411	0.0394301	0.0764593	0	0	0.0194281	0	0.0124785	0.0106159	0.0117114	0.217015	0.0999943	0.0212319	0.023918	0.0131365	0	0	0.624312	0.0686421	0.0274772	0	0.202875	0	0
ENSG00000271973	3.36e-05	0.000115	7.7561	3.01695	2.57084	up	chr3	HAVANA	gene	48672455	48672733	+	lincRNA	RP11-572O6.1	level 2; havana_gene OTTHUMG00000185525.1;	0.54542	0.546289	0.380638	0.511819	1.0488	0.27789	0.322807	0.264846	1.00959	0.687356	0.314275	0.302156	0.183098	1.05496	0.402735	0.372199	0.103865	0.717179	0.772828	0.897456	0.332601	0.478915	0.650807	0.183285	0.100666	0.287699	0.447971	0.552018	0.263005	0	0.0916766	0.222092	0	0
ENSG00000226913	0.00202809	0.00514104	5.30394	2.62712	2.01892	up	chr3	HAVANA	gene	49549306	49554366	-	lincRNA	RP11-949J7.7	level 1; havana_gene OTTHUMG00000156881.1;	0.0701524	0.00585535	0.0116567	0.00421991	0.0112415	0.0714848	0.046133	0.0283873	0.027053	0.178368	0.0823418	0.00404829	0.00392504	0.0628196	0.0143889	0.111703	0	0.0409974	0.0217986	0.00480965	0.0267371	0.0513321	0.0959147	0.0196452	0.0323694	0.0462552	0	0.0433895	0	0.135412	0	0.0238047	0	0
ENSG00000230454	0.00604432	0.0139125	41.4634	20.5763	2.01511	up	chr3	HAVANA	gene	50260303	50263358	+	lincRNA	U73166.2	level 1; havana_gene OTTHUMG00000156937.1;	1.10723	0.133544	0.0982511	0.238519	0.546215	0.183121	0.251605	0.0562988	0.858442	0.184563	1.11714	0.104373	0.0155686	0.373759	0.08561	0.0949426	0.0551967	0.0813076	0.207513	0.367239	0.132565	0.183247	0.315595	0.428573	0.0748957	0.163084	0.0714194	0.215129	0.0279537	0.0895181	0.0682074	0.0708157	0.0740296	0.0386292
ENSG00000240708	1.62e-07	7.59e-07	1.33771	0.186441	7.175	up	chr3	HAVANA	gene	55296200	55300738	+	lincRNA	RP11-64C1.1	level 2; havana_gene OTTHUMG00000158359.1;	0	0	0	0.00685669	0	0	0	0	0	0.00630043	0	0	0	0.0204144	0	0	0	0	0.0354194	0	0	0	0	0	0	0.0417541	0	0	0	0	0	0	0	0.0421979
ENSG00000242568	0.0203918	0.0416758	0.118199	0.0169492	6.97373	up	chr3	HAVANA	gene	55335462	55350915	-	lincRNA	RP11-875H7.1	level 2; havana_gene OTTHUMG00000158360.1;	0	0	0	0	0	0	0	0.017983	0	0	0	0	0	0	0	0	0	0	0	0	0	0	0	0	0	0	0	0	0	0	0	0	0	0
ENSG00000272360	1.57e-07	7.35e-07	15.1538	5.05085	3.00026	up	chr3	HAVANA	gene	58490830	58491291	-	lincRNA	RP11-359I18.5	level 2; havana_gene OTTHUMG00000185737.1;	0.164689	0.131961	0.525407	0.689498	0.823376	0.469886	0.779767	0.456971	1.14317	1.96622	1.0333	1.551	0.486518	0.495514	1.45926	0.629354	0.689959	0.490849	1.5475	1.43622	0.903853	2.08235	0.933422	0.332056	0.577523	1.36097	0.270528	0.644499	1.11179	1.65303	0.110726	2.01181	1.19176	0.365807
ENSG00000244342	7.78e-12	5.65e-11	1.66604	0.169492	9.82964	up	chr3	HAVANA	gene	62950430	63125062	+	lincRNA	RP11-129K20.2	level 2; havana_gene OTTHUMG00000158701.1;	0.00554361	0.00555245	0	0.0640258	0	0.0169467	0	0	0.0256536	0	0	0.00383887	0.01861	0	0	0	0	0.0145787	0	0.00912168	0	0	0.0124027	0.0093145	0	0.00974719	0.0113829	0.00374045	0.0400975	0	0.00931794	0.0225733	0	0.0123135
ENSG00000241884	6.17e-11	4.13e-10	1.12946	0.186441	6.05799	up	chr3	HAVANA	gene	67296300	67306359	+	lincRNA	RP11-85I21.1	level 2; havana_gene OTTHUMG00000158741.2;	0	0.00722345	0	0	0	0	0	0	0	0	0	0	0	0.0154995	0	0	0	0	0	0	0	0.0126652	0	0	0.00665542	0	0	0.00486613	0	0	0	0	0	0
ENSG00000240405	1.75e-17	2.01e-16	3.91182	0.389831	10.0347	up	chr3	HAVANA	gene	69999550	70518064	+	lincRNA	SAMMSON	level 2; havana_gene OTTHUMG00000159017.3;	0.131183	0.0145991	0	0.0683896	0.0280283	0.0222791	0	0	0.0505884	0	0.00466596	0.0353275	0.00489314	0	0	0	0	0.00638867	0.0489154	0.0299797	0.0444423	0.102389	0.0163052	0.0244907	0.0134511	0.0768852	0.0748228	0	0	0.0422028	0	0	0	0.016188
ENSG00000270562	3.63e-08	1.84e-07	29.8143	10.8644	2.74421	up	chr3	HAVANA	gene	71584943	71587409	+	lincRNA	RP11-154H23.3	level 2; havana_gene OTTHUMG00000175716.2;	0.228227	0.086494	0.0430474	0.182554	0.427002	0.0314273	0.133859	0.11553	0.071361	0.0450045	0.55288	0.106786	0.0538384	0.410953	0.182186	0.0084186	0.0587318	0.0540719	0.069001	0.152244	0.0470185	0.0216647	0.0736016	0.290195	0.119539	0.0813418	0.101325	0.216422	0.014872	0.0357193	0.0414718	0.0125585	0.0656424	0.0274022
ENSG00000243083	0.0149465	0.0315173	3.15197	1.69492	1.85966	up	chr3	HAVANA	gene	72151257	72174332	+	lincRNA	RP11-433A10.1	level 2; havana_gene OTTHUMG00000159724.1;	0	0.00519655	0.00517256	0.00749023	0.00997665	0.10045	0	0	0.0240092	0.0791495	0.0298953	0	0.00348342	0.0111503	0.03831	0.0141621	0.0296403	0	0	0.631738	0.0158192	0.00911131	0.0116077	0.0174349	0.0191516	0	0.042613	0.0210042	0.150109	0.0300441	0.00872068	0.0105632	0.110426	0.0230485
ENSG00000244345	6.28e-07	2.73e-06	2.33583	0.661017	3.5337	up	chr3	HAVANA	gene	72504806	72550552	-	lincRNA	RP11-654C22.2	level 1; havana_gene OTTHUMG00000159191.1;	0	0.0175999	0.0175186	0.0253682	0	0	0	0.0243788	0	1.35199	0.01125	0.0730094	0	0	0.0432499	0	0	0	0	0.0144567	1.01797	0.0308585	0	0	0.0324317	0.0308961	0	0.32012	0	0	0.0295355	0	0.0373995	0.0390307
ENSG00000242516	3.04e-05	0.000105	118.897	51.5763	2.30526	up	chr3	HAVANA	gene	75672391	75679303	+	lincRNA	LINC00960	level 2; havana_gene OTTHUMG00000158961.1;	1.15768	0.723503	1.3974	0.81494	1.40742	0.0146239	0.0943761	4.01534	0.199237	0.0190379	0.143948	0.473716	0.0963554	0.154215	0.247263	1.74324	2.03149	2.12611	0.117729	0.515579	0.773054	0.0588068	3.29644	0.860046	0.503268	0.206075	0.0491135	0.658465	0.219143	1.4682	1.99412	0.185054	1.41525	1.59386
ENSG00000240241	0.00413271	0.00983586	0.545966	0.20339	2.68433	up	chr3	HAVANA	gene	78266940	78294731	+	lincRNA	RP11-314M24.1	level 1; havana_gene OTTHUMG00000158945.1;	0	0	0	0	0	0	0	0	0	0	0	0	0	0	0	0.0793455	0	0	0	0	0	0	0	0	0.0134125	0	0	0	0	0.0280546	0	0	0	0
ENSG00000242828	6.53e-08	3.21e-07	4.59475	1.32203	3.47551	up	chr3	HAVANA	gene	80761042	80788963	-	lincRNA	RP11-47P18.1	level 2; havana_gene OTTHUMG00000158943.1;	0.11328	0	0	0	0	0	0	0	0	0	0	1.25511	1.67324	0	0	0	0	0.430308	4.81531	0	1.4967	0	0	0.571004	0	0.265569	0.0775335	0	0	0	0	0	0.0803671	0
ENSG00000242781	5.49e-19	6.97e-18	2.68668	0.338983	7.9257	up	chr3	HAVANA	gene	80764897	80789354	+	lincRNA	RP11-47P18.2	level 2; havana_gene OTTHUMG00000158944.1;	0	0	0	0	0	0	0	0	0	0.014176	0	0.0740006	0.0286991	0	0	0	0	0.0187353	0.398468	0	0.195496	0	0	0.0359105	0	0	0	0	0	0	0	0	0	0
ENSG00000243694	1.8e-10	1.15e-09	1.45779	0.186441	7.81903	up	chr3	HAVANA	gene	80993868	81095647	+	lincRNA	RP11-6B4.1	level 2; havana_gene OTTHUMG00000158949.1;	0	0	0.0763648	0.0368605	0	0	0.100742	0	0	0	0	0.0530421	0.0514272	0	0	0	0	0.0447635	0	0.147041	0	0	0	0.0428998	0.023562	0.0224463	0	0	0	0	0	0	0.0543422	0.0567123
ENSG00000239440	6.01e-12	4.41e-11	1.62101	0.135593	11.955	up	chr3	HAVANA	gene	81986138	82463675	+	lincRNA	RP11-260O18.1	level 2; havana_gene OTTHUMG00000158946.1;	0	0	0	0.0599051	0	0.00768777	0	0	0	0.0700575	0	0.0470199	0	0	0	0	0	0	0	0	0	0.0132491	0	0.722555	0.048736	0	0	0	0	0	0	0.0460811	0	0
ENSG00000242641	1.14e-06	4.78e-06	0.393996	0.0169492	23.2458	up	chr3	HAVANA	gene	84638406	84881679	-	lincRNA	RP11-735B13.1	level 2; tag overlapping_locus;havana_gene OTTHUMG00000158981.2;	0	0	0	0.00273551	0	0.0019308	0	0.00262882	0	0.00125679	0	0	0	0	0	0	0	0.00498302	0	0	0	0	0	0	0	0.0016658	0	0	0	0	0	0	0	0.00420876
ENSG00000239589	4.05e-27	9.04e-26	3.69418	0.0169492	217.957	up	chr3	HAVANA	gene	94938172	95152509	+	lincRNA	RP11-118N24.3	level 2; havana_gene OTTHUMG00000159021.2;	0	0	0	1.93499	0	0	0	0	0	0	0	0.0224325	0	0	0	0	0	0	0	0	0	0	0	0	0	0	0	0	0	0	0	0	0	0
ENSG00000240476	5.43e-68	9.17e-66	92.3096	0.864407	106.79	up	chr3	HAVANA	gene	98981058	98983096	+	lincRNA	CTD-2021J15.2	level 2; tag overlapping_locus;havana_gene OTTHUMG00000159060.1;	2.6733	0.0316871	13.9568	0.159856	0	0.0483563	0.0312069	8.14196	0	0.010492	1.10388	0.0876315	0.169927	0.0339957	0.194669	0.0863563	0.030123	0.0138665	0.14156	0.013014	0	0.0277791	0.212341	3.48175	0.0291953	0.0278129	0.0324803	0.0426925	0.0381385	0.0916002	0.0265881	0.0644114	0	0
ENSG00000243296	1.08e-06	4.56e-06	1.69418	0.423729	3.99827	up	chr3	HAVANA	gene	99500347	99505508	+	lincRNA	RP11-779P15.1	level 2; havana_gene OTTHUMG00000159412.1;	0.0332254	0	0	0	0.575008	0.0338564	0.786577	0	0	0	0	0	0	0	0	0	0.253086	0.174754	0	0.109341	0	0	0.0247783	0	0.0919843	0.0584193	0	0	0	0	0	0	0	0
ENSG00000244464	0.00104111	0.00279046	0.878049	0.491525	1.78638	up	chr3	HAVANA	gene	99598064	99623820	+	lincRNA	RP11-201E8.1	level 2; havana_gene OTTHUMG00000159418.1;	0.00660183	0	0	0	0	0	0	0.00457962	0	0	0	0.00457167	0	0	0	0	0	0	0	0	0	0	0	0	0	0	0	0.00445446	0	0.0127432	0	0	0	0
ENSG00000273374	3.63e-12	2.71e-11	12.3152	2.86441	4.29939	up	chr3	HAVANA	gene	99802699	99806058	-	lincRNA	RP11-383I23.2	level 2; havana_gene OTTHUMG00000185856.1;	0.067934	0.00453615	0.0270913	0.140574	0.0261263	0.00922991	0.0268045	0.0722585	0.0628742	0.123162	0.110183	0.028226	0.00304074	0.1168	0.0668828	0.0247246	0.0258735	0.0198505	0.0743048	0.17885	0.0138089	0.0318137	0.118213	0.0989249	0.00417945	0.0159262	0.0185988	0.116121	0.0218388	0.052452	0.0152249	0.046104	0	0.0201194
ENSG00000241280	1.2e-12	9.36e-12	9.41276	1.76271	5.33993	up	chr3	HAVANA	gene	101960358	101997926	+	lincRNA	RP11-221J22.2	level 2; tag overlapping_locus;havana_gene OTTHUMG00000159237.3;	0.0423289	0.0777266	0.555642	0.178236	0	0.0071888	0.0695898	0.0391507	0.0163234	0.154417	0.140018	0.185643	0.0331563	0.0303235	0	0	0.0134345	0.0123686	0.773394	0	0.129062	0	0.0105224	0.0118536	0.0520832	0	0.0434576	0.0380808	0.0340187	0.0136176	0	0.0718171	0.0150153	0.0783508
ENSG00000241469	4.6e-06	1.78e-05	0.72045	0.135593	5.31332	up	chr3	HAVANA	gene	107840228	107882000	-	lincRNA	RP11-631B21.1	level 2; havana_gene OTTHUMG00000159195.4;	0.00334665	0	0.00667303	0	0.0128707	0.00682043	0	0	0	0.00887907	0	0.0023175	0	0	0	0	0	0	0.00748738	0	0	0	0.00249581	0	0.0030884	0	0.0137436	0	0	0.00645989	0.00562519	0	0	0
ENSG00000271856	0.000129	0.000403	67.9831	31.2373	2.17634	up	chr3	HAVANA	gene	108125821	108138610	+	lincRNA	RP11-861A13.4	level 2; havana_gene OTTHUMG00000185591.1;	0.170254	0.223448	0.2868	0.559392	0.248362	0.400817	0.0926575	0.052943	0.0815035	0.459494	0.447285	0.841552	0.090659	0.100938	0.578	0.0320504	0.558995	0.406568	0.262694	1.16887	0.47436	0.0927898	0.153239	0.1381	0.184205	0.789675	0.446027	0.867512	0.665275	0.600608	0.552606	0.0478115	0.0249907	0.078242
ENSG00000214381	3.69e-19	4.75e-18	2.85929	0.135593	21.0872	up	chr3	HAVANA	gene	109178165	109185257	+	lincRNA	C3orf66	level 2; havana_gene OTTHUMG00000159206.1;	0	0	0	0	0	0.0615327	0	0.0041889	0	0.00400527	0	0	0	0	0	0	0	0	0	0.00993612	0	0	0.00450335	0	0	0	0	0.00407442	0	0	0	0	0.0128524	0
ENSG00000228980	1.14e-12	8.94e-12	2.13508	0.271186	7.87312	up	chr3	HAVANA	gene	109409990	109495167	+	lincRNA	RP11-702L6.4	level 2; havana_gene OTTHUMG00000159217.1;	0	0	0	0.138459	0	0	0	0	0	0.0424087	0	0.108677	0	0	0	0	0	0.198717	0	0	0.194949	0	0	0	0.00536399	0	0	0.0039219	0	0.0112197	0	0	0	0
ENSG00000242029	1.81e-12	1.4e-11	0.840525	0.0338983	24.7955	up	chr3	HAVANA	gene	109648107	109810861	+	lincRNA	RP11-457K10.1	level 2; havana_gene OTTHUMG00000159213.2;	0	0	0.0579051	0.0838505	0	0	0	0	0	0.038524	0	0	0	0	0.142956	0	0	0	0	0	0.265636	0.815984	0	0	0	0	0	0	0	0	0	0	0	0
ENSG00000240895	3.55e-06	1.4e-05	0.429644	0.0169492	25.349	up	chr3	HAVANA	gene	110527482	110529582	-	lincRNA	RP11-119D18.1	level 2; havana_gene OTTHUMG00000159221.1;	0	0.0380561	0	0.425115	0	0.0580758	0	0	0	0	0	0.105245	0	0	0	0	0	0	0.0141678	0.312597	0.0289624	0.0333626	0	0	0	0.0167016	0	0.0128184	0	0.0733412	0	0	0	0
ENSG00000206532	5.65e-26	1.18e-24	48.4822	4.74576	10.2159	up	chr3	HAVANA	gene	110888384	110893476	-	lincRNA	RP11-553A10.1	level 1; havana_gene OTTHUMG00000159242.1;	0.022329	0.424927	0.0779148	0.523835	0.107342	0.0227531	0	0.0697023	0.154994	2.19934	0.00714786	3.87335	0	0.0719822	0.192356	0.0152375	0.0425213	0.743804	0.249781	0.293928	0.834003	0.0392127	0.0832608	0.0750353	0.504845	0.265009	0.0458489	0.112996	0.026918	0.60341	0.544208	0	0.0237623	0.0495973
ENSG00000239482	0.0249745	0.0499729	2.66229	1.50847	1.76489	up	chr3	HAVANA	gene	112302478	112332791	+	lincRNA	RP11-90K6.1	level 2; tag overlapping_locus;havana_gene OTTHUMG00000159246.2;	0.024116	0.0120772	0	0.017408	0.0463732	0	0	0	0	0.00799785	0	0.0501	0	0.0259143	0	0	0.0229622	0	0.00899237	0.0496019	0	0	0.00899243	0.0202601	0.0111275	0.031802	0.0247591	0.0732233	0	0.0232751	0.0202676	0.0245498	0	0
ENSG00000243081	0.00372411	0.00894684	9.18011	4.9661	1.84856	up	chr3	HAVANA	gene	112396647	112409134	-	lincRNA	RP11-231E6.1	level 2; havana_gene OTTHUMG00000159250.2;	0.0584154	0.00975142	0.00970642	0.0140556	0.0748855	0.00992082	0	0	1.10382	0	0	0.384292	0.0196101	0.292933	0.0479263	0	0.111241	0.213364	0.00726063	1.65004	0.0445276	0	0	0	0.0269538	0.10271	0	0.210212	0	0.657748	0.409113	0	0.062165	0.108127
ENSG00000240893	8.2e-12	5.95e-11	2.21951	0.677966	3.27378	up	chr3	HAVANA	gene	112736447	112749319	-	lincRNA	RP11-572C15.5	level 2; havana_gene OTTHUMG00000159320.1;	0.00752583	0	0	0.0108649	0	0	0	0	0.0174132	0	0	0	0	0	0	0	0.0429945	0	0.0448996	0.0123833	0	0	0	0	0	0	0	0.00507791	0	0	0.0126497	0	0	0
ENSG00000242659	0.00414316	0.00985932	2.33396	1.11864	2.08642	up	chr3	HAVANA	gene	113746872	113747408	-	lincRNA	RP11-271C24.2	level 2; havana_gene OTTHUMG00000159297.1;	0.0502219	0.0503019	0.100139	0.0725044	0.289718	0.153527	0.0990793	0.104515	0.232406	0.2998	0.289382	0.104334	0.0674381	0	0.247224	0.0685435	0	0.0880497	0.299627	0.413185	0.153128	0.264589	0.112361	0.337535	0.231732	0.176608	0.309366	0.101659	0	0	0	0.204501	0.106891	0
ENSG00000242290	9.09e-39	3.92e-37	10.9212	0.864407	12.6343	up	chr3	HAVANA	gene	114445521	114529452	+	lincRNA	RP11-197K3.1	level 2; havana_gene OTTHUMG00000159367.2;	0.00820335	0	0	0	0.0473232	0.00835916	0.0323677	0	0	0	0.00525204	0	0	0	0	0.0111961	0	0	0	0.00674906	0	0	0	0	0	0.00721187	0	0	0.0197785	0.0158346	0	0	0.0349196	0
ENSG00000241295	4.48e-13	3.63e-12	0.690432	0.0338983	20.3677	up	chr3	HAVANA	gene	114684580	114687609	+	lincRNA	RP11-138N21.1	level 2; havana_gene OTTHUMG00000159363.1;	0	0	0	0	0	0	0	0	0	0	0	0	0	0	0	0	0	0	0	0	0	0	0	0	0	0	0	0	0	0	0	0	0	0
ENSG00000239946	2.34e-26	5.01e-25	2.66604	0.20339	13.108	up	chr3	HAVANA	gene	114873114	114876514	+	lincRNA	RP11-321G3.1	level 1; havana_gene OTTHUMG00000159365.1;	0.0327957	0	0	0	0	0	0	0	0	0	0	0.0454211	0	0	0	0	0	0	0	0	0	0	0	0	0	0	0	0	0	0	0	0	0	0
ENSG00000243276	1.75e-06	7.17e-06	0.836773	0.135593	6.1712	up	chr3	HAVANA	gene	118004819	118557668	-	lincRNA	RP11-384F7.1	level 2; havana_gene OTTHUMG00000159346.3;	0	0	0	0	0	0	0	0	0	0.0094418	0	0.0591451	0	0	0	0	0	0	0	0	0	0	0	0	0	0.0125145	0	0	0	0	0	0	0	0
ENSG00000272662	1.4e-09	8.19e-09	5.74296	1.30508	4.40045	up	chr3	HAVANA	gene	119497678	119498181	-	lincRNA	RP11-190C22.8	level 2; havana_gene OTTHUMG00000185933.1;	0.271736	0.120964	0.0301015	0.108972	0.0580585	0.276897	0	0.439834	0.13972	0.500659	0.46393	0.0209081	0	0	0.148629	0.0824154	0	0.0264673	0.270199	0.770049	0	0.106046	0.157617	0.0507307	0	0.106175	0.061996	0.305581	0.145592	0.17484	0.0507495	0.245888	0.0642618	0.0670646
ENSG00000242622	0.000824	0.00225346	52.2946	25.3729	2.06104	up	chr3	HAVANA	gene	120094895	120136783	+	lincRNA	RP11-18H7.1	level 1; tag ncRNA_host;havana_gene OTTHUMG00000159401.1;	0.353728	0.236194	0.324997	0.570749	0.640179	0.226162	0.259982	0.524433	0.770309	1.45373	0.657199	0.345813	0.172299	0.4919	0.170713	0.217721	0.171704	0.14592	0.920697	0.68475	0.327788	0.133983	0.325867	0.337958	0.217621	0.27439	0.54118	0.627097	0.317728	0.361474	0.151555	0.522484	0.50191	0.123247
ENSG00000261159	6.22e-08	3.06e-07	19.212	5.84746	3.28553	up	chr3	HAVANA	gene	128859716	128860526	-	lincRNA	RP11-723O4.9	level 2; havana_gene OTTHUMG00000175779.1;	0.262689	0.150347	0.0935335	0.325063	0.108242	0.0955995	0.111052	0.364449	0.0868299	1.75481	0.204221	0.142928	0.23936	0.846833	0.277098	0.102435	0.0357316	0.180931	1.37132	0.185246	0	0.197708	0.475767	0.378322	0.103893	0.131966	0.0770555	0.493753	0.180958	0.108655	0.157693	0.0764041	0	0
ENSG00000248243	8.29e-39	3.59e-37	51.0413	2.33898	21.822	up	chr3	HAVANA	gene	130089433	130094304	-	lincRNA	RP11-93K22.13	level 2; havana_gene OTTHUMG00000159896.1;	1.19518	1.38948	2.04268	1.94115	2.79072	2.0443	0.88421	2.88699	6.22216	1.17495	2.58252	2.61595	1.30398	1.2843	1.73351	0.0291286	0.44707	1.68381	5.61848	2.19486	4.88055	1.08693	3.59712	0.358602	0.846909	0.600416	1.18323	3.83053	0.308745	2.88376	0.466355	0.738698	2.04412	1.09034
ENSG00000249846	0.0115351	0.0249983	41.349	23	1.79778	up	chr3	HAVANA	gene	130112550	130120579	+	lincRNA	RP11-77P16.4	level 1; tag overlapping_locus;havana_gene OTTHUMG00000159926.2;	0.2621	0.316566	0.307419	1.06839	0.459527	0.125684	0.182499	0.176468	0.249713	0.398823	0.720572	0.363	0.201853	0.629558	0.512294	0.0736478	0.11744	0.175698	0.868087	0.526403	0.340815	0.0947641	0.511658	0.297908	0.277444	0.332079	0.158288	0.416111	0.223035	0.5208	0.116616	0.18834	0.196887	0.0342457
ENSG00000249725	0.0214959	0.0437404	0.324578	0.101695	3.19168	up	chr3	HAVANA	gene	133015004	133037052	-	lincRNA	RP11-469L4.1	level 1; havana_gene OTTHUMG00000159720.1;	0	0	0	0	0.0762018	0	0	0	0	0	0	0.0274419	0	0	0	0	0	0	0.118212	0	0	0	0	0	0	0	0	0	0	0	0	0	0	0
ENSG00000243832	3e-09	1.7e-08	1.66417	0.254237	6.54572	up	chr3	HAVANA	gene	134055256	134057648	-	lincRNA	RP11-202A13.1	level 1; havana_gene OTTHUMG00000159748.1;	0.0237769	0.0238148	0.0474098	0.0514895	0	0.048457	0	0.0659751	0.0550149	0.378498	0.121782	0.0329303	0.0957832	0	0	0.0324511	0	0.0416861	0	0.11737	0.181241	0.0417554	0	0	0.0658263	0	0.341753	0.208559	0	0.183582	0.119896	0	0	0
ENSG00000240006	7.65e-05	0.000248	10.0507	4.22034	2.38148	up	chr3	HAVANA	gene	134313576	134321171	+	lincRNA	RP11-200A1.1	level 2; havana_gene OTTHUMG00000159760.1;	1.29398	1.08868	0.41282	1.5692	0.0995289	1.31856	0	0.718097	0.718562	2.91813	1.88886	0.931905	0.104254	0.444951	1.52875	0.353209	1.18279	0.680589	0.424599	0.894251	0.631263	1.27255	0.540402	0	0.19106	0.227517	0.106279	1.53664	0	0.69936	0.521995	3.58294	0.440652	0.114968
ENSG00000239513	7.09e-38	2.91e-36	5.87242	0.0677966	86.6182	up	chr3	HAVANA	gene	137771949	137780878	+	lincRNA	RP11-2A4.3	level 2; havana_gene OTTHUMG00000159758.1;	0	0	0	0	0	1.94721	0	0	0.851843	0	0	0	0	0	0	0	0	0	0	0.129811	0	0.138543	0	0	0	0.00770623	0	0	0	0	0	0	0	0
ENSG00000261146	3.29e-41	1.63e-39	10.6567	0.220339	48.3648	up	chr3	HAVANA	gene	137791973	137796678	+	lincRNA	RP11-2A4.4	level 2; havana_gene OTTHUMG00000175811.1;	0	0	0	0	0	0.820454	0	0	0.179564	0	0	0.00895681	0	0.0069494	0	0	0	0	0	0.133016	0	0.0397502	0	0	0	0	0	0	0	0.00624164	0	0	0	0
ENSG00000244578	7.08e-20	9.61e-19	2.7561	0.101695	27.1016	up	chr3	HAVANA	gene	138935189	138944020	-	lincRNA	RP11-548O1.3	level 1; havana_gene OTTHUMG00000159892.1;	0.00391289	0	0.0117031	0.00282448	0	0	0	0	0	0.0129767	0	0.00270961	0	0	0	0	0	0.00343007	0.00291807	0	0	0.00687155	0	0	0.00361094	0	0	0.0448825	0	0	0	0	0	0
ENSG00000250543	0.00131222	0.00344788	0.21576	0.0169492	12.7298	up	chr3	HAVANA	gene	139688403	139689342	-	lincRNA	RP11-442N1.1	level 2; havana_gene OTTHUMG00000159958.1;	0	0	0	0	0	0	0	0	0	0	0	0	0	0	0	0	0	0	0	0	0	0	0	0	0	0	0	0	0	0	0	0	0	0
ENSG00000243733	0.0147388	0.0311466	0.121951	0.0169492	7.19512	up	chr3	HAVANA	gene	143111802	143112359	+	lincRNA	RP11-80H8.3	level 2; havana_gene OTTHUMG00000159353.1;	0	0	0	0.0895469	0	0	0	0	0	0	0.0264743	0	0	0	0	0	0	0	0	0	0	0	0	0	0	0	0	0	0.0996989	0	0	0	0	0
ENSG00000242440	1.18e-20	1.71e-19	2.66792	0.101695	26.2345	up	chr3	HAVANA	gene	148280891	148399956	+	lincRNA	RP11-501O2.5	level 1; havana_gene OTTHUMG00000159505.1;	0	0	0	0.291364	0	0	0	0	0	0.0133863	0.0129211	0.265539	0	0	0	0	0	0	0	0	0	0	0	0	0	0	0	0	0	0	0	0.04109	0	0
ENSG00000243885	5.23e-12	3.86e-11	10.7167	2.47458	4.33072	up	chr3	HAVANA	gene	149384179	149385800	-	lincRNA	RP11-278L15.2	level 2; havana_gene OTTHUMG00000159595.1;	0	0.0913575	0.22734	0.66938	0.321555	0.154908	0.0899731	0.0632728	0.24622	0.574742	0.116794	0.305288	0.24496	0.0653425	0.0748339	0.228227	0.0578987	0.0266524	0.170055	1.08811	0.0463515	0.106787	0.340113	0.0766282	0.0140289	0.0133647	1.56074	0.502607	0.0366526	1.05638	0.0255522	0.0309509	0	0
ENSG00000243321	0.0130628	0.0279624	0.932458	0.508475	1.83383	up	chr3	HAVANA	gene	150077494	150080117	-	lincRNA	RP11-167H9.3	level 2; havana_gene OTTHUMG00000159740.1;	0.00773626	0.0232458	0	0	0	0.0157664	0.0152623	0.00536656	0	0.00513131	0.00495299	0.00535724	0	0	0	0.116144	0	0	0	0.00636477	0	0	0	0.0129986	0.0142785	0.00680123	0	0.0469791	0.0186524	0	0	0	0	0
ENSG00000241048	5.34e-35	1.89e-33	4.09193	0.0338983	120.712	up	chr3	HAVANA	gene	150202174	150225190	-	lincRNA	RP11-167H9.5	level 2; havana_gene OTTHUMG00000159738.1;	0	0	1.80251	0.0181261	0	0.0255879	0.0495396	0	0	0	0.0964607	0.0347779	0	0	0	0	0	0	0	0	0	0	0	0.759454	0	0	0	0.0169431	0	0	0	0	0	0
ENSG00000244541	2.54e-31	7.32e-30	6.28893	0.237288	26.5034	up	chr3	HAVANA	gene	150238519	150240209	+	lincRNA	RP11-167H9.6	level 2; havana_gene OTTHUMG00000159737.1;	0.0499745	0	0.0249115	0.0360736	0.0480485	0.229156	0.0492956	0.104	0.0578153	0.0165735	0.671899	0.415278	0	0.107402	0	0	0.0475834	0	0.0186344	0.308362	0.0761869	0	0.0186346	0.335872	0.023059	0.0219672	0	0.101158	0	0.144695	0	0.254367	0.0531822	0
ENSG00000243550	1.75e-54	1.66e-52	17.8724	0.152542	117.164	up	chr3	HAVANA	gene	150265412	150287373	-	lincRNA	RP11-483E7.1	level 2; havana_gene OTTHUMG00000159735.2;	0.0908491	0.0454969	24.9531	0.0327893	0.0873478	0.879458	1.61307	0.063021	0	0.271163	0.697973	0.660572	0	0.0976236	0	0	0.432512	0.0398195	0	0	0.207751	0	0.033876	3.05293	0.670707	0.0798688	0	0	0.21904	0.263043	0.0763515	0	0.0966805	0.201794
ENSG00000239941	0.00013	0.000406	7.57411	2.9661	2.55356	up	chr3	HAVANA	gene	152118173	152151724	-	lincRNA	RP11-246A10.1	level 2; havana_gene OTTHUMG00000159881.1;	0.466954	0.0550234	0	0.0793099	0.0528186	0.811699	0.162569	0	0.0635551	0	0.0351716	0.0190211	0	0	0.135214	0.0374886	0.156922	0	0	0.451968	0.167501	0.0482373	0.0204846	0	0.0253483	0.0965922	0.0564007	0.222402	0.132452	0.318121	0.0923385	0	0.350772	0
ENSG00000243486	5.69e-21	8.36e-20	2.3227	0.0508475	45.6798	up	chr3	HAVANA	gene	153881526	153940836	+	lincRNA	RP11-217E22.5	level 2; havana_gene OTTHUMG00000159649.1;	0.0216461	0	0.0215806	0	0	0	0	0.0150157	0	0	0	0	0	0	0.479501	0	0	0	0	0	0	0	0	0.0363703	0	0	0	0.043816	0	0.417826	0	0	0	0.0961609
ENSG00000243629	7.14e-31	2e-29	30.9887	2.28814	13.5432	up	chr3	HAVANA	gene	157081667	157123004	-	lincRNA	RP11-6F2.4	level 2; havana_gene OTTHUMG00000158717.1;	2.97859	0.0830804	0.556325	0.446344	0.188503	0.145995	0.148766	0.078464	0.174477	0.420137	2.02768	0.240205	0.0506287	0.194473	0.315523	0.0205834	0.114879	0.0859336	0.039365	0.576965	0.0919679	0.0529702	0.444265	1.01361	0.354901	0.10607	0.0154837	0.284927	0.145448	1.06256	0.0760488	0.0460583	0.0962972	0.133996
ENSG00000241544	1.19e-32	3.7e-31	8.06567	0.288136	27.9926	up	chr3	HAVANA	gene	157081841	157088547	+	lincRNA	RP11-6F2.5	level 1; havana_gene OTTHUMG00000158714.1;	0.518422	0.0101813	0.273628	0.0293505	0.0390935	0.0828657	0.0401082	0.119875	0.0235201	0.0539387	1.02827	0.0281568	0.0068249	0.0436926	0.0750589	0	0.0193576	0.0356434	0	0.0334523	0.0154969	0.0357027	0.28807	0.239116	0.13133	0	0.0417448	0.0685874	0	0.0392427	0.051258	0.020696	0.0649057	0.0225789
ENSG00000241135	3.05e-05	0.000105	19.6961	8.55932	2.30112	up	chr3	HAVANA	gene	157089881	157101135	+	lincRNA	RP11-6F2.6	level 1; havana_gene OTTHUMG00000158712.1;	0.851397	0.120106	0.179328	1.2378	0.299763	0.134412	0.0473145	0.0332735	0.332951	0.556761	0.913602	0.199294	0.0805113	0.644285	0.265634	0	0.0685066	0.0210237	0.0894276	4.54806	0.073125	0.168469	0.983711	0.261929	0.221323	0.115964	0.0492451	0.218458	0.202383	3.07851	0.100779	0.268558	0.0255224	0.0799067
ENSG00000242536	0.0201905	0.0413121	0.163227	0.0169492	9.63039	up	chr3	HAVANA	gene	158016216	158088997	-	lincRNA	RP11-290K4.2	level 2; havana_gene OTTHUMG00000158757.1;	0	0	0	0.15786	0	0	0	0	0	0.0120878	0.0350031	0.01262	0	0	0	0	0	0	0	0	0.0833494	0	0	0.244966	0	0	0	0	0	0	0	0	0	0
ENSG00000240567	0.00312227	0.0076176	1.61163	0.79661	2.02311	up	chr3	HAVANA	gene	161426427	161448242	+	lincRNA	RP11-3P17.4	level 2; tag overlapping_locus;havana_gene OTTHUMG00000159075.2;	0.0160463	0.0214291	0	0.0231657	0	0	0	0.00371038	0.0123759	0.0106432	0	0	0.00359117	0.0114952	0.013165	0	0	0	0.00398888	0.00880106	0	0.00939314	0	0	0	0.00940459	0	0.00360898	0	0.0103245	0.0179808	0	0	0
ENSG00000269888	0.000836	0.00228366	14.7036	7.44068	1.97611	up	chr3	HAVANA	gene	161429112	161429613	+	lincRNA	RP11-3P17.5	level 2; tag overlapping_locus;havana_gene OTTHUMG00000183890.1;	1.90215	1.47498	2.01874	1.15159	0.47196	0.875352	1.33158	1.78771	0.141974	0.406987	0.471413	0.424907	0.453168	0.263741	0.755129	1.42366	1.63587	0.968192	0.732153	0.706746	0.93544	1.07756	0.960957	0.51549	0.452998	1.02493	0.251984	0.62102	1.03558	0.71064	0.825089	2.49854	0.914176	0.681463
ENSG00000241369	5.87e-17	6.48e-16	2.0394	0.118644	17.1892	up	chr3	HAVANA	gene	163127923	163361563	-	lincRNA	RP11-10O22.2	level 2; havana_gene OTTHUMG00000158021.3;	0.00988452	0	0	0.0784856	0	0	0	0	0	0.0458935	0.00632837	0.0273795	0	0	0	0	0	0.0433242	0	0	0.0150691	0	0	0.0249123	0.00456087	0	0	0	0	0	0	0	0	0
ENSG00000244128	1.13e-21	1.75e-20	9.73358	1.10169	8.8351	up	chr3	HAVANA	gene	165206960	165655423	+	lincRNA	RP11-85M11.2	level 2; havana_gene OTTHUMG00000158130.1;	0	0	1.03588	0.0826784	0	0.00833669	0	0.272413	0.0189299	0.0868239	0.0576171	0.0793159	0	0	0	2.03221	0	1.57779	0.0122025	0.726939	0.0623626	0	0	0.109971	0.0226499	0.00719249	0	0.264969	0.315606	0	0.330036	0	0.504974	0
ENSG00000270141	2.94e-05	0.000102	1.99812	0.79661	2.50828	up	chr3	HAVANA	gene	169764520	169765060	-	lincRNA	TERC	level 2; tag ncRNA_host;havana_gene OTTHUMG00000184024.1;	0	0.0563456	0	0	0	0.0859866	0.0554917	0.0390241	0	0.0373134	0	0.0194782	0.0377704	0	0.0692318	0.0767789	0	0.0493144	0	0.0462828	0	0.0493964	0.0209768	0	0	0.0247283	0	0.0189788	0	0.0542942	0.0472787	0.0572678	0.0598668	0
ENSG00000242578	0.00120257	0.00318483	5.0469	2.30508	2.18947	up	chr3	HAVANA	gene	170410512	170418615	+	lincRNA	RP11-469J4.3	level 2; havana_gene OTTHUMG00000158939.1;	0.137505	0.137724	0	0.314313	0.220343	0.0233528	0.0904248	0	0.477238	0.0456022	0.205415	0.25392	0.0153869	0.147759	0	0.218947	0.087284	0.0803587	0.205091	0.32053	0.0698762	0.0402462	0.136728	0.0385065	0.042298	0.241771	0.0941145	0.139168	0.0552548	0.0442367	0.0385207	0	0	0
ENSG00000240497	0.00809781	0.0181454	1.61726	0.728814	2.21903	up	chr3	HAVANA	gene	171468084	171469633	+	lincRNA	RP11-185E8.1	level 2; havana_gene OTTHUMG00000159050.3;	0.332254	0	0	0.0479669	0.12778	0	0	0.230481	0.153753	0	0.0850876	0.0920322	0	0	0	0	0	0.116503	0	0	0	0	0	0	0.0613229	0.175258	0.136445	0.0448364	0	0.769602	0	1.89409	0.141432	0
ENSG00000223387	9.7e-11	6.38e-10	14.2458	3.23729	4.40053	up	chr3	HAVANA	gene	172560888	172595607	-	lincRNA	RP11-408H1.3	level 2; havana_gene OTTHUMG00000156985.3;	0.0746959	0.0415639	0.00827441	0	0.0398984	0.0634289	0.00818681	0.00863596	0.0288052	0.272494	0.0292249	0.114946	0.0111447	0.0445922	0.245134	0.0283184	0.0237074	0	0.0278526	0.0307269	0.177139	0.0218627	0.160927	0.0488077	0.0268068	0.0109447	0.119292	0.209999	0.0100052	0.064081	0.0139502	0.0422442	0.00883228	0.00921749
ENSG00000237473	0.0223655	0.0452586	0.247655	0.0508475	4.87054	up	chr3	HAVANA	gene	173153737	173336965	+	lincRNA	RP11-324C10.1	level 2; havana_gene OTTHUMG00000157006.2;	0	0	0	0	0	0	0	0	0	0	0	0	0.021738	0	0	0	0	0	0	0.612657	0	0	0	0	0.0597572	0	0	0	0	0	0	0	0.0689105	0
ENSG00000223715	6.09e-33	1.93e-31	5.89869	0.169492	34.8023	up	chr3	HAVANA	gene	176604143	176635532	-	lincRNA	RP11-71G7.1	level 1; havana_gene OTTHUMG00000157218.2;	0.0438958	0.0293105	0	0.116181	0	0.0596394	0.0288664	0.304501	0.0677106	0.145576	0.0843104	0.385031	0	0.125784	0.0720277	0.0599097	0.0557275	0	0.0872951	0.036114	0	0.0513913	0.0545599	0.417943	0.216045	0.025727	0	0.00987263	0	0.0564868	0	0.0893708	0.0311423	0.0325005
ENSG00000232461	7.77e-22	1.22e-20	2.31332	0.0677966	34.1215	up	chr3	HAVANA	gene	176643941	176867838	-	lincRNA	RP11-644C3.1	level 2; tag overlapping_locus;havana_gene OTTHUMG00000157301.1;	0.0448886	0	0	0	0	0.0457411	0	0.124555	0	0.163755	0.0143695	0.186508	0.0452074	0.0964717	0	0.0306323	0.0427408	0	0.066952	0.0184654	0	0	0.0167381	0.603381	0.0414246	0.0197316	0	0	0	0.173293	0.0377253	0.091392	0	0.0498533
ENSG00000228308	4.82e-14	4.22e-13	1.03002	0.0677966	15.1928	up	chr3	HAVANA	gene	176814155	176817001	-	lincRNA	RP11-255G21.1	level 2; tag overlapping_locus;havana_gene OTTHUMG00000157300.1;	0	0	0	0.00915368	0	0	0	0	0	0.00420553	0.00405939	0.0043907	0.00425703	0	0	0	0	0	0	0	0	0	0	0	0	0	0	0	0	0	0	0	0	0
ENSG00000203645	4.62e-54	4.31e-52	28.9681	0.457627	63.3007	up	chr3	HAVANA	gene	177294442	177323418	+	lincRNA	RP11-706D8.2	level 2; havana_gene OTTHUMG00000157234.1;	0	2.19757	0.0222451	3.19976	0.0286036	0.0909457	0.102711	0.0103187	0.017209	0.0345322	0.0619027	0.12876	0.00998717	0	0.0183062	0.0507544	0.12747	0.234713	0.0277331	0.171332	3.52632	0.378778	0.00554665	0.0124967	2.37481	0.0196159	0.0305435	0.105385	0.107593	0.186633	0.037504	0.0151427	0.696515	0
ENSG00000226782	7.22e-19	9.12e-18	2.01126	0.101695	19.7774	up	chr3	HAVANA	gene	177337628	177349166	-	lincRNA	RP11-706D8.3	level 2; havana_gene OTTHUMG00000157252.1;	0.0583035	0.262784	0	0.105215	0	0	0.0575115	0	0	0	0.0373277	0	0.0195726	0	0	0	0.055514	0	0	0	0.222212	0	0.0217403	0	0.0807065	0	0.0598583	0	0	0	0	0	0	0
ENSG00000228221	2.36e-08	1.22e-07	125.842	39.9661	3.14873	up	chr3	HAVANA	gene	177441921	177752305	+	lincRNA	RP11-335L9.1	level 2; tag overlapping_locus;havana_gene OTTHUMG00000157222.3;	1.7141	0.765779	1.62284	6.32005	9.60366	3.55613	0.754175	1.21471	0.313861	0.425325	2.47906	2.1861	0.546446	1.24561	1.54795	0.353438	1.47944	0.96209	0.671338	1.21746	1.16559	0.563055	0.708129	2.27918	1.92322	0.477012	0.607702	1.71403	1.96231	9.61649	1.57529	4.54434	0.971114	1.09564
ENSG00000236385	1.28e-32	3.99e-31	3.85366	0.0338983	113.683	up	chr3	HAVANA	gene	177621382	177628287	-	lincRNA	RP11-114M1.2	level 2; tag ncRNA_host;havana_gene OTTHUMG00000157233.1;	0.0210473	0	0.0209836	0.227893	0.0404723	0.0214471	0	0	0	0.362967	0.0269503	0.0582998	0	0	0	0	0.0400806	0	0	0.0173161	0.064174	0	0.0156963	0	0.0582694	0.0185035	0	0.0142013	0	0	0	0	0	0
ENSG00000228561	3.63e-15	3.48e-14	38.6529	8.67797	4.45414	up	chr3	HAVANA	gene	177683627	177691250	+	lincRNA	RP11-114M1.1	level 2; tag overlapping_locus;havana_gene OTTHUMG00000157235.3;	0.674017	0.493336	0.258452	6.00681	7.57709	1.21514	0.204573	1.15091	0.299911	0.894124	0.946038	0.987347	0.139242	0.501423	0.510452	0.0707621	0.0987335	0.13635	0.212661	0.895774	1.97606	0.091051	0.425325	0.392018	0.837313	0.341857	0.10646	0.419797	1.12505	3.70292	0.34859	1.63618	0.275877	0.403073
ENSG00000231574	9.67e-24	1.74e-22	54.6023	6.42373	8.50009	up	chr3	HAVANA	gene	177816865	177899224	+	lincRNA	RP11-91K9.1	level 2; havana_gene OTTHUMG00000157236.1;	0.156983	0.0101441	0.116118	0.109661	0.827697	0.103203	0.0399614	7.02564	0.0468679	0.510542	0.10699	0.589129	0.0271997	0.0326495	0.299137	0.172784	0.0192867	0.164247	0.0490944	0	0.0694809	0.035572	0.755304	0.153154	0.0794442	0.053423	0.010398	0.177675	0.40291	0.107522	0.0510704	0.0515505	0.0646681	0.0337443
ENSG00000225790	5.85e-13	4.7e-12	8.24765	1.55932	5.28926	up	chr3	HAVANA	gene	177934823	177937662	+	lincRNA	RP11-2L8.1	level 2; havana_gene OTTHUMG00000157253.1;	0.0815208	0.0272169	0.0812739	0.215765	0.836043	0.0553794	0	0.867102	0	0.14419	0.243563	0.470433	0.0182444	0	0.334414	0.0370869	0.0517469	0.0476412	0	0	0.0828532	0.0477205	0.729543	0.182631	0.0250767	0.071668	0	0.0916744	0.524132	0.052452	0	0.497923	0.173507	0
ENSG00000270321	0.0204239	0.0417331	0.225141	0.101695	2.21388	up	chr3	HAVANA	gene	177954066	177959798	-	lincRNA	RP11-2L8.2	level 2; havana_gene OTTHUMG00000185191.1;	0	0	0	0	0	0	0	0	0	0.418374	0	0	0	0	0	0	0	0.0691168	0	0	0	0	0	0	0	0	0	0	0.570299	0	0	0	0	0
ENSG00000242512	4.49e-30	1.2e-28	12.6417	0.661017	19.1245	up	chr3	HAVANA	gene	181952343	182010678	+	lincRNA	RP11-416O18.1	level 2; tag ncRNA_host;havana_gene OTTHUMG00000158238.6;	0.0129096	0.00107752	0	0.00232968	0	0.00219247	0	0	0	0.00285423	0.00482133	0.0126646	0.000722	0.00231205	0.00794367	0	0.012292	0.00377223	0.207793	0.00177017	0.00164008	0	0	0.0578427	0.000993	0.0189155	0	0.00145176	0	0.00207657	0.00361651	0	0	0
ENSG00000241098	0.0152241	0.0320512	0.649156	0.355932	1.82382	up	chr3	HAVANA	gene	182446970	182486364	-	lincRNA	RP11-139K4.1	level 2; tag overlapping_locus;havana_gene OTTHUMG00000158294.1;	0	0	0	0.0364527	0	0	0	0	0	0	0	0.0349702	0.00565093	0	0	0	0.0160278	0.00737806	0	0	0	0	0	0.0141418	0.00776711	0.0147987	0	0	0	0	0	0	0	0
ENSG00000244247	4.58e-09	2.55e-08	1.45966	0.186441	7.8291	up	chr3	HAVANA	gene	182498264	182507124	-	lincRNA	RP11-139K4.2	level 2; havana_gene OTTHUMG00000158301.1;	0	0	0	0.389142	0	0.0249698	0	0	0	0.0162533	0	0.135751	0.0164523	0	0	0	0	0	0.0182743	0	0	0.043033	0	0	0	0	0	0	0	0	0	0	0	0.0544292
ENSG00000260377	2.12e-22	3.45e-21	2.56098	0.0847458	30.2195	up	chr3	HAVANA	gene	182739669	182740848	-	lincRNA	RP11-646E18.4	level 2; havana_gene OTTHUMG00000175856.1;	0	0	0	0.102397	0	0	0	0.00894578	0	0.0427681	0.0577947	0.00893025	0	0	0	0	0	0.0113047	0	0	0.0393202	0	0.028852	0	0	0	0	0.0261039	0	0	0	0	0	0
ENSG00000224153	4.28e-06	1.66e-05	0.938086	0.169492	5.53471	up	chr3	HAVANA	gene	184399790	184457891	+	lincRNA	RP11-433C9.2	level 1; havana_gene OTTHUMG00000156732.3;	0.0262819	0	0	0.00948568	0	0	0	0.00911573	0.0304055	0.00871613	0.00841324	0	0	0	0	0	0	0	0.0489999	0	0	0	0.00980004	0	0.0121269	0.0231054	0	0.00886661	0	0	0	0	0	0
ENSG00000272970	0.0136876	0.0291339	46.2402	26.8814	1.72016	up	chr3	HAVANA	gene	184734075	184738949	+	lincRNA	RP11-329B9.4	level 2; havana_gene OTTHUMG00000186127.1;	3.99425	0.369622	0.432843	0.86183	3.96554	0.707846	0.942172	1.21974	0.703186	1.38225	2.8352	5.27636	0.0728736	3.31238	1.54947	0.207391	1.48819	0.570879	1.89409	0.232173	0.761162	0.571829	1.40844	1.56838	0.841374	0.95421	0.356588	0.805584	0.31403	1.00564	0.328388	2.6076	0.831645	0.144653
ENSG00000229433	0.0150962	0.0318129	0.43152	0.169492	2.54597	up	chr3	HAVANA	gene	184756389	184773155	-	lincRNA	RP11-329B9.1	level 1; havana_gene OTTHUMG00000156711.1;	0.0587311	0	0	0	0	0	0	0	0	0	0.0112804	0	0	0	0	0	0	0	0	0	0.00895365	0	0	0	0	0	0	0	0	0	0.00987177	0	0	0
ENSG00000226859	0.00343525	0.008301	0.17636	0.0169492	10.4053	up	chr3	HAVANA	gene	186476727	186478370	+	lincRNA	RP11-48F14.2	level 1; havana_gene OTTHUMG00000156619.1;	0	0	0.0219871	0	0	0	0	0	0	0	0	0	0	0	0	0	0	0	0	0.0181442	0	0	0	0	0.0203521	0	0	0	0	0	0	0	0	0
ENSG00000232233	5.17e-17	5.74e-16	4.90432	0.610169	8.03763	up	chr3	HAVANA	gene	186810880	186825521	-	lincRNA	RP11-573D15.2	level 2; havana_gene OTTHUMG00000156520.1;	0.00830634	0.0249587	0.0331247	0.0659545	0	0.0423205	0.0819351	0.305387	0.0384383	0.0495849	0.0744517	0.011504	0.0055769	0.0178515	0	0.0226732	0.0158178	0.00728141	0.12389	0.0478366	0.0253263	0	0.0123891	0	0.0153307	0.0584193	0.051167	0.229787	0	0	0.0139617	0	0.017679	0.0184501
ENSG00000228952	1.54e-13	1.3e-12	43.242	8.79661	4.91576	up	chr3	HAVANA	gene	187448845	187449450	+	lincRNA	RP11-567G11.1	level 2; havana_gene OTTHUMG00000156460.1;	0	2.47829	0.185014	3.84008	9.39699	22.0617	1.3424	5.36383	31.3451	0.451326	0.0396038	4.11227	3.03184	2.12708	6.09014	3.2926	3.76953	4.60919	0.138395	6.15797	7.45005	0.54316	2.3066	0	0.685021	3.48046	6.60485	0.459118	3.72858	15.6418	2.59937	0	18.3005	3.29762
ENSG00000224187	0.000212	0.000642	2.48593	1.0678	2.32809	up	chr3	HAVANA	gene	187958775	187976407	-	lincRNA	RP11-132N15.3	level 1; havana_gene OTTHUMG00000156391.1;	0	0.00889753	0	0.00641239	0.239148	0	0	0.0308115	0	0.035353	0.0113748	0.0246064	0	0	0	0.0121242	0.0169167	0.00778724	0	0	0.0270857	0	0.0066249	0	0	0.0156194	0	0.0179817	0.0642543	0	0	0.0180863	0	0
ENSG00000234238	0.00770489	0.0173291	0.163227	0.0169492	9.63039	up	chr3	HAVANA	gene	188107096	188147020	+	lincRNA	RP11-430L16.1	level 2; havana_gene OTTHUMG00000156395.1;	0.0218638	0	0	0.0315644	0	0	0	0	0	0.0145018	0.0279958	0.0151404	0	0	0	0	0	0	0.0326103	0	0	0	0	0	0	0	0	0.0295044	0	0	0	0	0	0
ENSG00000223812	2.77e-41	1.38e-39	10.197	0.186441	54.693	up	chr3	HAVANA	gene	191425526	191591097	+	lincRNA	RP11-197K6.1	level 2; havana_gene OTTHUMG00000156168.2;	0	0	0.82697	0	0	0.153679	0	0	0	0.380124	0	0.0104437	0	0	0	0	0	0.23797	0	0	0	0	0	0.0253402	0	0.0795522	0.278706	0	0.799963	0	0.354895	0	0	0
ENSG00000214146	0.000163	0.000502	27.8199	12.1525	2.28922	up	chr3	HAVANA	gene	193957372	194003659	-	lincRNA	RP11-699L21.1	level 1; tag overlapping_locus;havana_gene OTTHUMG00000155981.1;	0.123823	0.0391644	0.259891	0.578623	0.213039	0.332039	0.179998	0.275768	0.573003	1.67717	0.546583	0.216621	0.0218777	0.364155	0.288728	0.195679	0.0372312	0.23994	1.46289	0.375317	0.377541	0.045779	0.267308	0.1314	0.222522	0.275009	0.0401448	0.0703557	0.0628509	0.213852	0.164311	0.490933	0.0138706	0.0723781
ENSG00000238043	0.0219534	0.04452	3.78236	2.0339	1.85966	up	chr3	HAVANA	gene	193980614	194006098	+	lincRNA	RP11-699L21.2	level 1; havana_gene OTTHUMG00000155987.1;	0.188199	0	0.321649	0.329921	0.206795	0.136981	0	0.186502	0.373246	0.374486	0.395898	0.0186178	0	0.404465	0.0661738	0.256857	0.102397	0.188545	0.521303	0.0221193	0.0409875	0	0.140352	0.0903473	0.0992434	0.0709082	0	0.0181405	0	0.051896	0	0.164215	0	0
ENSG00000276407	5.81e-07	2.53e-06	0.574109	0.0677966	8.46811	up	chr3	HAVANA	gene	194070103	194080443	+	lincRNA	RP11-407B7.3	level 2; havana_gene OTTHUMG00000188112.1;	0	0.0260538	0	0.0187768	0.100039	0	0	0.0721779	0	0.379576	0	0	0	0	0	0	0.0990711	0.0228026	0.290984	0	0.0793125	0.0456811	0	0	0	0.0228684	0	0.052654	0	0	0	0	0	0
ENSG00000229964	9.59e-19	1.2e-17	2.16323	0.0677966	31.9076	up	chr3	HAVANA	gene	194091561	194109174	+	lincRNA	RP11-135A1.3	level 1; havana_gene OTTHUMG00000155980.1;	0	0	0.859448	0	0.0720727	0	0	1.378	0	0.323184	0.503924	0.0519098	0	0	0	0.0511544	0	0.558552	0.139758	0	0.0571402	0	0	0.125952	0.0345885	0.0329508	0	0.455211	0	0	0	0.07631	0	0
ENSG00000225742	4.98e-15	4.73e-14	54.4109	10.3898	5.23694	up	chr3	HAVANA	gene	194203016	194250153	-	lincRNA	RP11-513G11.4	level 2; havana_gene OTTHUMG00000155985.1;	0.0627514	0.267119	0.500491	0.758718	1.14633	0.751333	2.78546	0	0.47188	0.978112	2.00877	1.81422	0.242256	1.71948	0.231677	0.0856441	3.70444	0.0137521	3.47471	0.722776	0.310913	3.5264	0.877457	0.55354	1.01341	1.03438	0.0644248	0.476329	0.226944	0.393661	0.158213	0.1597	0.333896	0.871148
ENSG00000238097	3.5e-33	1.12e-31	13.2946	0.559322	23.7691	up	chr3	HAVANA	gene	194247648	194257772	+	lincRNA	RP11-513G11.3	level 1; havana_gene OTTHUMG00000155986.1;	0	0.0127544	0	0.018384	0	0	3.66784	0	0.029464	1.022	0	0.0969997	0	0	0	0.0173797	0.703239	0	0.284896	0	0.155306	0	0	0	0	1.50013	0	0	0	0.0491601	0.021404	0.0259263	0	0.028285
ENSG00000228271	2.41e-29	6.15e-28	6.31332	0.20339	31.0405	up	chr3	HAVANA	gene	194276682	194287368	+	lincRNA	RP11-513G11.2	level 1; havana_gene OTTHUMG00000155983.1;	0	0.00860614	0	0.0124048	0.0165226	0	0.0169515	0	0.0198812	0.621213	0.0220046	0.00595014	0	0	0	0.0469084	0	0	0.0640789	0.00706917	0	0	0	0	0	0.0302157	0	0.0115952	0	0	0	0	0	0
ENSG00000214145	1.03e-36	3.98e-35	31.9062	1.40678	22.6803	up	chr3	HAVANA	gene	194296465	194312803	-	lincRNA	RP11-513G11.1	level 2; havana_gene OTTHUMG00000155982.1;	0.0109925	0.0293599	0.0365305	0.0264494	0.126826	0.227758	0.0722876	0.47023	0.0423905	3.62853	0.677966	0.0355232	0.0639631	0.0393738	0	0.485086	0.111643	0.105997	0.0546514	0.0180874	0.0279303	0.0386084	0.0355237	0.0184697	0.108205	0.0901962	0.0978084	0.311512	0.0265032	0.0353638	0.0554298	0.0149202	0.0623895	0
ENSG00000233987	4.14e-06	1.61e-05	0.465291	0.0169492	27.4522	up	chr3	HAVANA	gene	194705548	194706964	+	lincRNA	AC106706.1	level 1; havana_gene OTTHUMG00000156019.1;	0	0	0	0	0	0	0	0	0	3.7396	0	0.0189527	0	0	0	0	0	0.023992	0	0	0	0	0	0	0	0	0	0	0	0	0	0	0	0
ENSG00000237222	1.52e-16	1.63e-15	3.24765	0.322034	10.0848	up	chr3	HAVANA	gene	194708421	194782168	+	lincRNA	AC090505.6	level 1; tag overlapping_locus;havana_gene OTTHUMG00000156020.1;	0.0400357	0.00729083	0.0290287	0.0446628	0.0489908	0.014835	0.00718035	0.0201981	0.00842132	0.156915	0.00932077	0.0126019	0.00488729	0.00782203	0.0179165	0	0	0	0.00542854	0.00299438	0.0166459	0.0511332	0.100429	0.00611535	0	0.00959915	0.0298933	0.00736728	0	0.0140508	0.00611762	0	0.0309858	0.00808432
ENSG00000238031	0.00557469	0.0129275	0.163227	0.0169492	9.63039	up	chr3	HAVANA	gene	194827890	194832592	+	lincRNA	AC090505.1	level 1; havana_gene OTTHUMG00000156017.1;	0	0	0	0	0	0	0	0	0	0.326291	0	0	0	0	0	0	0	0	0	0	0	0	0	0	0.0302649	0	0	0.0221283	0	0	0	0	0	0
ENSG00000229178	1.42e-17	1.64e-16	8.80863	1.16949	7.53202	up	chr3	HAVANA	gene	195655565	195657927	-	lincRNA	AC069513.4	level 2; havana_gene OTTHUMG00000155836.1;	0.0813272	0.0633553	0	0.16307	0.0695048	0.0920798	0.0713088	0.131637	0.0627248	0.85709	0.150419	0.0375452	0.0121341	0.0776815	0.0444826	0.0246659	0.017208	0.0554494	0.18869	0.0669095	0.0551043	0.0634762	0.0269559	0.212563	0.0333561	0.0635535	0.0556639	0.128039	0.0653608	0	0.0759435	0.128785	0.0384655	0.0401432
ENSG00000242086	0.000919	0.00248967	1105.28	529.237	2.08843	up	chr3	HAVANA	gene	195658062	195739964	+	lincRNA	AC069513.3	level 1; tag ncRNA_host;tag overlapping_locus;havana_gene OTTHUMG00000155834.14;	1.41373	0.935326	0.22758	1.68146	1.49641	0.661696	0.724981	0.170945	0.714234	2.73452	2.38152	0.556254	0.185772	0.685706	1.07262	0.273785	0.232169	0.630632	1.02657	0.668694	0.718416	0.458576	0.43075	1.61264	0.298429	0.580001	0.569917	1.82317	0.318964	0.230325	0.372061	0.257023	0.802384	0.203583
ENSG00000223783	1.99e-36	7.58e-35	41.0713	2.32203	17.6876	up	chr3	HAVANA	gene	195836193	195860404	-	lincRNA	AC124944.5	level 1; havana_gene OTTHUMG00000155824.1;	0.0806852	0.0323255	0.61135	1.39781	0.372363	0.230209	0.445699	0.750004	0.67208	0.567279	1.2501	0.536383	0.0108344	0.208084	0.556057	0	0.0921897	0.0848751	0.986815	0.252249	0.0738035	0.283388	0.0722065	0.0271138	0.431861	0.184427	0	1.76388	0	0.809864	1.84442	0.722801	0.103037	0.0358436
ENSG00000272989	4.84e-09	2.69e-08	21.6098	5.94915	3.63241	up	chr3	HAVANA	gene	197505262	197506986	-	lincRNA	RP13-616I3.1	level 2; havana_gene OTTHUMG00000186169.1;	0.123502	0.0441782	0.0791537	0.0827811	0.916012	0.0898913	0.034807	0.00611943	0.796041	0.456392	0.141196	0.0794145	0.124379	0.30334	0.0217127	0	0.083995	1.60074	0.453935	0.254019	0.161384	0.0774593	0.0855245	0.207511	0.154676	0.341237	0.307932	0.0833307	0.106346	0.0681116	0.593107	0.0179605	0.0938781	0.0783781
ENSG00000273308	3.27e-05	0.000112	8.98311	3.72881	2.40911	up	chr3	HAVANA	gene	197645669	197646017	+	lincRNA	RP11-496H1.2	level 2; havana_gene OTTHUMG00000186170.1;	0.523228	0.305703	0.217351	0.440636	0.335375	0.088861	0.17204	0.151232	0.504434	0.578412	0.586227	0.452909	0.146374	0.562245	0.107319	0.297546	0.332129	0.0764443	0.0975504	0.215235	0.132945	0.229715	0.520273	0.805877	0.0804753	0.114997	0.447651	0.470718	0	0	0.0732887	0	0.0928022	0.193699
ENSG00000236833	3.92e-18	4.7e-17	10.4784	1.42373	7.35985	up	chr3	HAVANA	gene	197660565	197665757	-	lincRNA	AC024560.2	level 2; havana_gene OTTHUMG00000155477.1;	0.0517241	0	0	0.851274	0.119354	0.0210826	0.0612257	0	0	0.349937	0.105969	0.0214909	0.0833464	0.177859	0.152771	0	0.0196997	0.00906835	0.347163	0.0255327	0.457354	0.0363337	0.100292	0.0869078	0.019093	0.127323	0.0212413	0.642157	0	0	0.017388	0	0.0880706	0
ENSG00000250259	0.00821181	0.0183736	0.275797	0.0508475	5.42402	up	chr4	HAVANA	gene	1027678	1028972	+	lincRNA	RP11-460I19.2	level 2; havana_gene OTTHUMG00000160084.1;	0.111891	0	0	0	0	0.684099	0	0	0.129447	0	0	0	0	0	0	0	0	0	0	0.0460276	0	0	0	0.188002	0	0	0	0.0377483	0	0	0	0	0	0
ENSG00000270195	6.2e-16	6.36e-15	35.7073	6.20339	5.7561	up	chr4	HAVANA	gene	1712821	1713622	+	lincRNA	RP11-572O17.1	level 2; havana_gene OTTHUMG00000185171.1;	1.49895	0.342078	0.283749	1.1094	0.729713	0.502696	0.41176	0.723917	0.746337	0.88096	0.862494	0.223367	0.050957	0.367001	0.37361	0.258961	0.108398	0.548884	0.466953	2.70059	0.231411	0.466494	0.834861	0.382568	0.227629	0.517106	0.233761	0.870564	0.503219	0.439498	0.0956774	0.309046	0.323072	0.0842907
ENSG00000270090	0.0189012	0.0389295	1.69606	0.847458	2.00135	up	chr4	HAVANA	gene	3544555	3548796	+	lincRNA	RP11-529E10.7	level 2; havana_gene OTTHUMG00000184079.1;	0.14679	0.016336	0.0975635	0.211918	0	0	0.0643537	0.0113141	0.037738	0	0.0208843	0.0225888	0.0109506	0	0.20072	0.0222601	0.0310593	0	0.0121633	0.0536742	0	0.057285	0.0121634	0.0274044	0.0301028	0.0143387	0	0.0220097	0	0	0.0548291	0	0	0
ENSG00000251408	2.85e-20	3.99e-19	2.35835	0.186441	12.6493	up	chr4	HAVANA	gene	6202328	6206649	+	lincRNA	RP11-586D19.2	level 2; tag overlapping_locus;havana_gene OTTHUMG00000160217.1;	0.018463	0.00369849	0.00368142	0.0106619	0.0426035	0	0	0	0	0.00244923	0	0	0	0	0	0.00503972	0	0	0	0.0394937	0.00562944	0	0.00550762	0	0.0068153	0	0.00758214	0.00249152	0	0	0	0	0.0157185	0
ENSG00000251580	0.000697	0.00192968	71.561	34.0508	2.10159	up	chr4	HAVANA	gene	6648696	6673896	-	lincRNA	RP11-539L10.3	level 2; havana_gene OTTHUMG00000162381.2;	1.18997	1.19187	2.55249	6.48133	5.26984	2.90283	3.84155	5.97841	4.50548	3.25281	2.10088	3.12135	1.23474	2.24742	1.9526	2.06703	1.0987	2.33916	5.91621	3.26338	2.03403	1.77312	4.70611	0.666472	4.89173	12.3319	1.25873	1.97078	0.69553	7.37809	2.06077	5.94676	0.997733	3.76452
ENSG00000249334	2.52e-07	1.15e-06	2.55535	0.627119	4.07474	up	chr4	HAVANA	gene	10685003	10697661	+	lincRNA	RP11-61G19.1	level 2; havana_gene OTTHUMG00000160063.2;	0	0.0952592	0.165934	0.0171632	0.0457211	0.096914	0.0469078	0.0164938	0.0550149	0	0.0608908	0.0493954	0	0	0.0585225	0	0.135836	0.104215	0.0531955	0.665099	0.108745	0.0835108	0	0	0.131653	0.125419	0	0.0962582	0.229308	0.229478	0.0799305	0.338864	0	0
ENSG00000251152	1.13e-14	1.04e-13	20.0113	4.88136	4.09953	up	chr4	HAVANA	gene	11469250	11478196	+	lincRNA	RP11-281P23.1	level 1; havana_gene OTTHUMG00000160040.1;	0.0567948	0.0417159	0.00377485	0.0929262	0.0509656	0.00771647	0.00746977	0.00262653	0.0788469	0.115524	0.0218171	0.194026	0.0254214	0.0650986	0.102513	0.00516763	0.0360516	0.0132765	0.00282368	0.0186905	0.0346338	0	0.0169422	0.0127237	0.0139765	0.0166435	0.0310983	0.357665	0	0.10232	0.00636421	0.00770885	0.169233	0.0504611
ENSG00000249631	1.01e-12	7.98e-12	9.55159	2.22034	4.30186	up	chr4	HAVANA	gene	11625714	11813958	+	lincRNA	RP11-281P23.2	level 1; havana_gene OTTHUMG00000160044.5;	0.0301929	0.0151205	0.0526775	0.0871779	0.0435439	0.0384579	0.0148914	0.0261806	0.0349301	0.0500659	0.0386608	0.162038	0.0101358	0.0162222	0.0557357	0	0.0287483	0.0132337	0	0.0434705	0.0460296	0.0132557	0.0112584	0	0.0487602	0.0331796	0.712955	0.453279	0.018199	0.02914	0.0126874	0	0.0481964	0.0670646
ENSG00000250371	0.0124548	0.0267869	1.03002	0.59322	1.73632	up	chr4	HAVANA	gene	12859101	12864961	-	lincRNA	RP11-22A3.2	level 2; havana_gene OTTHUMG00000161598.1;	0.0112971	0.00565756	0	0.00815473	0	0	0	0	0.0261392	0.00749316	0.00361638	0	0	0.0121395	0	0.00770924	0	0	0	0	0	0	0.00421249	0	0	0	0	0	0	0	0	0	0	0
ENSG00000281202	0.000124	0.000389	0.272045	0.0169492	16.0507	up	chr4	HAVANA	gene	13526319	13534335	-	lincRNA	LINC01097	level 2; havana_gene OTTHUMG00000189540.1;	0	0	0	0	0	0	0	0	0	0	0.118171	0	0	0	0	0.00933005	0	0	0	0	0	0	0	0	0	0	0	0	0	0	0	0	0	0
ENSG00000246095	3.26e-18	3.93e-17	4.14634	0.474576	8.73693	up	chr4	HAVANA	gene	13546075	13547801	-	lincRNA	AC006445.8	level 2; havana_gene OTTHUMG00000160090.1;	0	0	0.0120025	0.0695217	0	0.0122676	0.0237508	0	0	0.686726	0.0616616	0.075031	0	0	0.0296316	0.0164309	0	0.0316603	0.00897814	0	0	0.126852	0.0359128	0	0.0666595	0	0	0.154338	0	0.0464765	0	0.024511	0.0768702	0.0267409
ENSG00000250634	0.000215	0.000652	0.508443	0.101695	4.99969	up	chr4	HAVANA	gene	13655179	13977075	+	lincRNA	RP11-341G5.1	level 2; havana_gene OTTHUMG00000160104.2;	0	0	0	0	0	0	0	0	0	0.00368099	0.00710615	0.00768613	0	0	0	0	0.0317049	0.00486489	0	0	0	0.00974598	0	0	0.0102428	0.00487893	0.0113953	0.00374454	0.0401414	0	0.0186563	0	0	0
ENSG00000250497	4.29e-05	0.000144	0.465291	0.0847458	5.49043	up	chr4	HAVANA	gene	13777377	13782157	-	lincRNA	AC007126.1	level 2; havana_gene OTTHUMG00000160355.1;	0	0	0.00317321	0.00459503	0	0	0	0.00220791	0	0	0.00815104	0	0.00213698	0	0	0	0	0.00558023	0	0	0	0	0	0	0	0	0	0	0	0	0	0	0	0
ENSG00000249988	1.66e-05	5.94e-05	1.33208	0.372881	3.5724	up	chr4	HAVANA	gene	14164455	14242813	+	lincRNA	RP11-669M16.1	level 1; havana_gene OTTHUMG00000160103.2;	0.0234472	0.0469691	0	0.101551	0.0901741	0.047785	0	0	0	0	0.0150116	0.0649472	0	0.0503912	0.288555	0	0.0446507	0.020554	0	0.0192905	0	0	0.0174861	0.0787929	0.0216378	0.0206133	0	0.0158206	0.113064	0	0	0.0477379	0	0
ENSG00000247624	8.18e-05	0.000264	3.4803	1.71186	2.03305	up	chr4	HAVANA	gene	14909961	15002045	-	lincRNA	AC006296.3	level 2; havana_gene OTTHUMG00000160381.3;	0.00985252	0.00493411	0	0.0106679	0.0189456	0.0200793	0.00971869	0.00683459	0	0.00326749	0.00946183	0.00341136	0	0.0317616	0.0121251	0.0268937	0	0.0043184	0.0110214	0.0162117	0	0.00865117	0.00734765	0	0.0136383	0.00866172	0.0101152	0.0166195	0	0	0	0	0	0.0109422
ENSG00000248238	9.38e-26	1.93e-24	4.5197	0.152542	29.6291	up	chr4	HAVANA	gene	19172335	19456994	-	lincRNA	RP11-3J1.1	level 2; tag ncRNA_host;tag overlapping_locus;havana_gene OTTHUMG00000160243.1;	0	0	0	0.377	0	0.193526	0	0	0.384503	0.692831	0	0.986367	0	0	0	0	0	0.83242	0.0177042	0	0.253342	0	0	0.837651	0	0.0417411	0	0	0	0	0.0399029	0	0	0
ENSG00000248515	1.15e-28	2.8e-27	4.59475	0.101695	45.1817	up	chr4	HAVANA	gene	19455436	19909692	+	lincRNA	RP11-608O21.1	level 2; tag overlapping_locus;havana_gene OTTHUMG00000160142.1;	0	0	0	0.556017	0	0.0174423	0	0	0.554481	0.0567676	0	0.90086	0	0	0	0	0	0.73525	0.0127653	0	0.417528	0	0	0.8053	0	0.195629	0	0	0	0	0	0	0	0
ENSG00000280650	3.04e-09	1.72e-08	0.502814	0.0338983	14.833	up	chr4	HAVANA	gene	21843341	21853188	-	lincRNA	KCNIP4-IT1	level 2; havana_gene OTTHUMG00000189553.1;	0	0	0	0	0	0	0	0	0	0	0	0	0	0	0	0	0	0	0	0	0	0	0	0	0.00142597	0	0	0	0	0	0	0	0	0
ENSG00000248837	8.79e-36	3.24e-34	5.17636	0.0169492	305.405	up	chr4	HAVANA	gene	22997551	23056862	+	lincRNA	RP11-412P11.1	level 2; havana_gene OTTHUMG00000160256.1;	0	0	0	0.0202012	0	0	0.0138028	0	0	0.00464059	0.371784	0.0193797	0.00469742	0	0.0344408	0	0	0.0674643	0	0	0	0	0	0.0117555	0	0.0369049	0	0	0.0168686	0	0.129359	0	0	0
ENSG00000249645	1.58e-12	1.22e-11	1.12195	0.0338983	33.0976	up	chr4	HAVANA	gene	23105502	23123487	+	lincRNA	RP11-552M14.1	level 2; havana_gene OTTHUMG00000160257.1;	0	0	0.027786	0.020118	0	0	0	0.0386667	0	0	0.945704	0.0192998	0	0	0	0	0	0.0732942	0	0	0	0	0	0	0	0	0	0	0	0	0	0	0	0
ENSG00000261121	5.49e-34	1.84e-32	7.92683	0.237288	33.4059	up	chr4	HAVANA	gene	24659856	24671568	+	lincRNA	RP11-496D24.2	level 2; havana_gene OTTHUMG00000176117.1;	0.0346634	0.0486061	0.0414701	0.145124	0.013331	0.0282574	0	0.00480912	0	0.151744	0.0887702	0.0432069	0	0	0.034127	0	0	0.00607724	0.0878917	0.279479	0.0317069	0	0.0723819	0	0.0511815	0.0365686	0.0854105	0.0280662	0.0167149	0.1472	0.0116527	0.0141148	0.0295107	0.0769944
ENSG00000248545	3.46e-47	2.32e-45	14.561	0.254237	57.2732	up	chr4	HAVANA	gene	25608711	25619468	+	lincRNA	RP11-302F12.3	level 2; havana_gene OTTHUMG00000160281.2;	0.370249	0.927097	0.0369127	0.0534522	0	0.113184	0	0	0	0.147347	0.90077	0.205113	0.0497172	0	0	0.101064	0.141014	1.07106	0.0276116	0	5.98317	0	0.497012	0.31105	0.615019	0.260399	0.152049	0.0749455	15.4434	0.929077	0.124466	0.0753817	0	0.822398
ENSG00000251009	0.000188	0.000573	4.02251	1.79661	2.23895	up	chr4	HAVANA	gene	25864881	25869550	-	lincRNA	RP13-494C23.1	level 1; havana_gene OTTHUMG00000160332.1;	0.0399402	0.0200019	0.0796385	0.0432458	0.0768019	0.0610482	0	0	0.0462067	0.0529831	0.14064	0.262751	0	0.0429185	0.196611	0.0272555	0.0380293	0.0525179	0.0446786	0.197158	0.0913343	0.175351	0	0.100663	0.0737162	0.0351129	0	0.107796	0.288891	0.0385474	0.1007	0.0406586	0.0425039	0.0443577
ENSG00000249699	0.0010716	0.0028671	2.7242	1.18644	2.29611	up	chr4	HAVANA	gene	27217479	27282225	+	lincRNA	RP11-415C15.2	level 2; havana_gene OTTHUMG00000161689.1;	0.00543084	0	0.0108288	0	0	0.00553399	0	0.0301385	0	0	0.00347699	0.0112823	0	0	0	0	0	0	0	0.00893612	0.0165588	0	0	0.00912501	0	0.00477446	0.0111513	0	0	0	0	0	0	0
ENSG00000251410	0.00897293	0.0199174	0.253283	0.0677966	3.73593	up	chr4	HAVANA	gene	27967723	27985063	-	lincRNA	AC007106.1	level 2; havana_gene OTTHUMG00000161695.1;	0	0	0	0	0	0	0	0	0	0.0168221	0	0	0	0	0	0	0	0	0	0	0	0	0	0	0	0	0	0	0	0	0	0	0	0
ENSG00000250038	8.44e-42	4.35e-40	8	0.0169492	472	up	chr4	HAVANA	gene	28362279	28402864	-	lincRNA	RP11-180C1.1	level 1; havana_gene OTTHUMG00000161692.1;	0	0	0	0.0168473	0.0224398	0	0	0	0.0810035	2.06665	1.16552	0.38789	0.00783503	0	0	0	0	0.818376	0.0261082	0	0.0711623	0	0	0.941164	0.0323074	0	0	0	0	0	0	0.0237591	0	0
ENSG00000248176	5.77e-08	2.85e-07	0.748593	0.0169492	44.167	up	chr4	HAVANA	gene	29118308	29202770	+	lincRNA	RP11-472K22.1	level 2; havana_gene OTTHUMG00000161694.1;	0.0200755	0	0	0	0	0	0	0	0	0	0	0	0	0	0	0	0	0.0175983	0	0	0	0	0	0	0	0	0	0	0	0	0	0	0	0
ENSG00000251182	6.32e-08	3.11e-07	0.662289	0.0338983	19.5375	up	chr4	HAVANA	gene	31171144	31211675	+	lincRNA	RP11-617I14.1	level 2; havana_gene OTTHUMG00000160369.1;	0	0	0	0	0	0	0	0	0	0.0597236	0	0	0	0	0	0	0	0	0	0	0	0	0	0	0	0	0	0	0	0	0	0	0	0
ENSG00000251129	3.17e-41	1.57e-39	18.9625	0.491525	38.5788	up	chr4	HAVANA	gene	31997397	32155406	+	lincRNA	RP11-734I18.1	level 2; havana_gene OTTHUMG00000160440.1;	0	0	0.0206691	0	0	0.0845027	0	0.0143815	0	1.40261	0.0398196	8.98719	0	0	0	9.79014	0	5.57934	0	0.0682262	0.0632123	0.036408	0	5.2948	0	0.0911309	0.170278	0.0699424	0	0.0800358	0	0.168839	0	0
ENSG00000250954	2.4e-37	9.55e-36	7.23452	0.0508475	142.279	up	chr4	HAVANA	gene	33776347	34039893	-	lincRNA	RP11-79E3.3	level 2; havana_gene OTTHUMG00000160354.3;	0	0	0.00566087	0.036888	0	0	0	0	0	0.0150646	0	0.216259	0	0	0	0	0	0.248872	0	0	0	0	0	0.0763232	0	0.0049918	0	0	0	0	0.0572636	0	0	0
ENSG00000250723	0.00980063	0.0215844	0.187617	0.0169492	11.0694	up	chr4	HAVANA	gene	33850591	33979936	+	lincRNA	RP11-79E3.2	level 2; tag overlapping_locus;havana_gene OTTHUMG00000160349.1;	0	0	0	0	0	0	0	0	0	0.0167246	0	0.017461	0	0	0	0	0	0	0	0	0	0	0	0	0	0	0	0	0	0	0	0.0256685	0	0
ENSG00000248215	6.13e-22	9.68e-21	3.21201	0.118644	27.0726	up	chr4	HAVANA	gene	36496537	36641900	-	lincRNA	RP11-722M1.1	level 2; havana_gene OTTHUMG00000161702.1;	0	0.0093736	0	0.0743104	0	0.0286093	0	0.00649202	0	0.0931115	0.0719006	0.116653	0	0	0	0	0.0178218	0.164078	0.0558345	0	0.0570699	0	0	0.047174	0	0	0	0	0	0	0.031461	0	0	0
ENSG00000248227	1.45e-05	5.24e-05	0.97561	0.20339	4.79675	up	chr4	HAVANA	gene	38366914	38385759	+	lincRNA	RP11-83C7.1	level 2; havana_gene OTTHUMG00000160385.1;	0	0.0914489	0	0.0439377	0	0.062025	0	0	0	0.121119	0.136395	0.0843015	0.0408675	0	0	0	0	0	0	0.025039	0	0	0.0226969	0.0511366	0	0	0.062492	0.164281	0.513649	0.352478	0.0511555	0	0	0.0676011
ENSG00000249534	0.00108334	0.00289602	0.924953	0.322034	2.87222	up	chr4	HAVANA	gene	38420662	38523180	-	lincRNA	RP11-83C7.2	level 2; havana_gene OTTHUMG00000160414.2;	0	0	0.0073682	0.0160045	0.0142115	0.0150619	0	0	0	0.0196081	0.00473168	0.00511787	0.0198482	0	0.0181906	0	0	0	0.00551159	0	0	0	0.00551163	0	0	0	0	0	0.0178189	0	0.0124224	0	0.0157299	0.098496
ENSG00000255458	0.00213152	0.00537911	20.7598	10.3051	2.01452	up	chr4	HAVANA	gene	39639140	39666644	+	lincRNA	RP11-539G18.3	level 1; tag fragmented_locus;havana_gene OTTHUMG00000166290.4;	0.178559	0.0794862	0.197798	0.147987	0.228904	0.141517	0.0521878	0.142215	0.183622	0.0789566	0.101617	0.183185	0.0532823	0.113703	0.390659	0.0541556	0.138532	0.150729	0.113434	0.565854	0.0604926	0.220663	0.152891	0.133342	0.0854416	0.069768	0.149372	0.151715	0.191339	0.268073	0.100043	0.201968	0.197058	0.058758
ENSG00000245870	8.29e-39	3.59e-37	6.65666	0.0338983	196.371	up	chr4	HAVANA	gene	41872747	41882955	-	lincRNA	RP11-457P14.4	level 2; havana_gene OTTHUMG00000160528.3;	0.0133309	0	0	0	1.08946	0.00679205	0.0920487	0.152584	0.956194	0.00442106	0	0	0	0.014325	0	0	0.0126931	0.017529	0.0149124	0.0109676	0	0	0	0	0	0.0234394	0	0.00449739	0	0	0.0224071	0	0	0
ENSG00000249771	0.000407	0.00117348	0.281426	0.0169492	16.6041	up	chr4	HAVANA	gene	41883060	41894579	-	lincRNA	RP11-457P14.5	level 1; havana_gene OTTHUMG00000160529.1;	0	0	0	0	0.0354685	0	0.0363891	0.0255904	0.0426782	0	0	0	0.0123841	0	0	0	0	0	0	0	0	0	0	0	0	0	0	0.024891	0	0	0	0	0	0
ENSG00000272862	6.57e-07	2.84e-06	3.29831	0.966102	3.41404	up	chr4	HAVANA	gene	41988741	41989237	-	lincRNA	RP11-814H16.2	level 2; havana_gene OTTHUMG00000186264.1;	0	0	0.0915762	0.0663044	0.117753	0.0311997	0.181213	0.212395	0.0708441	0.223393	0.0588081	0.0212026	0.0205571	0.0658026	0.0753609	0.0417881	0	0.0268401	0.091335	0.0755705	0	0	0.159837	0.205781	0.0847662	0.10767	0.0628692	0.0619771	0.147643	0	0	0.187013	0.0651669	0
ENSG00000251517	4.02e-13	3.27e-12	3.16323	0.440678	7.17809	up	chr4	HAVANA	gene	42706107	42707335	+	lincRNA	RP11-109E24.1	level 2; havana_gene OTTHUMG00000161042.1;	0.0269809	0.0135119	0.0806975	0.0194759	0	0.0137467	0	0.0280745	0.0624282	0.0178959	0.095007	0.00934192	0.0543451	0	0.0664085	0.0552359	0.02569	0.0354775	0.0100606	0.110989	0	0	0	0.0226669	0	0.0118599	0	0.109229	0.0650518	0.05208	0.158727	0.0549324	0.0287127	0
ENSG00000248143	0.0159848	0.0334895	0.136961	0.0169492	8.08068	up	chr4	HAVANA	gene	43457527	43492543	-	lincRNA	RP11-324J13.2	level 2; havana_gene OTTHUMG00000160455.1;	0	0	0	0	0	0	0	0	0	0	0	0	0	0	0	0	0	0	0	0	0	0	0	0	0	0	0	0	0	0	0	0	0.0556494	0
ENSG00000251350	2.8e-40	1.32e-38	35.5197	1.9661	18.0661	up	chr4	HAVANA	gene	44016861	44022063	+	lincRNA	RP11-328N19.1	level 2; havana_gene OTTHUMG00000160456.2;	0.0646853	0	0.0752376	0.00778209	0.0932885	0.0164785	0.0106344	0.0934823	3.55463	0.235975	0.21397	0.477798	0.0325724	0	0	0.0220709	0.0923856	0.127583	0.293458	0.177393	0.0410891	0	0	0.0362285	0.417856	0.22273	0.243504	0	0.168955	0.572272	0.126847	0.0219496	0.367132	0
ENSG00000259959	0.0240792	0.0483527	161.692	94.5593	1.70996	up	chr4	HAVANA	gene	47840122	47844339	-	lincRNA	RP11-121C2.2	level 2; havana_gene OTTHUMG00000176325.1;	0.393238	0.762435	0.309321	0.302085	0.901848	0.231601	0.612093	0.503025	1.20203	0.239291	0.485048	0.659542	0.176821	0.480712	0.692613	0.571164	0.398469	0.322578	0.796377	0.973542	0.241999	0.316779	0.368596	0.600109	0.472759	0.783398	0.711147	0.776516	0.330533	0.188022	0.297134	0.154248	0.345533	0.288483
ENSG00000250302	0.0054408	0.0126485	0.467167	0.135593	3.44536	up	chr4	HAVANA	gene	52789994	52815464	+	lincRNA	RP11-752D24.3	level 2; havana_gene OTTHUMG00000160696.2;	0	0	0	0	0	0	0	0	0	0	0.026802	0	0.0140535	0	0	0	0	0	0	0.0172208	0	0	0	0	0	0.055205	0.128938	0	0.0504666	0	0.0351826	0	0	0
ENSG00000251264	6.99e-11	4.66e-10	1.22889	0.101695	12.0841	up	chr4	HAVANA	gene	54440502	54446723	-	lincRNA	RP11-545H22.1	level 2; havana_gene OTTHUMG00000160611.1;	0	0.0244254	0	0.0176032	0	0	0	0	1.46706	0	0	0	0	0	0	0	0	0	0	0.401266	0	0	0	0	0	0.0857566	0	0.0329088	0	0	0.12297	0	0	0
ENSG00000250456	2.82e-14	2.51e-13	1.68293	0.118644	14.1847	up	chr4	HAVANA	gene	54603211	54607131	-	lincRNA	AC006552.1	level 2; havana_gene OTTHUMG00000161130.1;	0.0206009	0.0137558	0	0	0.0132047	0	0.108379	0	0	0	0	0.00951055	0	0	0.0169018	0	0.0261537	0	0.0204844	0.084744	0.0209376	0	0	0	0	0.0482961	0	0.0463337	0.0165565	0.0397651	0	0	0	0
ENSG00000248317	4.52e-09	2.52e-08	0.722326	0.0338983	21.3086	up	chr4	HAVANA	gene	54943630	54956818	+	lincRNA	RP11-463H12.2	level 2; havana_gene OTTHUMG00000160654.2;	0.0360598	0.0361172	0	0	0.27736	0	0	0	0	0	0	0.0249708	0	0	0.0887545	0	0	0	0	0.118668	0	0	0	0	0.0665542	0	0	0	0	0.139209	0	0	0	0.0800961
ENSG00000273257	6.72e-11	4.48e-10	23.666	5.94915	3.97805	up	chr4	HAVANA	gene	55387949	55388271	+	lincRNA	RP11-177J6.1	level 2; havana_gene OTTHUMG00000186277.1;	1.83737	0.613434	0.610603	0.782172	3.89549	0.144021	0.0929443	0.849711	1.09008	0.562474	3.25757	2.05534	0.474468	4.55627	1.15958	0	1.07659	0.123897	1.26483	0.426361	0.0718232	0.16547	3.16211	0.395794	1.52168	0.248508	0.386947	0.858277	0	1.1822	0.554317	0.959191	0.200545	1.98827
ENSG00000270147	6.59e-05	0.000216	12.8255	5.22034	2.45684	up	chr4	HAVANA	gene	56396312	56396871	+	lincRNA	RP11-646I6.6	level 2; havana_gene OTTHUMG00000183998.1;	0.434778	0.108868	0.0812739	0.19615	0.470274	0.0830692	0.160827	0.0754001	0.0628742	0.540712	0.260961	0.112904	0	0.467199	0.334414	0.185435	0.0517469	0.190565	0.587683	0.335344	0.0414266	0.095441	0.385037	0.273946	0.0501533	0.119447	0.557964	0.311693	0.0655164	0.052452	0.365397	0.276624	0	0.0603581
ENSG00000251459	2.77e-14	2.47e-13	1.67917	0.0508475	33.0238	up	chr4	HAVANA	gene	57491390	57495233	+	lincRNA	RP11-319E12.2	level 1; havana_gene OTTHUMG00000161225.2;	0	0	0	0.21043	0	0	0.191705	0.215704	0	3.24841	0	0.0807486	0	0	0	0	0	0	0	0	0.0296282	0	0	0	0	0.0170856	0	0.0524523	0.0468572	0	0	0	0	0
ENSG00000249392	0.0195198	0.0401066	0.302064	0.101695	2.97029	up	chr4	HAVANA	gene	59551142	59630324	-	lincRNA	RP11-725D20.1	level 2; havana_gene OTTHUMG00000161730.1;	0	0	0	0	0	0	0	0.0378352	0	0	0	0.0188847	0	0	0	0	0	0	0	0	0	0	0	0	0	0	0	0	0	0	0	0	0	0
ENSG00000205682	5.08e-11	3.43e-10	0.75985	0.0508475	14.9437	up	chr4	HAVANA	gene	61420246	61428221	-	lincRNA	RP11-798L4.1	level 2; havana_gene OTTHUMG00000160689.1;	0	0.00733116	0	0	0	0	0	0	0	0.00970975	0	0	0.00491432	0	0	0	0	0	0	0.00602189	0	0	0.00545861	0	0	0.00643483	0	0	0.0176475	0	0	0	0	0
ENSG00000250775	4.07e-20	5.63e-19	2.38274	0.0508475	46.8605	up	chr4	HAVANA	gene	63468701	63494278	-	lincRNA	RP11-12K22.1	level 2; havana_gene OTTHUMG00000161737.1;	0	0	0	1.10335	0	0	0	0	0	0.0901186	0	1.08199	0	0	0	0	0	0.893273	0.0759935	0	0	0	0	0	0	0.238893	0	0.0229186	0	0	0	0	0	0
ENSG00000250846	2.35e-18	2.86e-17	3.23077	0.254237	12.7077	up	chr4	HAVANA	gene	65669961	65698029	+	lincRNA	RP11-807H7.1	level 2; havana_gene OTTHUMG00000161982.1;	0	0	0	0.026195	0	0	0	0	0.0279885	0.0240698	0	0.0251296	0	0.0519935	0	0	0	0.0636226	0	0	0	0.0212428	0	0	0.0111629	0.0531718	0	0.0163236	0.0874941	0	0	0.0246279	0	0.0806055
ENSG00000248479	2.37e-10	1.5e-09	1.20263	0.118644	10.1364	up	chr4	HAVANA	gene	65702202	65705553	+	lincRNA	RP11-807H7.2	level 2; havana_gene OTTHUMG00000160709.1;	0	0	0	0.028531	0	0	0	0	0.0914533	0	0	0	0	0.16989	0	0	0	0.0346481	0	0	0	0.0694116	0	0	0	0	0	0.0266689	0	0	0	0	0	0
ENSG00000249413	8.33e-41	4.03e-39	6.57786	0.0338983	194.047	up	chr4	HAVANA	gene	65998846	66150012	+	lincRNA	RP11-25H12.1	level 2; tag overlapping_locus;havana_gene OTTHUMG00000185534.1;	0.282548	0	0	0.378773	0	0.616959	0	0.420001	1.16742	1.2717	0	0.503126	0	0	0	0.082634	0.0384327	0.176917	0.240814	0	0.0307678	0	0	0.779935	0.148997	0.0709709	0	0	0.729891	0	0.0339228	0	0	0
ENSG00000272626	4.15e-11	2.83e-10	11.6604	2.84746	4.09503	up	chr4	HAVANA	gene	68901008	68906983	-	lincRNA	RP11-468N14.13	level 2; havana_gene OTTHUMG00000186291.1;	0	0.0319528	0.381664	0.667816	1.2269	1.43035	0	0	0	0.190439	0.0408492	1.01621	0.0428381	0	0.628166	0	0.364507	0	0.0475823	9.84238	0.77816	0	0.404452	0.268011	0.0883203	1.03771	1.50662	0.279828	0	1.47789	0	0	0.543194	1.84238
ENSG00000250436	4.14e-06	1.61e-05	0.337711	0.0169492	19.925	up	chr4	HAVANA	gene	73508803	73534128	+	lincRNA	RP11-622A1.2	level 2; havana_gene OTTHUMG00000161581.1;	0	0	0.0127168	0	0.0245277	0	0	0	0	0.0423021	0	0.00883293	0	0	0	0	0	0	0	0	0	0.0224002	0	0	0	0	0	0	0	0.0246212	0	0	0	0
ENSG00000260265	3.19e-18	3.85e-17	167.629	28.7966	5.82112	up	chr4	HAVANA	gene	75081702	75084717	-	lincRNA	RP11-44F21.5	level 2; havana_gene OTTHUMG00000176161.1;	1.63515	3.58536	6.10957	5.98667	9.4328	3.39246	1.33685	8.37942	24.1661	3.00942	0.14147	6.7939	3.29353	1.99453	3.40824	1.10579	4.76893	2.10488	20.0601	7.2475	0.60636	2.84567	0	3.98499	2.71886	1.42457	5.44461	0.84486	1.31413	7.05183	1.88181	3.20916	5.29871	3.07575
ENSG00000251185	2.03e-27	4.62e-26	4.3546	0.118644	36.703	up	chr4	HAVANA	gene	75269068	75361182	-	lincRNA	RP11-542G1.1	level 2; tag overlapping_locus;havana_gene OTTHUMG00000161880.1;	0	0.0324978	0	0.960259	0	0.297561	0.0640107	0	0.0750736	0.129125	0	0.337026	0	0	0.878461	0	0.123575	0.142213	0.55653	1.60164	0.593575	0	0.0241971	0	0.149711	0.171147	0.0666226	0	0	0	1.85425	0	0.138115	0.288278
ENSG00000251454	0.00835488	0.0186461	0.15197	0.0169492	8.96623	up	chr4	HAVANA	gene	75341279	75359024	-	lincRNA	RP11-542G1.2	level 2; tag overlapping_locus;havana_gene OTTHUMG00000161881.2;	0	0	0	0	0	0	0	0	0	0	0	0	0	0	0	0	0	0	0.0268919	0	0	0	0	0	0	0	0	0	0	0	0	0.0734168	0	0
ENSG00000250735	1.68e-32	5.2e-31	5.08443	0.0847458	59.9962	up	chr4	HAVANA	gene	75401195	75423023	+	lincRNA	RP11-567N4.3	level 2; havana_gene OTTHUMG00000161883.1;	0	0	0	0.755179	0	0.0387656	0	0	1.23233	0.0126166	0	0.144893	0	0	0	0	0	0.100047	0	0.156494	1.76892	0	0.0141856	0	0	0.0501676	0.273403	0.0641721	0	0.110149	0.127889	0	0	0
ENSG00000249036	4.95e-13	4e-12	0.924953	0.0508475	18.1907	up	chr4	HAVANA	gene	77394491	77494286	-	lincRNA	RP11-625I7.1	level 2; havana_gene OTTHUMG00000160909.1;	0.0533003	0	0	0.0192372	0.0512461	0.0271563	0	0.0554607	0.0616629	0	0.0341245	0	0	0	0	0	0	0	0.0198746	0.0219256	0	0.0468012	0.0397494	0	0	0	0	0.0179817	0.0642543	0	0	0	0	0
ENSG00000270720	0.00013	0.000407	8.89869	4.11864	2.16059	up	chr4	HAVANA	gene	89119284	89119871	+	lincRNA	RP11-84C13.2	level 2; havana_gene OTTHUMG00000185169.1;	0.232917	0.129604	0.0774037	0.168129	0.398116	0.0263712	0.153168	0.0718097	0.11976	0.274647	0.0828447	0.071685	0.12163	0.166857	0.254792	0	0.0985656	0.0453726	0.771998	0.38325	0.0394539	0.0908962	0.386002	0.13045	0.143295	0.0227517	0.0531395	0.209542	0.249586	0.299726	0.0434996	0.158071	0.110163	0.459871
ENSG00000246541	0.00701812	0.0159222	0.270169	0.0508475	5.31332	up	chr4	HAVANA	gene	94117792	94207556	-	lincRNA	RP11-363G15.2	level 2; tag overlapping_locus;havana_gene OTTHUMG00000161244.2;	0	0	0.0145596	0.0105417	0	0.0148812	0	0	0	0	0	0	0	0	0	0	0	0	0	0.0240298	0	0	0	0	0	0	0	0	0	0	0	0	0	0
ENSG00000249951	5.18e-07	2.27e-06	0.536585	0.0677966	7.91463	up	chr4	HAVANA	gene	94675245	94702570	+	lincRNA	RP11-554D13.1	level 2; havana_gene OTTHUMG00000161245.2;	0	0	0	0	0	0	0	0	0	0	0	0.0490125	0	0	0	0	0	0	0	0	0	0	0	0	0	0	0	0	0	0	0	0	0	0
ENSG00000248510	7.41e-43	4.04e-41	9.11257	0.0508475	179.214	up	chr4	HAVANA	gene	96310701	96818864	+	lincRNA	RP11-145G20.1	level 2; havana_gene OTTHUMG00000161181.2;	0.00628032	0	0	0.426139	0	0.47997	0	0	0.0435941	0	0.100521	0.53493	0	0	0	0	0	0.209204	0	0	0.363829	0	0	0.0422093	0	0	0	0	0	0	0.0633374	0.0127866	0	0
ENSG00000248740	2e-35	7.28e-34	8.10507	0.220339	36.7845	up	chr4	HAVANA	gene	103256159	103453658	+	lincRNA	RP11-328K4.1	level 2; havana_gene OTTHUMG00000160989.1;	0	0	0	0.940162	0	0.0335997	0	0	2.47954	0.1859	0.211106	0.696424	0	0	0.040579	0	0.0313958	0.289047	0.454918	0.257715	0.226208	0	0	0.692532	0.121716	0.0289881	0.0677053	0.0556205	0.635999	0.0318236	0.415673	0.0335665	0	0.0366203
ENSG00000250920	2.09e-29	5.37e-28	5.37148	0.0677966	79.2294	up	chr4	HAVANA	gene	103550927	103559127	-	lincRNA	RP11-297P16.4	level 2; havana_gene OTTHUMG00000160990.2;	0	0	0	0	0	0	0	0	0	0.0243212	0	0	0	0	0	0	0	7.66622	0	0.0150837	0	0	0	0.0308052	0.0169192	0	0	0	0	0	0.0616332	0	0	0
ENSG00000251170	0.00372348	0.00894568	0.155722	0.0169492	9.18762	up	chr4	HAVANA	gene	104230380	104411035	+	lincRNA	RP11-729M20.1	level 1; havana_gene OTTHUMG00000160975.1;	0	0	0	0	0.0294085	0	0	0	0.0353865	0.010144	0	0	0	0	0	0	0	0	0	0	0	0	0	0.179877	0	0	0	0	0	0	0	0	0	0
ENSG00000248242	2.84e-08	1.45e-07	1.6848	0.322034	5.23176	up	chr4	HAVANA	gene	104653874	104966793	-	lincRNA	RP11-556I14.2	level 2; tag overlapping_locus;havana_gene OTTHUMG00000161052.1;	0.0264647	0	0.0263846	0.152827	0.254448	0.0539348	0.104421	0	0.244936	0.0351071	0	0.0733057	0	0	0	0	0.251985	0.0927968	0.0592089	0.239504	0.0403459	0	0	0	0.09769	0.0232661	0	0.0178566	0	0.255419	0.0889661	0.0538815	0	0
ENSG00000248373	2.16e-16	2.3e-15	3.17636	0.338983	9.37026	up	chr4	HAVANA	gene	104907357	105120000	+	lincRNA	RP11-556I14.1	level 2; tag ncRNA_host;havana_gene OTTHUMG00000161051.1;	0.0146601	0.0146835	0	0.0105823	0.0563806	0.358526	0.086766	0	0.0339205	0.00972378	0	0.0304558	0.00984285	0	0	0	0.139587	0	0.0109329	0.253285	0	0.0257452	0	0	0	0	0	0	0	0	0	0.0298477	0	0
ENSG00000251259	0.000378	0.00109594	16.1426	7.44068	2.16951	up	chr4	HAVANA	gene	105137280	105140619	-	lincRNA	AC004069.2	level 2; havana_gene OTTHUMG00000160994.4;	0.360335	0.194336	0.0552682	1.32053	0.373098	0.056489	0.382782	0.615287	0.32067	1.4524	0.372665	0.44147	0.13027	1.1914	0.409338	0.22698	0.263919	0.242979	1.11623	0.250846	0.38031	0.243383	0.165369	0.37258	0.204633	0.316784	0.0569144	0.430152	0.0668292	0.588533	0.139769	0.225733	0.0589945	0.369405
ENSG00000251081	6.56e-09	3.59e-08	0.562852	0.0169492	33.2083	up	chr4	HAVANA	gene	107258700	107301870	+	lincRNA	RP11-713M6.2	level 2; havana_gene OTTHUMG00000161304.1;	0	0	0	0	0	0	0	0	0	0	0	0.0189187	0	0	0	0	0	0	0	0	0	0	0	0	0	0	0	0	0	0	0	0	0	0
ENSG00000246774	0.0141794	0.0300737	1.30206	0.661017	1.96979	up	chr4	HAVANA	gene	109303035	109316135	+	lincRNA	AC004051.2	level 2; havana_gene OTTHUMG00000161047.1;	0	0.0234364	0.00777608	0.0168904	0.0149982	0	0	0	0.108281	0	0	0	0	0	0	0	0	0	0.0232668	0.0320849	0.0118908	0	0.0174502	0.0131052	0.00719781	0.00685701	0	0.0315762	0	0	0	0	0	0
ENSG00000272795	0.00629362	0.0144317	2.66792	1.30508	2.04425	up	chr4	HAVANA	gene	109815047	109815410	-	lincRNA	RP11-602N24.3	level 2; havana_gene OTTHUMG00000186340.1;	0.209028	0	0.0416789	0.181062	0	0.255597	0.0824753	0.0580001	0.193459	0.554576	0.133826	0.231598	0.0561367	0	0.102897	0.0570568	0.0796107	0.0366471	0.0935305	0.171971	0	0.220248	0.218239	0.351213	0.270056	0.110258	0	0.056415	0	0.403477	0	0.595805	0	0.0928587
ENSG00000250103	8.33e-42	4.3e-40	7.28518	0.0169492	429.826	up	chr4	HAVANA	gene	110595513	110615458	-	lincRNA	RP11-380D23.2	level 1; havana_gene OTTHUMG00000161118.2;	0.10974	0	0.0182345	0.0132024	0	0.0559119	2.02065	0	0.0846383	0	0	0	0	0	0.0450173	0.149774	0.104489	0.0160331	5.56507	0.150475	0	0	0	0	0.0168785	0.321587	0	0	0.705562	0	0	0	0	0
ENSG00000248432	4.34e-15	4.14e-14	1.42214	0.0508475	27.9687	up	chr4	HAVANA	gene	111804418	111809694	-	lincRNA	RP11-269F21.2	level 2; havana_gene OTTHUMG00000161755.1;	0	0	0	0.292918	0	0	0.10007	0	0	0.0336443	0	0	0	0	0	5.60755	0	2.62344	0.151312	0.0417317	0	0	0	0	0	0	0	0	0	0	0.0852592	0.103273	0	0
ENSG00000249815	6.64e-36	2.46e-34	12.6417	0.355932	35.517	up	chr4	HAVANA	gene	111826881	112072698	-	lincRNA	RP11-269F21.3	level 2; havana_gene OTTHUMG00000161756.1;	0	0	0.0780676	0.282618	0	0.0531947	0	0.0181064	0	0.0865633	0.0334221	0.0180749	0.140197	0	0	37.7256	0	32.262	0.0778619	0.107371	0	0	0	0.0438564	0	0.0229469	0.0535952	0.105669	0.125863	0	0.131618	0	0	0.0579769
ENSG00000228358	7.3e-25	1.42e-23	2.45403	0.0338983	72.394	up	chr4	HAVANA	gene	117360625	117372852	+	lincRNA	AC113617.1	level 2; havana_gene OTTHUMG00000059445.4;	0.103636	0	0.189424	0.0498725	0	0	0	0	0	0	0	0	0	0	0	0	0	0.0151414	0	0	0	0.0303331	0.0257627	0	0	0	0	0.0582721	0	0	0	0.0351667	0	0
ENSG00000281731	0.00025	0.000747	5.14259	2.16949	2.37041	up	chr4	HAVANA	gene	118664087	118685341	-	lincRNA	RP11-384K6.8	level 2; havana_gene OTTHUMG00000189712.1;	0.0735454	0.0133932	0.0199971	0.0530882	0.0514262	0.0204388	0	0.0278278	0.0928195	0.0487812	0.00428055	0.00925983	0	0.028738	0.0164562	0.0182502	0	0.00586096	0.0797776	0.033004	0	0	0.204432	0.0674032	0.01234	0.0117557	0.0686424	0.0496234	0.0644802	0.0516224	0.011238	0.0544497	0	0.0297017
ENSG00000250950	7.73e-09	4.21e-08	3.07692	0.915254	3.36182	up	chr4	HAVANA	gene	119456350	119457277	+	lincRNA	RP11-33B1.3	level 2; tag overlapping_locus;havana_gene OTTHUMG00000161575.1;	0.0796713	0.132997	0	0.11502	0	0.0270615	0.0523927	0	0.0614477	0.0704592	0.119019	0	0.0178305	0.11415	0.0653654	0.0362455	0	0.0232802	0.0396104	0.0218491	0.0809735	0.0932756	0.059416	0.0892436	0.0245077	0	0.0545306	0.0537567	0.12806	0	0.0446383	0.108139	0	0.117978
ENSG00000250344	0.0141141	0.029952	6.42214	4.23729	1.51562	up	chr4	HAVANA	gene	121071429	121080476	+	lincRNA	RP11-647P12.1	level 1; havana_gene OTTHUMG00000161161.1;	0.416575	0.122717	0.293162	0.0884414	0.18848	0.599275	0.048343	0.0509953	0.113396	0	0.0470654	0.135751	0.0164523	0.210653	0	0.0334439	0	0.0214807	0	0.0201602	0.0373573	0.645494	0.109647	0.205864	0.135681	0	0.0503156	0	0	0.567597	0.041188	0.349232	0	0
ENSG00000249125	0.000458	0.00130761	1.70919	0.677966	2.52106	up	chr4	HAVANA	gene	123490268	123522106	+	lincRNA	RP11-381N20.2	level 2; tag overlapping_locus;havana_gene OTTHUMG00000161303.1;	0	0	0	0.0407585	0.162866	0.0287685	0.167093	0.0587534	0.0653238	0.0374519	0.0723008	0.0195504	0.0189552	0	0	0.0385319	0	0.148492	0.631635	0.0464546	0	0.0991594	0	0	0.0521074	0.0248201	0.115941	0.0571477	0	0.163487	0	0	0	0
ENSG00000226655	0.000145	0.000449	0.414634	0.101695	4.07724	up	chr4	HAVANA	gene	123744923	123745673	-	lincRNA	AC096732.2	level 2; havana_gene OTTHUMG00000155267.1;	0	0	0	0	0	0	0	0.02213	0	0	0	0	0	0	0	0	0	0	0	0.0262464	0	0	0	0	0	0	0	0	0	0	0	0	0	0
ENSG00000249837	2.98e-05	0.000103	0.315197	0.0169492	18.5966	up	chr4	HAVANA	gene	124149377	124252044	-	lincRNA	CTD-2325B11.1	level 2; havana_gene OTTHUMG00000161387.2;	0	0.0354453	0	0	0	0	0	0	0	0	0	0.0245063	0	0	0	0	0	0	0	0	0	0	0	0	0.032658	0	0	0	0	0	0	0	0	0
ENSG00000261083	2.96e-05	0.000102	11.1426	5.45763	2.04165	up	chr4	HAVANA	gene	124499942	124558434	-	lincRNA	RP11-93I21.3	level 2; havana_gene OTTHUMG00000176090.1;	0.077332	0.0688491	0.0171328	0.0310119	0.148703	0	0	0.0238419	0.17893	0.0113984	0.0440092	0.404609	0.00576899	0.110798	0	0	0.0163627	0	0.0128158	0.0424151	0.0261986	0	0	0.0433116	0.0792938	0.0302157	0.0176431	0.0927615	0	0.0663425	0	0	0	0
ENSG00000248187	7.35e-05	0.000239	11.9306	4.55932	2.61674	up	chr4	HAVANA	gene	128567972	128570531	-	lincRNA	RP11-184M15.1	level 2; havana_gene OTTHUMG00000161178.1;	0.0656319	0.0281728	0.00934759	0.385774	1.06373	0.0764325	0.221967	0.0390241	0.195247	1.99005	0.0600279	0.0454491	0.0440654	0.181352	0	0.243133	0.0178548	0.0739716	0.0419533	3.24751	0.100057	0.0493964	0.0419536	0.0157537	0.0519147	0.156613	0.038504	0.253051	0.158241	0.0361961	0.141836	0.114536	0.0199556	0.020826
ENSG00000248802	1.16e-20	1.67e-19	5.47092	0.423729	12.9114	up	chr4	HAVANA	gene	128582999	128601407	-	lincRNA	RP11-184M15.2	level 2; havana_gene OTTHUMG00000161177.1;	0	0	0	0.0183994	6.46988	0.233762	0.150859	0	1.35648	0.287413	0.0489575	0.176511	0	0.109561	0.250951	0.104365	0.0970797	0.0223443	0.19009	5.68306	0.0388591	0	0.0190091	0.042828	0.164658	0.0448175	0.0523384	0	0	0.0492012	0	0	0	0
ENSG00000249618	1.99e-15	1.95e-14	1.00563	0.0169492	59.3321	up	chr4	HAVANA	gene	129771659	129955368	+	lincRNA	RP11-422J15.1	level 2; tag overlapping_locus;havana_gene OTTHUMG00000161197.1;	0	0	0	0.00886913	0	0	0	0	0.0142146	0.0081496	0.0117996	0	0	0	0	0	0.0116989	0	0.0045815	0	0.0187315	0	0.00458153	0.072256	0.034016	0.0054009	0	0	0	0	0	0	0	0
ENSG00000251676	1.35e-21	2.08e-20	3.85929	0.186441	20.6998	up	chr4	HAVANA	gene	131773302	131791482	+	lincRNA	RP11-614F17.2	level 2; havana_gene OTTHUMG00000161213.2;	0.0127022	0	0	1.10944	0	0	0	0.0793023	0	0.0337004	0.00813233	0.0175921	0	0	0	0	0.0241889	0.0222697	0	0	0.0968235	0	0	0.192082	0	0	0	0	0	0	0	0	0	0.141071
ENSG00000251598	2.32e-07	1.06e-06	3.84053	0.932203	4.11984	up	chr4	HAVANA	gene	132004810	132124031	-	lincRNA	RP11-789C2.1	level 2; tag overlapping_locus;havana_gene OTTHUMG00000161767.1;	0.0522929	0	0.0782017	0.490713	0.0502775	0.026643	0.0515825	0	0.181492	1.99438	0.0836987	0.669922	0	0	0	0	0	0.0687605	0.0389978	0.193601	0.119582	0	0	0.0439318	0	0.229863	0	0.0176418	0	0	0.175792	0	0	0
ENSG00000249463	0.000548	0.00154512	2.10131	0.745763	2.81767	up	chr4	HAVANA	gene	132027175	132028434	-	lincRNA	RP11-1E22.1	level 2; tag overlapping_locus;havana_gene OTTHUMG00000161234.1;	0	0	0	0.253243	0	0.178746	0	0	0	1.39619	0	0.7592	0	0	0	0	0	0	0	0.108238	0.200567	0	0	0.147368	0	0.192767	0.0900461	0.0295894	0	0	0.147422	0.0892849	0	0
ENSG00000251388	0.0237089	0.047739	1.43152	0.745763	1.91954	up	chr4	HAVANA	gene	133871246	134010690	-	lincRNA	RP11-427M20.1	level 2; havana_gene OTTHUMG00000161291.1;	0	0	0.0490182	0.248436	0.0472722	0.0250505	0	0	0.0568813	0.0163058	0	0.119166	0	0	0	0	0	0.0862006	0.0366668	0	0.0749561	0	0.036667	0.0413058	0.045373	0	0	0	0	0	0.0413211	0.0500515	0	0
ENSG00000251199	6.18e-25	1.2e-23	2.50094	0.0169492	147.555	up	chr4	HAVANA	gene	134255173	134327473	-	lincRNA	RP11-400D2.2	level 1; havana_gene OTTHUMG00000161471.1;	0	0	0	0.0993316	0	0	0	0	0	0.0228183	0	0.134997	0	0	0	0	0	0.100524	0	0	0	0	0	0.0385355	0	0	0	0	0	0	0	0	0	0
ENSG00000248456	0.0102767	0.0225336	0.315197	0.0847458	3.71932	up	chr4	HAVANA	gene	135112905	135123779	-	lincRNA	RP11-553P9.3	level 2; havana_gene OTTHUMG00000161216.1;	0	0	0	0	0	0	0	0	0	0.0308663	0	0	0	0	0	0	0.0295395	0.0407937	0	0	0	0	0	0	0	0	0	0	0	0	0	0	0	0
ENSG00000261166	1.16e-06	4.86e-06	1.27955	0.271186	4.71834	up	chr4	HAVANA	gene	136097797	136099240	-	lincRNA	RP11-775H9.3	level 2; havana_gene OTTHUMG00000176095.1;	0	0	0	0	0	0	0	0	0	0	0	0.0656781	0	0	0	0	0	0.0184758	0	0	0.0160657	0	0.0157181	0	0.01945	0	0	0	0	0	0	0	0	0
ENSG00000248869	4.81e-05	0.000161	1.12008	0.389831	2.87324	up	chr4	HAVANA	gene	136796722	137212799	-	lincRNA	RP11-138I17.1	level 2; havana_gene OTTHUMG00000161243.2;	0	0	0	0	0	0.0160271	0	0	0	0	0.0050349	0.0272292	0	0	0	0	0	0	0	0	0	0	0	0	0	0	0	0	0.0189608	0	0.383336	0	0	0
ENSG00000249091	6.41e-16	6.56e-15	6.64728	0.864407	7.68999	up	chr4	HAVANA	gene	138277115	138281784	-	lincRNA	RP11-733C7.1	level 2; havana_gene OTTHUMG00000161283.2;	0	0	0	0	0.0722506	0	0	0	0	0	0	0.104076	0.0504537	0.0807504	0	0	0.143103	0	0	0	0	0	0	0	0	0.165161	0	0	1.17768	0.0725263	0	0	0	0
ENSG00000249381	0.000451	0.0012876	0.384615	0.0677966	5.67308	up	chr4	HAVANA	gene	138425523	138436869	+	lincRNA	RP11-310A13.1	level 2; havana_gene OTTHUMG00000161287.1;	0	0	0	0	0	0	0	0	0	0	0	0.0195504	0	0	0	0	0	0.074246	0	0.0232273	0	0	0	0.0474365	0	0.0248201	0	0.0190492	0.272276	0.108991	0	0	0	0
ENSG00000261268	1.86e-14	1.68e-13	2.09756	0.20339	10.313	up	chr4	HAVANA	gene	139618136	139623232	-	lincRNA	RP11-308D13.3	level 2; havana_gene OTTHUMG00000175997.1;	0	0	0	0	0	0	0	0.0288416	0	0	0	0.0191943	0.0744399	0	0	0.0567451	0	0.0485958	0	0.0114021	0	0	0.0206711	0.0232862	0	0	0.0569144	0.0280534	0.0334146	0	0	0	0	0
ENSG00000248810	0.00216073	0.00544531	46.0657	21.4407	2.14852	up	chr4	HAVANA	gene	141319450	141332618	-	lincRNA	RP11-362F19.1	level 2; havana_gene OTTHUMG00000161381.2;	0.0933323	0.0284508	0.0809127	0.0615128	0.0234092	0.01654	9.83088	0.0197046	0	0.522159	0.0311761	0.0196704	1.55841	0.0348842	0.0399513	0.825209	0.0463653	0.0711442	0.0272361	0.0534166	0.0309319	0.128273	0.00907876	0.238637	0.0674061	0.0321073	0.116652	0.175233	1.07622	0.195821	0.115953	0.0165237	0.397292	0
ENSG00000250141	8.52e-05	0.000274	0.30394	0.0169492	17.9325	up	chr4	HAVANA	gene	141569931	141576077	-	lincRNA	RP11-208N20.1	level 2; havana_gene OTTHUMG00000161339.1;	0.11027	0	0	0	0	0.449456	0.217544	0	0.255141	0.146279	0	0.15272	0	0	0	0	0	0	0	0.0907211	0	0	0	0	0	0	0	0	0	0	0	0	0	0
ENSG00000251248	1.2e-10	7.82e-10	0.461538	0.0169492	27.2308	up	chr4	HAVANA	gene	142514446	142518983	+	lincRNA	RP11-223C24.2	level 2; havana_gene OTTHUMG00000161340.1;	0	0	0	0	0	0	0	0	0	0	0	0	0	0	0	0	0	0	0	0	0	0	0	0	0	0	0	0	0	0	0	0	0	0
ENSG00000249806	1.08e-10	7.06e-10	5.44465	1.27119	4.28313	up	chr4	HAVANA	gene	142566019	142660950	+	lincRNA	RP11-223C24.1	level 2; havana_gene OTTHUMG00000161342.1;	0.0297211	0.0297685	0.829671	0.0214539	0	0.0302856	0.0586348	0.0618517	0	0.315415	0.0190284	0.72035	0.69842	0	0.219459	0	0.113196	0.0521076	0	0.146713	0.226552	0.208777	0.0221649	0	0.0274276	0.0783868	0.183082	0.180484	0.286634	0.344216	0.0499566	0	0.316289	0
ENSG00000250406	1.03e-07	4.96e-07	0.943715	0.152542	6.18657	up	chr4	HAVANA	gene	144851572	144874787	+	lincRNA	RP13-539F13.3	level 2; havana_gene OTTHUMG00000161479.1;	0	0	0	0.00782645	0	0	0	0	0.0125435	0.00359575	0.0034708	0.00750815	0.0181989	0	0	0	0	0	0	0	0	0	0	0.00910876	0	0	0.0222629	0	0.0130706	0	0	0.132448	0	0
ENSG00000272727	1.1e-22	1.84e-21	8.6379	0.966102	8.94098	up	chr4	HAVANA	gene	145335263	145340421	-	lincRNA	RP11-142A22.4	level 2; havana_gene OTTHUMG00000186407.1;	0	0.0794517	0.0131808	0.257671	0	0	0.0260826	0	0.0305904	0.122768	0	0.0183105	0	0	0.130163	0	0.0251766	0.0579476	0.00985957	0.0108771	0	0	0.00985964	0.022214	0.0976051	0.011623	0.0271468	0	0	2.70508	0.133333	0	0.028139	0.0293663
ENSG00000248346	5.46e-08	2.71e-07	0.804878	0.152542	5.27642	up	chr4	HAVANA	gene	146957438	146975457	+	lincRNA	RP11-292D4.1	level 2; havana_gene OTTHUMG00000162046.1;	0	0	0	0	0	0.0193586	0	0	0	0	0	0.0131557	0	0.0408288	0.0467595	0	0	0	0.0141678	0	0	0	0	0	0	0	0	0	0	0	0	0	0	0
ENSG00000260090	6.92e-07	2.99e-06	0.412758	0.0338983	12.1764	up	chr4	HAVANA	gene	147005492	147009145	+	lincRNA	RP11-292D4.3	level 2; havana_gene OTTHUMG00000162098.1;	0	0	0	0	0	0	0	0	0	0	0	0	0	0	0	0	0	0	0	0	0	0	0	0	0	0	0	0	0	0	0	0	0	0
ENSG00000251688	0.000314	0.000923	1.47467	0.576271	2.55899	up	chr4	HAVANA	gene	147567606	147594587	+	lincRNA	RP11-752L20.5	level 2; havana_gene OTTHUMG00000161359.1;	0.0148027	0.0148263	0	0.0320557	0.056929	0	0.0292033	0	0.102752	0	0.0284315	0.0102507	0	0	0	0	0	0.0129762	0	0.0121785	0.022567	0	0	0	0.0136604	0	0	0.0299636	0	0	0	0	0	0
ENSG00000250357	1.56e-11	1.1e-10	0.681051	0.0508475	13.394	up	chr4	HAVANA	gene	148693032	148694323	+	lincRNA	RP11-503L19.1	level 1; havana_gene OTTHUMG00000161457.1;	0	0	0	0	0	0	0	0	0.0679721	0	0	0	0	0	0	0	0	0	0	0	0	0.103179	0.0219082	0	0	0	0	0.0198215	0	0	0	0	0	0
ENSG00000248210	7.33e-08	3.58e-07	1.18762	0.237288	5.00496	up	chr4	HAVANA	gene	149154295	149278123	+	lincRNA	RP11-24I21.1	level 2; havana_gene OTTHUMG00000161393.1;	0	0.0241928	0	0.00871779	0	0	0.0119131	0	0.013972	0	0	0.00836325	0	0	0.0297257	0.00824154	0	0	0	0.0248403	0	0.0212091	0.0180134	0.0202923	0.00557259	0	0	0	0	0	0	0.0122944	0	0.0134129
ENSG00000270265	0.00999356	0.0219717	13.9043	7.64407	1.81897	up	chr4	HAVANA	gene	151333775	151353224	-	lincRNA	RP11-731D1.4	level 2; havana_gene OTTHUMG00000185256.1;	0.479061	0.762074	0.196663	0.467855	0.81282	0.287153	0.555945	0.0390964	0.586825	0.504664	0.198459	0.878141	0.0756806	0.242251	0.97104	0.0384605	0	0.222326	0.189139	0.533238	0.0859219	0.643343	0.693516	0.378789	0.494103	0.322063	0.173589	0.456335	0.067943	0.761526	0.0473662	0	0.299888	1.37706
ENSG00000251611	0.0149427	0.0315115	18.1764	10.5593	1.72136	up	chr4	HAVANA	gene	151407551	151408835	-	lincRNA	RP11-610P16.1	level 1; havana_gene OTTHUMG00000161670.1;	0.637593	1.06435	0.211887	1.5955	1.1443	0.952898	0.587003	0.235889	1.77031	1.12774	0.517062	1.53061	0.199771	1.00487	1.36008	0.232052	0.16189	0.484397	0.633987	1.39883	1.16643	0.970405	1.01439	1.71408	0.745295	0.373688	1.13463	1.00381	0.102484	0.738431	0.57157	0.173083	0.723753	0.660905
ENSG00000249184	0.00557469	0.0129275	0.161351	0.0169492	9.5197	up	chr4	HAVANA	gene	151799500	151801348	+	lincRNA	RP11-424M21.1	level 1; havana_gene OTTHUMG00000161740.1;	0	0	0	0.028755	0	0	0	0	0	0.0792666	0.012752	0	0	0	0	0	0	0	0	0	0	0	0	0	0	0	0	0	0	0	0	0	0	0
ENSG00000250706	0.0108456	0.023666	0.41651	0.152542	2.73046	up	chr4	HAVANA	gene	152146385	152178573	-	lincRNA	RP11-18H21.2	level 2; havana_gene OTTHUMG00000161723.1;	0.0275674	0	0	0	0	0	0	0	0	0	0	0	0	0	0	0.0376244	0	0.0241658	0	0	0	0	0	0	0	0.0242355	0	0.0186006	0	0	0	0	0	0
ENSG00000251377	0.0001	0.000319	1.58161	0.525424	3.01017	up	chr4	HAVANA	gene	152207421	152225870	-	lincRNA	RP11-18H21.3	level 1; havana_gene OTTHUMG00000161724.1;	0	0.0580997	0	0.111659	0	0.019703	0	0.013413	0	0	0.0247587	0.0267794	0.0129821	0.0415551	0	0	0.0368212	0.118649	0	0	0	0.0679122	0.0144199	0	0.0178436	0.067995	0.0794054	0.0260929	0.0466191	0.111969	0.0325003	0	0	0
ENSG00000270302	0.000156	0.000483	0.741088	0.20339	3.64368	up	chr4	HAVANA	gene	152308283	152309983	-	lincRNA	RP11-461L13.4	level 2; havana_gene OTTHUMG00000185254.1;	0	0	0	0.0267913	0	0	0	0	0	0	0	0.0514034	0	0.0797656	0.0913522	0	0	0	0.0276789	0	0	0.0651792	0	0.0623617	0	0	0	0	0	0	0	0.0755656	0	0.0824404
ENSG00000268471	0.0244613	0.0490435	172.186	100.458	1.71401	up	chr4	HAVANA	gene	152536264	152539263	+	bidirectional_promoter_lncRNA	RP11-555K12.3	level 2; tag ncRNA_host;havana_gene OTTHUMG00000161466.1;	1.13622	0.746832	0.793956	1.32545	0.907107	0.573731	0.740519	0.647436	1.00934	1.65193	1.00673	0.653337	0.364402	1.43897	0.861451	0.359991	0.540928	0.698102	0.495545	2.50808	0.958888	0.979861	0.923007	1.26989	1.18897	0.557418	0.708243	1.08494	1.12514	1.35116	0.639444	0.526692	0.939251	0.585876
ENSG00000249022	1.49e-07	7.01e-07	0.754221	0.0847458	8.89981	up	chr4	HAVANA	gene	153034211	153091165	+	lincRNA	RP11-285C1.2	level 2; havana_gene OTTHUMG00000161522.1;	0	0.0271201	0.0809847	0.0195452	0	0	0	0	0	0	0	0.0375007	0	0	0	0	0	0	0	0	0	0	0	0	0	0	0	0.0365393	0	0.0522654	0	0.0551279	0	0.0601433
ENSG00000251511	5.59e-05	0.000185	0.482176	0.0677966	7.1121	up	chr4	HAVANA	gene	156585979	156590039	+	lincRNA	RP11-171N4.1	level 2; havana_gene OTTHUMG00000161776.1;	0	0	0	0	0	0	0	0	0	0.0914799	0	0.0424479	0	0	0	0	0	0	0	0	0.0467249	0.0269119	0	0	0	0	0	0	0	0	0	0	0	0.136155
ENSG00000234111	3.49e-24	6.47e-23	3.33021	0.271186	12.2801	up	chr4	HAVANA	gene	157572490	157576154	+	lincRNA	RP11-364P22.1	level 2; havana_gene OTTHUMG00000161533.1;	0.0509619	0	0.020323	0.0147146	0	0	0	0.0282814	0	0.0067604	0	0.0141161	0	0	0.100347	0	0	0.00893472	0	0.0251564	0.0155384	0	0.00760111	0.0171254	0	0	0	0	0	0	0.0171318	0	0	0
ENSG00000249275	8.27e-18	9.7e-17	2.23827	0.254237	8.80388	up	chr4	HAVANA	gene	157637687	157667044	+	lincRNA	RP11-364P22.2	level 2; havana_gene OTTHUMG00000161532.1;	0.0187404	0	0	0	0	0	0	0	0	0	0	0	0	0.120827	0.138378	0.0255772	0	0.065712	0.0139758	0.123345	0	0	0	0	0	0	0.0769606	0	0.0451838	0	0.0314997	0	0	0
ENSG00000249425	2.5e-19	3.25e-18	2.86679	0.220339	13.0108	up	chr4	HAVANA	gene	160539254	160586817	+	lincRNA	RP11-502M1.2	level 2; havana_gene OTTHUMG00000161427.1;	0.0214781	0.0107562	0	0.0387594	0.0206503	0.0766011	0.0211863	0	0.347871	0.00712299	0.0275019	0.0520563	0	0	0	0.0293136	0	0.112967	0.0320349	0.0265057	0.0327437	0	0	0	0.00991033	0.0566465	0.0220508	0.0144919	0	0	0	0	0.0228567	0
ENSG00000273449	5.91e-09	3.25e-08	32.6379	10.1017	3.23093	up	chr4	HAVANA	gene	163529771	163530697	+	lincRNA	RP11-218F10.3	level 2; havana_gene OTTHUMG00000186411.1;	0.426804	0.526135	0.229122	0.580622	0.820711	0.217455	0.388622	0.318844	0.911573	0.783944	0.630585	0.386496	0.0330643	0.564469	0.282827	0.403276	0.281343	0.46048	0.318293	0.9994	0.100103	0.172967	0.330537	0.606799	0.12119	0.18761	0.438186	0.620261	0.0791569	0.25349	0.220736	0.100265	0.314446	0.109387
ENSG00000249500	1.41e-09	8.26e-09	1.31144	0.20339	6.44794	up	chr4	HAVANA	gene	165684639	165762778	+	lincRNA	RP11-340B18.1	level 2; havana_gene OTTHUMG00000161098.1;	0.00703524	0	0	0.00507833	0	0	0	0.00488027	0	0.200652	0	0.00974359	0	0	0	0	0.0133973	0.00616715	0	0.00578803	0	0	0	0.0236415	0	0	0	0	0	0.0135798	0	0	0	0
ENSG00000249675	0.00235795	0.00589566	0.371482	0.101695	3.65291	up	chr4	HAVANA	gene	166388701	166526119	-	lincRNA	RP11-217C7.1	level 2; havana_gene OTTHUMG00000161810.1;	0	0.032637	0	0	0	0.016602	0	0.0113019	0	0.021613	0	0	0	0	0	0	0	0.0142822	0	0	0	0	0	0.027375	0	0	0	0	0	0.0628975	0.0273852	0	0	0.036189
ENSG00000261646	8.42e-13	6.67e-12	2.40525	0.508475	4.73033	up	chr4	HAVANA	gene	173467833	173470041	-	lincRNA	RP11-489G11.3	level 2; havana_gene OTTHUMG00000176321.1;	0	0	0	0.00497258	0.0132465	0	0	0	0	0	0.00882076	0.00954069	0.00462511	0	0.0169554	0	0	0	0	0.0056675	0.010502	0	0.0205495	0	0	0.0121123	0	0.00464805	0	0	0	0	0	0
ENSG00000250708	0.0012712	0.00335234	0.881801	0.372881	2.36483	up	chr4	HAVANA	gene	173897252	173929525	+	lincRNA	RP11-161D15.1	level 2; havana_gene OTTHUMG00000160736.1;	0	0	0	0	0	0.281932	0	0	0.523778	0.383712	0.0161034	0	0	0	0	0.583583	0.047898	0.264586	0	0	0	0	0	0	0	0.0663373	0	0	0	0.0971013	0	0	0	0
ENSG00000249875	0.0041737	0.00992951	0.609756	0.237288	2.56969	up	chr4	HAVANA	gene	174354854	174376445	-	lincRNA	RP11-51M24.1	level 2; havana_gene OTTHUMG00000160754.1;	0	0	0.0414512	0	0	0	0	0	0	0	0	0	0	0	0.204669	0	0	0	0.124026	0	0.063385	0	0	0	0.0383687	0	0.170743	0	0	0	0	0	0	0.184702
ENSG00000249945	0.00325991	0.00791811	0.317073	0.0847458	3.74146	up	chr4	HAVANA	gene	175458289	175466697	-	lincRNA	RP11-598D14.1	level 1; havana_gene OTTHUMG00000160767.1;	0	0	0	0	0	0	0	0	0.0718562	0	0	0.193549	0	0	0	0	0	0	0	0	0	0	0	0	0.0286591	0	0	0	0	0	0	0	0	0
ENSG00000231171	2.06e-21	3.13e-20	4.1182	0.271186	15.1859	up	chr4	HAVANA	gene	177728757	177990750	+	lincRNA	RP11-389E17.1	level 1; havana_gene OTTHUMG00000160724.1;	0	0.0147403	0.0293445	0	0.0565987	0.0149964	0	0.0714624	0.0340518	0.107375	0.169599	0.0305736	0.00988093	0	0.543342	0	0	0.0387027	0	0	0	0	0	0	0.271624	0	0.0302186	0	0.0354828	0	0.0494734	0	0.187938	0.817228
ENSG00000249883	0.00982488	0.0216275	0.114447	0.0169492	6.75235	up	chr4	HAVANA	gene	180731164	180759038	-	lincRNA	RP11-460H9.1	level 2; havana_gene OTTHUMG00000160705.1;	0	0	0	0	0	0	0	0	0	0	0	0	0	0	0	0	0	0	0	0	0	0	0	0	0	0	0	0	0	0	0	0	0	0
ENSG00000249460	8.4e-08	4.08e-07	0.746717	0.169492	4.40563	up	chr4	HAVANA	gene	181261161	181265029	-	lincRNA	RP11-665C14.2	level 1; havana_gene OTTHUMG00000160700.1;	0	0	0	0	0	0	0	0	0	0	0	0	0	0	0	0	0	0	0	0	0	0	0	0	0	0	0	0	0	0	0	0	0	0
ENSG00000180712	1.72e-05	6.14e-05	17.8143	7.66102	2.32531	up	chr4	HAVANA	gene	184340756	184353977	-	lincRNA	RP11-290F5.2	level 2; havana_gene OTTHUMG00000160616.1;	0.129343	0.097162	0.0128951	0.088697	0.0994866	0.0856698	0.0637931	0.022431	0.299273	0.317426	0.111793	0.103003	0.0564468	0.0555952	0.159177	0.0617853	0.110839	0.0963757	0.077167	0.766175	0.0197186	0.056786	0.0819905	0.0217325	0.12533	0.0795972	0.106234	0.117817	0.405406	0.112349	0.0652217	0.105336	0.247762	0.100554
ENSG00000249096	5.67e-24	1.04e-22	133.385	16.1695	8.24915	up	chr4	HAVANA	gene	184365183	184382306	-	lincRNA	RP11-290F5.1	level 2; havana_gene OTTHUMG00000160613.3;	0.175985	0.666505	0.175452	2.0246	0.317255	0.274596	0.835424	0.244158	0.356294	0.860865	2.46116	0.62076	0.0775405	1.40649	2.32821	0.150117	0.848298	3.28788	0.623402	1.51573	0.184451	0.202816	0.069723	0.877841	0.644544	1.76955	0.0451695	0.604846	7.01431	0.82801	1.46053	0.179151	0.807651	0.0977248
ENSG00000254233	6.63e-30	1.75e-28	17.8574	1.33898	13.3365	up	chr4	HAVANA	gene	184584093	184625030	-	lincRNA	RP11-242J7.1	level 2; havana_gene OTTHUMG00000163540.1;	0	0.0120201	0.0119646	0.164593	0	2.60476	0.0473518	0	0.74973	2.35616	0.00768339	0.0997258	0.0241724	0.0515834	0.0295382	0.0327582	0.457071	0.0210403	0.152147	5.0157	0.182957	0.0421506	0.0178998	0	0.177198	1.48762	0.024642	0.0161949	1.331	0.13899	0.0806869	0.0488673	0.0255426	0.0266566
ENSG00000248517	2.45e-14	2.2e-13	2.197	0.118644	18.5176	up	chr4	HAVANA	gene	184988997	185005186	+	lincRNA	RP11-386B13.4	level 1; havana_gene OTTHUMG00000160551.1;	0	0	0	0	0.0642404	0	0	0	0	0.0110793	0	0	0.011215	0	0	0	0	0	0	0	0	0	0	0	0	0.0734249	0	0	0	0	0	0	0	0
ENSG00000250829	1.01e-18	1.27e-17	2.7242	0.220339	12.3637	up	chr4	HAVANA	gene	186890969	186892366	+	lincRNA	RP11-11N5.1	level 2; havana_gene OTTHUMG00000160310.2;	0.0306799	0	0.122348	0.066438	0	0.156313	0.0605263	0	0	0.142446	0	0	0	0.0659353	0.0755129	0.0418724	0.058424	0.0806827	0.0686393	0	0.046772	0	0	0	0	0	0.125992	0.0207007	0.14794	0.05922	0	0	0	0
ENSG00000272218	8.78e-13	6.95e-12	1.15385	0.0847458	13.6154	up	chr4	HAVANA	gene	186892552	186892983	+	lincRNA	RP11-11N5.3	level 2; havana_gene OTTHUMG00000185360.1;	0.0352251	0	0.0351184	0.101708	0	0.0358941	0.0694931	0	0	0.0934563	0.0225522	0	0	0	0	0	0	0	0.0525387	0.0289803	0	0	0	0	0	0.0309676	0.0723287	0	0	0	0	0	0	0
ENSG00000250620	1.43e-06	5.94e-06	0.69606	0.135593	5.13344	up	chr4	HAVANA	gene	187413564	187415697	+	lincRNA	RP11-91J3.3	level 1; havana_gene OTTHUMG00000160298.1;	0	0	0	0	0	0	0.112019	0	0	0	0	0.0196599	0	0	0	0	0	0	0	0	0.0865631	0	0	0	0.0261995	0	0	0	0	0	0	0	0	0
ENSG00000250590	5.71e-41	2.79e-39	6.47467	0.0338983	191.003	up	chr4	HAVANA	gene	187532878	187672641	-	lincRNA	RP11-565A3.2	level 1; havana_gene OTTHUMG00000160302.5;	0	0	0	0.347059	0	0	0	0	0	0.0717532	0.769552	1.09039	0.00807021	0	0	0	0	0.042147	0.134459	0	0.0183246	0	0	0.666472	0.0332771	0	0	0	0	0	0.0202036	0	0	0
ENSG00000248370	0.000239	0.000718	0.834897	0.237288	3.51849	up	chr4	HAVANA	gene	188160065	188161139	+	lincRNA	RP11-366H4.1	level 2; havana_gene OTTHUMG00000160236.1;	0	0	0	0.0162251	0	0	0	0	0	0.0149088	0	0	0	0	0	0	0	0	0	0	0	0	0	0	0	0	0	0	0	0	0	0	0	0
ENSG00000249378	4.51e-12	3.35e-11	8.15385	1.64407	4.95956	up	chr4	HAVANA	gene	188400736	188681051	+	lincRNA	RP11-219G10.3	level 2; tag overlapping_locus;havana_gene OTTHUMG00000160242.4;	0	0	0.00473802	0.013722	0	0	0.32815	0.00659339	0	0.00315218	0.00912792	0.0197458	0.0223355	0	0	0	0.00905006	0.108316	0.0070883	0	0	0.00834587	0.00708835	0	0.0306997	0.346776	0	0.0352726	0	0	0	0	0.0708044	0
ENSG00000251310	0.000433	0.00124144	0.341463	0.0508475	6.71545	up	chr4	HAVANA	gene	189193100	189204877	+	lincRNA	RP11-706F1.1	level 2; havana_gene OTTHUMG00000161908.1;	0	0	0	0	0	0	0	0	0	0	0	0	0	0	0	0	0	0	0	0.0303872	0	0	0	0	0	0.129884	0	0	0	0	0	0	0	0
ENSG00000249877	3.4e-09	1.92e-08	0.508443	0.0338983	14.9991	up	chr4	HAVANA	gene	189288677	189291336	-	lincRNA	RP11-706F1.2	level 2; havana_gene OTTHUMG00000161909.1;	0	0	0	0	0	0	0	0	0	0	0	0	0	0	0	0	0	0	0	0	0	0	0	0	0	0	0	0	0	0	0	0	0	0
ENSG00000250666	0.00411025	0.00978586	0.249531	0.0677966	3.68058	up	chr4	HAVANA	gene	189881515	189884868	+	lincRNA	LINC01596	level 1; havana_gene OTTHUMG00000160584.1;	0	0	0	0	0	0	0	0	0	0.0340989	0	0	0	0	0	0	0	0	0	0	0	0	0	0	0	0	0	0	0	0	0	0	0	0
ENSG00000281591	2.94e-07	1.33e-06	1.32645	0.305085	4.34782	up	chr4	HAVANA	gene	190064502	190067864	+	lincRNA	DBET	level 2; tag overlapping_locus;havana_gene OTTHUMG00000189731.1;	0	0.00453211	0.00451119	0	0	0	0	0.00313887	0	0	0.00289698	0.00940026	0.00303803	0	0	0	0	0.00396656	0	0.00372272	0	0	0.0101235	0	0.00417572	0.01989	0	0.00915927	0	0	0	0.00921257	0	0.0100507
ENSG00000250584	1.88e-64	2.83e-62	65.5403	0.813559	80.56	up	chr5	HAVANA	gene	1363582	1380067	-	lincRNA	RP11-325I22.2	level 1; tag overlapping_locus;havana_gene OTTHUMG00000161736.2;	0.0269809	0.00900796	0.0268992	0.0259679	0	0.00916445	0.0177429	0	0	0.0119306	0.161224	0.00622795	0.0120767	0.231943	0	0	0.137013	0	0.0201212	0	0.0274219	0.126352	0.0268285	0	0.107895	0.0316265	0	0.00606828	0.0216839	0.27776	0	0.0366216	0	0.0199767
ENSG00000251532	1.36e-05	4.92e-05	231.036	85.0678	2.7159	up	chr5	HAVANA	gene	1544107	1551710	-	lincRNA	CTD-2245E15.3	level 2; havana_gene OTTHUMG00000162543.1;	15.3712	8.8101	0.24116	6.14302	1.98741	0.336118	4.77213	0.0610175	0.457927	0.204199	1.63314	58.4446	1.13685	19.4711	1.46137	0.480201	9.00337	0.0771071	1.47594	5.13806	10.8284	0.34756	19.5974	12.5625	20.6991	7.59763	1.08368	0.385775	0.212076	14.3045	0.517469	0.268629	0.0468034	17.291
ENSG00000271119	5.92e-11	3.97e-10	49.9981	12.9492	3.86111	up	chr5	HAVANA	gene	1594626	1611467	+	lincRNA	CTD-2012J19.3	level 2; tag overlapping_locus;havana_gene OTTHUMG00000185137.1;	0.916148	0.715735	0.0913373	0.529051	0.49327	0.149368	0.867555	0.0127104	0.826714	0.0425364	1.19069	0.850121	0.0553594	0.610368	0.676479	1.0128	0.697852	0.497924	0.321116	0.45224	0.167602	0.547019	0.382609	0.0307866	0.608724	0.378547	0.300985	0.111268	0.0662659	0.17684	0.0769951	0.167873	0.175492	0.183146
ENSG00000260066	1.82e-17	2.08e-16	3	0.254237	11.8	up	chr5	HAVANA	gene	1725149	1728172	+	lincRNA	CTD-2587M23.1	level 2; havana_gene OTTHUMG00000173459.1;	0	0.0201607	0.0100338	0.00363241	0	0.0205109	0	0	0	0.0600791	0.0354391	0.0174234	0	0.173036	0.0371571	0	0	0	0	0.0289803	0	0	0.00750559	0	0.00928766	0	0	0.0135814	0	0	0.00845825	0.0102453	0	0
ENSG00000248597	5.33e-05	0.000177	0.467167	0.0847458	5.51257	up	chr5	HAVANA	gene	1963609	1967154	-	lincRNA	RP11-259O2.2	level 1; havana_gene OTTHUMG00000161600.1;	0	0	0	0	0	0.0316454	0	0	0	0	0	0	0	0	0	0	0	0.0272235	0	0	0	0	0.0231601	0	0	0	0	0.0628625	0	0	0	0	0	0
ENSG00000249731	0.0106046	0.0231827	0.34334	0.118644	2.89386	up	chr5	HAVANA	gene	1968094	1969013	+	lincRNA	RP11-259O2.3	level 2; havana_gene OTTHUMG00000161603.1;	0	0.0544338	0	0	0	0	0	0	0	0	0	0	0	0.0583998	0	0	0	0.0238206	0	0	0	0	0	0	0	0	0	0.0733396	0	0	0	0	0	0
ENSG00000259757	3.91e-05	0.000133	8.72795	3.76271	2.31959	up	chr5	HAVANA	gene	2736662	2737759	-	lincRNA	RP11-129I19.2	level 2; havana_gene OTTHUMG00000172228.1;	0.398125	0.0221533	0	0	0.0425313	0.157767	0.218176	0	0	0	0.0141607	0.0612656	0.0297002	0.237674	0	0	0	0	0	0.6005	0.134877	0.0388423	0.742268	0	0.0408225	1.36114	0	0.0149237	0	0.426935	0	0	0	0
ENSG00000248118	1.73e-09	1.01e-08	5.49719	1.32203	4.15813	up	chr5	HAVANA	gene	3417152	3536094	-	lincRNA	RP11-121L11.1	level 2; tag overlapping_locus;havana_gene OTTHUMG00000161629.1;	0	0	0	0.106445	0	0	0	0	0	0	0	0.00988217	0	0	0	0	0	0.0333593	0	0	0	0.00835369	0.0035475	0.00799259	0.00438979	0.00418194	0	0	0	0	0	0	0	0
ENSG00000249994	8.41e-05	0.000271	0.253283	0.0169492	14.9437	up	chr5	HAVANA	gene	4033713	4041764	-	lincRNA	CTD-2383I20.1	level 2; havana_gene OTTHUMG00000161630.1;	0	0	0	0	0	0	0	0	0	0	0	0	0	0	0	0	0	0	0	0	0	0	0	0	0.0204708	0.078006	0	0	0	0.085636	0	0	0	0
ENSG00000250921	0.000881	0.00239798	0.181989	0.0169492	10.7373	up	chr5	HAVANA	gene	4135682	4143648	+	lincRNA	CTD-2008N3.1	level 1; havana_gene OTTHUMG00000161635.1;	0	0	0	0	0	0	0	0	0	0	0	0	0	0	0	0	0	0	0	0	0	0	0	0	0	0	0	0	0	0	0	0	0	0
ENSG00000260763	1.68e-47	1.14e-45	15.5385	0.254237	61.1179	up	chr5	HAVANA	gene	4436850	4440259	-	lincRNA	RP11-445O3.3	level 2; havana_gene OTTHUMG00000175410.1;	0	0.258643	0	0.126487	0	0	0	0	0	0.0122343	0.404463	0.0926039	0	0	0	0	0.0263439	0.133395	0.319818	0.496987	0	0	0	0.286675	0	0	0	0.00311137	0.0111179	0	0.0620067	0	0	0
ENSG00000248973	1.62e-39	7.33e-38	7.26454	0.0677966	107.152	up	chr5	HAVANA	gene	4451930	4866221	-	lincRNA	RP11-445O3.2	level 2; tag overlapping_locus;havana_gene OTTHUMG00000161642.1;	0	0.295951	0.189376	0.319935	0	0.0215066	0	0	0	0.111992	1.10803	0.248461	0	0	0	0	0.200959	0.407032	1.40084	2.18788	0.032176	0	0	1.24118	0	0	0	0	0	0	0.248328	0	0	0
ENSG00000250056	3.96e-07	1.76e-06	158.737	56.0847	2.83031	up	chr5	HAVANA	gene	6582136	6588499	+	lincRNA	CTD-2195M18.1	level 2; havana_gene OTTHUMG00000161680.1;	7.06792	0.0996458	0.521804	0.243543	0.598871	0.0572999	0.844821	0.0150029	0	1.38862	0.828032	2.70182	0.066796	3.3838	1.40534	0.495898	2.00986	0.125129	4.59032	1.02846	0.230802	0	1.32259	0.0218035	0.973984	0.559002	0.0532905	0.71505	0.166864	0.116891	0.181763	0.0176133	0.0368254	0.403531
ENSG00000248677	0.0184672	0.038133	7.14822	3.79661	1.88279	up	chr5	HAVANA	gene	6686325	6707711	-	lincRNA	CTD-2044J15.1	level 1; havana_gene OTTHUMG00000161705.1;	0.253319	0.0362461	0.0090197	0.0195917	0.0173969	0.00460947	0.0089242	0.0251035	0.0104666	0.0150019	0.0115845	0.00313249	0.00911137	0.126382	0.0668033	0	0.0258427	0.0118961	0.0573491	0.0372161	0.0206887	0	0.087711	0.0304022	0.00834895	0.00397682	0	0.0274696	0.0218128	0.0174632	0.00760338	0.00920983	0.0385112	0
ENSG00000251365	2.26e-12	1.72e-11	5.0863	0.915254	5.55726	up	chr5	HAVANA	gene	6765891	6771953	+	lincRNA	RP11-332J15.3	level 2; havana_gene OTTHUMG00000161703.1;	0.153194	0	0.432734	0.737209	0.147289	0.598395	0.100742	0.177114	0.236306	0.0677401	0.294238	0.141446	0.119997	0.109745	0	0.383315	0.0486213	0.268581	0.43794	0.189053	0	0.44838	0.114246	0.0857996	0.0706859	0.179571	0.0524262	0.223956	0.0615591	0.147851	0.171663	0.103966	0	0.170137
ENSG00000272071	4.88e-17	5.42e-16	5.0788	0.677966	7.49123	up	chr5	HAVANA	gene	6779458	6779998	+	lincRNA	RP11-332J15.4	level 2; havana_gene OTTHUMG00000185412.1;	0.253152	0.0563456	0.701069	0.527902	0.0540878	0.229297	0.110983	0.292681	0.0650823	0.0559701	0.0540251	0.253216	0.0188852	0.0604508	0	0.230337	0	0.147943	0.272696	0.0925657	0.0428815	0.0493964	0	0.0472612	0.155744	0.370925	0.057756	0.265703	0	0.0542942	0.0945573	0.229071	0.0598668	0.0624779
ENSG00000249734	1.91e-05	6.79e-05	1.22139	0.423729	2.88248	up	chr5	HAVANA	gene	6795880	6826728	+	lincRNA	RP11-332J15.1	level 2; havana_gene OTTHUMG00000161704.1;	0.0551349	0	0.0274839	0.0596979	0.05301	0.056182	0.0543859	0.0764929	0.0637854	0.0365699	0.0705981	0	0.0185088	0	0	0.112873	0	0	0.246704	0.0226803	0	0.0484121	0.0205588	0	0.0763203	0.0484711	0.0566051	0.0930031	0	0	0	0	0	0
ENSG00000250060	3.37e-41	1.66e-39	8.94747	0.0847458	105.58	up	chr5	HAVANA	gene	6868559	6886787	+	lincRNA	RP11-332J15.2	level 1; havana_gene OTTHUMG00000161706.1;	0.0275176	0	0	0	0	0	0	0	0.31835	0	0.95135	2.64871	0	0	0	0	0	0.916641	0	0.0679178	5.32778	0	0	0.41612	0	0	0.0565027	0	0	0	0.185011	0	0	0
ENSG00000250974	1.89e-21	2.88e-20	2.34334	0.0338983	69.1285	up	chr5	HAVANA	gene	6933670	7190812	+	lincRNA	RP11-122F24.1	level 2; tag ncRNA_host;havana_gene OTTHUMG00000161651.1;	0.0267909	0	0	0	0	0	0	0	0.0619886	0.0177699	0.531723	0.352493	0.0359749	0	0	0	0	0	0	0	0.204216	0	0	0.180058	0	0.0471057	0	0	0	0	0.135094	0	0	0
ENSG00000250198	8.95e-05	0.000287	1.00938	0.338983	2.97767	up	chr5	HAVANA	gene	8839732	8881525	+	lincRNA	RP11-143A12.3	level 2; havana_gene OTTHUMG00000161722.1;	0	0	0	0	0	0	0.00847333	0	0	0.00284879	0	0	0	0	0.0105714	0	0.00817903	0	0.00640608	0	0	0	0.00640613	0	0.00396357	0	0.00881908	0	0	0	0	0	0	0
ENSG00000251370	1.28e-09	7.5e-09	2.73734	0.949153	2.88398	up	chr5	HAVANA	gene	9511333	9518086	+	lincRNA	CTD-2201E9.1	level 2; havana_gene OTTHUMG00000161718.1;	0.00906326	0.00907771	0	0.00654224	0	0	0	0	0	0	0	0	0	0	0	0	0	0	0	0	0	0.0159163	0.0202772	0	0	0	0	0	0	0	0	0.0184526	0	0
ENSG00000249781	2.15e-09	1.24e-08	0.953096	0.118644	8.03324	up	chr5	HAVANA	gene	9641305	9903826	-	lincRNA	CTD-2143L24.1	level 1; tag overlapping_locus;havana_gene OTTHUMG00000161688.3;	0	0.0122569	0	0	0	0	0	0	0	0	0	0.00423711	0	0	0	0	0	0	0	0	0	0	0.00912622	0	0	0	0	0	0	0.0118107	0	0	0	0
ENSG00000249807	1.76e-10	1.13e-09	1.26642	0.169492	7.47186	up	chr5	HAVANA	gene	10137138	10138365	+	lincRNA	CTD-2199O4.1	level 2; havana_gene OTTHUMG00000161773.1;	0.016137	0.0323255	0	0.0232968	0	0	0	0	0.0373378	0	0.0206628	0.0111746	0	0.104042	0	0.0220241	0	0.0141458	0.0120343	0	0	0	0.0120344	0	0	0	0.0331347	0	0	0	0	0	0	0
ENSG00000260515	1.34e-08	7.09e-08	0.819887	0.118644	6.91048	up	chr5	HAVANA	gene	10195121	10197628	-	lincRNA	CTD-2199O4.3	level 2; tag overlapping_locus;havana_gene OTTHUMG00000173463.1;	0.0182024	0	0	0	0	0.00618271	0	0	0	0	0	0	0	0.0130398	0.014934	0.00828098	0	0.00531879	0.00452487	0	0	0	0.0135747	0	0.00559926	0	0.0124585	0	0	0	0	0	0	0
ENSG00000272417	7.4e-10	4.46e-09	8.2758	2.32203	3.56403	up	chr5	HAVANA	gene	10203600	10204040	-	lincRNA	CTD-2199O4.6	level 2; havana_gene OTTHUMG00000185436.1;	0.517593	0.0345612	0.0688033	0.174356	0.132705	0.210969	0.204225	0.0957462	0	0.0457745	0.265103	0.14337	0.0463351	0.593268	0.0849306	0.141284	0	0.0604968	0.385999	0.198722	0.0526052	0.121195	0.360268	0.057978	0.19106	0.21235	0	0.0465648	0.0831955	0.133212	0.0579995	0	0.0734421	0.15329
ENSG00000271715	0.00234592	0.00586751	2.42402	1.13559	2.13458	up	chr5	HAVANA	gene	10269489	10269918	-	lincRNA	CTD-2256P15.5	level 2; havana_gene OTTHUMG00000185438.1;	0	0	0	0.0255452	0.06805	0.036061	0	0	0.0818826	0.0469455	0.0453141	0.0735188	0.0475204	0	0.26131	0.0482993	0	0.155111	0	0.0291151	0	0.0621476	0.290309	0.0594611	0	0.0622234	0.0726651	0.167146	0	0	0	0.0720509	0	0
ENSG00000249166	1.11e-09	6.56e-09	0.878049	0.0847458	10.361	up	chr5	HAVANA	gene	10493291	10494094	-	lincRNA	RP11-1C1.6	level 1; tag overlapping_locus;havana_gene OTTHUMG00000162054.1;	0	0	0.511797	0	0	0	0	0	0	0.194569	0	0	0	0	0.0902515	0.10009	0	0.0642869	0	0	0.055901	0	0.136728	0	0	0	0	0	0	0	0	0	0	0
ENSG00000249396	5.39e-05	0.000179	3.30394	1.61017	2.05192	up	chr5	HAVANA	gene	10493527	10502728	-	lincRNA	RP11-1C1.4	level 2; tag overlapping_locus;havana_gene OTTHUMG00000162051.1;	0.0142885	0	0.391743	0	0	0	0	0	0	0.260625	0	0	0	0	0	0.117007	0	0.0125254	0	0	0.043566	0	0.106558	0	0	0	0	0.00964088	0.017225	0	0	0	0	0
ENSG00000250576	4.66e-06	1.81e-05	0.422139	0.0169492	24.9062	up	chr5	HAVANA	gene	10775058	10777062	-	lincRNA	CTD-2154B17.1	level 1; havana_gene OTTHUMG00000162122.1;	0.0444948	0	0.04436	0.0642364	0	0	0	0.987698	0.205904	0.0295125	0.0284869	0	0	0	0	0	0	0.078009	0	0	0	0	0	0	0	0	0	0.0600441	0	0.343545	0	0.0905903	0	0
ENSG00000248783	6.72e-45	4.08e-43	10.0131	0.118644	84.3964	up	chr5	HAVANA	gene	12553890	12574637	-	lincRNA	RP11-308B16.2	level 2; havana_gene OTTHUMG00000161759.1;	0	0	0	1.29923	0	3.08457	0	0	0.567896	0.569782	1.57138	2.80439	0	0	0	0	0	1.18335	1.15924	0	3.92885	0	0	3.57406	2.37824	0.215775	0.0839946	0	0	0	0	0	0	0
ENSG00000248131	3.69e-63	5.1e-61	34.6079	0.389831	88.7767	up	chr5	HAVANA	gene	12574857	12804363	+	lincRNA	RP11-308B16.1	level 2; tag overlapping_locus;havana_gene OTTHUMG00000161760.1;	0	0	0	1.09786	0.0156395	2.06363	0.930636	0	0.564557	0.334465	1.3903	0.551947	0.00546065	0	0	0	0	1.16213	0.758175	0	0.669557	0	0	1.40755	0.938197	0.114403	0	0	0.0196094	0	0.0956945	0	0	0
ENSG00000248457	5.41e-08	2.69e-07	0.487805	0.0169492	28.7805	up	chr5	HAVANA	gene	12914068	13032886	-	lincRNA	RP11-419C19.2	level 2; havana_gene OTTHUMG00000161742.1;	0	0	0	0.040683	0	1.83778	0.111189	0	0	0	0.0360835	0	0	0	0	0	0	0.0494057	0	0	0	0	0	0	0	0	0	0	0	0	0	0	0	0
ENSG00000272057	1.97e-06	8.04e-06	1.77111	0.440678	4.01905	up	chr5	HAVANA	gene	14872332	14872713	+	lincRNA	CTB-40H15.4	level 2; havana_gene OTTHUMG00000185443.1;	0.119507	0	0.119145	0.11502	0	0.121777	0	0.138168	0	0.2378	0.076512	0	0.0267458	0	0.0980481	0	0.0758594	0.0349203	0	0.294962	0	0	0.118832	0	0.0367616	0	0	0.107513	0	0	0.0669575	0	0	0.0884831
ENSG00000271892	0.011593	0.0251055	0.585366	0.220339	2.65666	up	chr5	HAVANA	gene	17107360	17107789	-	lincRNA	CTD-2228A4.1	level 2; havana_gene OTTHUMG00000185444.1;	0	0	0	0	0	0	0	0	0	0.0469455	0	0	0	0	0	0	0	0	0.0527831	0	0	0	0	0	0	0.0311117	0	0	0	0	0	0	0	0
ENSG00000248223	0.000121	0.000382	0.324578	0.0169492	19.1501	up	chr5	HAVANA	gene	17353910	17354899	+	lincRNA	CTD-2139B15.2	level 2; havana_gene OTTHUMG00000161870.1;	0	0	0	0	0	0.0357699	0	0.0608767	0	0.0116416	0	0	0	0	0	0	0	0	0	0.0577601	0	0	0	0	0	0	0	0	0	0	0	0	0	0
ENSG00000249199	6.6e-67	1.07e-64	27.1051	0.0677966	399.8	up	chr5	HAVANA	gene	17369225	17375577	-	lincRNA	CTD-2139B15.5	level 2; havana_gene OTTHUMG00000161875.1;	0.0533938	0	0.212928	0	2.77214	8.10677	0	12.7043	0.494169	0	1.50411	0.110923	0	0	0	2.33192	1.83021	0.655275	0	2.72354	0.0813997	0	0.119457	0	0	0	0	0.648476	0.128734	0	2.33341	0.217417	0	0.118598
ENSG00000250822	2.7e-14	2.41e-13	1.8818	0.118644	15.8609	up	chr5	HAVANA	gene	17378906	17387310	-	lincRNA	CTD-2139B15.4	level 2; havana_gene OTTHUMG00000161877.1;	0	0	0	0	0.0759382	0.0134137	0	0.018263	0.015229	0	0.101134	0	0	0	0	0.008983	0.0125339	0	0.00490846	0.00541501	0	0	0.402497	0.0110589	0	0	0	0.00888195	0	0	0.0221261	0.0134005	0	0
ENSG00000249937	4.51e-25	8.88e-24	4.36585	0.220339	19.8143	up	chr5	HAVANA	gene	17684584	17955857	+	lincRNA	RP11-454P21.1	level 2; havana_gene OTTHUMG00000161859.1;	0	0.0123313	0.135018	0.0177741	0.165721	0.0125455	0	0.0170809	0.0284867	0.0244983	0.00788231	0	0.0165322	0.105838	0	0.0336063	0.0468904	0.08634	0.00918153	0.0709034	0	0.0432419	0.156087	0	0.0908928	0.0216473	0	0	0.0296838	0.0237647	0.020694	0.0250662	0	0
ENSG00000248693	1.96e-08	1.02e-07	9.37336	2.76271	3.39281	up	chr5	HAVANA	gene	18704433	18746173	-	lincRNA	CTD-2023M8.1	level 2; havana_gene OTTHUMG00000161873.1;	0.191814	0	1.52986	0.692295	0	1.17274	0.252278	3.90307	0.591757	0.254452	0.777765	0.265656	0.0858561	0	1.1016	1.04716	1.09582	0.336291	0.143047	0.999457	0.389898	0.898268	0	0.859438	0.531035	0.674522	1.31286	1.03538	0.308313	1.35758	0.322409	0.260352	0.544335	0
ENSG00000249174	7.85e-23	1.32e-21	2.64916	0.0338983	78.1501	up	chr5	HAVANA	gene	18965861	19142346	-	lincRNA	RP11-124N3.3	level 2; tag overlapping_locus;havana_gene OTTHUMG00000161808.1;	0	0	0	0.0499292	0	0	0	0	0	0	0	0.111763	0	0	0	0	0	0	0	0	0	0	0	0	0	0	0	0	0	0	0	0	0	0
ENSG00000251487	1.11e-18	1.38e-17	1.97936	0.0338983	58.3912	up	chr5	HAVANA	gene	19035197	19038799	-	lincRNA	RP11-124N3.2	level 2; tag overlapping_locus;havana_gene OTTHUMG00000161783.1;	0	0	0	0.0759511	0	0	0	0	0	0	0	0.0273233	0	0	0	0	0	0	0	0	0	0	0	0	0	0	0	0	0	0	0	0	0	0.029214
ENSG00000251629	2.15e-20	3.04e-19	23.8574	3.23729	7.36957	up	chr5	HAVANA	gene	20611840	20937691	+	lincRNA	RP11-774D14.1	level 2; havana_gene OTTHUMG00000162067.2;	0	0	0	0.325084	0	0.0563571	0	0.0054808	0.566716	0.068127	0	0.793336	0	0.0169802	0	0	0	0.900384	0	0	0	0	0.00589224	2.56214	0	0.0625141	0.0162233	0	0	0	0.185923	0	0	0
ENSG00000249359	1.66e-12	1.28e-11	1.85741	0.271186	6.8492	up	chr5	HAVANA	gene	21323873	21341375	-	lincRNA	RP11-374A4.1	level 2; havana_gene OTTHUMG00000162363.2;	0.00558021	0	0	0.0221541	0	0	0	0.0154837	0	0	0	0.00386421	0	0	0	0	0.00531322	0.00244583	0.00416149	0.00229547	0.00850712	0	0.0145653	0	0.0025748	0	0	0.00188257	0	0	0.00468972	0	0	0.0123948
ENSG00000272130	1.53e-07	7.2e-07	2.06004	0.677966	3.03856	up	chr5	HAVANA	gene	21569755	21570045	+	lincRNA	RP11-360I2.1	level 2; tag overlapping_locus;havana_gene OTTHUMG00000185450.1;	0.209171	0	0	0.113241	0	0.0532861	0	0	0	0.0693696	0	0.036212	0	0.112385	0.128709	0	0	0.183361	0	0	0.0797213	0	0.233989	0.0878635	0	0	0	0	0	0	0.0878961	0.212934	0.111299	0
ENSG00000248874	1.87e-15	1.84e-14	41.9325	7.88136	5.32046	up	chr5	HAVANA	gene	23951348	24178263	+	lincRNA	C5orf17	level 2; tag overlapping_locus;havana_gene OTTHUMG00000161911.1;	0.00766997	0.0537754	0.0152935	0.293435	1.63711	0	0	0.00532057	0.0354935	0.00508734	0.044195	0.0212453	0.00514964	0.0164838	0	0.0209362	0.65727	0.00672356	0	0.00631024	0.023386	0.026939	0	0.0644362	0.113249	0.310176	0	0	0.0739702	0.044415	0.0902441	7.02714	0.0326492	0
ENSG00000251273	9.15e-15	8.5e-14	3.84428	0.542373	7.08789	up	chr5	HAVANA	gene	25087450	25190956	-	lincRNA	RP11-549K20.1	level 2; havana_gene OTTHUMG00000192362.1;	0.0284967	0.0856263	0.0284104	0.678813	0	0.0580758	0	0.197678	0.791225	0.0189013	0.0364889	0	0	0	0	0	1.3024	0.274784	0.0212516	0	0	0	0	0	0	0	0	0.0192276	0	0	0	0	0	0
ENSG00000245662	0.00482698	0.0113328	4.00563	2.13559	1.87565	up	chr5	HAVANA	gene	25187800	25324386	+	lincRNA	RP11-184E9.1	level 2; havana_gene OTTHUMG00000161960.2;	0	0.065065	0.0485735	0.668209	0	0.0661953	0	0.146455	0.751537	0	0.0103976	0	0	0.0349028	0.0399727	0	0.83502	0.242019	0	0	0	0	0.0121115	0.0545748	0.0299742	0.0142775	0.0333469	0.0219158	0	0	0.0272975	0	0	0
ENSG00000251654	3.42e-05	0.000117	0.921201	0.305085	3.01949	up	chr5	HAVANA	gene	25218973	25298612	-	lincRNA	RP11-192H6.2	level 2; havana_gene OTTHUMG00000161962.2;	0	0	0	0.236224	0	0	0	0.0378352	0	0	0	0	0	0	0	0	0.882851	0.047812	0	0	0	0	0	0	0	0	0	0.0184006	0	0	0	0	0	0
ENSG00000260761	0.00251311	0.00624617	3.4334	1.81356	1.89318	up	chr5	HAVANA	gene	25319834	25321346	+	lincRNA	RP11-184E9.2	level 2; havana_gene OTTHUMG00000161957.2;	0	0	0	0.428342	0.0193401	0	0	0.00697688	0.279256	0	0	0.00696477	0	0	0	0	0.574586	0.105799	0	0	0	0	0	0.0168991	0	0	0	0.0203586	0	0	0	0	0	0
ENSG00000248605	1.03e-05	3.79e-05	0.414634	0.0338983	12.2317	up	chr5	HAVANA	gene	25404733	25445925	-	lincRNA	CTD-2306M5.1	level 2; tag overlapping_locus;havana_gene OTTHUMG00000161959.1;	0	0	0	0.0190371	0	0.0268739	0	0	0	0	0	0	0	0	0	0	0	0	0	0	0.020103	0	0	0	0	0	0	0	0	0	0	0	0	0
ENSG00000248490	0.00410483	0.00977567	0.206379	0.0169492	12.1764	up	chr5	HAVANA	gene	27412613	27436411	-	lincRNA	CTD-3007L5.1	level 2; havana_gene OTTHUMG00000161964.1;	0	0	0	0.0671146	0	0	0	0	0	0.0411132	0	0.0429234	0	0	0	0	0	0.0271681	0.0924511	0	0.0472483	0	0	0	0	0	0	0	0	0	0	0	0	0
ENSG00000250337	3.9e-40	1.81e-38	33.8499	1.30508	25.9369	up	chr5	HAVANA	gene	27472292	27496401	+	lincRNA	RP11-46C20.1	level 2; havana_gene OTTHUMG00000161968.1;	0	0.00577766	0	0.108262	0	0.00587803	0.0227604	0	0.0934294	0.627482	0.476417	0.0679078	0	0.0743834	0	0.157458	0.318563	0.728163	1.20453	0.958658	0.00879413	0.314036	3.76417	0	0	0.00507127	0.0236892	0.525443	0.013908	0	0.0387836	0	0.270104	0
ENSG00000250453	2.22e-06	8.95e-06	0.502814	0.0338983	14.833	up	chr5	HAVANA	gene	28782678	28809249	-	lincRNA	CTD-2134P3.1	level 2; havana_gene OTTHUMG00000161934.1;	0	0	0	0.364527	0	0	0	0	0	0.0669908	0	0.116567	0	0	0	0	0	0.0295122	0.025107	0	0	0	0	0.226268	0	0	0	0	0	0	0	0	0	0
ENSG00000259786	2.13e-37	8.52e-36	8.67917	0.186441	46.5519	up	chr5	HAVANA	gene	29143503	29217115	+	lincRNA	CTD-2118P12.1	level 2; havana_gene OTTHUMG00000161936.3;	0	0	0.0969746	0.362767	0	0.00550648	0	0.00374859	0.475129	0.136202	0.0726538	0.0748416	0	0	0	0	0	0.175271	0.00402996	1.26707	0.205956	0	0	0.181593	0.00498684	0.0570086	0.110959	0	0	0	0	0	0.0920112	0
ENSG00000250697	3.22e-32	9.75e-31	7.70732	0.288136	26.7489	up	chr5	HAVANA	gene	32925639	33297910	-	lincRNA	CTD-2066L21.3	level 2; tag overlapping_locus;havana_gene OTTHUMG00000162006.1;	0.0310873	0.0622737	0.0309931	0.336601	0	0.0158389	0.030665	0.0646947	0.0359648	0.0309294	0.119418	0.0430549	0.0521802	0.100216	0.0382578	0.127285	0.0591998	0.490524	0.115918	0	0.213269	0	0.104327	0.0522335	0.0286883	0.0546599	0.0319162	0.220243	0	0	0.0522528	0.253172	0.0661654	0.103577
ENSG00000248279	1.51e-05	5.43e-05	0.896811	0.20339	4.40932	up	chr5	HAVANA	gene	32947443	32962467	+	lincRNA	CTD-2218G20.2	level 2; havana_gene OTTHUMG00000162007.1;	0	0	0	0	0.0145725	0	0	0	0	0.0100531	0.00970372	0.00524785	0.0101762	0	0	0	0	0.0132864	0	0	0.0808727	0	0.00565162	0.0127332	0	0.00666236	0	0.00511332	0	0	0	0.0154292	0	0
ENSG00000249102	2.69e-13	2.23e-12	1.42402	0.0677966	21.0042	up	chr5	HAVANA	gene	33008994	33025724	+	lincRNA	CTD-2066L21.1	level 1; havana_gene OTTHUMG00000162000.1;	0.0508088	0	0.10131	0.0550138	0	0	0	0.0352455	0	0	0.0325293	0	0.0341131	0	0	0	0	0.111348	0	0	0.0774588	0	0	0	0.023444	0	0	0.137129	0	0	0	0	0	0
ENSG00000251281	7.28e-27	1.6e-25	2.95497	0.0338983	87.1717	up	chr5	HAVANA	gene	33011322	33017607	-	lincRNA	CTD-2066L21.2	level 2; tag overlapping_locus;havana_gene OTTHUMG00000162005.1;	0	0	0.214181	0.0775371	0	0	0	0.0993508	0	0	0.0458472	0.0495891	0.120199	0	0	0.0488675	0	0.470807	0	0	0	0	0.0534045	0	0.0991266	0	0	0.169112	0	0.0691133	0	0	0.076207	0
ENSG00000271771	1.65e-28	4.01e-27	4.84053	0.372881	12.9814	up	chr5	HAVANA	gene	34158121	34158767	+	lincRNA	RP11-1250I15.3	level 2; havana_gene OTTHUMG00000185454.1;	0.117598	0	0	0.0169775	0	0	0.0464003	0	0.108839	0	0	0.016287	0	0.050547	0	0	0	0	0	0.0193501	0	0.0413037	0	0	0.0217047	0	0	0	0	0	0	0	0	0
ENSG00000271874	0.000715	0.00197555	8.45966	3.84746	2.19877	up	chr5	HAVANA	gene	34651457	34651888	-	lincRNA	CTD-2024P10.2	level 2; havana_gene OTTHUMG00000185458.1;	0.105675	0.105844	0.0351184	0.254269	0.474145	0.0717882	0.0694931	0.904104	0.326014	0.233641	0.608908	0.17075	0.0709506	0.757035	0.6069	0.144227	0.402476	0.21615	0.735542	0.202862	0.161103	0.12372	0.840626	0.177558	0.747656	0.247741	0.0723287	0.118837	0	0.339967	0.296039	0.573738	0.149944	0.234726
ENSG00000248461	1.55e-06	6.39e-06	0.463415	0.0338983	13.6707	up	chr5	HAVANA	gene	38148480	38153715	+	lincRNA	CTD-2207A17.1	level 1; tag overlapping_locus;havana_gene OTTHUMG00000162113.1;	0	0	0	0	0	0.012053	0	0	0	0	0	0	0	0	0	0	0	0	0	0	0	0	0	0.00993715	0	0	0	0	0	0	0	0	0	0
ENSG00000249740	0.000129	0.000404	32.9081	15.4237	2.1336	up	chr5	HAVANA	gene	38710367	38845829	-	lincRNA	CTD-2127H9.1	level 1; havana_gene OTTHUMG00000162040.2;	1.26906	0.358215	0.391068	0.324786	0.310585	0.176341	0.0455209	1.13643	0.533882	0.642787	2.34884	0.127826	0.0929511	0.545478	0.14198	0.519611	0.109849	0.283174	0.266717	0.208817	0.246236	0.50651	1.26476	0.174461	0.35134	0.172423	0.118446	0.249099	0.13908	0.645808	0.116351	1.29189	0.14733	0.256259
ENSG00000271788	5.82e-16	5.99e-15	23.1839	4.20339	5.51552	up	chr5	HAVANA	gene	43006733	43007543	-	lincRNA	CTD-2201E18.5	level 2; havana_gene OTTHUMG00000185475.1;	0.262689	1.4283	0.0374134	0.352152	0.252565	0.0573597	0.259121	0.0911124	0.043415	0.360919	0.156169	0.33783	0.0251958	0.403254	0.969842	0.20487	0	0.131586	0.307847	0.802731	0.0286053	0.296561	1.18942	0.0630537	0.363627	0.0164957	0.0770555	0.278528	0.0904789	0.289747	0.157693	0.573031	0.0798717	0.0833553
ENSG00000272382	4.37e-06	1.7e-05	27.9681	11.3898	2.45553	up	chr5	HAVANA	gene	43033716	43034635	+	lincRNA	CTD-2035E11.4	level 2; havana_gene OTTHUMG00000185476.1;	0.578916	0.712373	0.115433	0.465644	0.31806	0.117982	0.195789	0.2639	0.574068	0.307187	0.180025	0.297804	0.0666318	0.46212	1.0992	0.316045	0.220487	0.246491	0.209698	1.25195	0.0252162	0.145236	0.937481	0.16675	0.366337	0.145413	0.237741	0.435254	0.159518	0.319273	0.222415	0.471463	0	0.0734795
ENSG00000272144	1.31e-05	4.77e-05	52.5929	22.5424	2.33307	up	chr5	HAVANA	gene	43061395	43062441	+	lincRNA	CTD-2035E11.5	level 2; havana_gene OTTHUMG00000185477.1;	1.2354	0.16013	0.304292	0.451127	1.08997	0.266583	0.143367	0.120986	2.52217	0.48201	0.167493	0.473039	0.185407	1.12449	1.53824	0.0991819	0.470517	0.331259	0.140906	1.24358	0.17726	0.408382	1.21397	0.317467	0.241426	0.10222	0.417807	1.13757	0.105127	0.364709	0.56188	0.236729	0.402143	0.225983
ENSG00000248779	0.00809952	0.0181479	0.532833	0.271186	1.96482	up	chr5	HAVANA	gene	44752949	44765744	+	lincRNA	RP11-53O19.2	level 2; havana_gene OTTHUMG00000162208.1;	0	0.0257893	0	0	0	0	0	0	0.0595762	0	0	0	0	0	0	0	0	0	0	0	0	0	0.115213	0	0	0	0	0	0	0	0	0	0	0
ENSG00000250122	1.29e-23	2.3e-22	4.23077	0.20339	20.8013	up	chr5	HAVANA	gene	45890216	45895970	+	lincRNA	CTD-2013M15.1	level 2; havana_gene OTTHUMG00000162210.1;	0	0	0.161682	0.526784	0.0519743	0.110169	0	0.112498	7.50469	0	0	0.374341	0	0	0	0	0	0	0.0403139	0	0	0	0.0403142	0	0.0748291	0.023762	0	0.0364744	0.0651673	0	0.0908624	0	0	0.0600365
ENSG00000250360	1.35e-14	1.24e-13	3.4878	0.59322	5.87944	up	chr5	HAVANA	gene	50965687	50967008	-	lincRNA	CTD-2089N3.1	level 2; havana_gene OTTHUMG00000162402.1;	0	0	0	0	0	0	0	0.0927594	0	0	0	0	0.0359117	0	0	0	0	0	0	0	0	0	0	0	0	0.0235115	0	0	0.0644802	0.0516224	0	0	0	0.0594034
ENSG00000251573	2.62e-16	2.76e-15	2.80675	0.389831	7.19993	up	chr5	HAVANA	gene	50969217	50970167	-	lincRNA	CTD-2089N3.2	level 1; havana_gene OTTHUMG00000162408.2;	0	0	0	0	0	0	0	0	0	0	0	0.0173889	0	0	0	0	0	0	0	0	0	0	0	0	0	0	0.0515611	0.0169431	0	0	0	0	0	0
ENSG00000248918	0.00959038	0.021159	0.20075	0.0508475	3.94809	up	chr5	HAVANA	gene	50969660	50970187	+	lincRNA	CTD-2089N3.3	level 2; havana_gene OTTHUMG00000162410.2;	0	0	0	0	0	0	0	0	0	0	0	0	0	0	0	0	0	0	0	0	0	0	0	0	0	0	0	0	0	0	0	0	0	0
ENSG00000250447	2.62e-17	2.96e-16	1.71857	0.0508475	33.7986	up	chr5	HAVANA	gene	53776644	53819686	-	lincRNA	CTD-2081C10.1	level 2; havana_gene OTTHUMG00000162282.1;	0	0	3.28123	0.0087665	0.0233532	0	0	0	0	0.0241659	0	0.0252299	0	0.052201	0	0	0	0.0532304	0	0.00999163	0	0.0853104	0	0.0204057	0	0.0106768	0	0.00819436	0.0878433	0	0	0.0247262	0	0
ENSG00000249236	4.27e-05	0.000144	0.542214	0.118644	4.57009	up	chr5	HAVANA	gene	55978248	56111329	+	lincRNA	CTD-2227I18.1	level 2; havana_gene OTTHUMG00000162302.2;	0.594423	0.198457	0	0	0	0.0807617	0	0	0	0	0.0507424	0	0	0	0.195075	0	0	0	0	0.0978087	0	0	0	0.0665841	0	0	0.0813698	0	0	0.0764925	0	0.161364	0	0
ENSG00000249697	1.45e-06	6.02e-06	0.454034	0.0338983	13.394	up	chr5	HAVANA	gene	56313905	56321397	-	lincRNA	RP11-155L15.1	level 2; havana_gene OTTHUMG00000162304.1;	0	0.0124217	0	0.00895226	0.023848	0.0126375	0	0	0.0286956	0	0.00794012	0	0.00832672	0	0	0	0	0	0	0	0	0	0	0	0	0	0	0.008368	0.0299016	0.023939	0	0	0	0
ENSG00000248727	7.3e-06	2.75e-05	13.1332	4.86441	2.69986	up	chr5	HAVANA	gene	56457795	56481946	-	lincRNA	CTC-236F12.4	level 1; havana_gene OTTHUMG00000162309.3;	0.407921	0.390807	0.17682	0.294454	0.647982	0.234943	0.0349895	0.233758	1.31318	0.235275	1.28311	0.307042	0.0595389	0.228699	0.261919	0.0484119	0.135097	0.108831	0.105812	1.1965	0.189268	0.560632	0.224853	0.387398	0.180038	0.0467763	0	0.335071	0	0.479282	0.0596218	0.216656	0.188741	0.0393946
ENSG00000249584	0.000193	0.000589	0.502814	0.118644	4.23801	up	chr5	HAVANA	gene	57890327	57899162	-	lincRNA	RP11-478P10.1	level 2; havana_gene OTTHUMG00000162198.1;	0.00373979	0	0	0.0188968	0.00719133	0	0	0.0129713	0.00865311	0	0.00239433	0.00776925	0	0	0	0	0	0.009835	0	0	0	0	0	0	0	0	0	0.0100934	0	0	0	0	0	0
ENSG00000250127	0.00250487	0.00622722	0.395872	0.118644	3.33664	up	chr5	HAVANA	gene	58541567	58558243	-	lincRNA	CTD-2117L12.1	level 1; havana_gene OTTHUMG00000162427.1;	0	0.0386186	0	0	0.0247141	0.0392895	0	0	0.118951	0	0	0	0	0	0	0	0	0	0.00958477	0.0845913	0	0	0.00958484	0	0.0118606	0	0	0	0	0	0	0	0	0
ENSG00000152931	8.68e-15	8.08e-14	76.6998	16.5085	4.64609	up	chr5	HAVANA	gene	60487713	60547657	+	lincRNA	PART1	level 2; tag ncRNA_host;havana_gene OTTHUMG00000162213.3;	0.00156042	0.00312582	0	0.00225275	0.021004	0.0572421	0.0400198	0.00108245	0.310502	0.0186299	0	0.0637535	0.00314301	0.00335356	0.00384069	0.00425937	0.0386298	0.00683938	0.00465479	2.08616	0.0190311	0	0	0.00262185	0.00576002	0.315519	0.0160203	0.0315859	0.120391	0	0	0	0.00664232	0
ENSG00000250081	2.77e-13	2.28e-12	5.86492	1.10169	5.32354	up	chr5	HAVANA	gene	65486444	65487048	-	lincRNA	CTD-2116N20.1	level 2; havana_gene OTTHUMG00000162551.1;	0.625365	0.0835149	0.0415647	0.180566	0.0801685	0.169931	0.0822494	0.0289206	0	0.248875	0.320302	0.0577408	0.0559829	0.0895997	0	0.284503	0.0793926	0.0730934	0.279823	0.0686001	0.0635586	0	0.0932749	0.490351	0.0384738	0.146608	0	0.590735	0	0.0804744	0	0.169764	0	0
ENSG00000269961	7.11e-05	0.000232	11.5741	4.84746	2.38767	up	chr5	HAVANA	gene	65924629	65925135	-	lincRNA	CTD-2033C11.1	level 2; havana_gene OTTHUMG00000184016.1;	0.630299	0.15031	0.329157	0.563304	0.34629	0.550517	0.236852	0.77036	0.416681	0.995393	0.403537	0.394904	0.181365	0.322524	0.590996	0.450603	0.114313	0.184175	0.783418	0.814879	0.549086	0.316254	0.290986	0.302583	0.470868	0.290253	0.184888	0.52654	0.796018	0.637287	0.201797	0.488866	0.191645	0.266671
ENSG00000248846	1.78e-21	2.71e-20	3.34334	0.20339	16.4381	up	chr5	HAVANA	gene	66206212	66209447	-	lincRNA	CTD-2016O11.1	level 2; havana_gene OTTHUMG00000164089.1;	0.0541538	0	0.161969	0.429995	0.104133	0.0827735	0	0.262961	0	0.107757	0.0520064	0.0750014	0.109077	0	0	0.14782	0	0.901962	0	0.111384	0	0.0951013	0.383666	0	0.0499749	0	0.111196	0.310584	0	0.104531	0	1.3782	0.11526	0.0601433
ENSG00000251206	3.65e-08	1.85e-07	1.67542	0.474576	3.53035	up	chr5	HAVANA	gene	67268022	67270182	+	lincRNA	CTD-2187J20.1	level 2; havana_gene OTTHUMG00000162351.1;	0.0298963	0	0	0.0215804	0	0	0	0.0414775	0	0.218126	0	0.144919	0	0	0	0	0	0	0.0445908	0	0.227887	0	0	0.0502324	0.0551785	0	0	0.020172	0	0	0	0	0	0
ENSG00000250421	7.4e-06	2.79e-05	2.69043	0.779661	3.45077	up	chr5	HAVANA	gene	67699429	67902600	-	lincRNA	RP11-83M16.6	level 2; tag overlapping_locus;havana_gene OTTHUMG00000162350.1;	0	0	0	0.715403	0.0794071	0	0	0	0.81216	0	0	0.100087	0	0	0	0	0	0.253397	0.107786	0.220833	0.062955	0	0.369556	0	0.0381084	0.072608	0.0423962	0.0139315	0	0	0	0	0.0878913	0
ENSG00000249894	7.73e-14	6.67e-13	1.74296	0.152542	11.4261	up	chr5	HAVANA	gene	67800740	67890096	-	lincRNA	RP11-434D9.2	level 2; tag overlapping_locus;havana_gene OTTHUMG00000162354.1;	0.0268856	0.0538568	0	0.155257	0	0.0273962	0.0530407	0.0186502	0.124415	0.0713306	0.0516389	0.0930891	0	0	0	0.0366938	0.204794	0.141409	0.260652	0.0663578	0.368887	0	0	0.0451737	0	0.0472722	0	0	0.129644	0	0.316333	0	0	0
ENSG00000248359	1.56e-07	7.33e-07	0.667917	0.101695	6.56785	up	chr5	HAVANA	gene	68531690	68533530	-	lincRNA	CTC-537E7.2	level 1; havana_gene OTTHUMG00000162335.1;	0	0	0	0.0323071	0	0.0456066	0	0	0	0.0296861	0	0	0	0	0	0	0	0.0392339	0	0.0368221	0	0	0	0	0	0	0	0	0	0	0.0752287	0	0	0.198827
ENSG00000250066	9.17e-06	3.41e-05	1.71482	0.559322	3.06589	up	chr5	HAVANA	gene	68963246	68967845	+	lincRNA	RP11-141O11.1	level 1; havana_gene OTTHUMG00000162333.1;	0	0	0.0363816	0	0.280686	0	0	0	0.0844353	0	0	0.101081	0	0	0	0	0.0694923	0	0.0544286	0.360274	0	0	0.054429	0	0.0673522	0	0	0	0	0.422635	0	0	0	0.162113
ENSG00000249352	0.00012	0.000379	30.4278	13.2542	2.2957	up	chr5	HAVANA	gene	68970692	69030165	-	lincRNA	RP11-141O11.2	level 1; havana_gene OTTHUMG00000162336.3;	0.190851	0.0637185	0.139534	0.238792	1.83496	0.531568	0.100405	0.088261	0.294394	0.0506352	0.154773	0.607944	0.0427127	0.191411	0.0939491	0.0173651	0.72688	0.0334604	0.218238	0.701344	0.155177	0.22344	0.332103	0.0855127	0.129157	0.134228	0.0522508	0.377736	0.0920298	2.62786	0.0641583	0.90666	0.162481	0.197829
ENSG00000250237	9.97e-05	0.000317	29.8424	12.8644	2.31977	up	chr5	HAVANA	gene	69038518	69043821	-	lincRNA	CTC-498J12.1	level 2; havana_gene OTTHUMG00000162382.1;	0.69485	0.139192	0.173186	0.451415	4.34246	1.5223	0.342706	0.337407	1.68813	0.207396	0.489351	1.41946	0.279915	0.821331	0.256537	0.0948342	1.91865	0.0304556	1.0882	5.145	0.317793	1.15924	0.803201	0.525376	0.480922	0.305434	0.784717	0.937675	0.251296	8.31568	0.116793	2.12205	0.739451	0.617362
ENSG00000253985	0.0147388	0.0311466	0.110694	0.0169492	6.53096	up	chr5	HAVANA	gene	71372676	71374898	-	lincRNA	RP11-136K7.3	level 2; tag overlapping_locus;havana_gene OTTHUMG00000163798.1;	0	0	0	0	0	0	0	0	0	0	0	0	0	0	0	0	0	0	0	0	0	0	0	0	0	0	0	0	0	0	0	0	0	0
ENSG00000271926	0.0216505	0.044023	25.2083	14.7288	1.71149	up	chr5	HAVANA	gene	72953635	72954274	-	lincRNA	CTD-2376I4.1	level 2; havana_gene OTTHUMG00000185522.1;	0.499315	0.119074	0.308164	0.480568	1.18875	0.363428	1.12579	0.329876	0.165045	0.394269	0.197895	0.658606	0.271386	0.306599	0.760792	0.129804	0.31695	0.229273	0.0886591	0.586852	0.978704	1.71197	0.283711	0.319604	1.16293	0.250838	0.341753	0.52942	0.401288	0.734328	0.199826	0.0484092	0.253031	0.31688
ENSG00000249743	1.78e-51	1.45e-49	24.8068	0.525424	47.2129	up	chr5	HAVANA	gene	73213947	73294934	+	lincRNA	RP11-60A8.1	level 2; havana_gene OTTHUMG00000162463.3;	0.162969	0.51009	0.0304641	0.00735236	0	0	0.0803776	0	0	0.331038	0	0	0	0	0.902515	0	0	0	0.0607677	0	0.015528	2.25379	0.00759602	0	0	0.017909	0	0.391733	0	0.27525	0	0	0.411895	0.0226242
ENSG00000251604	6.68e-37	2.6e-35	5.59099	0.0169492	329.869	up	chr5	HAVANA	gene	73451498	73453395	+	lincRNA	RP11-79P5.7	level 2; havana_gene OTTHUMG00000162491.1;	0	0.0195404	0.427904	0	0	0	0.731281	0.0947335	0	0.271742	0	0	0	0	0.0960369	0.0266265	0.0371517	0	0.916599	0	0	1.02783	0.0290986	0	0	0.0514539	0.040059	0	0	0	0.065584	0	0.207615	0.043334
ENSG00000272525	0.0236264	0.0475872	16.8011	9.57627	1.75445	up	chr5	HAVANA	gene	73497550	73498293	-	lincRNA	RP11-79P5.9	level 2; havana_gene OTTHUMG00000185524.1;	0.327252	0.450689	0.265087	0.487212	0.11799	0.500201	0.322807	0.439834	0.331272	2.27913	0.248801	0.169963	0.274647	0.307698	0.100684	0.223319	0.155797	0.215154	0.625381	0.706746	0.187088	1.07756	0.579625	0.206196	0.830496	0.287699	0.209987	0.400213	0.591761	1.02648	0.137515	0.208212	0.348258	0.0908617
ENSG00000259968	0.00407881	0.00972173	0.454034	0.101695	4.46467	up	chr5	HAVANA	gene	73952940	73954014	+	lincRNA	RP11-428C6.2	level 2; havana_gene OTTHUMG00000173474.1;	0	0	0	0	0	0	0	0	0	0	0	0	0.00950407	0	0	0	0	0	0.0316699	0	0	0	0	0.0237845	0	0	0	0	0	0	0	0	0	0.0314424
ENSG00000248474	1.15e-43	6.56e-42	17.9493	0.457627	39.2226	up	chr5	HAVANA	gene	74084068	74103216	-	lincRNA	CTD-2292M14.1	level 1; havana_gene OTTHUMG00000162456.1;	0	0	0.683621	0.0190371	0.760698	0.188117	0.260148	0.384188	0.915326	0.0174927	0	1.04098	0.690569	0.113358	0	0	0.251112	0	1.92745	0.867904	0	2.36204	0	0	0	0.347782	0.487373	0.0533841	0	0.407253	0.930906	0	0.505185	0.0585798
ENSG00000248127	6.63e-08	3.25e-07	1.40901	0.220339	6.39472	up	chr5	HAVANA	gene	76081946	76084186	-	lincRNA	CTC-235G5.3	level 2; havana_gene OTTHUMG00000162399.1;	0	0	0	0	0	0	0	0	0	0	0	0	0	0	0	0	0	0	0	0	0	0.154694	0.541966	0	0.0406453	0.0193604	0	0.0891537	0	0.0850163	0	0.0448363	0	0
ENSG00000251221	1.9e-05	6.73e-05	1.89306	0.559322	3.38456	up	chr5	HAVANA	gene	80608623	80622524	-	lincRNA	CTC-325J23.3	level 1; havana_gene OTTHUMG00000162533.1;	0.207508	0.0692794	0.0689597	0.0748938	0.133007	0	0.0682296	0	0	0.114696	0.132853	0.0478986	0	0	0.0851236	0.0472016	0	0.0606343	0.128959	0.113814	0	0	0.0773758	0	0.0319158	0.0304046	0.0710137	0.116677	0	0	0	0	0	0
ENSG00000249483	0.00277929	0.00684478	0.409006	0.101695	4.02189	up	chr5	HAVANA	gene	81851601	81852201	+	lincRNA	CTD-2249K22.1	level 2; havana_gene OTTHUMG00000162555.1;	0.0506397	0	0	0	0	0.129004	0	0.0175641	0	0.0503824	0.0324211	0.0701344	0	0	0	0	0	0	0.0188825	0.0416623	0.0386005	0	0.0377652	0	0	0.0222596	0.05199	0.0512523	0	0.0488738	0	0	0	0
ENSG00000248393	2.89e-08	1.48e-07	0.397749	0.0169492	23.4672	up	chr5	HAVANA	gene	82545862	82546310	-	lincRNA	CTD-2015A6.1	level 2; havana_gene OTTHUMG00000162772.1;	0.0338914	0	0	0	0	0	0	0	0	0	0	0	0	0	0	0	0	0	0	0.0278831	0	0	0	0	0	0	0	0	0	0	0	0	0	0
ENSG00000249100	9.47e-09	5.1e-08	0.412758	0.0169492	24.3527	up	chr5	HAVANA	gene	82765404	82766333	+	lincRNA	CTD-2218K11.2	level 2; havana_gene OTTHUMG00000162559.1;	0	0	0	0.0118112	0.031464	0	0	0	0	0	0	0	0	0	0	0	0	0	0	0	0	0	0	0	0	0	0	0	0	0	0	0	0	0
ENSG00000281327	1.26e-06	5.27e-06	2.33208	0.813559	2.86652	up	chr5	HAVANA	gene	82850864	82859836	-	lincRNA	LINC01338	level 2; havana_gene OTTHUMG00000189588.1;	0.0722336	0	0	0.208565	0.0462999	0.0245352	0.0950032	0	0.167134	0	0.0308308	0.0666942	0	0.0517467	0	0.0328618	0	0.0211069	0.0359126	0.237712	0	0.042284	0.0179564	0.0404562	0.0444397	0.127007	0	0.0974766	0.0580525	0.0464765	0	0.24511	0	0
ENSG00000248112	8.15e-13	6.47e-12	1.9137	0.237288	8.06486	up	chr5	HAVANA	gene	82919376	82921119	-	lincRNA	RP11-78C3.1	level 1; havana_gene OTTHUMG00000162767.1;	0	0	0	0.0737209	0	0	0	0	0.0945222	0.0270961	0.0130772	0.0282891	0	0.0438978	0	0.0557549	0.038897	0.0179054	0.0152327	0	0.0311395	0	0	0	0.0188496	0.0179571	0.0419409	0.0689096	0	0	0	0.0415864	0	0
ENSG00000249857	0.0167276	0.0348574	0.281426	0.101695	2.76735	up	chr5	HAVANA	gene	82940458	82940983	-	lincRNA	CTD-2227C6.3	level 2; havana_gene OTTHUMG00000162780.1;	0.0289301	0	0	0.0208829	0	0	0	0	0	0	0	0	0	0	0	0	0.0550918	0	0	0	0	0	0	0	0	0	0	0	0	0	0	0	0	0
ENSG00000249664	7.19e-05	0.000234	3.98874	1.69492	2.35336	up	chr5	HAVANA	gene	83012285	83013109	-	lincRNA	CTD-2227C6.2	level 2; havana_gene OTTHUMG00000162781.1;	0.276677	0.036949	0.0183892	0.0133145	0.0354685	0	0	0.0383855	0.128035	0.0611714	0	0.012773	0	0	0.136198	0.100697	0	0.0323383	0.0412668	0.106226	0.0843596	0	0	0	0	0.11351	0.18937	0.11201	0	0	0	0.112661	0	0
ENSG00000250874	1.77e-43	9.92e-42	9.00938	0.0338983	265.777	up	chr5	HAVANA	gene	85663232	85664684	+	lincRNA	CTC-480C2.1	level 2; havana_gene OTTHUMG00000162578.1;	0	0	0	0.498948	0.0201387	0.298813	0	0	1.16315	0.263967	0.100577	0.456899	0	0	0	0.0142937	0	1.3771	0.24993	0.336036	0.0638648	0	0	0.211163	0.164301	0.0736574	0	0.0211993	0	0	0.140827	0	0	0
ENSG00000248363	3.95e-27	8.84e-26	2.64353	0.0169492	155.968	up	chr5	HAVANA	gene	86353803	86368854	+	lincRNA	CTC-261N6.1	level 2; havana_gene OTTHUMG00000162587.1;	0	0	0.0783363	0.189061	0	0	0	0	0	0	0	0.199509	0	0	0	0	0	0	0.0585974	0.150837	0.239576	0	0	0	0.580087	0	0.430238	0	0.568335	0	0.132071	0	0	0
ENSG00000249061	0.000264	0.000786	0.35272	0.0677966	5.20263	up	chr5	HAVANA	gene	86967321	87137712	+	lincRNA	RP11-72L22.1	level 2; havana_gene OTTHUMG00000162750.1;	0	0	0.537652	0	0	0	0	0	0	0	0	0	0	0	0	0	0.0446507	0.020554	0	0.115743	0.0714912	0	0	0	0	0.0412266	0	0	0	0	0	0	0	0
ENSG00000233828	0.000165	0.000509	0.465291	0.0847458	5.49043	up	chr5	HAVANA	gene	87205408	87240145	-	lincRNA	CTC-242N15.1	level 2; havana_gene OTTHUMG00000187233.1;	0	0	0.00451119	0	0	0	0	0	0	0	0	0	0	0	0	0	0	0	0	0.00744544	0	0	0.006749	0	0	0	0	0	0	0	0	0	0	0
ENSG00000250156	0.00530922	0.0123649	2.38274	1.16949	2.03741	up	chr5	HAVANA	gene	88408982	88439090	-	lincRNA	CTC-498M16.2	level 2; tag overlapping_locus;havana_gene OTTHUMG00000185341.2;	0.0353683	0.00885618	0	0.0319129	0.0510079	0	0	0	0	0	0.00566097	0.006123	0	0.0190028	0	0.0120678	0	0	0	0.00727456	0	0.0155279	0.0461587	0.0148566	0	0	0	0.0536943	0.0213185	0.0170675	0	0.0180023	0	0
ENSG00000245526	2.98e-37	1.18e-35	11.833	0.389831	30.3543	up	chr5	HAVANA	gene	88507546	88691041	-	lincRNA	LINC00461	level 2; tag ncRNA_host;havana_gene OTTHUMG00000162632.4;	0.140489	0.0222179	0.0147436	0.0195706	0.0236974	0.0401846	0.0291749	0.0341951	0	0.102993	0.0173579	0.00682714	0	0.00529704	0.0424653	0.033639	0	0.0259272	0	0.0162222	0.0112725	0.00432839	0.0165429	0.00414128	0.00454906	0.00433366	0.0050609	0.182933	0.0118851	0.0190302	0.00414282	0.00501812	0	0.0218986
ENSG00000212930	1.11e-12	8.72e-12	1.15947	0.118644	9.77272	up	chr5	HAVANA	gene	91223419	91223967	+	lincRNA	RP11-414H23.2	level 2; havana_gene OTTHUMG00000162807.1;	1.10872	0	0	0	0	0	0	0	0	0	0.017746	0	0	0	0	0	0	0	0.041342	0	0	0	0.475436	0.0465725	0	0.024368	0	0.0187023	0	0	0	0	0	0
ENSG00000251093	2.29e-33	7.42e-32	4.90244	0.118644	41.3206	up	chr5	HAVANA	gene	91226475	91227071	-	lincRNA	RP11-414H23.3	level 2; havana_gene OTTHUMG00000162808.1;	4.18028	0	0	0.0735975	0.245071	0.0779208	0	0.0884089	0	0.10144	0.19583	0.0353021	0	0.0547804	0	0.173942	0	0.0893771	0.019009	0.0209707	0	0.0447629	2.96542	0.385452	0.0235225	0	0	0.429964	0	0.0492012	0	0	0	0
ENSG00000248323	9.17e-33	2.87e-31	276.133	20.8983	13.2132	up	chr5	HAVANA	gene	91303029	91314402	-	lincRNA	RP11-213H15.3	level 2; tag overlapping_locus;havana_gene OTTHUMG00000162611.1;	34.2178	0.16795	0.255987	1.35036	3.81891	1.1587	0.310135	7.74253	0.266739	0.896717	25.6379	0.43907	0.0562913	0.180187	0.0902826	4.38402	0.259448	9.52693	1.4459	0.112089	0.143795	0.0828207	12.9898	2.48287	0.0773715	0.152023	0.107596	4.20389	0.214778	0.323671	0.0880777	2.26176	0.0446115	0.0465572
ENSG00000250049	9.08e-31	2.53e-29	14.6735	0.864407	16.9753	up	chr5	HAVANA	gene	92082597	92479426	+	lincRNA	RP11-348J24.2	level 2; tag overlapping_locus;havana_gene OTTHUMG00000162609.2;	0.00881391	0.00441398	0.0175744	0.493074	0.0254227	0.107776	0	0	0.672988	0.0116922	0	0.0671385	0	0	0.0867753	0	0	0.162253	0.0131461	0.0616367	0	0	0.00328655	0.00740466	0	0	0	0.00594702	0.0637519	0.212664	0.0074074	0	0	0
ENSG00000248588	1.36e-15	1.35e-14	1.65854	0.0338983	48.9268	up	chr5	HAVANA	gene	92826255	92844004	+	lincRNA	CTC-458G6.4	level 2; havana_gene OTTHUMG00000162672.1;	0	0	0	0.0187768	0	0	0	0	0	0	0	0.0720526	0	0	0	0	0	0	0	0	0.0396562	0	0	0	0	0	0	0	0	0	0	0	0	0
ENSG00000251361	1.95e-11	1.37e-10	4.4409	0.745763	5.95484	up	chr5	HAVANA	gene	93019663	93068669	-	lincRNA	CTD-2091N23.1	level 2; havana_gene OTTHUMG00000162674.1;	0	0	0.0485476	0.527252	0.140455	0.02481	0	0.135117	0.0563352	0	0.109116	0.202324	0.016347	0	0	0	0.0463653	0.12806	0.163417	0	0.0371182	0	0.127103	0	0.0224687	0	0	0.0164281	0.176108	0.422973	0.0409244	0.099142	0.0518207	0
ENSG00000272406	4.23e-25	8.35e-24	3.56473	0.389831	9.1443	up	chr5	HAVANA	gene	93741640	93743500	+	lincRNA	RP11-185E12.2	level 2; havana_gene OTTHUMG00000182153.2;	0.0277687	0.0278129	0	0	0	0	0	0	0	0.0184184	0	0.0384587	0	0	0	0	0	0	0	0.0228458	0	0.0487655	0	0	0.0256258	0.0244124	0	0.0187364	0	0	0.0466747	0	0	0
ENSG00000272021	1.16e-08	6.16e-08	6.80675	1.76271	3.86152	up	chr5	HAVANA	gene	95849309	95849855	+	lincRNA	AC008592.8	level 2; havana_gene OTTHUMG00000185539.1;	0.0834583	0	0	0.0200812	0.267473	0.0850434	0	0.521047	0.193105	1.347	0.124676	0.0770581	0.0373561	0.119575	0.136945	0	0.211907	0.341414	0.0414931	0.0686628	0	0.0977092	0	0.0467428	0.102691	0.0489142	0	0.244018	0.0670735	0.0536986	0.0467601	0.226559	0	0
ENSG00000236882	2.04e-06	8.3e-06	23.4859	7.83051	2.99929	up	chr5	HAVANA	gene	95852232	95860133	+	lincRNA	C5orf27	level 2; havana_gene OTTHUMG00000122084.4;	0.0147668	0.0443711	0	0.0373076	0.141977	0.0526655	0.0291325	0.317551	0.0854185	2.65432	0.193811	0.0818064	0.00991449	0.142812	0.0545188	0.181386	0.140603	0.401286	0.0440499	0.0971917	0.0225123	0.0648313	0.00550628	0.0372173	0.0545092	0.0194731	0.0151606	0.259055	0	0.0570075	0.0496415	0.0601298	0	0.114801
ENSG00000250955	6.81e-12	4.98e-11	0.829268	0.101695	8.15447	up	chr5	HAVANA	gene	95964999	95986311	-	lincRNA	AC008592.7	level 2; tag overlapping_locus;havana_gene OTTHUMG00000162822.1;	0	0	0	0	0.0512461	0	0	0	0	0	0	0	0	0	0	0	0	0	0	0	0	0	0	0	0.0245936	0	0	0	0.0642543	0.0514416	0.0447947	0	0	0
ENSG00000249746	7.59e-38	3.11e-36	56.6811	2.91525	19.4429	up	chr5	HAVANA	gene	96213346	96215075	-	lincRNA	RP11-254I22.3	level 1; havana_gene OTTHUMG00000162820.1;	0.793536	0.046753	5.93349	0.825516	0.359037	3.61495	5.11094	0.307614	1.83608	0.0774025	0.0448276	1.14751	0.0783503	0.100319	0.344672	0.0318538	0.622233	2.14824	0.104433	10.3881	0.284649	1.35257	0.365518	0.196076	0.107691	1.62096	0.335463	2.8346	5.85227	6.98288	1.13766	0.475182	0.198699	3.62889
ENSG00000250158	9.87e-06	3.65e-05	0.300188	0.0169492	17.7111	up	chr5	HAVANA	gene	96247776	96278751	+	lincRNA	RP11-254I22.2	level 2; tag overlapping_locus;havana_gene OTTHUMG00000162824.1;	0.0374808	0	0	0	0	0	0	0	0	0.0745809	0	0.0259549	0	0	0	0	0	0	0	0	0	0	0	0	0	0	0	0.050579	0	0	0	0	0	0
ENSG00000251513	0.00166508	0.0042917	4.40713	2.23729	1.96985	up	chr5	HAVANA	gene	97089075	97437217	+	lincRNA	CTD-2215E18.1	level 1; tag overlapping_locus;havana_gene OTTHUMG00000162866.2;	0.0254611	0.0765049	0.0253839	0.0918942	0.0489596	0.0345928	0	0	0.0392744	0.00562927	0.0271682	0.0411399	0.0227928	0.0182398	0	0.0115832	0	0.0148796	0.0126585	0.00698244	0.0388158	0.044713	0.0632931	0.0142601	0.0156642	0.0223838	0.0174267	0.0286323	0.0204625	0.114675	0.0570614	0	0.0361271	0.0754056
ENSG00000251054	3.57e-12	2.67e-11	1.50844	0.271186	5.56238	up	chr5	HAVANA	gene	97223371	97227957	-	lincRNA	CTD-2215E18.3	level 1; havana_gene OTTHUMG00000162869.1;	0	0	0	0.0530648	0	0	0	0	0	0.0243799	0	0	0	0.0789949	0	0	0	0	0	0	0	0	0.0274117	0	0	0.0323141	0	0	0	0	0	0	0	0
ENSG00000249787	3.71e-08	1.88e-07	0.729831	0.135593	5.3825	up	chr5	HAVANA	gene	100401441	100408899	+	lincRNA	RP11-346J10.1	level 1; havana_gene OTTHUMG00000162804.1;	0.0540576	0	0	0	0	0	0	0	0	0	0	0	0	0	0	0	0	0	0	0	0	0	0	0	0	0	0.0554991	0	0	0	0.0454312	0	0	0
ENSG00000247877	0.000347	0.00100989	4.49906	2	2.24953	up	chr5	HAVANA	gene	100449754	100535262	-	lincRNA	CTD-2001C12.1	level 2; havana_gene OTTHUMG00000162801.1;	0.0888338	0.0177951	0.0354259	0.0705363	0.0512461	0.0181042	0	0.0369738	0.0205543	0.141412	0.0568741	0.0430612	0	0.0572748	0.0437296	0.109117	0.0169167	0.0311489	0.0132497	0.0438512	0.0135429	0.0624016	0.112623	0.014926	0.0163957	0.0078097	0.0729621	0.00599389	0.0642543	0.154325	0.0298631	0.054259	0.0189072	0.0197318
ENSG00000250958	1.8e-08	9.4e-08	0.551595	0.0338983	16.272	up	chr5	HAVANA	gene	102581368	102617589	+	lincRNA	CTD-2340E1.1	level 2; tag overlapping_locus;havana_gene OTTHUMG00000162776.1;	0	0	0	0	0	0	0	0	0	0.0170207	0.0164292	0	0	0	0	0	0	0.022495	0	0.0211122	0	0	0	0	0.0236812	0	0	0.0173146	0	0	0	0	0	0
ENSG00000247402	1.06e-23	1.91e-22	2.96435	0.0677966	43.7242	up	chr5	HAVANA	gene	102605635	102606197	+	lincRNA	CTD-2340E1.2	level 2; tag overlapping_locus;havana_gene OTTHUMG00000162774.1;	0	0.116942	0	0.393304	0	0	0	0	0.0900499	0	0	0	0	0	0	0	0.0741133	0.102349	0.203168	0.576346	0.0593322	0	0	0.065392	0	0.0342149	0	0.131298	0	0	0	0	0	0
ENSG00000250682	3.9e-56	4.04e-54	29.7111	0.338983	87.6477	up	chr5	HAVANA	gene	102609156	102671559	-	lincRNA	CTD-2340E1.3	level 2; havana_gene OTTHUMG00000162775.1;	0.0372059	0.708039	0.0123644	1.39655	0	1.47859	0	0.00860311	0.516521	0.131616	0.0238204	0.0429409	0	0	0.0610503	0	1.01554	0.152203	1.90527	1.2142	0.548303	0.0217795	0.0184979	0	0.0114449	0.479733	0	0.79496	0.747539	0.047878	0.708756	0.101	0.0263961	0
ENSG00000250567	0.000169	0.000519	0.212008	0.0169492	12.5084	up	chr5	HAVANA	gene	103408941	103412511	-	lincRNA	CTD-2154H6.1	level 2; havana_gene OTTHUMG00000162785.1;	0	0	0	0.0197917	0	0	0	0	0	0.0181861	0	0	0	0	0	0	0	0	0	0	0	0	0	0	0	0	0	0	0	0	0	0	0	0
ENSG00000251026	1.12e-51	9.24e-50	14.227	0.0677966	209.848	up	chr5	HAVANA	gene	104079911	104105403	+	lincRNA	RP11-138J23.1	level 2; tag ncRNA_host;havana_gene OTTHUMG00000162778.1;	0	0	0	0.822875	0	0.135072	0.470713	0	1.77888	0.967126	0.729841	0.826126	1.88674	0	0.0652515	0	0	1.51057	0.672203	1.61401	0.646659	0	0	2.67264	0.14679	0.163147	0	0.0178877	2.74849	0	0.980332	0	0	0
ENSG00000251574	2.23e-26	4.78e-25	2.71107	0.0169492	159.953	up	chr5	HAVANA	gene	104383298	105392970	-	lincRNA	RP11-6N13.1	level 1; tag ncRNA_host;tag overlapping_locus;havana_gene OTTHUMG00000163701.2;	0	0	0	0.0820754	0	0.0064368	0	0	0.0438475	0	0	0.0743631	0	0	0	1.43113	0	0.293481	0.0565299	0.0207879	0	0	0	0.0742956	0.0233175	0.0111067	0	0	0	0	0	0	0	0
ENSG00000253584	5.1e-20	6.99e-19	2.23077	0.0508475	43.8718	up	chr5	HAVANA	gene	104917492	105246364	-	lincRNA	CTD-2374C24.1	level 1; tag overlapping_locus;havana_gene OTTHUMG00000163702.1;	0.0126599	0	0	0.265015	0	0.0129004	0	0	0	0	0	0.201636	0	0	0	0	0	0.0110978	0.160501	0	0	0	0	0.170172	0.0233659	0.0111298	0	0	0	0	0	0	0	0
ENSG00000251027	2.43e-07	1.11e-06	1.93621	0.474576	4.07987	up	chr5	HAVANA	gene	106815197	107011014	-	lincRNA	CTC-254B4.1	level 2; havana_gene OTTHUMG00000162799.1;	0	0	0	0	0.0703402	0	0	0	0	0.036394	0.0117098	0.0126655	0	0	0.135052	0.0249624	0	0	0	0.0150475	0	0	0.01364	0	0	0.0964761	0	0.0987263	0	0.105913	0	0.148951	0	0
ENSG00000249476	0.0034069	0.00823975	21.0544	11.678	1.80292	up	chr5	HAVANA	gene	109237120	109326369	-	lincRNA	CTD-2587M2.1	level 2; havana_gene OTTHUMG00000162848.1;	0.111257	0.0362163	0.011092	0.0702714	0.0534847	0.0283426	0.0109746	0.0154356	0.0514853	0.0682602	0.131776	0.0231132	0.0149397	0.0478215	0.0616139	0.0379614	0.0317802	0.0316969	0.0684511	0.10984	0.0339227	0.0146537	0.01452	0.0233671	0.0154008	0.0317884	0.0342672	0.0600551	0.0134122	0.0107378	0.0327261	0.00566293	0.00591993	0
ENSG00000248663	1.58e-05	5.68e-05	21.015	8.30508	2.53038	up	chr5	HAVANA	gene	117415509	117546298	+	lincRNA	CTC-504A5.1	level 2; havana_gene OTTHUMG00000162885.2;	1.5297	0.999223	2.53294	0.777743	0.102313	0.786156	0	0.0276819	0.0923327	0.0176456	0.0596134	0.202648	2.15233	0.886207	0	0	0.075992	0.862872	0.0198398	0.0437745	0.141951	1.98557	0.714238	0.134099	0.196405	0.0584704	0.273129	0.0359005	1.9884	0.128379	0.424805	0	2.71787	0.0295459
ENSG00000250891	1.86e-20	2.64e-19	3.82739	0.288136	13.2833	up	chr5	HAVANA	gene	118468156	118562117	-	lincRNA	CTD-2281M20.1	level 2; havana_gene OTTHUMG00000162951.2;	0.00449549	0.013508	0	0.0486754	0.00864446	0.00458087	0	0.0155923	0.0624098	0.0357812	0	0.0778264	0	0.00966142	0	0	0	0.00788156	0.0771086	0.0147941	0.0137069	0.0157893	0	0	0.0248915	0	0	0.00303325	0.0108388	0.00867744	0	0	0	0.049927
ENSG00000249128	0.00604411	0.0139125	0.148218	0.0169492	8.74484	up	chr5	HAVANA	gene	118596188	118628092	+	lincRNA	RP11-2N5.1	level 2; havana_gene OTTHUMG00000162955.1;	0	0.028069	0	0	0	0	0	0	0	0	0	0	0	0	0	0	0	0	0	0.0230562	0	0	0	0	0	0	0	0	0	0	0	0	0	0
ENSG00000249426	0.0180959	0.0374148	0.75985	0.355932	2.13482	up	chr5	HAVANA	gene	118760474	118785459	-	lincRNA	CTC-448D22.1	level 2; havana_gene OTTHUMG00000162962.1;	0	0.0920009	0	0	0	0	0	0.0212395	0	0	0	0.0848104	0	0	0.0753609	0	0	0	0.0228337	0	0	0	0.0228339	0	0	0	0	0.020659	0.0738213	0	0	0	0.0651669	0
ENSG00000261036	0.000283	0.000839	0.324578	0.0338983	9.57505	up	chr5	HAVANA	gene	120345907	120404837	-	lincRNA	RP11-574H6.1	level 2; havana_gene OTTHUMG00000173468.1;	0	0	0	0.0424929	0	0	0.0580677	0	0	0	0	0	0	0	0	0	0	0.0258018	0	0	0	0	0	0	0	0	0	0.0595795	0.0709656	0	0	0	0	0
ENSG00000248927	7.83e-05	0.000254	8.21388	3.0678	2.67745	up	chr5	HAVANA	gene	120781218	120790778	+	lincRNA	CTD-2334D19.1	level 2; havana_gene OTTHUMG00000162927.1;	0.10928	0.0820905	0.231516	0.423995	0.0525341	0.208791	0.0538977	0.0568547	0.126426	0.0362416	0.0874554	0.132431	0.0183427	0.0880715	0.100865	0.05593	0.312154	0.191591	0.366734	0.0449534	0.187424	0.0479775	0.0814969	0.183614	0.138665	0.12009	0.0280485	0.0829514	0.263477	0.0263673	0.114801	0.222491	0.0581471	0
ENSG00000229855	3.35e-11	2.3e-10	1.37711	0.152542	9.02773	up	chr5	HAVANA	gene	121199704	121357398	+	lincRNA	CTC-546K23.1	level 2; havana_gene OTTHUMG00000162941.5;	0	0	0	0	0	0	0	0	0	0.00372034	0.00359106	0	0	0	0	0	0	0	0	0	0	0	0	0	0	0	0.0115171	0	0	0	0	0	0	0
ENSG00000260192	1.1e-07	5.24e-07	0.641651	0.0508475	12.6191	up	chr5	HAVANA	gene	124808981	125602227	+	lincRNA	RP11-756H20.1	level 2; havana_gene OTTHUMG00000163260.3;	0.0227803	0	0	0	0	0.0116065	0	0	0	0.00755485	0.0145846	0.0236625	0	0.0734369	0	0	0	0	0	0	0	0	0.00849435	0	0	0	0	0.00768528	0	0	0	0	0	0
ENSG00000248752	1.99e-06	8.08e-06	1.14634	0.271186	4.22713	up	chr5	HAVANA	gene	126076800	126279801	-	lincRNA	RP11-114J13.1	level 2; havana_gene OTTHUMG00000163018.1;	0.0278194	0	0.0277352	0.100406	0	0	0	0	0	0	0	0.0577935	0.018678	0	0	0.151873	0.0529768	0.0243867	0.145226	0.0228876	0	0	0.0207467	0	0.0256726	0	0.0571225	0	0	0.107397	0	0.0566396	0	0.123585
ENSG00000251072	8.22e-10	4.92e-09	1.03189	0.101695	10.147	up	chr5	HAVANA	gene	126751963	126776486	-	lincRNA	RP11-434D11.4	level 1; tag ncRNA_host;havana_gene OTTHUMG00000163029.3;	0.0998942	0	0.0165986	0.0240359	0	0.0169653	0.0328458	0	0	0.231903	0.0639554	0.0115292	0	0.0357811	0.0409785	0.0454457	0.0317049	0.0145947	0	0.0136975	0	0	0.0124162	0	0.0153643	0	0	0.0112336	0.0401414	0.0321369	0.0279844	0	0	0
ENSG00000250603	0.00840064	0.0187393	0.206379	0.0338983	6.08818	up	chr5	HAVANA	gene	127838486	127857804	-	lincRNA	CTC-228N24.2	level 1; havana_gene OTTHUMG00000163283.1;	0	0	0	0.0283104	0	0	0	0	0	0	0	0.054318	0	0	0	0	0.0746863	0	0	0	0	0	0	0	0	0.0344794	0	0	0	0.075704	0	0	0	0
ENSG00000224015	1.56e-05	5.6e-05	0.600375	0.118644	5.06031	up	chr5	HAVANA	gene	132179234	132181128	-	lincRNA	AC063976.3	level 1; havana_gene OTTHUMG00000059642.1;	0	0.0800078	0	0	0	0	0	0	0	0	0	0	0	0	0	0	0	0	0	0	1.09601	0	0	0	0.442297	0	0	0	0	0	0.0671332	0	0	0
ENSG00000271737	0.00566643	0.0131246	19.9381	10.8136	1.8438	up	chr5	HAVANA	gene	134005147	134005562	+	lincRNA	CTB-113I20.2	level 2; havana_gene OTTHUMG00000185563.1;	0.951076	0.183191	0.547036	0.897765	0.703402	2.01283	4.90728	1.47175	0.50783	2.35348	1.05388	0.278641	0.785914	0.393076	0.540207	0.199699	0.348297	0.769589	0.709273	2.91921	0.223066	1.92717	1.7732	0.307311	1.14774	1.22203	0.150221	1.16003	2.46947	3.03617	0.73782	1.41504	1.71282	0.731262
ENSG00000250564	3.12e-30	8.41e-29	7.51595	0.40678	18.4767	up	chr5	HAVANA	gene	134429051	134460615	-	lincRNA	RP11-215P8.4	level 2; havana_gene OTTHUMG00000163076.1;	0.0227462	0	0.136064	0.246287	0	0.0231782	0.538494	0.0631152	0	1.55397	0.0145628	0.393785	0.0152719	0.0488847	0.0559856	0	0.0866317	0.0199395	0.254448	0.0187138	0.658863	0.0399454	0.0169633	0.0764373	0.0629728	1.55977	0	0.0460428	0	0	0	0.0463107	0	0.050524
ENSG00000250994	9.32e-07	3.97e-06	3.96435	1.20339	3.29432	up	chr5	HAVANA	gene	134436711	134492519	+	lincRNA	AC005355.1	level 2; havana_gene OTTHUMG00000163069.1;	0.191814	0.0213466	0.127489	0.184612	0.16393	0.0434349	0.756833	0.133059	0	0.056545	0	0.0590347	0.0143094	0.137411	0	0	0	0	0.413246	0.0876716	0.617338	0	0.0953651	0.0716199	0.157344	0.843153	0	0.0143803	0	0.0411388	0.0358232	0	0	0
ENSG00000251169	1.17e-17	1.36e-16	64.2964	11.0508	5.81824	up	chr5	HAVANA	gene	134506552	134509229	+	lincRNA	AC005355.2	level 1; havana_gene OTTHUMG00000163059.2;	0.948499	0.0688414	5.18039	1.46856	0.819428	6.2053	3.17295	13.2069	0.0636125	5.35208	0.0176017	1.23749	6.59898	0.265885	0.0338341	0.187612	0.0261773	4.16936	0.317795	1.37975	0.419131	1.40015	0.256288	0.323357	0.672336	0.459227	2.56855	1.76227	2.58515	2.12272	4.15899	0	26.4194	0.79387
ENSG00000249082	8.36e-29	2.06e-27	5.8818	0.288136	20.4133	up	chr5	HAVANA	gene	135038831	135040047	-	lincRNA	CTC-276P9.1	level 2; havana_gene OTTHUMG00000163077.2;	0.0180513	0.01808	0.0179966	0	0.0347112	0	0.106836	0.225395	0	0.514841	0.774318	0	0.169675	0.0775893	0	0	0	0.0316478	0.605785	0	0	0	0.121158	0.0909903	0.216558	0.0158695	0	0.0121798	0	0	0.0606827	0	0	0
ENSG00000248753	0.000369	0.00107172	0.273921	0.0338983	8.08068	up	chr5	HAVANA	gene	135120526	135139681	+	lincRNA	CTC-276P9.2	level 2; tag overlapping_locus;havana_gene OTTHUMG00000163062.1;	0	0	0	0.0206474	0	0	0	0	0	0.0379447	0	0	0	0	0.140806	0	0	0.0250743	0	0	0	0	0	0	0	0	0	0	0	0	0	0	0	0
ENSG00000249647	5.14e-12	3.79e-11	0.80863	0.0677966	11.9273	up	chr5	HAVANA	gene	135236234	135248179	-	lincRNA	CTC-349C3.2	level 1; havana_gene OTTHUMG00000163309.2;	0.00620858	0	0	0	0.0238772	0.012653	0	0	0	0	0.00794984	0	0	0	0	0	0	0	0	0	0	0	0.00926026	0	0	0	0	0	0	0	0	0	0	0
ENSG00000251045	1.24e-22	2.06e-21	1.45591	0.0169492	85.8987	up	chr5	HAVANA	gene	135648584	135653935	-	lincRNA	CTC-321K16.4	level 2; havana_gene OTTHUMG00000163111.2;	0	0	0	0	0	0.014485	0	0	0	0	0	0	0	0.0152751	0	0	0	0.012461	0	0.011695	0	0	0	0	0	0	0	0.00479567	0	0	0	0	0	0
ENSG00000249803	7.59e-24	1.38e-22	2.44465	0.0169492	144.235	up	chr5	HAVANA	gene	136466677	136520298	+	lincRNA	RP11-114H21.2	level 1; havana_gene OTTHUMG00000163214.1;	0	0	0	0	0	0	0	0	0	0.0126166	0.377523	0.171237	0	0	0	0	0	0.0833721	0	0.125195	0	0	0	0	0	0	0	0	0.0458615	0	0	0	0	0
ENSG00000250284	1.86e-15	1.83e-14	2.13321	0.118644	17.9799	up	chr5	HAVANA	gene	136734927	136754686	+	lincRNA	CTB-1I21.1	level 2; havana_gene OTTHUMG00000163215.1;	0	0.0270239	0	0	0	0	0	0	0.124856	0	0.051822	0.709986	0	0	0	0	0	0.614943	0	0.0665931	0	0	0	0	0	0.0237199	0	0	0	0	0	0	0	0
ENSG00000270697	0.0219197	0.0444591	0.943715	0.491525	1.91997	up	chr5	HAVANA	gene	137761546	137761936	+	lincRNA	RP11-381K20.4	level 2; havana_gene OTTHUMG00000184240.1;	0.155675	0	0	0	0.0748376	0	0	0	0.27015	0	0.024917	0.0269506	0	0	0	0	0	0	0	0.128077	0	0	0	0	0	0.0342149	0	0.0262597	0	0	0	0	0	0
ENSG00000281398	3.79e-19	4.87e-18	139.902	22.4237	6.23904	up	chr5	HAVANA	gene	139274102	139283477	+	lincRNA	SNHG4	level 2; tag ncRNA_host;tag overlapping_locus;havana_gene OTTHUMG00000189582.2;	2.17276	0.419418	0.76407	0.536104	0.850802	1.55384	0.872885	2.97607	0.694684	1.1634	2.80237	0.421289	0.122008	0.78109	0.641742	1.82238	0.481467	1.46832	1.52019	4.38768	1.01179	0.374628	0.689392	0.305333	0.298941	0.902982	0.973396	3.55046	2.01924	0.625285	0.584331	1.75339	0.470853	0.122847
ENSG00000272255	0.0110789	0.0241262	1.91182	1.11864	1.70905	up	chr5	HAVANA	gene	139644460	139645002	-	lincRNA	CTD-3224K15.3	level 2; havana_gene OTTHUMG00000185579.1;	0.084073	0.028069	0.0558789	0	0	0	0	0	0	0.074352	0.0538262	0.0388129	0.0188156	0	0	0	0	0	0	0.0230562	0.0427236	0.098429	0.0208995	0	0.0517235	0.0246372	0	0	0.0675676	0	0	0	0	0
ENSG00000250635	0.00118003	0.003132	1.38086	0.576271	2.3962	up	chr5	HAVANA	gene	139648999	139649728	-	lincRNA	CTD-3224K15.2	level 2; havana_gene OTTHUMG00000163330.1;	0.052746	0.026415	0.0262931	0.0761485	0.15214	0.0537478	0.0520295	0	0	0.0524781	0.0506544	0.0365258	0	0	0.194737	0	0	0.0231188	0	0.0650928	0	0	0.039336	0	0	0	0.162458	0.0533841	0.0635861	0	0	0	0	0.0585798
ENSG00000249526	2.64e-10	1.67e-09	2.41088	0.440678	5.47085	up	chr5	HAVANA	gene	139684645	139745010	+	lincRNA	CTB-35F21.1	level 2; havana_gene OTTHUMG00000163333.1;	0.133954	0.0268336	0.160258	0.116033	0	0.0272997	0.105708	0.0929227	0	0.0533096	0.480266	0.0556568	0.0179875	0.115155	0.923171	0.146258	0	0.0234851	0	0	0	0	0.0199797	0	0.0247235	0	0	0.27115	0	0.206853	0	0	0	0
ENSG00000249131	4.44e-06	1.72e-05	0.594747	0.0847458	7.01801	up	chr5	HAVANA	gene	139741349	139746223	-	lincRNA	CTB-35F21.2	level 2; havana_gene OTTHUMG00000163335.2;	0	0	0	0.0533224	0	0	0	0	0	0.0489965	0.118235	0.0255769	0	0	0.181817	0.0504094	0	0.0323775	0.0275446	0	0	0	0	0	0	0.0324709	0	0.0249212	0	0	0	0	0	0
ENSG00000251387	4.55e-07	2.01e-06	0.983114	0.169492	5.80038	up	chr5	HAVANA	gene	139772528	139775406	-	lincRNA	CTB-35F21.3	level 2; havana_gene OTTHUMG00000163334.1;	0.0275176	0	0.0548685	0.0794533	0	0.0280402	0	0.0190886	0	0.0182519	0.211411	0.0190555	0	0	0.270918	0.112669	0	0	0.0205215	0.0226393	0	0.0483245	0.0205216	0	0.0253941	0	0	0.315639	0	0	0.0462527	0	0	0
ENSG00000280336	0.000108	0.000342	1.36023	0.508475	2.67511	up	chr5	HAVANA	gene	141168231	141168893	+	lincRNA	CH17-140K24.3	level 2; havana_gene OTTHUMG00000189124.1;	0.0229521	0	0	0.0331355	0	0	0	0.0159216	0.212425	0	0.0146946	0	0	0	0.0564923	0	0	0.02012	0	0.0377662	0.0349908	0	0	0.154258	0.0211809	0	0	0	0	0	0.0385788	0	0	0
ENSG00000272070	3.68e-08	1.86e-07	55.9024	19.1864	2.91364	up	chr5	HAVANA	gene	141326210	141329357	+	lincRNA	AC005618.6	level 2; havana_gene OTTHUMG00000185596.1;	0.222361	0.0387331	0.260242	0.977013	0.418287	0.132995	0.133512	0.231374	1.25269	0.583538	0.151647	0.184108	0.139557	0.0519439	0.416424	0.197923	0.29457	0.199161	0.111753	0.115332	0.0958023	0.212226	0.436202	0.284273	0.223045	0.339975	0.287844	0.319637	0.442881	0.0839766	0.276253	0.00984177	0.0205768	0.118109
ENSG00000261757	0.0162526	0.0339437	7.52533	4.50847	1.66915	up	chr5	HAVANA	gene	142703782	142705421	+	lincRNA	AC005592.3	level 2; havana_gene OTTHUMG00000173470.1;	0	0.13011	0.0370028	0.0200935	0.428217	0	0.0183055	0.0450562	0.0214692	0	0.083168	0.0192763	0.0186894	0.0797656	0.0456761	0.0253277	0.0353394	0	0.0830368	0.0763385	0.042437	0.081474	0.0138396	0.0311808	0.0171255	0.0163147	0.0190524	0.0438249	0	0.214925	0.0311924	0.0188914	0	0.0412202
ENSG00000251031	0.00659928	0.0150603	0.260788	0.0677966	3.84662	up	chr5	HAVANA	gene	145222610	145228982	-	lincRNA	CTC-367F4.1	level 2; havana_gene OTTHUMG00000163345.1;	0	0.0618315	0	0	0	0	0.0608946	0	0	0	0	0	0.0207239	0	0	0	0	0	0	0	0	0	0	0	0	0.0271359	0.0633793	0	0.0744203	0	0	0	0	0
ENSG00000250842	0.000277	0.000823	0.881801	0.305085	2.89035	up	chr5	HAVANA	gene	145337932	145381670	-	lincRNA	CTC-806A22.1	level 2; havana_gene OTTHUMG00000163476.1;	0	0.11503	0	0.0207253	0.0552104	0.0292571	0.0566434	0	0.0664331	0	0.0183821	0	0.0385543	0	0	0	0	0	0	0.0472434	0	0	0	0	0.0264961	0	0.0589547	0	0	0	0	0	0.0611094	0
ENSG00000248125	1.12e-11	7.99e-11	1.23265	0.220339	5.59431	up	chr5	HAVANA	gene	145429868	145451099	+	lincRNA	CTB-73N10.1	level 2; havana_gene OTTHUMG00000163385.2;	0	0.0138685	0	0	0	0	0	0	0	0	0.0265947	0	0.018593	0	0	0	0	0	0	0.0113917	0	0	0	0	0	0	0.0568626	0	0	0	0	0	0	0.0307557
ENSG00000250072	0.000998	0.00268336	1.45591	0.576271	2.52643	up	chr5	HAVANA	gene	149063317	149109787	+	lincRNA	CTC-529P8.1	level 2; havana_gene OTTHUMG00000163433.1;	0.00705644	0	0.0105526	0	0.00678449	0.0107857	0	0.00978995	0	0	0	0	0	0	0	0	0	0.00309287	0	0	0	0	0	0	0	0	0.0144892	0.00952241	0	0	0	0	0.0150188	0
ENSG00000254226	0.000196	0.000598	5.05253	2.08475	2.42357	up	chr5	HAVANA	gene	151949571	152270448	+	lincRNA	CTB-12O2.1	level 2; havana_gene OTTHUMG00000163523.1;	0.0243801	0.0488378	0	0.0205316	0	0.0124216	0.00801629	0	0	0.0215611	0.0390222	0.014069	0.00272814	0.026198	0.0400047	0.00554571	0.0232136	0.0356196	0	0.103633	0.0309732	0.0142715	0.0303029	0.00682731	0.00749956	0.0250056	0	0.0137083	0	0.0313732	0.0136597	0.0165457	0	0.0812296
ENSG00000249484	1.19e-10	7.77e-10	1.65291	0.186441	8.8656	up	chr5	HAVANA	gene	152618965	153223543	-	lincRNA	AC091969.1	level 2; havana_gene OTTHUMG00000163486.3;	0.00446384	0	0	0	0	0	0	0	0	0.00296078	0.00857366	0.00309114	0	0	0	0	0	0.00391303	0	0	0	0	0.0099869	0	0.00411937	0	0	0.00301189	0	0.0344654	0	0	0.00950072	0
ENSG00000261382	0.000197	0.0006	0.195122	0.0169492	11.5122	up	chr5	HAVANA	gene	153901459	153903223	+	lincRNA	RP11-461L18.1	level 2; havana_gene OTTHUMG00000175437.2;	0	0	0	0.00622347	0	0	0	0	0	0	0	0	0	0	0.0212206	0	0	0	0.0128593	0	0	0	0	0	0	0	0	0	0	0	0	0	0	0
ENSG00000276778	1.69e-09	9.81e-09	3.0394	0.762712	3.98499	up	chr5	HAVANA	gene	158320683	158409773	-	lincRNA	RP11-524N5.1	level 2; havana_gene OTTHUMG00000186522.1;	0.00406009	0.0162663	0	0.0234459	0	0.0041372	0	0	0	0.00807894	0.00779819	0.0196809	0.00817786	0.0349028	0.00999317	0.00554127	0.0154633	0.0142364	0.00302785	0.0200419	0.00618968	0	0.0090836	0.00682185	0.00749356	0.00713875	0	0.0246552	0.0685231	0.00783702	0.0341219	0	0.0172828	0
ENSG00000253298	3.57e-15	3.42e-14	1.90244	0.305085	6.23577	up	chr5	HAVANA	gene	159448556	159466276	-	lincRNA	AC008703.1	level 2; havana_gene OTTHUMG00000163542.2;	0.0226897	0	0	0.00545945	0	0.00770688	0.014921	0	0	0.00501654	0	0.00523742	0	0.0162544	0	0	0	0	0	0	0	0.013282	0.0112808	0	0.00697959	0	0	0.0102063	0	0.014599	0	0.0153985	0	0
ENSG00000253522	3.62e-09	2.04e-08	100.666	29.4746	3.41535	up	chr5	HAVANA	gene	160438594	160487426	+	lincRNA	MIR3142HG	level 2; tag ncRNA_host;havana_gene OTTHUMG00000163553.2;	1.92447	0.715376	0.0791193	0.959526	0.343355	0.303251	0.156563	0.0963392	0.872205	1.58352	1.46498	0.270197	0.0976842	0.568516	0.960369	0.171493	0.340032	0.365229	0.069047	1.74653	0.141149	1.0104	0.690475	0.466696	0.134265	0.284886	0.271586	2.56131	1.78583	0.574442	0.30013	0.242361	0.0985292	0.102827
ENSG00000253417	1.32e-43	7.5e-42	102.538	4.32203	23.7246	up	chr5	HAVANA	gene	160931778	160938626	-	lincRNA	RP11-109J4.1	level 2; havana_gene OTTHUMG00000163562.1;	0.589561	0.774212	0.0914317	0.0472855	1.0455	1.6621	0.0129234	0.272648	1.94009	2.02474	1.1785	1.3518	0.0131944	0.267488	0.693301	0.0268214	0.536404	0.045939	1.17734	1.32579	1.51797	0.0230077	0.312656	1.0016	0.477569	0.788975	0.0672536	1.94478	0.252702	0.265534	0.154149	0.0666851	0.0139423	0.305558
ENSG00000254130	0.0004	0.0011538	0.223265	0.0169492	13.1726	up	chr5	HAVANA	gene	166905222	166926370	-	lincRNA	CTB-7E3.1	level 2; havana_gene OTTHUMG00000162904.1;	0	0	0	0	0	0	0	0	0	0	0	0	0	0	0	0	0	0	0	0	0	0	0	0	0	0	0	0.0181405	0	0	0	0	0	0
ENSG00000253768	4.05e-08	2.04e-07	0.757974	0.0677966	11.1801	up	chr5	HAVANA	gene	173562478	173573199	+	lincRNA	CTB-33O18.1	level 2; havana_gene OTTHUMG00000163338.1;	0	0	0	0	0	0.0340797	0	0	0	0.0443661	0	0	0	0	0	0	0	0	0	0	0	0	0	0	0	0	0	0	0	0	0	0	0	0
ENSG00000253428	0.000611	0.00170931	15.2477	7.08475	2.15218	up	chr5	HAVANA	gene	173689459	173705849	+	lincRNA	CTB-43E15.2	level 1; havana_gene OTTHUMG00000163336.1;	2.31373	0.534789	0.0887201	0.171297	1.9964	0.695212	0.292603	0.0411541	0.892249	0.452525	0.930573	0.410826	0.418235	0.127501	0.219031	0.0809695	0.169464	0.442051	0	6.516	0.361776	0.520925	3.16341	0	0.821224	0.026078	0.426359	0.800588	2.07405	3.95077	0	0.0603935	0.0631344	0.263552
ENSG00000253686	1.13e-14	1.04e-13	50.6792	10.4576	4.84614	up	chr5	HAVANA	gene	173707614	173746211	-	lincRNA	CTB-43E15.3	level 1; havana_gene OTTHUMG00000163343.1;	0.513547	0.205746	0.0485045	0.323875	3.35754	0.374574	0.0746526	0.0112498	0.200125	0.387238	0.671422	0.16471	0.0508122	0.116177	0.146358	0.0442672	0.298533	0.184811	0.0685337	1.8946	0.131859	0.0664527	0.649059	0.0181657	0.0997722	0.0760385	0.133198	0.992103	0.312803	0.615636	0.136294	0.044024	0.023011	0.0360219
ENSG00000254211	4.1e-14	3.61e-13	9.6848	1.77966	5.44194	up	chr5	HAVANA	gene	173786790	173809039	-	lincRNA	CTB-43E15.4	level 1; havana_gene OTTHUMG00000163337.2;	0.0248242	0.0248637	0.00824966	0.292679	0.0159116	0.0252957	0.114273	0.0229603	0	0.0219539	0.190718	0.0744916	0.00555567	0.0711341	0.0407334	0.0225869	0.0945458	0.282894	0.0555385	3.75109	0.012615	0	0.00617099	0.0417101	0.00763618	0.181865	0.0339815	0.234495	0.399013	0	0.0556341	0	0.0528352	0.0183799
ENSG00000249306	2.36e-17	2.69e-16	2.54221	0.169492	14.9991	up	chr5	HAVANA	gene	174336295	174532457	+	lincRNA	RP11-267A15.1	level 2; tag overlapping_locus;havana_gene OTTHUMG00000163128.3;	0	0	0	0.0628965	0	0	0	0	0	0.0784345	0.00796935	0	0.012536	0	0	0.00849435	0.0118521	0	0	0	0	0.0109298	0.0139245	0	0	0	0.0127796	0.146979	0	0.0120136	0	0	0.0397398	0
ENSG00000251144	4.5e-32	1.35e-30	5.53659	0.152542	36.2954	up	chr5	HAVANA	gene	174820027	174826324	+	lincRNA	CTD-2532K18.2	level 1; tag overlapping_locus;havana_gene OTTHUMG00000163136.1;	0	0	0.317167	1.5692	0.203913	0.108057	0.523014	0.110342	0	0.0351682	0.543138	0.257017	0	0.227902	0	0	0.504848	0.278875	0.672203	0	0.0808324	0	1.97708	0.445441	0.978602	0.233067	0	0.214652	0.767022	0	0.0891211	0.431803	0.33855	0.471088
ENSG00000204754	0.0198195	0.0406162	0.243902	0.0677966	3.59756	up	chr5	HAVANA	gene	174919082	174995513	-	lincRNA	CTC-281M20.1	level 2; havana_gene OTTHUMG00000163125.1;	0	0	0	0	0	0	0	0	0	0	0	0	0	0	0	0	0	0	0	0	0	0	0	0	0	0.0347481	0	0	0	0.0152588	0	0	0	0
ENSG00000248859	8.81e-11	5.82e-10	1.25891	0.152542	8.25287	up	chr5	HAVANA	gene	176743205	176743871	+	lincRNA	RP11-375B1.3	level 2; havana_gene OTTHUMG00000163231.2;	0.0271736	0	0.0270913	0.0392301	0	0	0	0	0.943112	0	0	0	0	0	0	0	0	0	0	0	0	0	0.0810604	0	0	0	0	0.0183349	0	0.157356	0	0	0	1.50895
ENSG00000280207	0.0223041	0.0451494	1.09193	0.59322	1.84069	up	chr5	HAVANA	gene	177967004	177967457	+	lincRNA	RP11-423H2.4	level 2; tag overlapping_locus;havana_gene OTTHUMG00000163454.1;	0.201109	0	0	0	0	0	0	0	0.077554	0	0.0429187	0	0	0	0.164997	0.045746	0.127658	0	0	0.055152	0	0	0.0249966	0	0	0	0	0.0226157	0	0	0	0	0	0
ENSG00000253163	2.2e-07	1.01e-06	1.78049	0.440678	4.04034	up	chr5	HAVANA	gene	179377531	179378761	-	lincRNA	RP11-443C10.1	level 1; havana_gene OTTHUMG00000163595.1;	0	0	0.121564	0.211239	0.0468934	0	0.0481106	0.0169167	0	0.129401	0.0312261	0	0.0491196	0	0	0	0	0.0213775	0	0.0401266	0	0.0856521	0.0363732	0	0.0675141	0.0643174	0	0.0493632	0.117594	0.188289	0.04099	0.0993009	0.0519038	0
ENSG00000253652	0.00982488	0.0216275	0.153846	0.0169492	9.07692	up	chr5	HAVANA	gene	179503322	179515579	-	lincRNA	RP11-798K23.4	level 1; havana_gene OTTHUMG00000163567.1;	0	0	0	0	0	0.0289836	0	0	0	0	0	0	0	0	0	0	0	0	0	0	0	0	0.0424241	0	0	0	0	0	0	0.0549031	0	0	0	0
ENSG00000248103	1.83e-15	1.8e-14	6.46529	0.847458	7.62904	up	chr5	HAVANA	gene	181281375	181283652	+	lincRNA	CTC-338M12.9	level 1; havana_gene OTTHUMG00000163377.1;	0.0831542	0.0277623	0.0552682	0.420169	0.106599	0.056489	0	0.0384554	0	0.0367697	0.230698	0.249526	0	0	0	0.718771	0	0.0242979	0.041342	0	0.88739	0	0.0206711	1.3506	0.102316	0.0731039	0	0.0187023	0.334146	0	0.0465897	0	0	0
ENSG00000238035	0.0151468	0.0319019	22.1707	11.9831	1.85017	up	chr5	HAVANA	gene	181306502	181324685	+	lincRNA	AC138035.2	level 2; havana_gene OTTHUMG00000184458.1;	0.281494	0.190726	0.0742874	0.137455	0.382087	0.0928012	0.0980012	0.0574321	0.249034	0.247115	0.238528	0.229329	0.0500282	0.160139	0.448311	0.28249	0.0472986	0.0435458	0.135835	0.272459	0.252436	0.130855	0.42603	0.44515	0.0993244	0.0582286	0.255	0.173174	0.039923	0.143829	0.0417482	0.0505689	0.0528639	0.0919493
ENSG00000263667	0.000595	0.00166829	0.874296	0.254237	3.4389	up	chr6	HAVANA	gene	181466	205484	-	lincRNA	RP3-416J7.4	level 2; havana_gene OTTHUMG00000179310.1;	0.00742303	0	0	0	0.0142739	0.015128	0	0	0	0	0.0142574	0.0102807	0	0	0	0	0.0424073	0	0	0.00610708	0	0	0	0.0249447	0	0	0	0.0100171	0	0	0.012477	0	0	0
ENSG00000272485	0.00209218	0.00528599	1.72233	0.762712	2.25816	up	chr6	HAVANA	gene	774747	780214	-	lincRNA	RP11-284J1.1	level 2; havana_gene OTTHUMG00000185338.1;	0.0124936	0.0125135	0	0.0045092	0.0360363	0	0	0.013	0.0144538	0.00414338	0.0039994	0	0.00419412	0	0.0153754	0.0341029	0.0118958	0	0.00465861	0.0102787	0.00952336	0	0	0.0419841	0	0	0	0.0126448	0	0	0	0	0	0
ENSG00000270937	9.58e-07	4.06e-06	1.38649	0.322034	4.30542	up	chr6	HAVANA	gene	1026494	1027225	-	lincRNA	RP5-856G1.1	level 2; havana_gene OTTHUMG00000185141.1;	0.0207886	0	0	0	0.0399747	0.423668	0	0	0.0481004	0	0.133095	0.057583	0.0697874	0.312742	0.204669	0.0283725	0.197939	0.0364468	0	0.0171032	0	0	0.0620134	0	0.0191843	0	0.128057	0	0	0.0401272	0.209654	0	0	0
ENSG00000176515	0.000262	0.000779	2.57974	1.0678	2.41594	up	chr6	HAVANA	gene	1079929	1104946	+	lincRNA	RP5-856G1.2	level 2; havana_gene OTTHUMG00000187086.1;	0.0620207	0.00443711	0	0.0191868	0.0681491	0.00902838	0.034959	0.00307308	0.0307507	0.00881509	0.0680701	0.0184064	0.00297435	0.0285624	0.0654225	0.0181386	0.126543	0	0	0.0255128	0	0	0.0132151	0.00744346	0	0	0.109156	0	0	0.0598579	0.0819084	0	0.047144	0.00984005
ENSG00000272279	0.000866	0.00235929	36.773	16.3898	2.24365	up	chr6	HAVANA	gene	1528364	1528911	-	lincRNA	RP11-157J24.2	level 2; havana_gene OTTHUMG00000185644.1;	0.277687	0.528445	1.7995	3.28731	1.17473	0.113184	0	2.3308	0.064251	8.14093	3.50233	0.480734	2.55422	0.179036	0.0683474	1.17487	4.17753	0.754609	0.103544	0.731066	0.254003	0.0975309	0.497012	0.419917	0.205006	0.707961	0.570183	0.899346	0.803413	4.02005	0.933495	0.0565363	0.354613	2.15879
ENSG00000280916	3.67e-13	3e-12	4.98311	0.898305	5.54724	up	chr6	HAVANA	gene	1605531	1606079	+	lincRNA	FOXCUT	level 2; havana_gene OTTHUMG00000189532.1;	0.0913947	0.274621	0	0.428821	0.175745	0	0.0901532	0.475496	0	1.45489	0.0292569	0.189868	0.092044	2.45525	0.449903	0.873158	0.0870219	0.0801173	0.0681584	0	0.278666	0.240752	0	0.230345	0.168684	0	0	0.215834	0	0	0.23043	0.465193	0	0
ENSG00000250903	0.000146	0.000452	337.484	158.22	2.133	up	chr6	HAVANA	gene	2245748	2482022	+	lincRNA	RP1-80B9.2	level 1; tag overlapping_locus;havana_gene OTTHUMG00000014120.4;	0.394953	0.399052	0.202635	0.552681	0.54628	0.27301	0.223272	0.193865	0.943232	0.46648	0.3926	0.397453	0.269824	0.369802	0.440573	0.174951	0.543192	0.334071	0.826776	0.718278	0.394366	0.419804	0.348799	0.267771	0.266429	0.344172	0.386514	0.311681	0.392592	0.367805	0.46198	0.521968	0.317071	0.282163
ENSG00000272465	2.32e-12	1.77e-11	15.2552	3.9322	3.87954	up	chr6	HAVANA	gene	2437549	2438249	+	lincRNA	RP1-136B1.1	level 2; tag overlapping_locus;havana_gene OTTHUMG00000185650.1;	0.325618	0.369622	0.108211	0.203705	0.417425	0.508764	0.128478	0.0903511	0.954324	0.417554	0.389145	0.300647	0.160322	0.419879	0.26715	0.0296272	0.992124	0.114176	0.615175	0.625082	0.16547	0.0762438	0.226645	0.072948	0.0200327	0.648863	0.534882	0.131823	0.104677	0.209509	0.14595	0.0883934	0.0462025	0.433959
ENSG00000164385	4.68e-13	3.79e-12	5.40525	1.01695	5.31517	up	chr6	HAVANA	gene	2621913	2634603	-	lincRNA	C6orf195	level 2; havana_gene OTTHUMG00000014122.1;	0.0525638	0.00526476	0.0209618	0.185919	0.0404304	0.0428497	0.0207399	0.0692796	0.0486487	0.205701	0.0201918	0.0145598	0.0141166	0.0903735	0.0129376	0.186524	0.0500489	0.0829401	0.0274399	0.0691925	0.0240403	0.0646163	0.0117601	0.0618232	0.00970151	0.0231054	0	0.0248265	0.0633665	0	0.0971866	0.0107019	0.0223751	0
ENSG00000228718	1.04e-05	3.83e-05	1.03377	0.220339	4.69173	up	chr6	HAVANA	gene	2636936	2640001	+	lincRNA	RP11-145H9.3	level 2; havana_gene OTTHUMG00000014123.1;	0	0	0	0.118537	0	0	0.0359964	0.0506284	0	0.0726135	0.0233634	0.0126351	0	0.11764	0	0.09961	0.104238	0.0959679	0.0816429	0.0150114	0	0	0	0.0306574	0	0.0160408	0	0.0123112	0.0439919	0	0.0306688	0.0742971	0	0
ENSG00000244041	0.00779302	0.017513	151.216	81.0339	1.86608	up	chr6	HAVANA	gene	2987967	2991173	+	lincRNA	RP1-90J20.7	level 1; tag overlapping_locus;havana_gene OTTHUMG00000014128.5;	1.3263	0.818735	0.620662	1.64903	0.739085	0.590241	0.501952	0.728519	0.826691	1.58347	1.68094	0.641033	0.527018	1.11689	0.932695	0.391583	0.731931	0.707076	0.742832	2.28478	0.51168	1.17884	1.12233	1.00054	0.694403	0.375974	0.800325	1.28938	0.665653	1.30617	1.1374	1.20136	1.04849	1.02207
ENSG00000229282	1.35e-08	7.13e-08	3.14071	0.745763	4.21141	up	chr6	HAVANA	gene	3055890	3056761	+	lincRNA	RP1-40E16.2	level 2; havana_gene OTTHUMG00000014139.1;	0.26764	0.191476	0.0381184	0.248391	0.220564	0.0389604	0.150859	0	0.265398	0.60864	0.220309	0.132383	0	0.0821706	0.0941065	0.313096	0	0.0335164	0.313648	0.314561	0.0582887	0	0.456219	0.128484	0	0.0672262	0.31403	0.36117	0	0.221406	0.257063	0.0778439	0	0.339704
ENSG00000230269	2.96e-47	1.99e-45	9.60976	0.0677966	141.744	up	chr6	HAVANA	gene	3182744	3195756	-	lincRNA	RP1-40E16.9	level 2; havana_gene OTTHUMG00000014141.2;	0	0	0.0100805	0	0	0.0721221	0	0	0	0.013413	0.291305	0	0	0	0	0.0137998	0.28882	0.0974983	0.0301618	0	0	0.213077	0	0	0	0.142225	0	0	0.121891	0	0.203942	0	0	0
ENSG00000260604	9.47e-24	1.7e-22	106.777	16.3051	6.54868	up	chr6	HAVANA	gene	3904920	3911979	-	lincRNA	RP1-140K8.5	level 2; havana_gene OTTHUMG00000175886.3;	0.062507	0.0345416	0.0902532	0.651908	0.261115	0.043927	0.046775	0.00448556	0.0847821	6.61353	0.0648582	0.311951	0.0448617	0.0231614	0.0477464	0.00294174	0.0123137	0.00755781	0.00964451	0.136544	0.131439	0.018926	0.171995	0.13762	0.0457489	0.0246338	0.902859	0.0945312	0.00519677	0.0041605	0.108687	0.0351069	0.412878	0.0383009
ENSG00000260239	5.06e-14	4.43e-13	4.77861	0.610169	7.83161	up	chr6	HAVANA	gene	4491807	4495769	+	lincRNA	RP11-274H24.1	level 2; havana_gene OTTHUMG00000175890.2;	0.00669772	0	0	0.0725204	0.218946	0.00682493	0.0528539	0.00464614	0	0.0577521	0.00428809	0.00927614	0	0	0	0.00914115	0.0892817	0	0.00499488	0.0606138	0.0612647	0.0117621	0.00499492	0	0.00618087	0.0176646	0	0	0	0	0	0	0	0.014877
ENSG00000260673	0.0140738	0.0298708	0.180113	0.0169492	10.6266	up	chr6	HAVANA	gene	4599287	4602420	-	lincRNA	RP4-529N6.2	level 2; havana_gene OTTHUMG00000175892.1;	0	0.0265994	0	0	0	0	0	0	0	0.088074	0.0340054	0	0	0	0	0	0	0	0	0	0	0	0.0198053	0	0	0	0	0	0	0	0	0	0	0
ENSG00000205444	1.65e-18	2.04e-17	3.14634	0.271186	11.6021	up	chr6	HAVANA	gene	4610612	4611919	+	lincRNA	RP4-529N6.1	level 2; havana_gene OTTHUMG00000014166.2;	0.0314405	0.0314907	0.0313453	0	0.120915	0	0	0	0.072747	3.81626	0.0805168	0.174177	0.0211093	0	0.0773851	0	0.119745	0	0	0.0517335	0.143795	0.0552138	0	0	0.0290143	0	0.0645579	0.0636418	0.0758042	0	0	0	0.0669173	0
ENSG00000272142	2.52e-06	1.01e-05	66.6829	24.6102	2.70957	up	chr6	HAVANA	gene	5029972	5043449	+	lincRNA	RP11-428J1.5	level 2; havana_gene OTTHUMG00000185668.1;	0.490548	0.378734	0.550196	1.22459	0.88433	0.874764	0.443561	0.935792	0.307404	0.677856	0.732817	2.39911	0.281324	1.33978	1.00616	2.00852	1.03146	0.582317	1.60051	0.908064	2.08775	0.358945	0.556371	0.652515	0.971405	0.871503	0.524614	1.11019	0.936326	0.374808	0.790179	1.22762	0.348024	0.703705
ENSG00000233064	1.05e-12	8.22e-12	5.38649	1.01695	5.29672	up	chr6	HAVANA	gene	5851506	5870220	+	lincRNA	RP3-380B8.4	level 2; havana_gene OTTHUMG00000014182.2;	0.148099	0.370839	0	0.400891	0.355979	1.13184	0.584351	0	0.171336	0.270137	0.948178	0.0769174	0.0745758	0.238715	0.18226	0.0505321	0.705068	0	1.35297	0.944294	0.22578	0	0.165671	0	0.102503	0.358049	0.0760243	0.2748	0	0.142935	0.746796	0.226145	0.0788028	0
ENSG00000261211	2.28e-09	1.31e-08	74.3977	21.0508	3.53419	up	chr6	HAVANA	gene	6680309	6683633	-	lincRNA	RP1-80N2.3	level 2; havana_gene OTTHUMG00000175893.1;	0.292903	0.29337	0.196198	1.59233	0.748039	0.214522	0.108347	0.0952423	0.963629	0.488727	0.852655	0.180646	0.0798914	0.786861	0.371728	0.487205	0.095868	0.324963	0.617761	0.594912	0.181405	0.522414	0.368611	1.0458	0.304088	0.362112	0.385289	0.228511	0.198618	0.335693	0.230777	0.344761	0.116889	0.0914902
ENSG00000224532	0.000667	0.00185385	0.377111	0.0847458	4.44991	up	chr6	HAVANA	gene	6758276	6759291	-	lincRNA	RP3-470L22.1	level 1; havana_gene OTTHUMG00000014193.2;	0	0	0	0	0	0	0	0	0	0	0.0770161	0	0	0	0	0	0	0	0	0	0	0	0	0.0505302	0	0	0	0	0	0	0	0.061229	0	0
ENSG00000225775	1.35e-05	4.9e-05	0.63227	0.152542	4.14488	up	chr6	HAVANA	gene	9124221	9161777	-	lincRNA	RP11-354I10.1	level 2; havana_gene OTTHUMG00000014226.1;	0	0	0	0	0	0	0	0	0	0	0	0	0	0	0	0	0	0	0.0171685	0	0	0	0.0515058	0	0	0	0.0472708	0.0466	0	0	0	0	0	0
ENSG00000228478	8.41e-05	0.000271	0.272045	0.0169492	16.0507	up	chr6	HAVANA	gene	10423140	10426176	-	lincRNA	RP1-290I10.3	level 1; havana_gene OTTHUMG00000014230.1;	0	0	0.0562936	0	0	0	0.0556976	0	0	0.0374519	0	0.0195504	0	0.0606751	0	0.154128	0	0	0.0210545	0	0	0.0495797	0.0210546	0	0	0	0	0	0	0	0	0	0	0
ENSG00000183674	1.42e-26	3.09e-25	3.09944	0.0169492	182.867	up	chr6	HAVANA	gene	10429255	10434874	-	lincRNA	RP1-290I10.8	level 2; havana_gene OTTHUMG00000159175.1;	0.0080302	0	0.144106	0	0	0	0	0	0	0.0159788	0.0102824	0.0111216	0.0700894	0	0	0.0438389	0	0.021118	0.00598859	0.0066066	0.0122422	0	0.0239545	0	0.0222316	0	0.0329773	0.498477	0.0193611	0.0155003	0.202462	0	0.222187	0
ENSG00000229401	3.49e-18	4.19e-17	2.3621	0.135593	17.4205	up	chr6	HAVANA	gene	10434316	10456781	+	lincRNA	RP1-290I10.7	level 1; tag ncRNA_host;havana_gene OTTHUMG00000014234.1;	0	0	0.42338	0	0	0	0	0	0.0409413	0.0234728	0.0226571	0	0.166321	0.0380278	0	0.0482993	0	0.0775554	0.0659789	0	0.0269755	0.0932214	0.0263917	0	0.016329	0.0155558	0.108998	0.11939	0	0	0.0297416	0.0360254	0.112981	0
ENSG00000231056	3.5e-21	5.22e-20	2.82739	0.152542	18.5351	up	chr6	HAVANA	gene	10474500	10478502	-	lincRNA	RP1-290I10.5	level 1; havana_gene OTTHUMG00000014232.1;	0	0	0.0592622	0	0	0	0	0	0	0	0.0761135	0.0411629	0	0	0	0	0	0	0.0443296	0	0	0.104389	0	0	0	0.104516	0	0	0	0	0.0999131	0	0	0
ENSG00000272097	2.08e-09	1.2e-08	25.8743	7.49153	3.45381	up	chr6	HAVANA	gene	10743324	10747663	-	lincRNA	RP11-421M1.8	level 2; havana_gene OTTHUMG00000185674.1;	0.413793	0.207226	0.20627	0.574983	0.397845	0.474358	0.224494	0.143522	0.239358	0.898858	0.470238	0.587417	0.215312	0.244557	0.356466	0.268256	0.0984986	0.371802	0.58632	0.476609	0.252333	0.218002	0.347165	0.243342	0.210024	0.163701	0.191172	0.321079	0.44895	0.499204	0.226044	1.22158	0.528423	0.160846
ENSG00000233656	4.06e-05	0.000137	2.74859	1.11864	2.45708	up	chr6	HAVANA	gene	11417350	11481239	+	lincRNA	RP11-716O23.1	level 2; havana_gene OTTHUMG00000014256.1;	0	0	0	0.110001	0.041862	0.0221835	0	0	0	0.0433188	0.0278756	0.0452261	0.0292328	0	0	0	0	0	0.0162351	0.0358212	0.0331887	0	0.0162353	0	0	0	0	0	0	0.294152	0	0.0886463	0	0
ENSG00000234427	4.15e-07	1.84e-06	7.72233	2.28814	3.37494	up	chr6	HAVANA	gene	11810602	11811248	+	lincRNA	RP3-413H6.2	level 2; havana_gene OTTHUMG00000014261.1;	0.13734	0.110047	0.0273847	0.574997	0.686642	0.0559792	0	0.0571626	2.79642	2.20449	0.228615	0.323359	0	0.118065	0.0676072	0.0374886	0	0.0722358	0.635017	2.05645	0.0418753	0	0	0.0461521	0.101393	0.434665	0	0.0741338	0.132452	0.318121	0.646369	0	0	0.305059
ENSG00000229896	1.53e-15	1.52e-14	21.5291	3.84746	5.59566	up	chr6	HAVANA	gene	12007670	12008856	+	lincRNA	RP11-456H18.2	level 2; tag overlapping_locus;havana_gene OTTHUMG00000014264.2;	0.569533	0.0713052	0.26616	1.36181	0.273792	0.163224	0.526685	0.0370387	0.164723	0.554835	0.968556	0.295795	0.0238991	0.535502	0.306644	0	0.203356	0	1.60603	4.40745	0	0.62511	0.292007	0.149522	0.673404	0.422464	0	0.756555	0.128734	1.75208	1.52569	0.0362361	0.378807	0.158131
ENSG00000237346	6.41e-05	0.000211	1.12946	0.372881	3.029	up	chr6	HAVANA	gene	14391231	14393288	-	lincRNA	RP3-448I9.2	level 2; havana_gene OTTHUMG00000014287.1;	0	0	0	0.022463	0.119679	0.0951303	0	0	0	0.0206407	0	0	0	0	0.0765938	0	0	0.0272792	0	0.0512045	0	0.0546492	0	0	0	0.0273579	0	0.125982	0	0	0	0.0633576	0	0.0691218
ENSG00000229646	8.86e-16	8.97e-15	4.30582	0.610169	7.05675	up	chr6	HAVANA	gene	14597514	14599690	-	lincRNA	RP11-330A16.1	level 2; havana_gene OTTHUMG00000014288.2;	0	0	0.519559	0.225707	3.20674	1.4869	0	0.216905	0	0	0.533837	0.144352	0.279915	0	1.02615	0.142251	0.595444	0.365467	0.155457	0.25725	0.158897	0.183037	0	0.875626	0	0.274891	0.214014	1.19554	0	0.804744	0.17519	2.12205	0	0
ENSG00000234261	1.67e-14	1.52e-13	6.36961	1.0339	6.16077	up	chr6	HAVANA	gene	14661829	15090003	-	lincRNA	RP11-146I2.1	level 2; havana_gene OTTHUMG00000014290.2;	0.00877073	0.00878471	0.253581	0.00633108	0.134923	0.125122	0	0.0243366	0	0.0523571	0.230227	0.060736	0.00588869	0	0.0215875	0.0359113	0.400852	0	0.0457859	0.0865903	0.0935979	0	0.0981134	0.0442103	0.0485635	0.023132	0.0180092	0.0946862	0.0634396	0.0169298	0.0737111	0.071428	0	0.136371
ENSG00000271888	5.01e-14	4.39e-13	24.5028	4.84746	5.05478	up	chr6	HAVANA	gene	15243923	15245000	-	lincRNA	RP11-560J1.2	level 2; havana_gene OTTHUMG00000185676.1;	0.239975	0.282773	0.211101	1.00877	0.515741	0.589755	0.640523	0.734417	0.130648	1.10483	0.732046	0.20528	0.0568657	0.606751	0	0.134862	0.456986	0.136118	2.73708	0.801342	0.322805	0.247899	0.536893	0.284619	0.312644	0.546042	0.0869555	0.361935	0.102104	0.381469	0.593176	1.00591	0.120178	0.156774
ENSG00000227089	5.46e-28	1.29e-26	3.95122	0.0677966	58.2805	up	chr6	HAVANA	gene	21354411	21355296	-	lincRNA	RP1-135L22.1	level 2; havana_gene OTTHUMG00000014341.2;	0	0	0	0	0	0	0	0	0	0	0	0.0818991	0	0	0	0	0	0	0	0	0	0	0	0	0	0.0693162	0	0	0	0	0	0	0	0
ENSG00000280989	5.31e-10	3.24e-09	1.49719	0.254237	5.88893	up	chr6	HAVANA	gene	21486061	21511895	-	lincRNA	LINC00581	level 2; havana_gene OTTHUMG00000189558.1;	0	0	0	0	0.0295571	0.0469886	0	0	0.0711304	0.0203905	0.0196819	0	0	0	0.0378327	0	0	0.0134743	0.022926	0.0379379	0	0	0.0458523	0	0	0.0135132	0	0.0103713	0	0.0593397	0.0258361	0.0625896	0	0
ENSG00000231754	7.96e-10	4.78e-09	1.72608	0.338983	5.09193	up	chr6	HAVANA	gene	21521678	21523783	-	lincRNA	RP11-204E9.1	level 2; havana_gene OTTHUMG00000014342.2;	0.140122	0	0	0.0202291	0.0538886	0	0	0	0.0648426	0.055764	0.0179421	0.0388129	0	0	0	0	0	0	0	0.115281	0	0	0.0208995	0	0	0.0492745	0	0.0378178	0	0	0.0471045	0	0	0
ENSG00000272168	6.69e-10	4.05e-09	434.942	137.542	3.16224	up	chr6	HAVANA	gene	21664772	22368328	+	lincRNA	LINC00340	level 2; tag ncRNA_host;tag overlapping_locus;havana_gene OTTHUMG00000014345.5;	0.211331	0.188453	0.160397	1.01863	0.464052	1.71581	0.282431	0.335757	0.242911	0.654739	0.749829	0.613699	0.126326	0.419018	0.291957	4.39155	0.56082	4.93256	0.627358	0.961313	0.176678	0.153239	0.0813436	1.37223	0.434084	0.897781	0.0895863	1.35048	6.45948	0.152642	0.980851	0.205417	0.243758	0.139309
ENSG00000260455	3.39e-08	1.72e-07	10.7373	5.20339	2.06353	up	chr6	HAVANA	gene	22134957	22147193	-	lincRNA	RP1-67M12.2	level 2; havana_gene OTTHUMG00000175902.1;	0.0235318	0.00785643	0.0234605	0.0283104	0.0301665	0.00799291	0	0.021765	0.0181492	0.0312163	0.065285	0.195545	0.0315986	0.0168577	0.0193064	0.042822	0.0448118	0.0206281	0.0467974	0.0322668	0.119582	0	0	0.0263591	0.0434318	0.0344794	0.0322124	0.0476329	0.018912	0.0151408	0	0	0.0333896	0.0348459
ENSG00000261568	2.96e-07	1.34e-06	6.92871	2.25424	3.07364	up	chr6	HAVANA	gene	22220781	22222395	+	lincRNA	RP11-524C21.2	level 2; havana_gene OTTHUMG00000175903.1;	0.0188449	0.0188749	0.00939389	0.115625	0.0362372	0.0480069	0.0371777	0.00653623	0.0654047	0.0312486	0.0663578	0.0521991	0.00632624	0.0810004	0.0463831	0.257197	0.0179432	0.0578184	0.0281074	0.209304	0.0287293	0.0496411	0.0140538	0.158318	0.0695625	0.0994033	0	0.127152	0.295331	0	0.0158376	0	0.0601634	0.0209291
ENSG00000228772	8.17e-07	3.5e-06	0.386492	0.0169492	22.803	up	chr6	HAVANA	gene	22589137	22593833	-	lincRNA	RP1-309H15.2	level 2; havana_gene OTTHUMG00000014347.2;	0	0	0	0.0147839	0	0.0208698	0	0	0	0	0.0131124	0.0141826	0	0	0	0	0	0.0179536	0.0152737	0	0	0	0	0	0	0	0	0.013819	0	0	0	0	0	0
ENSG00000233358	3.36e-15	3.23e-14	3.66604	0.491525	7.4585	up	chr6	HAVANA	gene	22744395	23031780	-	lincRNA	RP1-209A6.1	level 2; havana_gene OTTHUMG00000014348.2;	0	0.332478	0	0.554896	0.0335953	0.0356056	0	0	0.121273	0.0463526	0.12304	0.37505	0	0.0750951	0	0	0.133081	0.490086	0.0912039	0	0.186444	0	0	0.0587102	0.29021	0	0	0.0117882	0.336985	0	0.234928	0.0355705	0.0371848	0
ENSG00000272810	0.00718706	0.0162655	6.02439	3.15254	1.91096	up	chr6	HAVANA	gene	26013241	26013757	+	lincRNA	U91328.22	level 2; havana_gene OTTHUMG00000185901.1;	0.176602	0	0.0586891	0.127479	0.169796	0	0	0.0408357	0.136207	0.35141	0.113066	0.0815295	0.0592856	0.506056	0.289782	0.0401715	0.168153	0.154811	0.109752	0.266373	0.134616	0	0.175605	0.247276	0.108649	0.0517525	0.120874	0.218458	0	0.0568146	0.0494734	0	0	0.0653782
ENSG00000275846	0.000132	0.000411	2.41276	1	2.41276	up	chr6	HAVANA	gene	26602733	26606661	+	lincRNA	RP11-457M11.7	level 2; havana_gene OTTHUMG00000188367.1;	0	0.0116377	0.00772264	0.00838719	0.0297903	0	0.0152818	0	0.00896145	0.00513784	0.00495929	0.00268203	0.00260038	0	0	0.005286	0.00737549	0.00339515	0.00288836	0.00637287	0	0.0136032	0.00866514	0	0.00714835	0.0102148	0.0159053	0.00522654	0.0280142	0.00747598	0.03255	0	0	0.00860284
ENSG00000261584	6.39e-52	5.31e-50	26.4259	0.525424	50.2944	up	chr6	HAVANA	gene	26686241	26687964	+	lincRNA	RP11-457M11.5	level 2; havana_gene OTTHUMG00000175906.2;	0	0.0530446	0	0	0.0339461	0	2.54238	0	0.0408463	0	0	0.0305617	0	0.0379396	0	0	0.369793	0.0232127	0.00658258	0.0363095	0	0	0.00658263	0	0.0570189	0.310395	0	0.0119113	0	0.0340756	0	0	0	0.548965
ENSG00000224843	0.00318854	0.0077641	80.4071	41.9153	1.91833	up	chr6	HAVANA	gene	26956992	27023924	+	lincRNA	RP11-373D17.1	level 2; havana_gene OTTHUMG00000014466.2;	0.117399	0.197544	0.0421355	0.147453	0.234778	0.0287108	0.157493	0.115642	0.168415	0.23049	0.0826785	0.149586	0.0409873	0.287629	0.052012	0.0897274	0.393472	0.640117	0.22238	0.150675	0.0608519	0.177304	0.381725	0.0907376	0.294683	0.125916	0.057854	0.131493	0.192475	0.51667	0.272314	0.262923	0.09495	0.114737
ENSG00000272312	2e-07	9.25e-07	2.25141	0.627119	3.59008	up	chr6	HAVANA	gene	27001208	27001648	-	lincRNA	RP11-239L20.6	level 2; havana_gene OTTHUMG00000185708.1;	0.0345062	0.0691223	0	0.049816	0	0.0703231	0.13615	0	0	0.091549	0.0662757	0.023895	0	0.148317	0	0	0	0.302484	0.0771998	0.0851667	0	0	0.102934	0.173934	0.0955302	0	0	0.0931296	0	0	0.0579995	0.0702537	0.0734421	0
ENSG00000272468	2.39e-10	1.51e-09	27.0582	7.18644	3.76517	up	chr6	HAVANA	gene	27122657	27123221	-	lincRNA	RP1-86C11.7	level 2; havana_gene OTTHUMG00000185709.1;	0.161599	0.161856	2.92682	0.583244	0.310742	0.0548894	0.106269	0.766012	0.311589	2.91187	0.500059	0.428968	0.66907	1.50496	0.861782	1.13952	0.051289	0.306927	0.461969	0.465327	0.98544	0.52028	0.682916	2.71522	0.621369	1.30229	2.48862	0.745078	0.58443	0.415903	0.860137	0.10967	0.74521	0.059824
ENSG00000281706	1.59e-15	1.57e-14	42.2664	8.10169	5.21698	up	chr6	HAVANA	gene	27694035	27710222	+	lincRNA	LINC01012	level 2; havana_gene OTTHUMG00000189539.1;	0.231092	0.196523	0.299945	0.207728	0.318607	0.222152	0.163438	0.00907394	0.242129	0.0665173	0.220533	0.14795	0.102462	0.337347	0.193174	0.374908	0.0581226	0.294311	0	0.412534	0.139592	0.0229715	0.165837	0.00732616	0.084499	0.210828	0.125342	0.323619	0.252304	0.18516	0.234524	0.0177547	0	0.0193699
ENSG00000235570	3.85e-06	1.51e-05	0.386492	0.0169492	22.803	up	chr6	HAVANA	gene	28648286	28649066	-	lincRNA	C6orf38	level 1; havana_gene OTTHUMG00000016245.1;	0	0	0	0	0	0	0	0	0.0655671	0	0	0	0	0	0	0.270728	0	0.149045	0	0	0	0	0	0	0.0261507	0.0249125	0	0	0	0	0	0	0	0
ENSG00000225173	5.96e-20	8.14e-19	8.21388	0.915254	8.97443	up	chr6	HAVANA	gene	28837869	28839006	-	lincRNA	XXbac-BPG308K3.5	level 1; havana_gene OTTHUMG00000084883.1;	0.193166	0.0214971	0.128388	0.10845	0.0412715	0.284318	0.296399	0.119109	1.04288	0.270483	0.0137412	0.0743138	0.0144103	0.0922536	0	1.08384	0.0408721	0.169331	0	0.317844	0.0327206	1.46998	2.12883	0	0.0396134	0.358508	0.0440705	0.188262	1.13845	0.0828579	0.0360758	0.043698	0.0913624	0.619756
ENSG00000225595	0.000295	0.00087	1.61538	0.59322	2.72308	up	chr6	HAVANA	gene	28859625	28864630	-	lincRNA	XXbac-BPG308K3.6	level 2; havana_gene OTTHUMG00000084882.2;	0.00491195	0	0	0.00354565	0	0.00500524	0.0193809	0.00340737	0.0909219	0.019548	0	0	0	0	0.0120899	0	0	0	0.0146525	0.024247	0	0.0603823	0.0293052	0	0	0.0129548	0	0.00662849	0.0118429	0.00948132	0	0	0	0.0109104
ENSG00000204709	8.14e-11	5.39e-10	13.3771	2.88136	4.64264	up	chr6	HAVANA	gene	28943877	28944537	+	lincRNA	C6orf100	level 2; havana_gene OTTHUMG00000031148.1;	0.26124	0.228949	0.0325561	0.0471434	0.313965	0.0665504	0.257691	4.43987	0.453342	1.06131	0.0418134	0.407035	0.394643	0	0.321497	0.089136	0.0621852	0.114502	0.438349	0.483586	0.0497831	0.229386	2.484	0.164603	0.18081	0.172249	0	0.3305	4.33027	3.21466	0.164664	0.199454	0.0695021	0
ENSG00000272236	6.39e-05	0.00021	3.94934	1.72881	2.28442	up	chr6	HAVANA	gene	29751965	29752207	-	lincRNA	XXbac-BPG170G13.32	level 2; havana_gene OTTHUMG00000185717.1;	0.313112	0	0	0	0.361253	0	0	0.347523	0	0.290753	0.280649	0	0.0420448	0	2.62027	0	0	0.0548952	0	1.18497	0.381875	0.769812	0.513716	0	0.0577899	0.330322	0	0.12676	0.452953	0.120877	1.05258	0.127497	0	1.25187
ENSG00000228022	0.00556896	0.0129186	6.56848	3.33898	1.96721	up	chr6	HAVANA	gene	30766825	30792250	+	lincRNA	HCG20	level 1; havana_gene OTTHUMG00000031193.2;	0.0332981	0.0333512	0.044263	0.152228	0.0426864	0.0565508	0	0.046197	0.0256816	0.0957058	0.0852738	0.0845475	0.0447128	0.0715621	0.0819571	0.0605943	0.0422732	0.0778383	0.943628	0.0639216	0.118448	0.0389839	0.0579425	0.111896	0.0307285	0.00975786	0.0911627	0.0524236	0.133805	0.128548	0.14925	0.045196	0.118118	0.0986158
ENSG00000214894	7.18e-05	0.000234	13.1069	5.44068	2.40906	up	chr6	HAVANA	gene	30798654	30830659	-	lincRNA	LINC00243	level 1; havana_gene OTTHUMG00000031239.3;	0.0981304	0.0351024	0.0209643	0.247921	0.0404351	0.0857093	0.138282	0.034036	0.0486543	0.37658	0.0673137	0.208715	0.0470607	0.030128	0.155269	0.0382657	0.106783	0.0860219	0.188181	0.149934	0.0748007	0.0246186	0.0209092	0.0471088	0.0258737	0.0924322	0.0431773	0.108776	0.337994	0.135298	0.176723	0.114166	0.0149185	0.17126
ENSG00000228789	3.77e-05	0.000128	6.41839	2.59322	2.47506	up	chr6	HAVANA	gene	31053450	31059890	+	lincRNA	XXbac-BPG118E17.6	level 1; havana_gene OTTHUMG00000031179.8;	0.0206475	0.0344674	0.00686166	0.0496808	0	0.0140265	0.0543121	0	0.0477741	0.00913006	1.25142	0.0142981	0	0.0295829	0.491261	0.00939335	0.0655321	0.0120665	0	0.0169871	0.020985	0.0120866	0.0102654	0.0231283	0.0127028	0.0605067	0.0282641	0.0417946	0.0331879	0.013285	0	0.0420378	0.0146486	0
ENSG00000206344	0.000787	0.00216037	94.9475	45.6102	2.08172	up	chr6	HAVANA	gene	31197760	31203968	+	lincRNA	HCG27	level 1; havana_gene OTTHUMG00000031248.5;	2.1074	0.388483	0.966725	0.447963	0.45993	0.401819	0.369843	0.192824	0.538463	1.83943	0.715998	0.380503	0.121526	0.583502	0.556883	0.48525	0.258515	0.317338	0.462805	1.76571	0.295653	0.442742	1.08953	1.23823	0.226691	0.522845	0.663679	1.0948	0.280546	0.549031	0.380298	0.197421	0.192622	0.0717939
ENSG00000271821	3.74e-05	0.000127	13.8874	5.79661	2.39578	up	chr6	HAVANA	gene	31200165	31201918	-	lincRNA	XXbac-BPG299F13.14	level 2; havana_gene OTTHUMG00000133706.1;	2.06036	0.176884	0.674925	0.36119	0.226395	0.179956	0	0.122507	0.885346	0.976139	0.471109	0.203824	0.0395237	0.569313	0.434674	0.52223	0.112102	0.232216	0.373157	1.235	0.448722	0.258447	0.439012	0.692371	0.0543247	0.388144	0.483497	0.556076	0.141931	0.284073	0.197894	0.119853	0	0.0653782
ENSG00000256166	3.76e-09	2.11e-08	4.90432	1.13559	4.31873	up	chr6	HAVANA	gene	31293908	31301642	-	lincRNA	XXbac-BPG248L24.13	level 2; havana_gene OTTHUMG00000168870.1;	0.539416	0.0568712	0.311348	0.696773	0.0545924	0.202507	0	0	0.0656894	0.2448	0.0727055	0.235918	0	0.122029	0.0698776	0	0.054064	0.0497744	0	0.210216	0.822349	0	0.190552	0.333914	0	0.124795	0	0.0766234	0	0.0548006	0	0.057802	0	0.0630607
ENSG00000272217	7.59e-05	0.000246	8.38274	3.18644	2.63075	up	chr6	HAVANA	gene	33246075	33246856	-	lincRNA	XXbac-BPG157A10.21	level 2; havana_gene OTTHUMG00000185732.1;	0.384273	0.718453	0.0766219	0.221907	0.0492618	0.208838	0.151621	0.0355422	0.0592753	0.441794	0.114811	0.0887011	0.0344003	0.110114	0.0630545	0.0349641	0.09757	0.291943	0.324785	0.252919	0.117166	0.089978	0.324787	0.516531	0.0709239	0.11261	0.263014	0.293852	0.0617663	0.148349	0.0861204	0	0	0
ENSG00000197251	1.88e-08	9.83e-08	11.7223	3.32203	3.52866	up	chr6	HAVANA	gene	33586106	33593338	-	lincRNA	C6orf227	level 2; havana_gene OTTHUMG00000159733.1;	0.0938889	0	0.0720035	0.109479	0	0.294376	0	0	0.0501322	0.0574843	0.041615	0.0800204	0.0145471	0.0776077	0.0533285	0.059142	0.0962734	0.0316553	0.00538603	0.184198	0.055052	0.114149	0.210057	0.0364048	0.0533192	0.0380959	0.0148296	0.272891	0	0.19517	0.0728365	0.0147043	0.0307432	0.016042
ENSG00000233183	4.85e-05	0.000162	1.9606	0.644068	3.04409	up	chr6	HAVANA	gene	33893323	33927631	+	lincRNA	RP3-468B3.2	level 2; tag ncRNA_host;havana_gene OTTHUMG00000014537.3;	0.00293599	0.0323473	0	0.00423863	0	0.00149588	0.0028961	0	0.00339664	0.000974	0.00094	0	0.000986	0.00315492	0	0	0	0.00386056	0.00218954	0.00120775	0.00223798	0.00515599	0.00547388	0	0	0.0283925	0	0.00792401	0.00353938	0.0170016	0.00493493	0	0	0
ENSG00000232598	0.000456	0.00130117	0.491557	0.101695	4.83365	up	chr6	HAVANA	gene	36940071	36944675	-	lincRNA	RP1-90K10.4	level 2; havana_gene OTTHUMG00000014610.2;	0	0	0	0.0221015	0	0.0311997	0	0	0	0.0609252	0.235232	0.127216	0	0	0	0.167152	0	0	0.0228337	0	0	0	0	0	0	0	0	0.103295	0	0	0	0	0	0.340046
ENSG00000204092	1.17e-07	5.59e-07	0.675422	0.0508475	13.2833	up	chr6	HAVANA	gene	40344344	40346151	-	lincRNA	RP11-552E20.3	level 1; havana_gene OTTHUMG00000014658.1;	0	0	0	0	0	0	0.0541896	0	0	0.0182189	0	0	0	0	0	0	0	0	0.0204844	0	0	0	0	0	0	0	0	0	0.066226	0	0	0	0	0
ENSG00000226070	0.000935	0.00253029	0.302064	0.0338983	8.91088	up	chr6	HAVANA	gene	40358744	40369474	-	lincRNA	RP11-552E20.4	level 2; havana_gene OTTHUMG00000014659.1;	0	0.0184969	0	0	0	0.0188183	0	0	0	0	0	0	0	0	0	0	0	0.0161888	0	0	0	0	0	0	0	0.0162355	0	0	0	0	0	0	0	0
ENSG00000226917	0.0064107	0.0146704	1.35272	0.644068	2.10028	up	chr6	HAVANA	gene	41502444	41519852	+	lincRNA	RP11-328M4.3	level 2; havana_gene OTTHUMG00000067927.3;	0	0	0	0.0329862	0	0	0	0	0.0352448	0	0.00975229	0.0105482	0.0306813	0.0327366	0.0374919	0	0	0	0.147676	0.0751922	0	0	0	0	0	0.0401742	0	0.0822225	0	0	0	0	0	0
ENSG00000227516	0.00557889	0.0129362	0.917448	0.423729	2.16518	up	chr6	HAVANA	gene	41868622	41869731	+	lincRNA	RP5-973N23.4	level 2; havana_gene OTTHUMG00000046310.1;	0.151039	0.03782	0	0	0	0	0	0	0	0	0.04835	0.0261481	0	0	0	0	0	0.0331006	0.0563194	0.0621316	0	0.0663113	0	0	0	0	0.155067	0	0	0	0	0	0	0
ENSG00000223946	3.59e-08	1.82e-07	4.29268	1.44068	2.97963	up	chr6	HAVANA	gene	42030053	42031382	+	lincRNA	RP11-533O20.2	level 2; havana_gene OTTHUMG00000014691.1;	0.661618	0.189335	0	0.341131	0.726994	0.192624	0.372932	0	0	0.0626912	0.0605126	0	0	0	0.232636	0.257996	0	0.248563	0.0704868	0.311044	0	0.165984	0	0.476428	0.0872232	0.0830933	0.194075	0.127547	0	0.182442	0.158868	0	0	0
ENSG00000236961	3.36e-15	3.23e-14	2.40525	0.237288	10.1364	up	chr6	HAVANA	gene	43722786	43737834	-	lincRNA	RP1-261G23.5	level 2; havana_gene OTTHUMG00000014749.1;	0.131183	0	0	0.0946933	0.336339	0.0445582	0	0	0.101177	0	0.0559916	0	0	0	0	0.0596801	0	0	0	0.539634	0	0	0	0	0.0403533	0	0	0.0590088	0	0	0	0	0	0
ENSG00000231881	1.19e-06	4.98e-06	9.87242	3	3.29081	up	chr6	HAVANA	gene	44073913	44077952	+	lincRNA	RP5-1120P11.3	level 2; havana_gene OTTHUMG00000014754.1;	2.49835	0.00947853	0.0283043	1.06565	0.0363949	0.0289296	0.0373396	0.137858	0.0437929	0.0313846	0.35141	0.0720862	0	0.0406765	0.0232925	0.0129159	0.0360427	0	0.211723	0.0700719	0	0.0498572	2.20194	0.127205	0.052399	0.00831967	0	0.153247	0	0	0.0159066	0.0770693	0.0604253	0
ENSG00000237530	7.61e-05	0.000247	0.382739	0.0338983	11.2908	up	chr6	HAVANA	gene	44525259	44526754	+	lincRNA	RP3-449H6.1	level 2; havana_gene OTTHUMG00000014768.1;	0.0643434	0.032223	0	0	0	0	0	0	0	0.0213389	0.0205973	0	0	0	0	0	0	0	0	0	0	0.0564978	0.0239925	0	0.0296891	0	0	0	0	0	0	0	0.0684735	0
ENSG00000261080	1.72e-10	1.1e-09	0.703565	0.0677966	10.3776	up	chr6	HAVANA	gene	45573346	45576770	-	lincRNA	RP1-166H4.2	level 2; havana_gene OTTHUMG00000175917.1;	0	0	0	0.00726003	0	0	0.0396841	0	0	0	0	0	0.00675273	0	0	0.0137268	0	0	0.00750057	0.00827463	0	0	0	0	0.00928152	0	0	0.00678621	0.0242493	0	0	0	0	0
ENSG00000270761	2.29e-09	1.32e-08	49.349	14.5254	3.39742	up	chr6	HAVANA	gene	47477243	47477572	-	lincRNA	RP11-385F7.1	level 2; havana_gene OTTHUMG00000185189.1;	2.30564	2.3555	2.02282	3.56162	1.15273	3.52415	1.91043	2.33512	1.92052	4.19024	2.77515	1.53275	1.73377	2.27936	1.47548	0.125871	0.526878	1.37438	2.09773	3.49029	0.702997	3.32019	5.19278	0.852276	3.95755	3.20262	1.79901	1.74237	4.55836	5.25156	3.79791	3.19207	3.63138	3.99461
ENSG00000226733	4.77e-08	2.39e-07	5.12008	1.38983	3.68396	up	chr6	HAVANA	gene	50093616	50181007	+	lincRNA	RP11-397G17.1	level 2; havana_gene OTTHUMG00000014829.2;	0	0	0	0	0.0422854	0.0672236	0	0.564411	0.508808	0.97724	0	0.0761394	0	0	0	0	0.0418761	0.308429	0	0	0.0335244	0	0	0	0	0.0579972	0	0.0445124	1.00736	0.0848935	0.0369621	0.0447715	0	0
ENSG00000233470	1.7e-06	6.98e-06	0.476548	0.0338983	14.0582	up	chr6	HAVANA	gene	50514035	50521104	+	lincRNA	RP11-524K22.1	level 1; havana_gene OTTHUMG00000014830.1;	0	0	0	0.154167	0	0.0544079	0	0	0.123542	0.21249	0	0	0	0	0	0	0	0.0468054	0	0	0	0	0	0.179427	0.0492735	0	0	0	0	0	0	0	0	0
ENSG00000225613	0.0013733	0.00359665	0.493433	0.118644	4.15894	up	chr6	HAVANA	gene	52146814	52151119	-	lincRNA	RP11-771D21.2	level 2; havana_gene OTTHUMG00000014842.1;	0	0	0.0328379	0.0237758	0	0	0	0	0	0	0	0.0228089	0	0	0	0	0	0.0577469	0	0.0270985	0.0502141	0.057843	0	0	0	0	0	0.0222241	0	0	0	0.0670603	0	0
ENSG00000231683	3.74e-66	5.99e-64	384.131	7.35593	52.2206	up	chr6	HAVANA	gene	53561289	53617171	-	lincRNA	RP1-27K12.2	level 2; tag overlapping_locus;havana_gene OTTHUMG00000014879.2;	0	0	0.00379848	0.0522544	16.2279	24.6997	0.127781	0.383231	0.264468	0.00252711	0.841556	1.17408	0.00511611	0	0.0375106	0.0311998	0.0145109	0.63792	0.00568271	1.42623	0.0116169	0	0.0710344	0.19205	0.0351601	0.00669906	0.0156465	3.94609	0	0	0.0256162	15.6151	0.00810915	0
ENSG00000236740	8.26e-12	5.98e-11	19.576	5.33898	3.66661	up	chr6	HAVANA	gene	53930022	53997667	+	lincRNA	RP11-411K7.1	level 2; tag overlapping_locus;havana_gene OTTHUMG00000014887.3;	0.212202	0	0.0235066	0.0170196	0.299234	0.0192206	0.0186061	0.111219	0	1.19168	0.00301907	0.401654	0.0886497	0.0405378	0.0928525	0	0.0269398	0.00826745	0.418486	0.0116388	0.014378	0.00828121	0.00351672	0.031693	0.043517	0.194846	0.193654	0.0699987	0	0.0182046	0	0.0672058	0.170621	0.0418972
ENSG00000266579	7.65e-15	7.15e-14	2.84991	0.440678	6.46709	up	chr6	HAVANA	gene	57493855	57497691	+	lincRNA	RP1-71H19.2	level 2; tag overlapping_locus;havana_gene OTTHUMG00000178859.2;	0.0441079	0	0.0439743	0.0636778	0	0.404511	0	0	0	0.351071	0.36711	0.15272	0.0296141	0.379176	0.108563	0.0601991	0	0.115996	0.131575	0.0725769	0	0	0.131576	0.148222	0	0.0387769	0	0.059522	0.638073	0	0	0	0.0938781	0.0979726
ENSG00000225096	1.46e-10	9.42e-10	14.0901	3.50847	4.01601	up	chr6	HAVANA	gene	57961438	58438364	+	lincRNA	XXbac-BPG55C20.7	level 2; havana_gene OTTHUMG00000014930.2;	0.151667	6.12697	0.302415	0.693369	0	0.0515158	1.19685	0.0350698	0.350925	0.201195	0.161836	0.420107	0.0339431	0	0.124433	0	0.28882	1.15225	0.942556	0.0415931	2.77462	0.0887823	0	0.169889	4.52546	1.24447	0	0.204669	0.487564	0.292756	0	0.617579	0.107601	0.224588
ENSG00000275773	0.0116945	0.0253073	0.195122	0.0338983	5.7561	up	chr6	HAVANA	gene	60723148	60723898	+	lincRNA	RP11-343D24.2	level 2; havana_gene OTTHUMG00000188335.1;	0	0.0483856	0	0	0	0	0	0	0	0	0	0.367983	0	0	0	0	0	0	0	0	0	0	0	0	0.133742	0	0	0	0.116474	0.0932481	0	0	0	0
ENSG00000237643	9.44e-33	2.95e-31	279.602	21.2034	13.1867	up	chr6	HAVANA	gene	70394887	70399417	+	lincRNA	RP11-462G2.1	level 2; havana_gene OTTHUMG00000014989.1;	15.1789	55.0152	0.649645	2.40717	4.4961	22.7711	0.0756197	0.0531789	16.8509	0.0508478	0.0490808	30.4452	0.386028	30.0678	0	0.156942	8.75918	0	261.098	200.281	5.37607	0.538508	4.345	27.3716	40.3955	0.202187	2.20375	0.0517256	0.277248	25.8957	120.995	1.48276	50.9886	62.5779
[truncated: 1,982 more rows]
[truncated: 558 more columns]
