# Supplementary material for: LINC02678 as a Novel Prognostic Marker Promotes Aggressive Non-small-cell Lung Cancer
Source: Front Cell Dev Biol. 2021 May 28;9:686975. doi: 10.3389/fcell.2021.686975 (PMC8194704; doi:10.3389/fcell.2021.686975)
Supplement: Supplementary file 7 [file Table_3.XLSX]

## Sheet: LUSC差异结果.up
Upregulated lncRNAs in NSCLC samples to normal lung samples from TCGA (LUSC).
Gene_id	PValue	FDR	Tumor_mean	Normal_mean	foldchange(T/N)	style	chr	source	type	start	end	strand	gene_type	gene_name	other	TCGA.18.3406.01A.01R.0980.07	TCGA.18.3407.01A.01R.0980.07	TCGA.18.3408.01A.01R.0980.07	TCGA.18.3409.01A.01R.0980.07	TCGA.18.3410.01A.01R.0980.07	TCGA.18.3411.01A.01R.0980.07	TCGA.18.3412.01A.01R.0980.07	TCGA.18.3414.01A.01R.0980.07	TCGA.18.3415.01A.01R.0980.07	TCGA.18.3416.01A.01R.0980.07	TCGA.18.3417.01A.01R.1443.07	TCGA.18.3419.01A.01R.0980.07	TCGA.18.3421.01A.01R.0980.07	TCGA.18.4083.01A.01R.1100.07	TCGA.18.4086.01A.01R.1100.07	TCGA.18.4721.01A.01R.1443.07	TCGA.18.5592.01A.01R.1635.07	TCGA.18.5595.01A.01R.1635.07	TCGA.21.1070.01A.01R.0692.07	TCGA.21.1071.01A.01R.0692.07	TCGA.21.1072.01A.01R.0692.07	TCGA.21.1075.01A.01R.0692.07	TCGA.21.1076.01A.01R.0692.07	TCGA.21.1076.01A.02R.0692.07	TCGA.21.1077.01A.01R.0692.07	TCGA.21.1078.01A.01R.0692.07	TCGA.21.1079.01A.01R.0692.07	TCGA.21.1080.01A.01R.0692.07	TCGA.21.1081.01A.01R.0692.07	TCGA.21.1082.01A.01R.0692.07	TCGA.21.1083.01A.01R.0692.07	TCGA.21.5782.01A.01R.1635.07	TCGA.21.5783.01A.41R.2187.07	TCGA.21.5784.01A.01R.1635.07
ENSG00000237491	2.89277e-08	1.35873e-07	47.1076	23.6122	1.99505	up	chr1	HAVANA	gene	778770	810060	+	lincRNA	RP11-206L10.9	level 2; havana_gene OTTHUMG00000002404.7;	0.0455768	0.18441	0.0760284	0.0682445	0.178868	0.0532523	0.0641651	0.147321	0.0880028	0.326182	0.015397	0.0948146	0.0615574	0.256915	0.0793754	0.118259	0.0574738	0.0432679	0.159298	0.156036	0.11242	0.0718611	0.173408	0.0998327	0.0720159	0.0925234	0.0833068	0.0889824	0.544481	0.226765	0.236705	0.296094	0.13338	0.0349836
ENSG00000225880	5.21774e-09	2.62498e-08	46.6753	23.1224	2.01861	up	chr1	HAVANA	gene	826206	827522	-	lincRNA	NCRNA00115	level 2; havana_gene OTTHUMG00000141258.2;	0.515495	0.599085	0.119433	0.184982	0.347884	0.161111	0.397344	1.05045	0.29492	1.47871	0.0967486	0.491752	0.451269	1.00352	0.465512	0.106156	0.240761	0.4579	0.80077	0.85126	0.193204	0.337155	1.08962	1.19312	0.432845	0.694983	0.432732	0.599068	1.10284	1.81845	1.03879	0.372107	0.601718	0.266452
ENSG00000272438	3.27308e-20	3.26514e-19	7.84064	1.4898	5.26289	up	chr1	HAVANA	gene	904834	915976	+	lincRNA	RP11-54O7.16	level 2; tag overlapping_locus;havana_gene OTTHUMG00000185550.1;	0	0.295769	0.0746881	0.189294	0.100408	0	0.0438497	0.295607	0.138322	0.280927	0.121005	0.709662	0.302361	0.65484	0.0499047	0.132771	0	0	0.250383	0.0570365	0.181232	0.0903607	0.389374	0.369216	0.0984298	1.10324	0.0523765	0.449557	0.877757	2.34224	1.90455	0.465399	0.443482	0
ENSG00000230699	7.55555e-29	1.1009e-27	26.51	3.38776	7.82523	up	chr1	HAVANA	gene	911435	914948	+	lincRNA	RP11-54O7.1	level 2; tag overlapping_locus;havana_gene OTTHUMG00000040716.1;	0.0165263	0.17058	0.0258451	0.145563	0.0521179	0.00536373	0.0151738	1.4946	0.0478651	0.064808	0.0139575	0.180086	0.0139505	0.220307	0.0230254	0.0153147	0.00521004	0.0371583	0.0722022	0.0197369	0.078392	0.0208456	0.123511	0.0958225	0.0624446	0.323923	0.0241658	0.144041	0.329051	0.851623	0.996239	0.362355	0.316226	0.0172979
ENSG00000241180	0.000117035	0.000357055	0.286853	0.0612245	4.68526	up	chr1	HAVANA	gene	914171	914971	+	lincRNA	RP11-54O7.2	level 2; tag overlapping_locus;havana_gene OTTHUMG00000040717.2;	0.0567601	0	0	0	0	0.0368438	0	0	0	0	0	0	0	0	0	0	0	0	0	0	0	0	0.0385638	0	0.0389942	0.0794662	0	0.118732	0.0496763	0.121032	0.0350935	0.0921868	0.0638876	0
ENSG00000272512	7.09299e-13	4.76884e-12	151.054	64.0612	2.35796	up	chr1	HAVANA	gene	995966	998051	-	lincRNA	RP11-54O7.17	level 2; havana_gene OTTHUMG00000185581.1;	0.68708	0.985397	0.854581	0.541474	0.599778	0.891988	0.870646	2.81861	0.512045	0.295438	1.87319	2.43599	0.864904	1.68034	0.688571	0.0446812	0.182406	0.367393	0.200121	1.20925	0.259207	0.121636	0.384917	0.279567	0.455462	2.48079	0.810806	6.42138	5.20099	2.62173	4.30023	0.528594	0.868333	0.252338
ENSG00000273443	6.36535e-19	5.95139e-18	10.1932	2.38776	4.26896	up	chr1	HAVANA	gene	1062208	1063288	-	lincRNA	RP11-54O7.18	level 2; havana_gene OTTHUMG00000186253.1;	0.151657	0.0250459	0	0.0534315	2.95466	0	0.018566	0	0.029283	0.0297362	0	0.240378	0.0512081	0.0462101	0.0422595	0	0.0191244	0.0151552	0.212025	0.169045	0.0575505	0.0191294	0.103038	0.097704	0.0416754	0.297255	0.221763	0.0211492	0.292006	0.107795	0.150026	0.246313	0.614524	0
ENSG00000223823	1.43199e-05	4.96595e-05	4.95618	2.93878	1.68648	up	chr1	HAVANA	gene	1137017	1144056	+	lincRNA	RP11-465B22.5	level 2; havana_gene OTTHUMG00000000827.1;	0	0.0128167	0	0.0136712	0.0761429	0.0403008	0.0190015	0.0106747	0	0.0456506	0	0.046128	0	0	0.0648762	0	0.0097865	0.0310213	0.094937	0	0	0.00978908	0.0316366	0.0699971	0.0319897	0.0543264	0	0	0.0475452	0.110323	0.0479828	0.378137	0.0262058	0.0108308
ENSG00000272141	8.02614e-20	7.83482e-19	179.815	45.9796	3.91075	up	chr1	HAVANA	gene	1169357	1170343	+	lincRNA	RP11-465B22.8	level 2; havana_gene OTTHUMG00000185583.1;	0.280235	4.33352	0	1.0322	2.83875	1.14104	0.90445	2.97853	1.0576	10.0154	0	3.35655	1.07527	3.84246	2.41363	0.0472163	0.931651	0.700102	3.6062	1.68353	0.531715	0.915829	2.00782	2.1993	1.03262	6.06343	0.558789	2.1494	13.2553	8.49253	3.16599	2.39985	2.59509	1.29772
ENSG00000272455	4.63425e-17	3.94835e-16	177.373	50.9592	3.48068	up	chr1	HAVANA	gene	1409096	1410618	+	lincRNA	RP4-758J18.13	level 2; havana_gene OTTHUMG00000185586.1;	1.07315	1.34966	1.32541	1.48328	1.15704	0.675164	1.34408	3.41773	0.749148	5.29284	0.195212	4.28509	1.01739	2.43985	1.6562	0.887376	0.822375	1.68285	1.31279	1.45909	1.4932	0.739291	1.22267	1.11683	1.08887	1.80294	1.2071	2.84345	4.61662	4.18938	3.73604	2.06473	1.18933	0.898607
ENSG00000234396	0.000252513	0.0007324	1.88247	1.18367	1.59036	up	chr1	HAVANA	gene	2212523	2220738	+	lincRNA	RP11-181G12.4	level 2; havana_gene OTTHUMG00000001405.2;	0	0	0	0	0	0.0500669	0	0.106092	0	0.30247	0	0.0764084	0	0.235019	0	0	0	0.0385388	0.269584	0.0614105	0.0975651	0	0.104808	0.149074	0	0	0.0563931	0.161344	0.742554	0	0.238442	0.751633	0.0868166	0
ENSG00000272088	8.36897e-08	3.75589e-07	10.0777	5.16327	1.95181	up	chr1	HAVANA	gene	3487246	3487627	+	lincRNA	RP11-168F9.2	level 2; havana_gene OTTHUMG00000185642.1;	0.197472	0.16306	0.137254	0.463819	0	0.213636	0.805824	0.407427	0.127097	1.03252	0.22237	0	0.277824	0.0501416	0.275129	0.243992	0.913066	1.64446	0.862741	0.157224	0.999149	0	0.536663	0.38166	0.226105	0.138234	0.288756	0.183589	1.44022	0.561435	0.122092	0.641446	0.333403	0.826769
ENSG00000236423	0.000163218	0.000487453	29.7032	19.6939	1.50824	up	chr1	HAVANA	gene	3900372	3917225	+	lincRNA	RP13-15E13.1	level 2; havana_gene OTTHUMG00000041129.2;	0.185616	0.148161	0.0258027	0.544964	0.112737	0.0441781	0.0719571	0.0978689	0.0537599	0.0788552	0.0731566	0.324849	0.0678974	0.0659835	0.0387916	0.0802701	0.0468134	0.0587375	0.0865005	0.113301	0.164353	0.0156086	0.0756663	0.143498	0.0935132	0.0996163	0.0633312	0.0647123	0.0893477	0.233079	0.543207	0.381858	0.170621	0.107935
ENSG00000233304	3.35278e-42	7.99e-41	9.75299	0.326531	29.8685	up	chr1	HAVANA	gene	3940565	3955262	+	lincRNA	RP13-614K11.1	level 2; havana_gene OTTHUMG00000000499.3;	0	0	0	0.12404	0.00986931	0	0	0	0	0	0	0	0	0	0	0	0	0.00351824	0	0	0	0.00444086	0.00478403	0	0.00483742	0.00492909	0	0	0.0030813	0.0100097	0.0174141	0.388832	0	0
ENSG00000226374	2.10572e-26	2.77292e-25	2.43426	0.0408163	59.6394	up	chr1	HAVANA	gene	3944547	3948980	-	lincRNA	RP13-614K11.2	level 1; havana_gene OTTHUMG00000000731.2;	0.0268353	0	0	0.0945458	0	0	0	0	0	0	0	0	0.0226529	0	0	0	0	0	0	0	0	0	0	0	0	0	0.0196202	0	0	0	0.0165917	0.566599	0	0.0187256
ENSG00000231510	0.000106536	0.000326922	0.266932	0.0204082	13.0797	up	chr1	HAVANA	gene	5086459	5090899	-	lincRNA	RP11-542C10.1	level 1; havana_gene OTTHUMG00000041729.1;	0.0560016	0	0	0	0	0	0	0	0	0	0	0	0	0	0	0	0	0	0	0	0	0	0	0	0.0384731	0.0392022	0	0	0	0	0	0.272865	0	0
ENSG00000260972	4.62308e-07	1.92111e-06	0.364542	0.0204082	17.8625	up	chr1	HAVANA	gene	5492978	5494674	+	lincRNA	RP1-58B11.1	level 2; havana_gene OTTHUMG00000175733.1;	0	0	0	0.0522036	0	0	0	0	0	0	0	0	0.0250156	0	0.0206442	0	0	0	0	0	0.00937131	0	0	0	0	0	0	0	0	0	0	0.601632	0	0
ENSG00000225077	1.30612e-23	1.51424e-22	32.4223	5.7551	5.63366	up	chr1	HAVANA	gene	6236240	6239444	+	lincRNA	LINC00337	level 2; havana_gene OTTHUMG00000001255.4;	0.38799	0.0862559	0	0.105151	0.219617	1.16238	0.12788	0.277099	0.23051	0.146299	0	2.54265	0.529069	0.488798	0.114351	0.359545	0.122317	0.104386	0.365099	0.142574	0.160447	0.0470573	0.0912486	0.0672969	0.256297	0.0731231	0.490971	0.197698	0.143663	0.424269	1.56848	0.751336	0.201559	0.260325
ENSG00000270035	0.000238026	0.000693407	6.65737	4.40816	1.51024	up	chr1	HAVANA	gene	7698303	7698872	-	lincRNA	RP11-338N10.2	level 2; havana_gene OTTHUMG00000183918.1;	0.132341	0.182132	0	0.07771	0	0	0.0270022	0.364064	0	0	0.149027	0.699204	0.223429	0.36964	0	0	0	0.110207	0.154183	0.0351225	0.0558004	0	0.38963	0.312619	0	0	0	0.0922774	0.115824	1.09742	0.381842	0.214941	0.322745	0
ENSG00000269978	6.472e-08	2.9368e-07	12.245	5.83673	2.09792	up	chr1	HAVANA	gene	7700704	7700970	-	lincRNA	RP11-338N10.3	level 2; havana_gene OTTHUMG00000183919.1;	0.470875	0.622113	0.196371	0.0829489	0.329993	0.122261	0.0576451	1.8135	0.0909198	0.276981	0.318147	2.05244	1.66944	1.86519	0.13121	0	0	0.423494	0.411444	0.974747	0.595622	0.237578	0.959762	0.606717	0.129397	0.0659242	0.0688545	0.262662	1.44238	2.20894	1.9797	0.152954	1.06001	0
ENSG00000234546	1.21765e-08	5.9388e-08	116.616	57.449	2.0299	up	chr1	HAVANA	gene	9182004	9196284	+	lincRNA	RP3-510D11.2	level 2; havana_gene OTTHUMG00000001764.3;	3.67598	2.27655	2.58163	0.337269	3.14864	3.59577	4.18767	1.98387	3.22853	2.9031	1.50918	6.06923	8.36101	1.53622	3.39661	3.16992	0.949639	5.89279	1.33834	1.17883	3.00303	3.01066	1.95986	1.90774	1.89405	4.7355	0.242633	1.35278	1.37402	4.53613	3.14085	2.65348	1.02003	3.4023
ENSG00000235263	0.000300737	0.000862264	0.332669	0.0612245	5.4336	up	chr1	HAVANA	gene	9501092	9503471	-	lincRNA	RP13-392I16.1	level 2; havana_gene OTTHUMG00000001278.1;	0	0	0	0	0	0	0	0	0	0	0	0.0351824	0	0	0.0494818	0	0	0	0	0	0	0	0.0482592	0	0	0	0	0	0	0	0	0.692182	0	0
ENSG00000235643	2.1994e-31	3.55495e-30	4.749	0.265306	17.9001	up	chr1	HAVANA	gene	11609531	11613355	+	lincRNA	RP1-69M21.2	level 2; havana_gene OTTHUMG00000002076.1;	0.0391358	0	0	0	0.0137133	0	0	0	0	0	0	0.0193845	0.0825905	0.0298118	0	0	0	0.00977715	0	0	0	0	0	0.0126065	0	0	0	0	0	0.0834506	0.0725903	0.794528	0	0.0136544
ENSG00000237445	6.37346e-40	1.40637e-38	11.8426	0.530612	22.3188	up	chr1	HAVANA	gene	13657311	13659910	-	lincRNA	CTA-520D8.2	level 2; havana_gene OTTHUMG00000007915.2;	1.72497	0.219135	0	0	0.18598	0.775179	0.284271	0.045628	0	2.99198	0	0	0	0.303231	0	0.245924	0.125494	3.2818	0	1.95444	0.0839215	0.125527	3.06516	4.7444	2.00548	0	0.436563	0	0.0290325	0	0	0.53877	0	0
ENSG00000231606	6.28264e-11	3.70328e-10	6.53984	1.83673	3.56058	up	chr1	HAVANA	gene	14221891	14223118	-	lincRNA	RP11-344F13.1	level 2; havana_gene OTTHUMG00000002047.1;	0	0.0736277	0	0	0	0	0	0.0613228	0	0.0874161	0	0.176661	4.89246	0	0	0	0.0562203	0	0	0	0	0	0.0605807	0	0.0612569	0	0	0	0	0	0.165388	0.724091	0.0501813	0.0622194
ENSG00000234593	2.71879e-17	2.34647e-16	1.92032	0.183673	10.4551	up	chr1	HAVANA	gene	14348955	14391575	-	lincRNA	RP4-704D23.1	level 2; havana_gene OTTHUMG00000002044.2;	0	0.143441	0	0	0.0913039	0	0.0265825	0.0597341	0	0.0425757	0	0	0.0366593	0.0661626	0	0	0	0	0.0379467	0	0	0	0	0	0.0298349	0	0	0	0	0.0926028	0.0805515	0.493733	0	0
ENSG00000261135	3.29406e-15	2.53738e-14	10.1554	2.87755	3.52917	up	chr1	HAVANA	gene	16514645	16515754	+	lincRNA	RP4-798A10.7	level 2; havana_gene OTTHUMG00000175735.1;	0.385099	0.0935271	0.141706	0	0.111128	0.132339	0.0693299	0.405062	0.0656097	0.0666253	0.0382636	0.179525	0.191223	0.396886	0.22093	0	0.0999811	0.0792302	0.098969	0.0360717	0.128944	0.214301	0.0923447	0.102158	0.0155626	0.0792873	0.182185	0.0315905	0.0991289	0.869465	0.728301	0.183958	1.0199	0.0790355
ENSG00000279151	0.00137038	0.00350774	0.306773	0.0816327	3.75797	up	chr1	HAVANA	gene	16701546	16705594	+	lincRNA	RP1-163M9.7	level 2; havana_gene OTTHUMG00000189501.1;	0	0	0	0	0	0	0	0.0425936	0	0	0	0	0	0	0	0	0	0.0309449	0	0.0493099	0	0	0	0	0	0	0	0	0	0	0	0.402352	0	0.0432164
ENSG00000272426	1.15088e-09	6.12374e-09	3.18526	1.10204	2.89033	up	chr1	HAVANA	gene	16904339	16904776	-	lincRNA	RP11-108M9.6	level 2; havana_gene OTTHUMG00000185683.1;	0.401856	0.0474041	0.0598528	0	0	0.223587	0.0351398	0.197409	0.0554237	0.450253	0	0	0.193843	0.131192	0.159969	0.106398	0.0361967	0.172105	0.20065	0.0457073	0.108925	0.0362062	0.156016	0.184924	0.0394393	0.12056	0.125919	0.240174	0.0753651	0.408044	0.0354941	0.372957	0.290776	0
ENSG00000204362	2.73843e-59	1.18986e-57	43.6175	1.14286	38.1653	up	chr1	HAVANA	gene	17189783	17197617	+	lincRNA	RP11-380J14.1	level 2; havana_gene OTTHUMG00000002291.2;	0.0591514	0.124329	0.0056064	0.0615731	0.00376853	0.0244339	0.0559562	0.0776633	0.0155746	0.0369032	0.00908311	0.633915	0.149797	0.016385	0.0299685	0.029899	0.0237337	0.00806051	0.183249	0.0128442	0.017005	0.0203486	0.036535	0.00692871	0.0480256	0.0112928	0.601534	0.00374951	0.32944	0.493057	0.073144	1.05678	0.0302633	0.0825512
ENSG00000261781	0.0177673	0.0364087	0.0916335	0.0204082	4.49004	up	chr1	HAVANA	gene	18065657	18074412	+	lincRNA	RP11-174G17.2	level 2; havana_gene OTTHUMG00000175750.1;	0	0	0	0	0	0	0	0	0	0	0	0	0	0	0	0	0	0	0	0	0	0	0	0	0.00699087	0	0	0	0	0	0	0.545398	0	0
ENSG00000227066	1.32224e-20	1.34839e-19	42.4263	9.28571	4.56899	up	chr1	HAVANA	gene	20154338	20160568	+	lincRNA	RP3-340N1.2	level 1; havana_gene OTTHUMG00000002703.1;	0.0476406	0.0550743	0.0298017	0.0335693	0.607643	0	0.0291611	0.00655287	0.0643915	0.00934117	0	0.0188777	0.0160862	0.0435485	0	0.0882958	0.0120153	0.00476076	0.44958	0.0455168	0	0	0.252469	0.300783	0.0327291	0.0333493	0.020899	0	0.0125085	0.0270896	0.106039	0.711854	0.0643476	0.0664868
ENSG00000236963	2.90473e-06	1.10211e-05	1.91633	0.857143	2.23572	up	chr1	HAVANA	gene	20360579	20431234	-	lincRNA	RP4-749H3.1	level 2; tag overlapping_locus;havana_gene OTTHUMG00000002842.2;	0.00792709	0.0130914	0	0	0.0111108	0.00514559	0	0.00545177	0	0.0233146	0.0133899	0	0.0066916	0.012077	0.00552225	0	0.0149945	0	0.00692658	0.00631142	0	0	0.0323148	0.0306419	0.0163377	0	0.0173873	0.00552734	0.0173444	0.0225376	0.00980229	0.656613	0.017845	0
ENSG00000261326	2.14809e-07	9.24457e-07	273.536	151.898	1.80079	up	chr1	HAVANA	gene	23281309	23286752	-	lincRNA	RP5-1057J7.6	level 2; havana_gene OTTHUMG00000175761.2;	0.531161	1.08697	0.544151	0.622437	0.602062	0.200875	0.271411	0.730601	0.294304	2.00145	0.00780173	0.777839	0.272925	1.93511	0.810833	0.0684828	0.407711	0.295398	2.03406	1.82767	1.07793	1.02828	1.33055	1.30035	0.526737	0.805077	0.182356	1.06278	3.19953	2.11093	1.06232	1.04272	0.756424	0.244946
ENSG00000235052	3.52904e-09	1.80063e-08	12.99	5.77551	2.24916	up	chr1	HAVANA	gene	23549139	23550915	-	lincRNA	RP1-150O5.3	level 1; havana_gene OTTHUMG00000037485.1;	0.0551419	0.136599	0.574902	0	0.270508	0.250554	0.0337527	0.34131	0.106472	0.10812	0	0.655504	0.698216	0.294032	0.422549	0.71539	0.278143	0.165311	0.530005	0.351225	1.04626	0.973756	0.636895	0.923646	0.378825	0.463204	0.0806322	0.422938	0.337821	1.33259	1.60237	0.716469	0.341365	0.153911
ENSG00000230023	3.20036e-06	1.20798e-05	5.94422	2.83673	2.09545	up	chr1	HAVANA	gene	24200240	24211693	+	lincRNA	RP11-10N16.2	level 2; havana_gene OTTHUMG00000003038.2;	0.0815946	0.0224586	0.0567129	0	0.0190607	0.0176548	0.108213	0.0654684	0.0262581	0.0799935	0	0	0.0114796	0.290056	0.0473677	0.0252042	0.137191	0.0203845	0.237654	0.0216547	0.0946102	0.111497	0.17555	0.210267	0.0373703	0.00951962	0	0.0758581	0.0654605	0.386638	0	0.530087	0	0.0379575
ENSG00000261025	4.04494e-05	0.00013194	0.655378	0.204082	3.21135	up	chr1	HAVANA	gene	24968423	24970865	-	lincRNA	RP11-84D1.2	level 2; havana_gene OTTHUMG00000175776.1;	0.0102926	0.00849898	0	0	0	0	0	0	0	0.0100906	0	0.0101961	0	0	0	0	0	0	0.0089935	0.00819477	0.00650967	0	0.0139859	0	0	0	0	0.00717671	0	0.0219472	0.019091	0.234033	0	0.0071821
ENSG00000233755	2.11001e-06	8.13333e-06	1.57171	0.653061	2.40669	up	chr1	HAVANA	gene	25043707	25113120	-	lincRNA	RP4-799D16.1	level 1; havana_gene OTTHUMG00000003326.1;	0	0	0.0303772	0.0513264	0.0204191	0.0189129	0	0.0400765	0	0.0285647	0.0492151	0.0288634	0	0	0	0	0	0.0291162	0.025459	0.0231979	0	0.0183758	0.0593874	0.0563129	0	0	0	0	0.0127501	0.0414191	0.0360288	0.567862	0.0163976	0.0406625
ENSG00000228176	4.21367e-07	1.7592e-06	0.468127	0.0408163	11.4691	up	chr1	HAVANA	gene	29708851	29709547	-	lincRNA	RP4-656G21.1	level 2; havana_gene OTTHUMG00000037527.1;	0	0	0	0	0	0	0	0	0	0	0	0	0	0	0	0	0.0318356	0	0.0441187	0.0402004	0	0.031844	0	0	0	0	0	0	0	0	0	0.410028	0.142079	0
ENSG00000203620	0.0159386	0.0330256	0.721116	0.469388	1.53629	up	chr1	HAVANA	gene	31842019	31855568	-	lincRNA	RP11-84A19.2	level 2; tag overlapping_locus;havana_gene OTTHUMG00000003927.1;	0.0111408	0.00919939	0	0	0	0.00723164	0	0	0	0.0109222	0.0376364	0	0	0	0	0	0	0	0	0	0	0.00702628	0.00756923	0	0	0	0.00814539	0	0	0.00791863	0.0275524	0.271414	0.0125398	0
ENSG00000270115	1.10224e-08	5.40073e-08	7.83466	3.5102	2.23197	up	chr1	HAVANA	gene	33261212	33261680	+	lincRNA	RP11-415J8.7	level 2; tag overlapping_locus;havana_gene OTTHUMG00000183926.1;	0	0.221354	0.223587	0.141668	0.225437	0.104404	0.0328172	0.110616	0.0517603	0.0525615	0	0.424889	0	1.51109	0.0746975	0.0993658	0.101412	0.107153	0.0936935	0.256117	0.0678171	0.135252	0.18213	0.241781	0.073665	0.300243	0.0391986	0.0747664	0.234612	0.342966	0.430924	0.69661	0.573286	0.0374112
ENSG00000271914	2.42936e-05	8.15353e-05	9.29283	5.67347	1.63794	up	chr1	HAVANA	gene	35929720	35930115	-	lincRNA	RP4-789D17.5	level 2; havana_gene OTTHUMG00000185706.1;	0.253987	0.314591	0.264803	0.223711	0.934481	0	0.0777336	0.5677	0.061302	0.74701	0	0.566117	0.0536004	2.07986	0.176935	0.235366	0.160143	0.0951791	0.277413	0.657216	0.361434	0.120139	0.215704	0.490889	0.218112	0.133347	0	0.708392	1.94503	0.361057	1.60961	0.721897	0.285881	0.0443078
ENSG00000224592	9.78723e-14	6.93082e-13	16.2331	4.97959	3.25992	up	chr1	HAVANA	gene	38047314	38119025	+	lincRNA	RP5-884C9.2	level 2; tag ncRNA_host;havana_gene OTTHUMG00000000478.1;	0.514658	0.485685	0.0383268	0.712342	2.24135	0	0.0675055	1.23883	0.212944	0	0.186284	0	0.310318	0.168018	0.153654	0	0.139071	3.61848	0.963646	0.204881	0.558004	0.069554	0.374644	0.0710497	0.20204	0.334537	0.940709	0.0768979	3.05647	0.339679	0.0909148	2.0897	0.49653	1.28259
ENSG00000237290	4.53999e-24	5.35685e-23	3.32271	0.306122	10.8542	up	chr1	HAVANA	gene	38209034	38214767	-	lincRNA	RP11-214L19.1	level 2; havana_gene OTTHUMG00000000479.1;	0.0440556	0.0454731	0	0.116412	0.0771864	0	0	0.0302988	0.0212664	0	0.0558116	0	0.00929731	0	0	0	0	0.121069	0	0	0.00696589	0	0	0.0141913	0	0.00770993	0.0966315	0	0.028918	0	0	0.536646	0.0123969	0.0384272
ENSG00000235358	7.81222e-05	0.000244493	2.09761	1.14286	1.83541	up	chr1	HAVANA	gene	41242373	41284861	+	lincRNA	RP11-399E6.1	level 1; havana_gene OTTHUMG00000005710.1;	0	0.056575	0	0	0.0120038	0.0111184	0.020969	0.03534	0.033073	0	0	0.0339362	0.014459	0.0521909	0	0	0.0647989	0.0684667	0.0299334	0.0681874	0	0	0	0.0331049	0	0.0479612	0.0250465	0.0238865	0.0224863	0.0121746	0.0211804	0.500748	0.0867575	0
ENSG00000234917	1.46767e-05	5.08443e-05	12.8964	7.87755	1.63711	up	chr1	HAVANA	gene	42678735	42681659	+	lincRNA	RP5-994D16.3	level 2; havana_gene OTTHUMG00000007522.2;	0.251029	0.207285	0.348959	0.405359	0.703693	0.190104	0.307313	0.374059	0.040392	0.73831	0.21201	0.414462	0.282539	0.796759	0.262311	0.0775417	0.131898	0.418091	0.0731152	0.0999325	0.185228	0.211092	0.369532	0.242586	0.172457	0.175725	0.0611785	0.700142	0.512633	0.951606	0.827763	1.01927	0.376735	0.0583889
ENSG00000227533	2.10886e-34	3.8384e-33	130.699	14.3265	9.12288	up	chr1	HAVANA	gene	42959049	42983358	+	lincRNA	RP5-848E13.3	level 2; havana_gene OTTHUMG00000007699.1;	2.35451	0.845581	0.413027	0.658364	0.450494	0.747194	1.56932	0.920169	0.483491	1.0479	0.227261	0.355422	1.26825	1.78787	0.713368	0.263213	1.5364	1.43787	0.0979688	0.428486	0.368741	1.08425	0.553546	0.592306	0.354321	1.42844	0.491847	0.328347	0.134107	0.961621	1.47423	1.23827	1.2662	0.625893
ENSG00000225506	1.79235e-28	2.5701e-27	25.4781	3.44898	7.38714	up	chr1	HAVANA	gene	47096653	47179271	-	lincRNA	RP1-18D14.3	level 2; tag overlapping_locus;havana_gene OTTHUMG00000007848.2;	0.273015	0.631232	0.597748	0.216424	0.229598	0.0886092	0.0501344	1.16413	0.237221	0	0.0461158	1.37933	1.33669	1.70536	0.266267	0.3036	0.378709	0.0409239	0.620249	0.347793	0.120871	0.413246	0.370983	0.474899	0.656466	0.344009	0.938171	1.10412	0.119471	0.349297	3.03839	1.0642	0.460948	0.114305
ENSG00000237424	7.19327e-10	3.89151e-09	234.625	107.429	2.18401	up	chr1	HAVANA	gene	47432133	47434641	-	lincRNA	FOXD2-AS1	level 2; havana_gene OTTHUMG00000007949.2;	1.00218	1.82059	0.647813	5.04914	0.611034	0.728594	0.552097	1.08211	0.725655	2.30891	1.03262	2.82946	0.313014	1.82456	1.24969	0.501502	1.99677	2.17823	1.27851	1.12507	1.03316	0.726865	0.871551	1.16862	4.70933	2.5887	1.5314	4.30456	0.94289	4.33809	3.86647	1.72535	2.92723	0.664352
ENSG00000272371	2.76167e-08	1.29998e-07	1.17331	0.306122	3.8328	up	chr1	HAVANA	gene	52554818	52555273	+	lincRNA	RP11-25O10.2	level 2; havana_gene OTTHUMG00000185810.1;	0	0	0	0.0971375	0	0	0.0337527	0.0379233	0	0	0	0.0546253	0	0.126014	0	0	0	0	0	0	0.0348753	0	0.0374644	0.0710497	0	0	0	0.0384489	0.0241301	0.0783875	0.238651	0.806028	0.124133	0
ENSG00000225675	1.11512e-06	4.43868e-06	6.55179	3.14286	2.08466	up	chr1	HAVANA	gene	53328233	53336509	+	lincRNA	RP4-784A16.5	level 2; havana_gene OTTHUMG00000008948.2;	0.266082	0.219714	0	0.390606	0.155394	0.46058	0.16287	0.0609983	0.0856282	0.13043	0.0749077	0	0.149741	0.540503	0.308934	0.0821914	0.19573	0.132949	0.387498	0.317775	0.224383	0.0559376	0.0301301	0.114281	0.487462	0	0	0.0309219	0.0388124	0.0630418	3.09832	0.936338	0.0748736	0
ENSG00000235741	3.19298e-29	4.72641e-28	6.32869	0.510204	12.4042	up	chr1	HAVANA	gene	54516412	54517259	-	lincRNA	RP5-866L20.1	level 2; havana_gene OTTHUMG00000008359.1;	0	0	0.0383829	0.0648532	0	0.143383	0.428161	0	0.106628	0.613577	0	0.510583	0	0.028044	0.230819	0	0.0232125	0.312711	0.0643371	0	0.325979	0	0.0500257	0	0	0.0515425	1.10359	0	0.0161103	0.0261674	1.45677	0.538139	0.455819	0.128447
ENSG00000235612	0.00103968	0.00271808	1.00996	0.571429	1.76743	up	chr1	HAVANA	gene	56145721	56155224	+	lincRNA	RP1-158P9.1	level 2; havana_gene OTTHUMG00000008126.2;	0.0687954	0.0568072	0.0358626	0.090892	0.530337	0.0669842	0	0	0	0	0	0	0	0.0262026	0	0	0	0.0171869	0	0.0273869	0	0.043388	0.0467408	0.0221605	0	0	0	0	0.0150524	0.0488983	0.063802	0.838004	0	0
ENSG00000260971	1.30939e-05	4.56433e-05	11.8247	7.32653	1.61396	up	chr1	HAVANA	gene	56154545	56477687	-	lincRNA	RP1-158P9.2	level 2; tag overlapping_locus;havana_gene OTTHUMG00000175839.6;	0.111672	0.153686	0.0388091	0.0491799	3.54781	0.265788	0.113925	0.204803	0.0539058	0.164221	0.0628759	0.0737502	0.188534	0.0850662	0.116691	0.103485	0.0352053	0.0278985	0.178892	0.177822	0.0588568	0.164335	0.316132	0.203841	0.0767184	0.0260574	0.272156	0.0259552	0.399084	0.185206	0.460294	0.665028	0.146644	0.103899
ENSG00000227935	3.7485e-05	0.000122837	0.38247	0.0612245	6.24701	up	chr1	HAVANA	gene	57386576	57387450	+	lincRNA	RP6-102O10.1	level 2; havana_gene OTTHUMG00000010108.1;	0	0	0	0	0	0	0	0	0	0	0	0	0	0	0	0	0	0	0	0	0	0	0.0482592	0	0	0	0.0259663	0	0.0155414	0	0.0219582	1.15364	0.0199874	0
ENSG00000226476	6.31019e-67	3.61762e-65	156.072	3.61224	43.2063	up	chr1	HAVANA	gene	60515716	60640491	-	lincRNA	RP11-776H12.1	level 2; havana_gene OTTHUMG00000009978.3;	1.94389	1.77837	1.00605	1.25641	2.68539	1.07118	2.67078	2.49104	2.29524	1.3162	0.87402	2.79847	1.55829	2.41823	0.915771	0.959007	0.996395	0.0698757	1.07534	1.09118	1.9901	1.44647	0.855138	0.585627	0.566847	2.18309	1.73821	1.87224	2.79672	2.23653	3.1041	2.61204	0.0472228	0.917304
ENSG00000271200	0.000107821	0.00033068	2.85657	1.63265	1.74965	up	chr1	HAVANA	gene	61741998	61742424	-	lincRNA	RP11-430G17.3	level 2; havana_gene OTTHUMG00000185115.1;	0	0.145876	0.0613947	0	0.0412685	0	0.0360451	0	0	0.230926	0	0	0.198836	0.0897147	0	0.218279	0	0.117692	0.0514546	0.187539	0	0.111417	0.0800176	0.0379375	0.0809107	0.288554	0	0.164241	0.180382	0.125567	0.291268	0.382564	0.132563	0
ENSG00000203605	0.000232382	0.00067837	0.205179	0.0204082	10.0538	up	chr1	HAVANA	gene	63139250	63163153	+	lincRNA	RP11-335E6.2	level 2; havana_gene OTTHUMG00000009144.1;	0.0305525	0	0	0	0.0214115	0	0.0561042	0	0	0	0	0	0	0	0	0	0	0	0	0	0	0	0	0	0.0419792	0	0	0	0	0.0217161	0	0.793949	0	0
ENSG00000228734	3.29591e-14	2.3934e-13	1.18127	0.0816327	14.4706	up	chr1	HAVANA	gene	63249920	63251771	+	lincRNA	RP11-335E6.3	level 2; havana_gene OTTHUMG00000009145.2;	0.0292721	0	0	0	0.0410283	0	0	0	0.0565206	0.0286977	0.0494443	0.260981	0	0.0445962	0	0	0	0.0585036	0.0255776	0.0699179	0.037027	0.0184614	0	0	0	0	0	0.0204106	0.0128094	0.020806	0.0542949	0.285253	0.0164739	0
ENSG00000235200	1.54369e-07	6.74424e-07	0.496016	0.0408163	12.1524	up	chr1	HAVANA	gene	67522347	67532612	+	lincRNA	RP11-393N21.2	level 2; havana_gene OTTHUMG00000009373.2;	0.123258	0	0	0.0542827	0	0	0	0	0	0	0	0	0.0520239	0	0.0429328	0	0	0	0.0538508	0	0	0	0	0.0397042	0	0	0.225296	0	0	0	0	0.700665	0	0.688073
ENSG00000223883	4.29818e-14	3.10445e-13	1.16335	0.0816327	14.251	up	chr1	HAVANA	gene	69055898	69185003	+	lincRNA	RP11-424D14.1	level 1; havana_gene OTTHUMG00000009216.1;	0.0401032	0.0993446	0.125433	0.211936	0.421571	0.0260316	0	0.0551611	0	0	0	0	0.0338529	0.0916463	0	0.222979	0.0252857	0.0400754	0	0	0	0.0252924	0.108987	0	0.0551019	0	0.0586416	0.0559257	0	0.0570091	0.0743848	1.04214	0	0.0279838
ENSG00000229639	2.39025e-07	1.02328e-06	0.446215	0.0612245	7.28818	up	chr1	HAVANA	gene	69433255	69435409	+	lincRNA	RP3-380B4.1	level 2; havana_gene OTTHUMG00000009217.1;	0.164703	0	0	0	0	0	0	0.113273	0	0	0	0	0	0	0	0	0	0.0274315	0	0	0	0.0346251	0	0.0353697	0	0	0	0	0	0	0	1.42668	0	0
ENSG00000229051	1.3223e-07	5.81945e-07	0.790837	0.122449	6.4585	up	chr1	HAVANA	gene	70706453	70786468	+	lincRNA	RP5-952N6.1	level 2; havana_gene OTTHUMG00000009349.1;	0	0.00995351	0.0251347	0	0.0253427	0	0	0	0	0	0	0	0	0.0091822	0	0	0	0	0.0105327	0	0	0	0.0245692	0	0	0	0.0176262	0	0.0158245	0	0	0.450283	0.00678385	0
ENSG00000225087	1.30625e-63	6.61135e-62	54.239	1.02041	53.1543	up	chr1	HAVANA	gene	72748921	72899140	-	lincRNA	RP4-660H19.1	level 2; havana_gene OTTHUMG00000009453.2;	1.81405	1.99724	1.83876	0.532602	1.83632	1.40649	1.14123	4.47054	1.16756	0	1.44696	6.68903	1.36117	5.83451	2.31682	2.42819	2.38289	0	0	2.68803	3.28261	3.14624	1.81451	0.941444	1.76552	4.26816	0	4.32169	3.99118	3.9398	5.10945	3.76469	3.20456	2.00424
ENSG00000227016	7.22767e-05	0.000227446	0.300797	0.0408163	7.36952	up	chr1	HAVANA	gene	72765031	72791282	+	lincRNA	RP11-262K1.1	level 2; havana_gene OTTHUMG00000009452.4;	0	0.0350135	0	0	0	0	0.0259549	0	0.0409369	0	0	0	0	0.0323003	0	0	0	0	0	0	0.0268181	0	0.028809	0	0	0	0	0	0.111332	0	0.0262166	0.413208	0.0238636	0
ENSG00000233973	0.000890836	0.00235777	0.211155	0.0408163	5.17331	up	chr1	HAVANA	gene	73306170	73355253	+	lincRNA	RP4-598G3.1	level 2; havana_gene OTTHUMG00000009566.2;	0	0	0	0	0	0	0	0	0	0	0	0	0	0	0	0	0	0	0.00474334	0	0	0	0.0036882	0	0	0	0	0.00378513	0	0	0	0.405566	0	0
ENSG00000261213	8.68979e-20	8.46898e-19	1.59363	0.0408163	39.0438	up	chr1	HAVANA	gene	75122518	75123927	-	lincRNA	RP11-510C10.4	level 2; havana_gene OTTHUMG00000175853.1;	0	0	0	0	0.0749857	0	0	0.0490582	0	0	0	0	0	0	0	0	0.0449763	0	0	0	0	0	0	0	0	0	0	0	0	0	0	0.173782	0.0100363	0
ENSG00000224326	0.000320545	0.000914937	0.324701	0.0612245	5.30345	up	chr1	HAVANA	gene	80534978	80584363	-	lincRNA	RP5-933B4.1	level 2; havana_gene OTTHUMG00000000506.1;	0	0	0	0	0	0	0.044101	0	0	0	0	0	0	0.0548827	0	0	0	0	0	0	0	0	0	0	0	0	0	0	0.252225	0	0	0.819115	0	0
ENSG00000233290	2.44067e-06	9.34534e-06	0.50996	0.102041	4.99761	up	chr1	HAVANA	gene	82215220	82261133	-	lincRNA	RP11-147G16.1	level 2; havana_gene OTTHUMG00000009845.1;	0	0	0	0.0330065	0.210094	0	0	0	0	0	0	0	0	0.0285456	0	0	0	0	0	0	0	0	0	0	0	0	0	0	0	0	0	0.791213	0	0
ENSG00000230817	5.09294e-12	3.22991e-11	2.41235	0.653061	3.69391	up	chr1	HAVANA	gene	82903183	83166815	+	lincRNA	RP4-601K24.1	level 2; havana_gene OTTHUMG00000009769.1;	0.0535564	0.0552796	0	0.0353792	0.0656824	0.0173821	0.0163911	0.0644575	0	0.0393791	0	0.0530546	0.0226046	0.12239	0.037309	0	0.0337681	0	0.0233984	0.0106602	0.0169362	0.0591098	0.0636775	0.0172517	0	0.00937261	0.0195784	0.0186717	0.00585906	0.0666168	0.0331127	1.06555	0	0
ENSG00000236268	8.92368e-24	1.04175e-22	7.84861	1.04082	7.54082	up	chr1	HAVANA	gene	82973882	82986208	-	lincRNA	RP11-170N11.1	level 2; havana_gene OTTHUMG00000009770.1;	0.158542	0.235646	0.198352	0.321179	0.377765	0.0926207	0.0582267	0.218071	0.0153062	0.217603	0.0267797	0.0157056	0	0.181155	0.165667	0.146918	0.0199926	0	0.0277063	0.075737	0.0100272	0.239974	0.053858	0.10214	0.0326755	0.0665893	0.115915	0.0442187	0.0208133	0.247914	0.0784183	0.514991	0.0713801	0.0442519
ENSG00000233008	8.43439e-07	3.40614e-06	19.6255	10.9184	1.79748	up	chr1	HAVANA	gene	83575776	83861023	-	lincRNA	RP11-475O6.1	level 2; havana_gene OTTHUMG00000009930.1;	0.0556197	0.0153091	0.130474	0.0653194	0.00974469	0	0.0567419	0.16257	0.09397	0.0136321	0	0.0183662	0.0508636	0.243619	0.0742638	0.051542	0.151966	0.0115794	0.00404998	0.0332126	0.111395	0.245548	0.0251926	0.00298605	0.130553	0.0129783	0.0508318	0.0969551	0.0162261	0.0988332	0.0515826	0.451673	0.0130425	0.061451
ENSG00000237076	0.00420532	0.00983416	0.936255	0.571429	1.63845	up	chr1	HAVANA	gene	83790280	83801465	+	lincRNA	RP5-836J3.1	level 1; havana_gene OTTHUMG00000009931.1;	0.0368151	0	0.0383829	0.0324266	0	0.0238972	0.0450695	0.101277	0.0355426	0	0	0	0	0.112176	0.0256465	0	0	0	0.0643371	0	0	0.0696558	0	0.0474358	0.025292	0	0.188417	0.0256701	0	0.10467	0	0.418552	0.0621572	0
ENSG00000271576	1.86632e-18	1.7085e-17	42.6195	10.7347	3.97026	up	chr1	HAVANA	gene	84076331	84077931	-	lincRNA	RP11-486G15.2	level 2; havana_gene OTTHUMG00000185155.1;	0.0785282	0.116719	0.245617	0.235169	0.363219	0.377206	0.173043	0.669686	0.197116	0.523514	0.0795865	0.155585	0.54357	2.00992	0.590815	0.0582168	0.33669	0.156947	0.247021	0.912833	0.496662	0.871662	0.288108	0.263075	0.345273	0.406787	0.160761	0.722773	0.240547	0.580488	0.767126	0.663215	0.556852	0.186308
ENSG00000180869	8.47272e-11	4.94505e-10	1.74303	0.44898	3.8822	up	chr1	HAVANA	gene	84628230	84635020	-	lincRNA	C1orf180	level 2; havana_gene OTTHUMG00000009923.1;	0	0	0	0	0.00611014	0.00565944	0	0	0	0	0	0	0	0.0066415	0.0060737	0.032318	0.00549727	0.00435633	0.0152366	0.0138834	0.022057	0.0164962	0	0.00561697	0	0	0.0254981	0	0	0.00619707	0.00539058	0.396493	0.0147203	0.00608387
ENSG00000272931	8.7188e-11	5.08328e-10	41.0339	17.0204	2.41086	up	chr1	HAVANA	gene	89820174	89820868	-	lincRNA	RP5-943J3.2	level 2; havana_gene OTTHUMG00000186155.1;	0.0361795	0.896245	0.867564	0.732934	0.709937	0.774993	0.597933	0.199056	3.03881	2.12817	0.183335	0.107521	0.580273	1.29531	2.722	0.938756	0.524669	1.17502	0.379358	0.633721	1.18987	1.96232	0.5162	0.652635	0.571672	0.278589	0.052904	0.176588	0.221649	0.925762	0.961865	1.17522	0.671923	0.30295
ENSG00000272672	1.29148e-05	4.50618e-05	1.46614	0.693878	2.11296	up	chr1	HAVANA	gene	89939601	89940147	+	lincRNA	RP11-302M6.5	level 2; havana_gene OTTHUMG00000186158.1;	0	0.037958	0.047926	0.121466	0	0.0596776	0.0281376	0	0.0443795	0.360532	0.0776465	0	0.0388039	0.0700332	0.0960689	0	0.0289838	0.13781	0	0.0731986	0	0.144957	0.0312317	0.0296149	0.157902	0.0321787	0.0336091	0.0320525	0.0402315	0.130694	0.0568425	0.597276	0.0517408	0
ENSG00000225446	0.00243012	0.00594439	0.758964	0.408163	1.85946	up	chr1	HAVANA	gene	90851759	90855253	+	lincRNA	RP4-665J23.2	level 2; havana_gene OTTHUMG00000010019.2;	0	0	0	0.0763702	0	0	0	0.0298155	0	0	0.219686	0	0	0.165121	0	0.0803492	0.0273347	0	0	0	0.0822575	0	0	0.0279299	0	0	0	0.0302288	0.0379424	0	0.0268042	0.281647	0	0
ENSG00000272094	0.00011898	0.000362497	0.99004	0.428571	2.31009	up	chr1	HAVANA	gene	90860550	90862920	-	lincRNA	RP4-665J23.4	level 2; havana_gene OTTHUMG00000185352.1;	0	0	0	0	0	0	0	0	0	0	0	0	0.0482952	0.0217908	0.0398557	0	0	0	0	0	0	0	0.0194355	0	0	0	0	0	0	0	0.0176865	0.418144	0	0
ENSG00000237954	0.000439893	0.00122795	0.24502	0.0408163	6.00299	up	chr1	HAVANA	gene	95356229	95381000	-	lincRNA	RP11-14O19.2	level 2; havana_gene OTTHUMG00000010913.4;	0	0	0	0	0	0	0	0	0	0	0	0	0	0	0	0	0	0	0	0	0	0	0.0194355	0	0	0	0	0.0199462	0	0	0	0.836288	0	0
ENSG00000233907	4.14196e-09	2.10113e-08	0.573705	0.0408163	14.0558	up	chr1	HAVANA	gene	95474737	95479356	+	lincRNA	RP4-617C6.1	level 2; havana_gene OTTHUMG00000010909.1;	0	0	0	0.0321559	0	0	0	0.00627696	0	0	0	0	0.00770445	0.0417149	0.0190743	0	0	0	0	0	0.0115449	0	0.006201	0	0	0	0	0	0	0	0.011286	0.326117	0	0
ENSG00000228971	2.02002e-32	3.41086e-31	8.64741	0.510204	16.9489	up	chr1	HAVANA	gene	95510116	95782342	+	lincRNA	RP11-286B14.1	level 2; tag overlapping_locus;havana_gene OTTHUMG00000010665.3;	0.0230474	0.0380624	0.168202	1.4007	0.00807592	0.0448813	0.0211612	0.0951037	0.0111254	0.056488	0	0	0	0.175564	0.0883053	0.0427154	0.058127	0.0230314	0	0.0458749	0.17492	0.283444	0.0861235	0.0742407	0.0316672	0	0.00842537	0.409793	0.0100855	0.00819081	0.0213746	0.580202	0.0194562	0.00804119
ENSG00000271252	3.68607e-56	1.43465e-54	12.0438	0.0612245	196.716	up	chr1	HAVANA	gene	95743096	95759470	+	lincRNA	RP11-286B14.2	level 2; tag overlapping_locus;havana_gene OTTHUMG00000184190.1;	1.31418	1.30221	0.913433	0.154337	0.0613995	1.64924	0.589908	0.482035	1.01501	0.858932	0	0	0.0739573	0	1.70893	2.92281	1.32578	1.6197	0.0765545	1.04633	3.32469	9.55919	0.476202	0.282218	0.240759	0	0.128113	9.46889	0.115017	0.186819	0	1.28066	0.147921	0.0611354
ENSG00000225206	1.2263e-65	6.73662e-64	31.3785	0.346939	90.4439	up	chr1	HAVANA	gene	97933474	98049863	-	lincRNA	MIR137HG	level 2; tag ncRNA_host;tag overlapping_locus;havana_gene OTTHUMG00000010680.4;	0.370866	0	0	0	0	0.0171953	0.00324299	0.0874489	0	0.00519413	0	0.0209938	0.129698	0.0121075	0	0.137471	0	0.013236	0.0370352	0.518845	0.0402102	0	0.0251973	0.00682652	0.0363979	0	0.0387361	0	0.00231844	0.00376577	0	0.361405	0.0805057	0
ENSG00000259946	4.6121e-19	4.34236e-18	1.68327	0.102041	16.496	up	chr1	HAVANA	gene	97967005	97968814	-	lincRNA	RP11-490G2.2	level 2; havana_gene OTTHUMG00000175887.1;	0	0	0	0	0	0	0	0	0	0	0	0	0.0234539	0	0	0.0257473	0	0	0	0.154849	0.0175725	0	0	0.00894991	0	0	0.010157	0	0	0	0	0.338443	0.00781829	0
ENSG00000226053	1.06254e-16	8.8752e-16	2.25896	0.204082	11.0689	up	chr1	HAVANA	gene	98210747	98272658	+	lincRNA	RP5-1070A16.1	level 2; havana_gene OTTHUMG00000010681.1;	0.0451229	0	0	0	0	0	0	0.0930983	0	0	0	0	0	0	0	0	0	0	0.00985694	0.00898152	0	0.0142291	0	0	0	0	0.239184	0	0	0	0.00697462	0.384753	0	0.0157433
ENSG00000237480	0.0209306	0.0422136	0.169323	0.0204082	8.29681	up	chr1	HAVANA	gene	105956694	106124564	+	lincRNA	RP5-947P14.1	level 2; havana_gene OTTHUMG00000011035.2;	0	0	0	0	0	0	0	0	0	0	0	0	0	0	0	0	0	0	0	0	0	0	0	0.0260859	0	0	0	0	0	0	0	0.328814	0	0
ENSG00000231346	9.87652e-18	8.70789e-17	60.0319	16.3061	3.68155	up	chr1	HAVANA	gene	111599655	111608723	-	lincRNA	RP5-836N10.1	level 2; havana_gene OTTHUMG00000011958.2;	2.75734	0.150784	0.0571145	0.0965026	0.0767828	0.758603	0.0558869	1.09259	0.193923	0.250631	0.0308443	0.108537	0.0462435	0.16692	0.15265	0.0338435	0.218757	0.0912392	0.207425	0.261697	0.0461964	0.0115166	2.0967	2.19991	2.84771	0.0383481	0.133509	0.0509302	0.287668	0.389376	0.970946	3.67756	0.0924909	0.356779
ENSG00000215866	7.63356e-22	8.23142e-21	19.5817	3.53061	5.54625	up	chr1	HAVANA	gene	112820170	112850643	-	lincRNA	RP11-426L16.8	level 2; havana_gene OTTHUMG00000012022.3;	0.013793	0.0113895	0	0.0485954	0.0386652	0.0179065	0.143528	0.104346	0.0133163	0.0540896	0.0698946	0.0956467	0.0232866	0.504331	0.0672605	0	0.0521804	0.0137835	0.10847	0.0219636	0.0261708	0	0.0374849	0.00888608	0.0852825	0	1.05888	0.817488	0.0181075	0	0.315534	0.537647	0.256164	0.0288742
ENSG00000224167	1.26456e-23	1.46775e-22	10.0578	1.5102	6.65987	up	chr1	HAVANA	gene	112850028	112877871	+	lincRNA	RP3-522D1.1	level 2; havana_gene OTTHUMG00000012023.1;	0.342688	0	0	0.0754595	0.210139	0.166833	0.209761	0.26514	0	0.0839909	0.289422	0.0848693	0	0.848392	0.0298408	0.079391	0.0810263	0.0214031	0.224577	0	0.0812766	0.0270159	0.145518	0.0275968	0.0294283	0	1.78517	0.776577	0.03749	0	0.29133	0.974008	0.19286	0.0597815
ENSG00000272715	8.37371e-11	4.89009e-10	5.01793	1.89796	2.64385	up	chr1	HAVANA	gene	116909149	116909531	-	lincRNA	RP4-753F5.1	level 2; havana_gene OTTHUMG00000186394.1;	0	0.325269	0	0.057826	0.0920191	0.127847	0.040186	0.586969	0.126765	0.257455	0.332684	0.130074	0.110839	0.75016	0.411616	0	0.0827892	0.164016	0.0573659	0.209084	0.124567	0	0.267631	0.126888	0.135309	0.18383	0.192002	0.320441	0.229834	0.606633	0.487094	1.06629	0.443377	0.0916234
ENSG00000226172	3.03898e-06	1.15016e-05	0.695219	0.163265	4.25822	up	chr1	HAVANA	gene	119000344	119001392	-	lincRNA	RP4-712E4.1	level 2; tag overlapping_locus;havana_gene OTTHUMG00000012337.1;	0	0	0	0	0	0.0249951	0	0.0529648	0	0	0	0	0	0	0	0	0	0	0.235525	0	0	0	0	0	0	0.0269552	0	0	0	0	0.0476154	0.312701	0	0.0537393
ENSG00000239216	0.00544388	0.0124518	0.227092	0.0612245	3.70916	up	chr1	HAVANA	gene	119000618	119001405	-	lincRNA	RP4-712E4.2	level 2; tag overlapping_locus;havana_gene OTTHUMG00000012338.1;	0	0	0	0	0	0	0	0.126534	0	0	0	0	0	0	0	0	0	0	0	0	0	0	0	0	0	0.0429311	0.0448394	0	0	0	0	0	0	0
ENSG00000227712	1.50126e-05	5.19427e-05	3.50398	1.85714	1.88676	up	chr1	HAVANA	gene	119260265	119327303	-	lincRNA	RP11-418J17.3	level 2; havana_gene OTTHUMG00000012411.1;	0	0	0.0291932	0.024663	0.0784929	0.145406	0.119976	0	0.216264	2.66278	0	0.166431	0	0.0426594	0.195062	0.155688	0.0176549	0	0.0489335	0	0	0.0176596	0	0.0180393	0.0192366	0	0	0.0780967	0.0735188	0.179121	0.76174	0.636684	0.031517	0.17585
ENSG00000232650	1.95931e-07	8.4707e-07	2.93028	1.20408	2.43362	up	chr1	HAVANA	gene	119328176	119356182	+	lincRNA	RP5-834N19.1	level 2; havana_gene OTTHUMG00000012409.1;	0	0	0	0	0.0234642	0	0.061483	0.0230267	0	1.01757	0	0.199008	0	0.127524	0.0932973	0	0.0211107	0	0.0292558	0	0	0	0.0909921	0	0	0	0	0.0466916	0	0.0951923	1.09715	0.924446	0	0.0233633
ENSG00000273406	0.0123469	0.0262175	0.412351	0.204082	2.02052	up	chr1	HAVANA	gene	120076616	120077091	+	lincRNA	RP11-114O18.1	level 2; havana_gene OTTHUMG00000186400.1;	0	0	0	0.139584	0.0370203	0	0	0	0	0.0517885	0	0	0	0	0	0.0979045	0.033307	0	0	0	0	0.0333158	0	0.0680644	0	0	0	0	0	0	0	0	0	0
ENSG00000272583	0.000143958	0.000433423	9.62749	6.40816	1.50238	up	chr1	HAVANA	gene	121518366	121518829	-	lincRNA	RP11-344P13.6	level 2; havana_gene OTTHUMG00000186402.1;	0	0	0	0.286388	0.0759554	0.0351763	0.132683	0.0745389	0	0.318767	0.0915359	0.107367	0.182981	0.0412803	0.415263	0.502183	0.0341684	0	0.426164	0.302023	0.205644	0.0341774	0.294548	0.349124	0.223376	0.0758697	0.316968	0.37786	0.023714	1.46368	2.31186	0.264044	2.56184	0.151258
ENSG00000224857	6.48728e-07	2.65366e-06	1.85657	0.77551	2.394	up	chr1	HAVANA	gene	121573946	121580524	-	lincRNA	RP11-344P13.1	level 2; havana_gene OTTHUMG00000013087.1;	0.11805	0	0	0.0519891	0.0413654	0.0383141	0	0.0811879	0	0	0	0.0584722	0	0.0449626	0	0	0.0372163	0	0	0	0	0.0372261	0.0401027	0.0380266	0.0405503	0.0413187	0	0.288096	0.0774881	0	0.0729879	0.575194	0.0332186	0.16475
ENSG00000232527	1.18448e-05	4.15236e-05	28.9482	16.9796	1.70488	up	chr1	HAVANA	gene	144227030	144250288	-	lincRNA	RP11-14N7.2	level 2; havana_gene OTTHUMG00000017423.4;	0.899096	0.222726	0.531185	0.633536	0.126019	0.155631	0.38524	0.762624	0.781217	0.440727	0.961836	0.148445	0.303587	0.410934	0.375802	0.722089	0.96372	0.0898473	0.523746	0.190892	0.284323	0.907269	0.122172	0.193079	0.782394	0.104897	1.07369	0.940372	0.537706	0.191718	0.926486	0.681457	1.45053	0.14639
ENSG00000277199	5.0084e-15	3.82044e-14	1.44223	0.102041	14.1339	up	chr1	HAVANA	gene	144627192	144642372	-	lincRNA	CH17-125A10.2	level 2; havana_gene OTTHUMG00000189067.1;	0	0	0.0279186	0	0	0	0	0	0	0	0	0	0	0	0	0	0	0	0.0701953	0	0	0.0168885	0	0	0	0	0	0	0	0	0	0	0.075352	0
ENSG00000236140	0.0017819	0.00447067	1.91235	1.2449	1.53615	up	chr1	HAVANA	gene	145286610	145287755	-	lincRNA	RP11-89F3.2	level 2; havana_gene OTTHUMG00000042457.1;	0	0	0	0	0.046251	0.0428394	0	0.181554	0	0	0.222954	0.0653783	0.111421	0.15082	0	0	0.0832238	0	0	0.0525454	0.0417405	0.0832457	0.0448393	0.0425179	0.226699	0	0	0.230088	0.0577601	0.046909	0.163217	0.107188	0	0.0460522
ENSG00000233396	1.51456e-05	5.23727e-05	58.9542	37.9592	1.55309	up	chr1	HAVANA	gene	146052566	146061948	+	lincRNA	RP11-458D21.1	level 2; havana_gene OTTHUMG00000042244.5;	0.521717	0.126707	1.25852	0.684784	0.286764	0.451539	0.77645	0.583938	0.266656	1.05305	0.0518381	0.658704	0.233155	0.187021	0.0783898	0.511907	0.238651	0.276012	0.116202	0.203619	0.808743	0.522589	0.215458	0.197714	0.337336	0.551398	0.643221	0.863083	0.237256	0.756194	0.461713	0.348907	0.656317	0.0999358
ENSG00000276509	4.99565e-07	2.07024e-06	3.3008	1.57143	2.10051	up	chr1	HAVANA	gene	146235806	146237807	+	lincRNA	CH17-353B19.1	level 2; havana_gene OTTHUMG00000188942.1;	0.062799	0.0103711	0.0130947	0.199127	0.0616142	0	0.0307517	0.00863787	0.0242513	0.0123134	0	0.0124421	0	0.00956747	0	0	0.0158383	0.0125511	0.0438984	0.0399996	0.0238308	0	0.0512001	0	0	0	0.00918289	0.0087576	0.0329769	0.0624907	0.0155309	0.122394	0.0424109	0.0175283
ENSG00000277420	0.000110022	0.000337157	10.5578	6.83673	1.54427	up	chr1	HAVANA	gene	146514471	146525289	+	lincRNA	CH17-408M7.1	level 2; havana_gene OTTHUMG00000188837.1;	0	0.0245426	0.0929629	0.0436315	0.416587	0.231515	0.115222	0.163527	0.353899	0	0.0167347	0.00981448	0.00836318	0.181126	0.220855	0	0.0437269	0	0.0519412	0.0315521	0	0.0874769	0.0134624	0.0127654	0.020419	0.2358	0.0434613	0.00690808	0.0606959	0.161964	0.0551292	0.0482728	0.0167271	0.200485
ENSG00000274372	6.46964e-11	3.81164e-10	5.95618	2.30612	2.58277	up	chr1	HAVANA	gene	148021850	148025931	+	lincRNA	RP11-94I2.4	level 2; havana_gene OTTHUMG00000013747.3;	0.0855263	0.0706225	0.133753	0.0753311	0.0899064	0	0	0.176459	0.123855	0.125772	0.144465	0.211812	0.108295	0.358325	0.11916	0	0	0.0427335	0.373659	0.102142	0.48683	0	0.116216	0.0826496	0.0587566	0.05987	0.125062	0.298175	0.374262	0.243161	0.185077	0.208361	0.0962661	0.11936
ENSG00000227733	3.3562e-07	1.41616e-06	23.3964	12.9796	1.80255	up	chr1	HAVANA	gene	148159213	148255012	-	lincRNA	RP4-565E6.1	level 2; havana_gene OTTHUMG00000013881.11;	0	0.0109049	0.0192761	0.0511809	0.464604	0.111441	0.0323346	0.0617608	0.155547	0.00776828	0.0133842	0.010466	0.00445919	0.112671	0.0680791	0.0293713	0.099921	0.00263942	0.0138473	0.0399555	0.00835248	0.0333158	0.00717805	0.00170161	0.0272181	0.0776549	0.0154489	0.0239417	0.024272	0.0469337	0.0375597	0.188751	0.0178375	0.123485
ENSG00000234283	4.52892e-18	4.06474e-17	3.40438	0.469388	7.25281	up	chr1	HAVANA	gene	148271884	148280749	-	lincRNA	RP11-495P10.6	level 2; havana_gene OTTHUMG00000014090.1;	0	0	0.31209	0	0.293694	9.13245	0	0.864651	0.057799	0.176081	0.101125	0.118615	0	0.36484	0	0.443834	0.0377479	0	0	0	0.0757291	0.113274	0.0813513	0.0385698	0.0411296	0.041909	0	0.333956	1.44091	0.12766	0	0.777881	0.0336931	0.71019
ENSG00000238107	6.57303e-30	9.97383e-29	6.02789	0.408163	14.7683	up	chr1	HAVANA	gene	148295180	148297556	+	lincRNA	RP11-495P10.5	level 1; havana_gene OTTHUMG00000014089.2;	0	0.0216507	0.0546726	0.0115471	0.00918751	0.0340392	0.0401232	0.414744	0.0759403	0.0642631	0.0221442	0.0389611	0.188132	0.0998649	0	0.0242975	0.0413299	0	0.0229105	0	0.0746236	0.0661452	0.0178141	0.0253378	0	0.00917715	0	0.0365646	0.527792	0.083864	0.089161	0.511017	0.0368903	0.219552
ENSG00000224481	7.25965e-11	4.25924e-10	5.08566	1.91837	2.65103	up	chr1	HAVANA	gene	148328999	148344636	+	lincRNA	RP11-495P10.3	level 2; tag ncRNA_host;havana_gene OTTHUMG00000014087.1;	0.0188916	0.0623982	0.0787845	0.0665585	0.0529576	0.0613141	0.0115637	0.025985	0.0547158	0.0555628	0.0319103	0.112288	0.0318945	0.0719537	0.0131605	0.140053	0.0714687	0	0	0.0451235	0.0119482	0.142975	0.0256706	0.0730248	0.0648927	0.0132245	0	0.0658629	0.0826695	0.053711	0.0817618	0.490924	0.212639	0.0659124
ENSG00000272824	2.69991e-09	1.39143e-08	8.53984	3.83673	2.22581	up	chr1	HAVANA	gene	148358245	148358686	-	lincRNA	RP6-74O6.6	level 2; havana_gene OTTHUMG00000186413.1;	0.511997	0.187901	0.5338	0.150321	0.39868	0.0738544	0	1.01724	0.439377	0.223089	0	0.0563555	0	0.130005	0.0792605	0	0.358691	0.0284245	2.23688	0.135881	0.10794	0.071757	0.463813	0.403151	0.429907	0.477876	0.207966	0.515668	0.57257	0.202176	0.527594	0.554372	0.128064	0.238179
ENSG00000228126	9.6266e-05	0.000297235	6.92032	4.46939	1.54838	up	chr1	HAVANA	gene	150515757	150518032	+	lincRNA	LINC00568	level 2; havana_gene OTTHUMG00000035849.1;	0	0.0733676	0	0.0391296	0.155668	0.173023	0.190351	0.152765	0.128669	0.130661	0.07504	0.264055	0.300011	0.372252	0.123792	0.0823366	0.33613	0.0665917	0.194091	0.141483	0.0842921	0	0.120733	0.200345	0.0915606	0.0310985	0.0974425	0.185859	0.213845	0.536802	0.219738	0.21646	0.150012	0.0619996
ENSG00000273481	1.08061e-11	6.71029e-11	1.60956	0.265306	6.06681	up	chr1	HAVANA	gene	151327949	151328429	+	lincRNA	RP11-126K1.9	level 2; havana_gene OTTHUMG00000186416.2;	0	0	0	0.0460444	0.0732709	0	0	0.0359522	0.050469	0.1025	0	0	0.0441284	0.0796427	0	0	0.0659216	0	0	0.0416212	0	0	0.0355172	0	0.0359136	0	0	0.0729011	0.0228759	0.260096	0.226247	0.339615	0.176521	0
ENSG00000269489	0.000138771	0.000418785	3.90438	2.40816	1.62131	up	chr1	HAVANA	gene	151798054	151798602	+	lincRNA	RP11-98D18.17	level 2; havana_gene OTTHUMG00000183006.1;	0.0458009	0.0378197	0.143254	0	0.0641954	0.0891903	0.11214	0.157496	0.0884356	0.134707	0	0.0907437	0.0773252	0	0	0.169772	0.0577564	0.0457692	0.280142	0.838717	0.0869023	0.0288858	0.0933539	0.118028	0.0314653	0.064123	0.0334866	0	0.180382	0.260435	0.113271	0.818263	0.0257762	0.0319597
ENSG00000236427	1.55732e-36	3.07313e-35	9.74502	0.571429	17.0538	up	chr1	HAVANA	gene	152205858	152207057	+	lincRNA	RP11-107M16.2	level 2; tag overlapping_locus;havana_gene OTTHUMG00000012244.1;	0.0633368	0.209199	0.33017	0	0.044387	0.904484	0.465227	0.130678	1.52869	0.496753	0.213968	0	0	0.192988	0.441223	1.64341	2.39609	0.158232	0.221372	0.705988	0.240349	3.15568	0.129096	0.408044	0.739711	0	0	0.088326	0.110865	0.855352	0.117479	0.925815	0	0.353569
ENSG00000229699	3.17961e-34	5.75786e-33	10.4064	0.836735	12.4369	up	chr1	HAVANA	gene	153174518	153191676	+	lincRNA	RP1-140J1.1	level 2; havana_gene OTTHUMG00000013934.1;	0.0223112	0.0276349	0.0232613	0	0.0156359	0	0.0136568	0.130426	0.07539	0	0	3.16061	0.0188339	0	0.00777132	0	0.126608	0.00557393	0.0389905	0	0	0	0.0151586	0.0646823	0.0153278	0	0.0163125	0.186684	0.483286	1.28453	0	0.416722	0.0125564	0.0622746
ENSG00000237390	8.37423e-08	3.75797e-07	1.99801	0.734694	2.71951	up	chr1	HAVANA	gene	156388226	156395609	+	lincRNA	RP11-139I14.2	level 2; havana_gene OTTHUMG00000031021.1;	0	0	0	0	0.015773	0	0.00275532	0.00309578	0.00869158	0	0	0.00445921	0.00379981	0.00342894	0	0	0.00567638	0	0.00393325	0.00358393	0.00284696	0	0.00917495	0.00579997	0.00309245	0	0	0.00627738	0.0078792	0.00319949	0.025048	0.336302	0.00506663	0.00314104
ENSG00000236947	1.00302e-38	2.12118e-37	22.5159	1.65306	13.6208	up	chr1	HAVANA	gene	156446412	156456577	-	lincRNA	RP11-98G7.1	level 2; havana_gene OTTHUMG00000033094.1;	0.101595	0.125836	0	0.0447421	0.142397	3.37977	0.217654	0.471628	0.122604	0.0996014	0.471918	0.226447	0.107201	1.10281	0.0884675	0.517806	0.320286	0.0380716	0.244124	0.222442	0.192765	0.224259	0.0862816	0.0490889	0.279183	0	0.167129	0.0708392	0.0666867	0.0902644	1.49183	1.23754	0.300175	0.372185
ENSG00000272068	3.33112e-49	1.02794e-47	226.61	12.898	17.5694	up	chr1	HAVANA	gene	156637783	156641004	-	lincRNA	RP11-284F21.9	level 2; havana_gene OTTHUMG00000185553.1;	0.304359	0.966621	6.72068	0.0412428	0.0765683	6.16501	0.0477692	0.0429373	1.43906	0.0535566	0.0131821	0.0773096	0.0988164	0.0178343	0.92965	0.101247	1.43189	7.29175	0.109106	6.44337	3.10955	0.743204	0.111347	0.055305	0.745235	0.469818	0.00570582	0.0272078	0.256129	0.0277349	0.443908	0.481649	0.395282	0.0217826
ENSG00000237588	1.08694e-18	1.00537e-17	2.82669	0.346939	8.14753	up	chr1	HAVANA	gene	156687695	156691997	-	lincRNA	RP11-66D17.3	level 2; havana_gene OTTHUMG00000041297.2;	0.0122003	0	0	0	0	0.00791937	0	0.0251718	0	0	0.0103039	0	0.0154482	0.00929359	0	0	0	0	0.0426417	0.00971364	0	0	0.00414453	0	0	0.0085404	0	0	0.00533882	0.00867169	0.00754315	0.297225	0.048063	0.0170266
ENSG00000231666	5.51729e-09	2.7707e-08	3.46016	1.38776	2.49335	up	chr1	HAVANA	gene	158132040	158146929	-	lincRNA	RP11-404O13.1	level 2; havana_gene OTTHUMG00000022441.2;	0	0.0248957	0.0314335	0	0.0422582	0.0978526	0.0553642	0.020735	0.0873222	0.0886739	0	0	0.0254505	0	0.0840123	0.0558783	0.0190098	0.0150643	0.210754	0.0240046	0.0762739	0.0190148	0.0819365	0.0194237	0	0	0.46291	0.0420449	0.0263868	0.107148	0	0.783477	0.0339355	0.0210382
ENSG00000224259	3.55066e-47	1.01443e-45	1049.26	62.0408	16.9124	up	chr1	HAVANA	gene	159961218	159984750	+	lincRNA	RP11-48O20.4	level 2; havana_gene OTTHUMG00000024077.2;	39.1273	9.77469	40.7935	1.11961	0.292302	0.451235	25.567	29.7915	11.6392	20.3481	1.27485	3.62029	34.035	4.55401	11.8714	4.27006	5.93591	16.4935	0.433869	1.54972	7.39884	38.8691	16.2336	30.5305	11.4071	0.0417104	0.10165	3.37913	25.6135	20.1593	0.14736	9.45162	0.0223556	19.4307
ENSG00000236206	5.10666e-05	0.000164404	1.11355	0.510204	2.18255	up	chr1	HAVANA	gene	165598463	165623331	+	lincRNA	RP11-306I1.2	level 2; havana_gene OTTHUMG00000034564.1;	0.0511072	0	0	0	0.0716327	0	0	0.0351484	0	0	0	0.0506283	0	0.0389311	0	0	0	0	0	0.406907	0	0	0.138892	0.0987764	0	0	0.0747323	0.0356356	0.0223644	0.145304	0.379181	0.913061	0.230099	0.0356623
ENSG00000273365	0.000744664	0.00199502	2.60159	1.69388	1.53588	up	chr1	HAVANA	gene	165706556	165707284	-	lincRNA	RP11-466F5.10	level 2; havana_gene OTTHUMG00000186434.1;	0.379413	0.056963	0.035961	0.0607609	0	0.156725	0.0422256	0.0237216	0.0665997	0.0338153	0.699138	0	0.0291163	0.0525489	0	0.19178	0.0217478	0.0172341	0.0602774	0.109848	0	0.0217535	0.046869	0.133328	0.0236961	0	0	0.144302	0.0150937	0.122581	0.0639771	0.672243	0.0388234	0
ENSG00000229588	1.03835e-11	6.45319e-11	1.749	0.346939	5.04125	up	chr1	HAVANA	gene	166334884	166335762	+	lincRNA	RP11-479J7.2	level 1; havana_gene OTTHUMG00000034556.2;	0.594438	0	0	0	0.0416587	0.0771717	0	0.0408818	0.114778	0.116555	0	0	0.0501791	0.0452815	0.165641	0	0	0	0.0519412	0.141984	0.112788	0.0374901	0.28271	0.153185	0	0	0.0434613	0	0.0260125	0.338011	0.0735056	0.579273	0.133817	0
ENSG00000272205	1.13556e-18	1.04986e-17	15.9661	3.73469	4.27509	up	chr1	HAVANA	gene	167219831	167220512	-	lincRNA	RP11-277B15.3	level 2; havana_gene OTTHUMG00000185307.1;	0.0368691	0.182666	0.0384392	0	0.129191	0.167526	0.0677034	0.304276	0.0711894	0.614476	0.0622766	0.255666	0.0622456	0.92681	0.179789	0	0.836875	0.184218	0.257726	0.499028	0.163228	0.232526	0.375743	0.26128	0.329278	0.232281	0.21565	0.257078	0.258142	0.890997	0.934609	0.419166	0.290492	0
ENSG00000228697	2.65776e-23	3.04565e-22	4.77291	0.591837	8.06457	up	chr1	HAVANA	gene	168400829	168495685	-	lincRNA	RP5-968D22.3	level 2; havana_gene OTTHUMG00000040769.2;	0.0273759	0.0565134	0.0142708	0.0241125	0.0575557	0.0355402	0.0167569	0.0753098	0.0132148	0.0805161	0.069362	0.122037	0.0462183	0.239817	0.00953542	0	0.0345218	0	0	0.0544905	0.0173142	0.0258982	0.0371993	0.0264551	0.00940361	0.0095818	0.0500385	0.0190884	0.143756	0.0875618	0.0338518	0.778093	0.123254	0.0191027
ENSG00000225826	4.18579e-91	5.13527e-89	137.221	0.612245	224.128	up	chr1	HAVANA	gene	168786939	168792886	+	lincRNA	RP1-10C16.2	level 2; havana_gene OTTHUMG00000034551.2;	0.0789887	0.217414	1.31764	0.139146	0.239876	0.854545	0.064466	0.380265	1.11846	0.309755	77.9184	0	0.577874	3.04861	1.06383	7.17337	2.19136	0.118401	0.161045	4.50708	0.716057	3.03882	0.554551	0.288365	4.32313	0.0184312	0.0192504	0.0550766	0.253479	0.187145	0.016279	0.983551	0.222269	1.30446
ENSG00000233985	2.87699e-15	2.22404e-14	1.6992	0.183673	9.25122	up	chr1	HAVANA	gene	170174403	170241287	+	lincRNA	RP11-297H3.3	level 2; havana_gene OTTHUMG00000035971.1;	0	0	0.0344941	0.0291413	0.0231864	0	0.0202516	0.022754	0.0319416	0	0	0	0	0.0252027	0.0230481	0.0613191	0.0417214	0	0.0289094	0.0263419	0.0209252	0.0208662	0	0.0213149	0	0	0	0.0230694	0	0.0235162	0	0.967234	0	0.06926
ENSG00000227373	6.42372e-08	2.91599e-07	10.7291	5.08163	2.11135	up	chr1	HAVANA	gene	174115300	174160004	-	lincRNA	RP11-160H22.5	level 2; havana_gene OTTHUMG00000034822.1;	0.0651418	0.0358601	0.113193	0.0765021	0.0913039	0.183233	0.172786	0.0597341	0.0419267	0.447045	0.0733552	0.107552	0.0183297	0.0661626	0.121013	0.080488	0.191674	0.108494	0.05692	0.138306	0.0961328	0.0958619	0.10327	0.0699453	0.268515	0.0456004	0.190509	0.348232	0.361076	0.185206	0.134252	0.458466	0.0488812	0.272734
ENSG00000227579	3.73685e-31	5.9856e-30	7.63147	0.469388	16.2584	up	chr1	HAVANA	gene	177393287	177597709	-	lincRNA	RP1-35C21.2	level 2; havana_gene OTTHUMG00000040862.1;	0.536135	0.0442708	0	1.39306	0.0375728	0.052202	0.0656343	0.350285	0.0258802	0	0.04528	0.717001	0.0452575	0.0612604	0.0186744	0	0	0	0	0.0426862	0.0339086	0.0507195	0.0728519	0.0518102	0.165746	0.0938261	0.0587979	0	0.0117306	0.285805	0.33148	0.653072	0	0.205762
ENSG00000213057	4.37523e-14	3.15935e-13	52.3068	16.9592	3.08427	up	chr1	HAVANA	gene	178542752	178548889	+	lincRNA	C1orf220	level 2; tag overlapping_locus;havana_gene OTTHUMG00000035078.2;	0.0815504	0.239429	0.358987	0.15164	0.0952522	0.123516	0.133113	0.417525	0.0787316	0.426402	0.0765273	0.421885	0.0535425	0.600506	0.0883718	0.0839685	0.319939	0.0905488	0.435464	0.577148	0.20058	0.154297	0.295503	0.338581	0.261451	0.773844	0.0993738	0.208497	0.214118	0.959632	0.588243	0.426783	0.290672	0.0316142
ENSG00000273384	6.0893e-05	0.000193668	3.28685	1.93878	1.69532	up	chr1	HAVANA	gene	178651706	178652282	+	lincRNA	RP5-1098D14.1	level 2; havana_gene OTTHUMG00000186472.1;	0.392205	0.0719689	0.0908684	0.0383836	0	0	0.0266746	0.0899117	0.0841441	0.0854466	0	0	0.0367864	0.066392	0.15179	0.161534	0.0274768	0.0653222	0.152313	0	0.0275617	0.13742	0.0888237	0.0842253	0.0898151	0.183034	0	0.121544	0.0381397	0.216822	0.107774	0.353889	0	0.152044
ENSG00000272906	1.71918e-14	1.27054e-13	23.3745	7.18367	3.25384	up	chr1	HAVANA	gene	179881607	179882595	-	lincRNA	RP11-533E19.7	level 2; havana_gene OTTHUMG00000186037.1;	0.152546	0.20994	0.344592	0.0895747	0.320718	0.14853	0.0622497	1.34637	0.245456	0.548362	0.0858901	0.453351	0.47216	0.290507	0.336516	0.141363	0.593128	0.228661	0.399879	0.445335	0.19296	0.657422	0.345475	0.34397	0.349331	0.605116	0.0743545	0.407737	0.322645	1.40955	1.28899	0.371637	0.715425	0.603195
ENSG00000261817	3.70662e-05	0.000121517	0.545817	0.163265	3.34313	up	chr1	HAVANA	gene	180117140	180123890	-	lincRNA	RP11-502H18.2	level 2; havana_gene OTTHUMG00000035251.1;	0	0	0	0	0.0696508	0	0.0912525	0	0	0	0	0	0	0	0	0	0	0.0496587	0	0	0	0	0.0675248	0.0320145	0	0	0	0.0346496	0.065237	0.105963	0	1.12993	0	0.0693513
ENSG00000236719	5.15986e-24	6.07285e-23	10.6135	1.42857	7.42948	up	chr1	HAVANA	gene	180558976	180566518	+	lincRNA	RP11-522D2.1	level 2; havana_gene OTTHUMG00000035112.1;	0	0	0.0528184	0.029748	0.0236691	0.0219232	0.0206733	0.383257	0.0326066	0.0496669	0	0.0167288	0	0.0257274	0.0470559	0	0.106475	0.0168753	0.0590225	0.0537806	0.0106804	0.0213006	0	0	0.0232027	0	0.0246933	0	0.0147795	0.0120029	0.0104409	0.548539	0	0.0117837
ENSG00000225857	5.43041e-14	3.89988e-13	5.56375	1.57143	3.54057	up	chr1	HAVANA	gene	180906651	180909166	+	lincRNA	RP11-46A10.2	level 2; havana_gene OTTHUMG00000035182.1;	0	0.111032	0.0350475	0.0592175	0.0235584	0.0654618	0.0205765	0.115595	0	0.62617	0	0.033301	0.0283767	0.0512141	0.140507	0.249211	0.0211954	0.0335926	0.0293732	0.294409	0.0637826	0.0424019	0.091357	0.0649706	0.138565	0	0.54071	0.0468789	0.0588412	0.095574	0.062352	0.818959	0.094593	0.0938282
ENSG00000272880	0.0051031	0.0117389	0.2251	0.0612245	3.67663	up	chr1	HAVANA	gene	181812705	181813261	+	lincRNA	RP11-33M22.2	level 2; havana_gene OTTHUMG00000186477.1;	0	0	0	0	0	0	0	0	0	0	0	0	0	0	0	0	0.0284634	0	0	0	0	0	0.0613421	0	0.0310133	0	0	0	0	0.0320868	0	0.659872	0	0
ENSG00000224810	6.57085e-16	5.25903e-15	7.82072	1.93878	4.03384	up	chr1	HAVANA	gene	182062677	182069253	-	lincRNA	RP11-538D16.2	level 2; havana_gene OTTHUMG00000037303.1;	0.010209	0.11802	0.0319312	0.0899202	0.00715455	0.0463876	0.137478	0.245739	0.0295683	0.030026	0	0.556233	0.112032	0	0.0213356	0	0.148049	0.00510095	0.0981252	0.0325129	0.00645681	0.083702	0.00693616	0.0263083	0.00701358	0.014293	0	0.121013	0.00446744	0.0507943	0	0.36478	0.0402183	0
ENSG00000225982	5.20786e-16	4.19535e-15	10.0518	2.7551	3.64843	up	chr1	HAVANA	gene	182086551	182090112	+	lincRNA	RP11-538D16.3	level 2; havana_gene OTTHUMG00000037300.1;	0.109802	0.0181336	0.114478	0.0773707	0.0615603	0.199568	0.537685	0.619226	0.254417	0.236825	0.148376	0.130528	0.315142	0.0669138	0.137685	0.0407009	0.124618	0.0219452	0.345398	0.104907	0.152781	0.0692502	0.0298406	0.0848873	0.226303	0.138355	0.0481681	0.122499	0.0192198	2.70036	0.380175	0.820342	0.0617953	0.199211
ENSG00000228918	5.83791e-18	5.21326e-17	7.86255	1.67347	4.69835	up	chr1	HAVANA	gene	182129310	182314061	-	lincRNA	GS1-122H1.2	level 2; tag overlapping_locus;havana_gene OTTHUMG00000037403.1;	0.023864	0.105096	0.0414672	0.00700644	0	0.113597	0.223979	0.29542	0.0614377	0.179368	0	0.811655	0.154442	0.012119	0.0166244	0.014743	0.140435	0.00397458	0.0764576	0.0443337	0.00503104	0.0451518	0.0162136	0.00512475	0.0109297	0	0	0.122025	0.0208857	0.0735022	0.0098364	0.633059	0.00447678	0.0333044
ENSG00000271387	2.19584e-13	1.52569e-12	16.4482	5.77551	2.84792	up	chr1	HAVANA	gene	184385753	184386704	-	lincRNA	RP11-382D12.2	level 2; havana_gene OTTHUMG00000185159.1;	0.0264125	0.152669	0.165224	0.0697921	0.148081	0.0514343	0.0161673	0.508618	0.0254996	0.129471	0.223071	0.0523301	0.312144	0.643835	0.147198	0.0979045	0.266456	0.0527884	0.530815	0.483672	0.250574	0.183237	0.197396	0.272258	0.308472	0.0924463	0.0772443	0.1105	0.312069	0.788486	0.816514	0.300285	1.05539	0.147444
ENSG00000260976	1.10729e-63	5.6232e-62	16.7769	0.0204082	822.068	up	chr1	HAVANA	gene	185001527	185008683	+	lincRNA	GS1-120K12.4	level 2; havana_gene OTTHUMG00000176171.1;	0.62228	0.437717	0.792954	0	0.387644	0.508654	0.352687	0.50722	0.912281	0.180761	0.03893	0.136989	0.680936	0.386242	0.561943	0.299008	0.479548	0.0921257	0.201385	0.385349	0.393569	0.363389	0.12527	0.178178	0.205837	0.0645344	0.370716	0.0803516	0.272309	0.229343	0.455991	0.78608	0	0.498554
ENSG00000273004	6.56609e-11	3.86583e-10	28.1753	11.3878	2.47417	up	chr1	HAVANA	gene	185317779	185318530	+	lincRNA	GS1-279B7.2	level 2; havana_gene OTTHUMG00000186480.1;	1.00311	0.745481	0.557777	0.353415	0.351496	0.434091	0.368408	0.804861	0.290532	0.983431	0.960153	0.960592	0.254032	0.764125	0.372693	0.495772	0.421653	1.42009	0.847291	0.772041	0.740172	1.45508	0.499791	0.2585	0.413484	0.538352	2.20023	0.652814	0.746235	1.66365	0.764917	1.46628	0.696265	0.373316
ENSG00000228309	0.00544388	0.0124518	0.233068	0.0612245	3.80677	up	chr1	HAVANA	gene	185558372	185628527	-	lincRNA	GS1-204I12.1	level 2; havana_gene OTTHUMG00000035577.2;	0	0	0	0	0	0	0	0	0	0	0	0	0	0	0	0	0.0125329	0	0	0	0	0	0.0270099	0	0	0	0	0	0	0	0	0.45197	0	0
ENSG00000261729	1.56199e-09	8.20871e-09	2.27092	0.673469	3.37197	up	chr1	HAVANA	gene	185655002	185657168	+	lincRNA	GS1-204I12.4	level 2; havana_gene OTTHUMG00000176308.1;	0	0	0.029096	0.0491617	0.0195579	0.0362304	0	0.0191931	0.0269429	0	0	0	0	0.127552	0.0388825	0	0.0351923	0	0.0243853	0	0	0.0704031	0.0379218	0	0.0191725	0	0.550912	0.0194592	0	0	0	0.22663	0	0.0584213
ENSG00000273129	1.16903e-05	4.10154e-05	12.8088	7.81633	1.63872	up	chr1	HAVANA	gene	186680622	186681446	+	lincRNA	RP5-973M2.2	level 2; havana_gene OTTHUMG00000186484.1;	0.152392	0.604015	0.0317764	0.134226	0.149517	0.138488	0.0559682	0.33538	0.17655	0	0.051482	0.0603858	0.154369	0.301822	0.0849288	0	0.211389	0.0913719	0.31958	0.169865	0.212042	0.384444	0.165661	0.157084	0.0837548	0.768077	1.42616	0.36128	1.13367	0.888201	0.942208	0.396012	0.497433	0.106339
ENSG00000230426	4.27257e-50	1.36874e-48	9.749	0.0204082	477.701	up	chr1	HAVANA	gene	187070700	187686622	+	lincRNA	RP11-108M21.1	level 2; havana_gene OTTHUMG00000035513.2;	0	0	0	0	3.59791	0.231708	0	0.00722047	0	0	0	0	0	0.623807	0	0.0389165	0	0	0	0.050154	0	0	0	0	0	0	0.00767606	0	0.00459428	0	0	0.289878	0	0
ENSG00000232212	1.96163e-10	1.11258e-09	1.71912	0.408163	4.21185	up	chr1	HAVANA	gene	189775465	189814918	+	lincRNA	RP11-398M15.1	level 2; havana_gene OTTHUMG00000035526.1;	0.390273	0	0	0	0.234434	0.253332	0.0682539	0.153375	0.107652	0	0	0	0	0.212351	0	1.03332	0	0	0	0	0	0.527438	0.151519	0.143675	0.0383025	0	0	0.0388752	0.0243976	0.594424	0.448123	1.26772	0	0
ENSG00000237457	6.50469e-09	3.24794e-08	3.36056	0.897959	3.74244	up	chr1	HAVANA	gene	190478551	190480735	+	lincRNA	RP11-547I7.2	level 1; tag overlapping_locus;havana_gene OTTHUMG00000035535.1;	0	0	0	0.0364866	0.0580614	1.7747	0.0253563	0.0284893	0	0	0	0	0.0349683	0.694217	0.0288576	0	0	0	0	0	0	0	0.0281446	0	0	0	0	0	0.0181274	0.0294437	0	1.07647	0.0466264	0
ENSG00000261642	5.1244e-12	3.2485e-11	1.01195	0.122449	8.26428	up	chr1	HAVANA	gene	191151510	191154634	+	lincRNA	RP11-309H21.3	level 2; havana_gene OTTHUMG00000176313.1;	0	0	0	0.00708715	0	0	0	0	0	0	0	0	0	0.0061293	0	0.0298256	0	0	0	0	0	0	0	0	0	0	0	0	0.0105632	0	0.34824	0.222163	0.0316985	0
ENSG00000228215	6.53692e-07	2.67342e-06	0.611554	0.122449	4.99436	up	chr1	HAVANA	gene	191875495	192011260	+	lincRNA	RP11-541F9.2	level 2; havana_gene OTTHUMG00000041131.2;	0	0	0	0.237563	0	0	0	0	0	0	0	0	0	0.0093389	0	0	0	0	0	0	0	0	0.016659	0	0	0	0	0	0	0	0	0.438056	0	0
ENSG00000236069	1.28559e-06	5.08144e-06	1.69721	0.673469	2.5201	up	chr1	HAVANA	gene	192517190	192538102	+	lincRNA	RP5-1011O1.3	level 2; havana_gene OTTHUMG00000041136.2;	0.0367613	0	0	0.0971375	0.0257626	0	0	0.0252822	0	0.03604	0.124189	0	0.0620636	0.140015	0.051218	0	0	0.0183679	0.0321215	0.0292687	0	0	0	0.189466	0.025255	0.0257336	0.0537548	0	0.0321734	0.0261292	0	0.895587	0.227576	0.0256519
ENSG00000226640	4.79717e-10	2.63531e-09	0.577689	0.0204082	28.3068	up	chr1	HAVANA	gene	193678894	193727035	+	lincRNA	RP11-21J7.1	level 2; havana_gene OTTHUMG00000035690.2;	0	0	0	0	0.0878885	0	0	0.0431247	0	0	0	0	0	0	0	0	0	0	0	0	0	0	0.127809	0.0403973	0.0430784	0	0	0.0437225	0.0274397	0	0.193846	0.814738	0	0.0437553
ENSG00000237011	0.000373116	0.00105346	0.197211	0.0204082	9.66335	up	chr1	HAVANA	gene	193684246	193688429	-	lincRNA	RP11-98G13.1	level 2; havana_gene OTTHUMG00000035685.2;	0	0	0	0	0	0	0	0.0406895	0	0	0	0	0	0	0	0	0	0	0	0	0	0	0.0200985	0.019058	0.0203229	0	0	0	0	0	0	0.336319	0	0
ENSG00000231714	5.70678e-13	3.85873e-12	0.800797	0.0408163	19.6195	up	chr1	HAVANA	gene	194350943	194352426	+	lincRNA	RP11-476H20.1	level 2; havana_gene OTTHUMG00000035603.1;	0	0	0	0	0	0	0	0.157209	0	0	0	0	0	0	0.0398104	0	0	0	0	0	0	0	0.0776535	0	0	0	0	0	0	0	0.0353328	0.464077	0.418101	0
ENSG00000231718	2.85637e-14	2.08222e-13	0.846614	0.0204082	41.4841	up	chr1	HAVANA	gene	199148598	199393307	+	lincRNA	RP11-382E9.1	level 2; tag overlapping_locus;havana_gene OTTHUMG00000035891.1;	0	0	0	0	0	0	0	0	0	0	0	0	0	0	0	0	0	0	0	0	0	0	0	0	0	0	0	0	0	0	0	0.533607	0	0
ENSG00000203721	4.91632e-16	3.96525e-15	11.9303	3.08163	3.87142	up	chr1	HAVANA	gene	200253419	200400705	-	lincRNA	SMIM16	level 2; havana_gene OTTHUMG00000035722.3;	0.0143112	0.106356	0.134286	0.0756313	0.0200588	0.148634	0.0963595	0.0196847	0	0.0841822	0.0483468	0.0283542	0.0966455	0.0545079	0.0897263	0.0530479	0.0812107	0.0143012	0.100039	0.113943	0.0362052	0.0992836	0.0777861	0.129078	0.0196636	0.0100181	0.418535	0.0299363	0.100201	0.111893	0.92907	0.790277	0.0724872	0.0699039
ENSG00000273093	0.00781397	0.0172788	0.36255	0.142857	2.53785	up	chr1	HAVANA	gene	200315435	200315967	-	lincRNA	RP11-532L16.3	level 2; havana_gene OTTHUMG00000186492.1;	0	0.07791	0.0983697	0	0.0330613	0	0	0	0	0	0	0	0	0	0	0	0	0	0	0.0375606	0	0	0.0320521	0	0	0	0	0	0	0	0.0291678	0.306482	0	0
ENSG00000260088	1.50887e-09	7.93852e-09	17.6594	7.2449	2.43749	up	chr1	HAVANA	gene	200669507	200694250	+	lincRNA	RP11-92G12.3	level 2; havana_gene OTTHUMG00000035741.1;	0.239148	0.197474	1.17542	0.300915	0.0718274	1.46364	0.188208	0.563903	0.461764	0.669873	0.173122	0.101532	0.115357	0.0520491	0.237997	1.96288	1.40016	0.136561	0.119408	0.32641	0.043215	0.215466	0.27854	0.286129	0.0704121	0	0.349699	0.524076	0.762457	1.8698	0.253474	0.499387	0.0192271	0.429111
ENSG00000233791	1.69399e-15	1.32442e-14	20.7928	6.30612	3.29724	up	chr1	HAVANA	gene	203298758	203305309	-	lincRNA	RP11-134P9.1	level 2; havana_gene OTTHUMG00000035835.2;	0.0461371	0.0761946	0.00962038	0.0406374	0.0194	0.3474	0.067778	0.158652	0.0623593	0.0452318	0.140277	0.155397	0.0701034	0.196813	0.0899933	0.119713	0.255993	0.0414946	0.120942	0.0661205	0.0817041	0.0523761	0.0313464	0.0594471	0.145803	0.0452156	0.121437	0.0514722	0.088834	0.150849	0.439294	0.554508	0.160985	0.128777
ENSG00000176754	8.85336e-28	1.2324e-26	9.60956	0.918367	10.4637	up	chr1	HAVANA	gene	204032447	204041265	-	lincRNA	C1orf157	level 2; havana_gene OTTHUMG00000036054.3;	0.0265941	0	0.0138633	8.73714	0.00931869	0.0431566	0.00813921	0.0182898	0	0	0	0	0	0.0202581	0.074105	0	0	0	0	0.0635214	0.0084099	0	0.0271027	0.0171331	0.00913508	0	0.0194438	0	0.0116376	0.0567076	0.00822127	0.323946	0	0
ENSG00000280924	3.41181e-18	3.08593e-17	3.41434	0.510204	6.69211	up	chr1	HAVANA	gene	204368431	204369719	-	lincRNA	LINC00628	level 2; havana_gene OTTHUMG00000189537.1;	0.0390143	0	0	0	0	0	0.0238809	0.0402475	0	0.0191244	0.16475	0.0386488	0	0.0148596	0	0	0.0368987	0	0.0681804	0	0	0.0123028	0.0132535	0.0502695	0	0.0409661	0.0142623	0	0.0682905	0.0554611	0.0120608	0.50692	0.0329351	0.3403
ENSG00000281406	1.57687e-27	2.175e-26	261.367	45	5.80815	up	chr1	HAVANA	gene	205434886	205437879	-	lincRNA	BLACAT1	level 2; tag overlapping_locus;havana_gene OTTHUMG00000189561.1;	0.957414	1.491	1.0157	0.628766	0.182455	1.91348	0.478085	4.02002	0.859456	0	0.851155	3.60242	0.0779837	0.191925	1.72591	0.0155653	0.672504	0.176243	2.0841	0.421259	2.03968	1.64198	1.15261	0.752073	3.28295	0.646692	0.841225	0.263518	2.05807	0.949133	0.623103	0.982094	3.92771	0.287157
ENSG00000224717	5.31552e-26	6.85498e-25	8.87649	1.08163	8.20657	up	chr1	HAVANA	gene	205455929	205469024	+	lincRNA	RP11-576D8.4	level 2; havana_gene OTTHUMG00000037202.1;	0	0.0575751	0.0272605	0.0460604	0.012216	0.169724	0.0213397	0.107894	0.0252432	0.0170893	0	0.224485	0.00735728	0.00663919	0	0	0.00549537	0	0.0152313	0.00693928	0.0330741	0.0329809	0.0236863	0.00561502	0.0718521	0	0	0	0.00762794	0.0123898	0.00538871	0.353889	0.132437	0
ENSG00000261000	4.04485e-06	1.50532e-05	6.34861	3.4898	1.81919	up	chr1	HAVANA	gene	206503948	206504456	+	lincRNA	RP11-534L20.5	level 2; havana_gene OTTHUMG00000176318.1;	0.0494002	0	0.154512	0.130535	0.519302	0.0320664	0	0.067949	0.0953854	0.629602	0.0834433	0.391499	0.250205	0.150523	0.172068	0.183114	0.0934429	0.098732	0.474818	0.23599	0.124975	0.124623	0.10069	0.509213	0.067876	0.103743	0.0722363	0.0688908	0.237792	0.491577	0.244345	0.4814	0.0556036	0.344713
ENSG00000261453	0.00935093	0.0203502	0.645418	0.367347	1.75697	up	chr1	HAVANA	gene	208607100	208612192	-	lincRNA	RP11-565N2.1	level 2; havana_gene OTTHUMG00000036132.1;	0	0.0744194	0	0.158762	0.12632	0	0	0	0	0.0883561	0	0.17856	0	0	0.0627834	0	0	0	0.236249	0	0	0.0568398	0	0.0580621	0.123831	0	0	0	0.0394384	0.320293	0.055722	0.439126	0	0.0628884
ENSG00000259815	0.00297994	0.00717698	0.503984	0.244898	2.05793	up	chr1	HAVANA	gene	208626741	208628085	-	lincRNA	RP11-565N2.2	level 2; havana_gene OTTHUMG00000036134.1;	0	0.218558	0	0	0.0618303	0	0	0	0.0851775	0	0.149027	0	0	0.0672073	0	0	0	0	0	0.070245	0	0.111286	0	0	0.0606121	0	0	0	0	0.06271	0.0545489	0.859763	0	0
ENSG00000232537	5.32877e-18	4.76776e-17	2.36056	0.22449	10.5152	up	chr1	HAVANA	gene	209147267	209155101	-	lincRNA	RP11-385M4.1	level 2; havana_gene OTTHUMG00000036133.1;	0.2658	0	0	0	0	0.034507	0.0650793	0	0	0.208468	0.179588	0	0	0.0809898	0.0740658	0	0	0	0	0.0846504	0	0.0335271	0.144472	0.102744	0.036521	0	0.0388671	1.29735	0.0465256	0	0	0.345359	0	0.0370949
ENSG00000224260	4.73882e-65	2.54772e-63	29.6633	0.326531	90.844	up	chr1	HAVANA	gene	209528455	209567673	-	lincRNA	RP1-272L16.1	level 2; havana_gene OTTHUMG00000036359.2;	0.470434	0.0582685	0.367851	0.124307	0	0.0763415	0.0431934	0.469128	0.658552	0.0691806	1.03301	0.0466027	0.0397114	1.89928	0.458806	0.0435945	0.90468	0.141032	1.31539	0.262187	1.80007	0.296694	0.159811	0.106076	1.29275	0	1.04905	1.03327	0.69993	0.0501563	0	1.29889	0.092664	4.80911
ENSG00000227764	8.16191e-06	2.92065e-05	0.992032	0.367347	2.70053	up	chr1	HAVANA	gene	211639695	211654581	+	lincRNA	RP11-354K1.1	level 2; havana_gene OTTHUMG00000036999.1;	0	0	0	0	0.0292718	0.0271127	0	0.014363	0.0604873	0.0409491	0	0	0	0.0318174	0.0145486	0	0	0	0.0182484	0	0.0132086	0	0.0141892	0.0134546	0	0	0.0152692	0	0.0274169	0.0148441	0	0.746223	0.0117534	0
ENSG00000224535	1.98607e-19	1.9031e-18	3.13944	0.387755	8.09646	up	chr1	HAVANA	gene	212466816	212467743	-	lincRNA	RP11-61J19.2	level 1; havana_gene OTTHUMG00000036746.1;	0.420246	0	0	0	0.0981707	0.0454647	0	0.4817	0	0.0686667	0	0	0	0.053354	0	0	0.0441619	0.0349962	0.244804	0.334593	0.0885968	0.0441735	0	0.090247	0.0481182	0.04903	0	0	0.398448	0.149351	1.29914	0.568785	0	0.146623
ENSG00000228067	9.33757e-10	5.00456e-09	2.77092	0.938776	2.95163	up	chr1	HAVANA	gene	212545694	212556065	+	lincRNA	RP11-61J19.3	level 2; havana_gene OTTHUMG00000036749.1;	0.53016	0.125078	0	0	0.159232	0	0.0463592	1.09384	0.0731192	0	0.639648	0	0	0	0	0	0	0	0.0661781	0.0603006	0	0	0.154371	0.0975863	0.0520314	0	0	0.0528094	0.165712	0.107665	0.327786	1.84512	0.0426238	0
ENSG00000225233	0.00374684	0.0088489	0.380478	0.102041	3.72869	up	chr1	HAVANA	gene	213492301	213546447	+	lincRNA	RP11-554K11.2	level 2; havana_gene OTTHUMG00000041155.1;	0	0	0	0	0	0	0	0.0393023	0	0	0	0	0	0.130596	0	0	0	0	0	0	0	0	0	0.0368167	0	0	0.0417822	0	0	0	0.0353328	1.02097	0	0
ENSG00000281664	6.92837e-07	2.82321e-06	0.749004	0.163265	4.58765	up	chr1	HAVANA	gene	213924749	213926654	-	lincRNA	LINC00538	level 2; havana_gene OTTHUMG00000189733.1;	0	0	0	0	0	0	0	0	0.0127364	0	0	0.0130688	0.0111363	0	0	0	0	0	0	0	0	0.0083202	0	0.00849912	0	0	0	0.00919869	0	0.00937689	0.00815657	0.29997	0	0
ENSG00000223842	9.30242e-11	5.41206e-10	6.94024	2.59184	2.67773	up	chr1	HAVANA	gene	219222248	219225497	-	lincRNA	RP11-135J2.3	level 1; havana_gene OTTHUMG00000037143.1;	0.044662	0.129077	0.558768	0	0.0312996	0.217431	0.0546758	0.122863	0.129355	0.109464	0	0.0884872	0.0188506	0.527333	0.0311129	0.206938	0.352001	0.0446311	0.0390251	0.195575	0.310718	0.394345	0.182065	0.201413	0.383535	0.0468964	0.0326539	0.171279	0.0879483	0.0793621	0.46943	0.544033	0.0377028	0.155825
ENSG00000277007	1.5218e-11	9.34733e-11	37.247	14.3673	2.59248	up	chr1	HAVANA	gene	219270774	219273387	+	lincRNA	RP11-392O17.2	level 2; havana_gene OTTHUMG00000186549.1;	0.105812	0.127088	0.320925	0.0254178	0.16179	0.131124	0.035328	0.224928	0.0835808	0.348929	0.0162481	0.142937	0.0162401	3.94952	0.134021	0.0891403	0.363905	0.0817069	0.26056	0.344641	0.279856	0.412534	0.307168	0.278871	0.416331	0.0404019	0.0351648	0.167681	0.189422	0.280324	5.86411	0.421823	0.0108272	0.073835
ENSG00000228536	9.58377e-39	2.0296e-37	31.3068	2.2449	13.9457	up	chr1	HAVANA	gene	219409523	219459369	-	lincRNA	RP11-392O17.1	level 2; havana_gene OTTHUMG00000041231.2;	0.0620092	0.179212	0.1293	0.136544	0.0217283	0.281758	0	0.213231	0.329262	0.334359	0	0.0921423	0.0261723	1.55878	0.0431974	0.229852	0.0781955	0.0154915	0.0541828	0.0493707	0.0588278	0	0.105325	0.0599235	0.106501	0	0.113342	0.0216186	0.0135676	0.0881497	2.91376	0.302136	0	0.151444
ENSG00000238232	3.1826e-34	5.76155e-33	3.68327	0.0408163	90.24	up	chr1	HAVANA	gene	219557192	219557701	+	lincRNA	RP11-95P13.2	level 2; havana_gene OTTHUMG00000041227.1;	0	0.114083	0.144041	0	0	0.0896803	0	0	0	0.135447	0	0	0	3.68348	0	0	0	0	0	0.109999	0.0873798	0.261401	0	0	0	0	0	0	0	0	13.7526	0.448777	0	0.289218
ENSG00000228437	4.38808e-10	2.42135e-09	8.3247	3.42857	2.42804	up	chr1	HAVANA	gene	221966341	221984964	+	lincRNA	RP11-400N13.2	level 2; havana_gene OTTHUMG00000037424.1;	0.0184076	0.0151999	0	0.0162133	0.0387005	0.0119486	0	0.0126596	0	0	0.0310927	0	0.0310772	0.182286	0	0	0.0232125	0	0.0965057	0.0293116	0	0.0696558	0.0625321	0.0592948	0.025292	0	0	0.0128351	0.491363	0.0130837	0.011381	0.538139	0.0103595	0
ENSG00000232679	2.07333e-35	3.92001e-34	27.4343	2.20408	12.447	up	chr1	HAVANA	gene	222041705	222064763	-	lincRNA	RP11-400N13.3	level 2; havana_gene OTTHUMG00000037425.1;	1.11854	0.812787	0.513115	10.0491	0.156776	0.49372	0.657277	0.400016	1.20946	0	6.1215	0.132967	0.528756	0.443066	0.841543	0.0829227	0.253892	0.312973	0.703702	0.498714	0.42446	0.225741	1.36792	1.55652	0.614749	0	1.86458	0.717531	0.50905	0.445219	0.387278	0.799335	1.05756	0.0624408
ENSG00000226601	9.0081e-09	4.44946e-08	2.47809	0.795918	3.11349	up	chr1	HAVANA	gene	223181144	223188154	+	lincRNA	RP11-239E10.3	level 2; havana_gene OTTHUMG00000037935.1;	0.103264	0.170538	0.0538307	0.0454771	0.325657	0.20109	0.158021	0	0	0	0	0.102296	0	0	0.0719366	0.0956931	0.846422	0.12899	0.0902305	0.123325	0.0326553	0.130253	0.0350796	0.066527	0	0	0	0.288012	0.203347	0.110097	0	0.335431	0	0
ENSG00000278467	2.14035e-10	1.21014e-09	12.6972	5.16327	2.45914	up	chr1	HAVANA	gene	223994262	223995196	+	lincRNA	RP11-504P24.9	level 2; tag overlapping_locus;havana_gene OTTHUMG00000187048.1;	0.263296	0.398592	0.274508	0.193258	0.64582	0.313333	0.376051	0.422517	0.381292	0.817409	0	0.956372	0.11113	1.40396	0.0917098	0.0813308	0.41503	0.153483	0.345096	0.803588	0.527328	0.470491	0.477034	0.395795	0.422063	0.184312	0.192504	0.305981	0.537683	0.187145	0.678291	0.498903	0.518627	0.0612421
ENSG00000233384	3.03212e-23	3.46546e-22	11.9263	1.77551	6.71711	up	chr1	HAVANA	gene	224611404	224616220	-	bidirectional_promoter_lncRNA	RP11-100E13.1	level 1; havana_gene OTTHUMG00000037718.2;	0.374363	0	0.71556	1.37391	0.0437262	1.17452	0.190958	0.386196	0	0	1.05391	0.247237	1.31673	0.190115	0.173862	0.809473	1.53427	0.155876	0	0.248385	0.118385	0.118052	0.890221	1.04512	0.685834	0.218384	0.364946	0	0	0.177393	0.23146	1.41872	0.105343	0.0435381
ENSG00000225518	7.85913e-31	1.24208e-29	75.4781	10.2857	7.33815	up	chr1	HAVANA	gene	226083639	226090292	+	lincRNA	RP11-396C23.2	level 2; havana_gene OTTHUMG00000041341.2;	0.980062	0.455218	1.08566	0.404641	0.772691	3.32003	1.64973	1.39018	2.12892	1.35117	1.44852	0.6068	1.06	2.98626	1.87754	1.36232	5.9284	0.581508	1.39159	1.97516	2.26634	2.25995	0.541021	0.394624	3.38756	0.235834	0.604594	3.18194	0.938163	0.979605	1.91253	0.945111	0.758403	2.09439
ENSG00000234277	3.46571e-05	0.000114028	0.752988	0.306122	2.45976	up	chr1	HAVANA	gene	227393591	227431035	+	lincRNA	CTD-2090I13.1	level 2; tag overlapping_locus;havana_gene OTTHUMG00000037611.1;	0.0442494	0.00913463	0	0	0.0155052	0.00718074	0.00677134	0	0.01068	0	0	0	0.0280146	0.0168536	0.00770636	0	0	0	0	0	0.00699653	0.0139536	0.00751595	0	0.00759984	0	0.00808806	0.0154269	0	0.0157258	0	0.395272	0	0
ENSG00000270104	1.10067e-10	6.36259e-10	3.21912	1.04082	3.09288	up	chr1	HAVANA	gene	228384114	228385016	-	lincRNA	RP11-245P10.6	level 2; havana_gene OTTHUMG00000183903.1;	0	0.0361725	0	0.154337	0.153499	0	0	0.150636	0.042292	0.0858932	0	0	0.0739573	0.433803	0	0	0.0552409	0.0437758	0.153109	0.0697554	0.0831173	0.0276277	0.0297627	0.0564437	0.0601897	0	0.0320281	0.0305448	0.0191695	0.249092	0.270844	0.213443	0.0246535	0
ENSG00000177788	2.29482e-09	1.18935e-08	39.4124	17.551	2.24559	up	chr1	HAVANA	gene	229258281	229271028	-	bidirectional_promoter_lncRNA	RP5-1061H20.4	level 2; havana_gene OTTHUMG00000037660.1;	0.261244	0.251673	0.385856	0.191752	0.320394	0.155446	0.266515	2.1111	0.441374	2.177	0.330956	0.776389	0.330791	0.862348	0.212322	0.484182	1.44129	0.891964	0.894063	0.467996	0.302917	0.315793	0.207076	0.126229	0.358949	0.213355	0.334257	1.29029	1.92439	0.0618956	1.19795	0.919314	0.66161	0.562076
ENSG00000236497	0.00299227	0.00720353	0.193227	0.0408163	4.73406	up	chr1	HAVANA	gene	232727254	232742715	-	lincRNA	RP11-66A2.2	level 2; havana_gene OTTHUMG00000037825.1;	0	0	0	0	0	0	0	0	0	0	0	0	0	0	0	0	0	0	0.0215192	0	0	0	0.00836619	0	0.00845957	0	0	0	0	0	0	0.479985	0	0
ENSG00000230404	8.11521e-17	6.8266e-16	2.32072	0.346939	6.68913	up	chr1	HAVANA	gene	234565298	234570088	+	lincRNA	RP5-855F14.2	level 1; havana_gene OTTHUMG00000037977.1;	0	0.212954	0.0672193	0.0567881	0	0	0.0394647	0	0.311225	0	0.217808	0	0	0	0.988114	0	0	0	0	0.615994	0.0407772	0.691259	0.087609	0.0415367	0	0	0	0	0	0	0	0.942433	0	0
ENSG00000224939	1.43109e-22	1.58616e-21	15.9522	2.87755	5.54367	up	chr1	HAVANA	gene	234629311	234634780	+	lincRNA	NCRNA00184	level 2; havana_gene OTTHUMG00000037979.1;	0.864004	0.0548802	0.0115487	0.0878089	0	0.194136	0.210189	0.167598	0.0962468	0.173754	0.0374208	0.0109732	0	0.0168758	0.0308662	0.0410595	0.384131	0.0221386	0.0677524	0.361591	0.0980809	0	0.0150518	0.0356813	0.00760988	0.00775408	0.332049	0.069513	0.0436254	0.0157466	0.15067	0.431775	0.0249359	0.170048
ENSG00000272362	4.69411e-35	8.74657e-34	4.84064	0.122449	39.5319	up	chr1	HAVANA	gene	234644666	234647571	+	lincRNA	RP4-781K5.9	level 2; tag overlapping_locus;havana_gene OTTHUMG00000185303.1;	1.00388	0.11842	0	0	0.0335012	0.0930902	0.0585219	0.164382	0.276908	0.32806	0.0807465	0	0	0	0.0333015	0	0.361691	0.0477705	0.0835404	0.076121	0.0302341	0.0904466	0.129915	0.0307972	0.0985234	0	0.174754	0.0333321	0.0209188	0.0339778	0.532007	0.388201	0.0538065	0.333572
ENSG00000228044	3.12738e-21	3.27368e-20	22.7789	4.91837	4.63139	up	chr1	HAVANA	gene	234646289	234683176	+	lincRNA	RP4-781K5.4	level 2; tag overlapping_locus;havana_gene OTTHUMG00000037980.1;	0.662605	0.141502	0.0238215	0.321997	0.104081	0.0370782	0.314678	0.172852	0.132352	0.246401	0.0578909	0.0226344	0.00964369	0.0348098	0.0238754	0.06352	0.11525	0.0285408	0.309453	0.154628	0.108381	0.00720505	0.0931418	0.0294399	0.0313938	0	0.091879	0.0477948	0.0149977	0.0649608	0.346104	0.500975	0.0450058	0.183351
ENSG00000241475	1.04459e-48	3.16851e-47	10.0578	0.122449	82.1384	up	chr1	HAVANA	gene	234660271	234667104	+	lincRNA	RP4-781K5.5	level 2; tag overlapping_locus;havana_gene OTTHUMG00000037982.1;	0.107802	0	0	0.688396	0.13221	0.0349878	0.263944	0.407767	0.156113	0.50201	0.136568	0	0	0.0615887	0.0187745	0	0.186919	0.0134659	0.141293	0.407692	0.102271	0	0.0549317	0	0.0925747	0	0.0788174	0.0563753	0	0	0.966445	0.262629	0	0.0188059
ENSG00000280587	1.38966e-16	1.15327e-15	90.1414	28.6122	3.15045	up	chr1	HAVANA	gene	235065479	235074220	-	lincRNA	LINC01348	level 2; havana_gene OTTHUMG00000189738.1;	0.262085	0.26097	0.136623	0.095053	0.0864336	0.205149	1.15599	0.62556	0.305119	0.143585	0.169266	3.02392	1.5877	0.0587188	0.161097	0.0428595	0.0340218	0.439073	0.498425	0.490983	0.141383	0.116677	0.298521	0.129118	0.100617	0.0701481	0.0901736	0.0752477	0.151793	1.17797	0.457528	0.926446	0.234261	1.04888
ENSG00000234464	3.52908e-18	3.18867e-17	1.33068	0.0204082	65.2032	up	chr1	HAVANA	gene	238276037	238287016	+	lincRNA	RP11-136B18.2	level 2; havana_gene OTTHUMG00000041437.1;	0.127638	0.105396	0	0	0.7156	0.0828519	1.09379	0	0.246453	0	0	0.252885	0.107745	0	0	0	0.643823	0.255099	0	0	0	0.080499	0	0	0.0876875	0	0	1.06798	0	0.181445	0	1.03652	0	0
ENSG00000215808	1.9724e-29	2.94051e-28	215.522	34.2041	6.30106	up	chr1	HAVANA	gene	238480384	238486023	-	lincRNA	RP11-371I1.2	level 2; havana_gene OTTHUMG00000039532.1;	0.932498	0.0405264	0.0511689	4.38048	5.92739	2.53801	0.0200276	11.6899	0.0473824	0	0	0	0.0414296	0.0872339	0.53564	0	0.02063	4.11976	0.0571793	0.0651263	0	0.0206354	2.87879	1.43338	0.0224781	0	1.38748	0.148292	3.92311	0.0697684	10.7419	4.62325	4.12472	1.25572
ENSG00000231877	2.54249e-49	7.87391e-48	17.5996	0.469388	37.4948	up	chr1	HAVANA	gene	238485445	238538305	+	lincRNA	RP11-177F15.1	level 2; tag overlapping_locus;havana_gene OTTHUMG00000039533.1;	0.0260118	0.042958	0.225996	0.015274	0.08507	0.0450257	0.737718	0.119262	0.19253	0.221012	0.0146457	0	0.117108	0.0132097	0.0422814	0.803492	0.481091	0.337919	0.030305	0.0621305	0.0219353	0.902283	0.0176729	0.00558598	0	0	0	0.362746	0.0227655	0.351284	0.0964951	0.394305	0.0487969	0
ENSG00000259776	0.000582947	0.00159123	0.23506	0.0204082	11.5179	up	chr1	HAVANA	gene	239247808	239250818	-	lincRNA	RP11-544D21.2	level 2; havana_gene OTTHUMG00000176474.1;	0	0	0	0	0	0	0	0	0	0	0	0	0	0	0	0	0	0	0	0	0	0.0105336	0	0.00538005	0	0	0	0	0	0	0.00516321	0.352643	0	0
ENSG00000231979	9.42e-13	6.27339e-12	1.3745	0.183673	7.4834	up	chr1	HAVANA	gene	239915439	239916955	-	lincRNA	RP11-35L17.3	level 2; havana_gene OTTHUMG00000039651.1;	0	0.0937382	0.118355	0.049994	0	0.294751	0	0	0	0.0556464	0	0	0.239568	0.129712	0.197704	0	0.0357881	0	0	0	0	0.214785	0	0.109702	0.0389942	0.0397331	0	0	0	0	0	0.645308	0	0.0396069
ENSG00000225554	4.82736e-09	2.43453e-08	2.78287	1.02041	2.72721	up	chr1	HAVANA	gene	241424292	241433492	+	lincRNA	RP11-527D7.1	level 2; havana_gene OTTHUMG00000039598.1;	0	0	0.156979	0	0.0791391	0.0488677	0.0230408	0	0.0363407	0	0.127164	0.0372891	0.0317751	0	0.0262224	0	0	0	0	0	0.0952282	0	0.102298	0.0242505	0.1293	0	0	0	0	0.026755	0.0232731	0.489087	0.0211843	0.0262663
ENSG00000229960	0.00518613	0.0119176	0.625498	0.285714	2.18924	up	chr1	HAVANA	gene	244068820	244093026	-	lincRNA	RP11-278H7.4	level 2; havana_gene OTTHUMG00000150375.1;	0	0	0	0	0	0	0	0	0	0	0	0	0	0.0409275	0	0	0	0.0268454	0	0	0	0	0.0730075	0	0	0	0	0	0	0.0763775	0.0664377	1.22167	0	0
ENSG00000242042	0.00562297	0.0128236	0.310757	0.122449	2.53785	up	chr1	HAVANA	gene	246516039	246524287	-	lincRNA	RP11-690C23.2	level 2; tag overlapping_locus;havana_gene OTTHUMG00000040555.2;	0	0	0	0	0	0.0169313	0	0.0179388	0	0.0255719	0	0	0	0	0	0	0	0.0130328	0	0	0	0	0	0	0	0	0	0	0	0	0	0.338911	0	0
ENSG00000235021	0.00111046	0.00288927	2.44223	1.57143	1.55415	up	chr1	HAVANA	gene	246690047	246691821	+	lincRNA	RP11-439E19.7	level 1; havana_gene OTTHUMG00000161248.1;	0	0.0397759	0.200885	0	0	0.687893	0.0884554	0.0662568	0	0	0.0813652	0	0	0.0366936	0.0671133	0	0.15186	0.0240683	0	0.0383521	0.0304657	0.0303799	0.065455	0.0310332	0	0.202319	0	0	0	0	0	0.391176	0.0271094	0.0336128
ENSG00000232347	0.00294743	0.00710151	1.68526	1.12245	1.50141	up	chr1	HAVANA	gene	247210691	247241823	-	lincRNA	RP11-488L18.8	level 2; tag overlapping_locus;havana_gene OTTHUMG00000041449.1;	0	0.0294094	0	0.0627404	0.0249598	0	0.0218006	0.0244944	0	0.104751	0	0	0.0300648	0.0813913	0.024811	0	0	0	0.0311206	0.0567134	0	0.0224622	0.0483959	0.0458905	0	0.0249317	0.0260399	0.0248339	0.0155854	0.0506299	0.0440409	0.751988	0.120264	0.0248525
ENSG00000235779	2.93202e-08	1.37674e-07	1.14542	0.204082	5.61255	up	chr2	HAVANA	gene	305111	314367	-	lincRNA	AC079779.5	level 2; havana_gene OTTHUMG00000151363.5;	0	0	0.00791532	0	0.0425644	0	0	0	0	0	0	0	0	0	0.00528882	0	0	0	0	0	0.00960333	0	0	0	0	0	0	0	0	0.0107925	0.00469397	0.320594	0.00427268	0
ENSG00000233633	3.05151e-11	1.83829e-10	8.73108	3.18367	2.74245	up	chr2	HAVANA	gene	558204	578145	+	lincRNA	AC093326.3	level 2; havana_gene OTTHUMG00000151360.1;	0	0.108992	0	1.16259	0	0	0.100992	0.181554	0.0318577	0	0	0.0653783	0	0.0251366	0	0	0	0	0	0	0	0	0.0896785	0.21259	0.657426	0	0	0	0.0288801	0.046909	5.67179	0.750318	2.95279	0
ENSG00000272342	1.42882e-20	1.45463e-19	4.29283	0.693878	6.18672	up	chr2	HAVANA	gene	739588	740164	-	lincRNA	RP13-539J13.1	level 2; havana_gene OTTHUMG00000185487.1;	0	0.0359844	0	0.307069	0	0	0.0266746	0	0	0	0.220828	0.388531	0	0	0.212506	0	0	0	0.0380782	0.312267	0	0	0.503334	0.0561502	0.778397	0	0	0	0.0190699	0.0309746	0.323323	0.353889	0	0
ENSG00000231173	9.44234e-09	4.65445e-08	0.623506	0.0612245	10.1839	up	chr2	HAVANA	gene	741977	749856	+	lincRNA	AC116609.3	level 1; tag overlapping_locus;havana_gene OTTHUMG00000151376.1;	0	0	0	0.0865131	0	0	0	0.0675509	0	0	0	0	0	0	0	0	0	0	0	0	0	0	0.0667334	0	0.0674783	0	0	0	0	0	0	0.957158	0.331667	0
ENSG00000223751	8.21533e-18	7.27294e-17	5.53785	1	5.53785	up	chr2	HAVANA	gene	742488	747767	+	lincRNA	AC116609.2	level 1; tag overlapping_locus;havana_gene OTTHUMG00000151380.1;	0	0.0388094	0.098002	0.620954	0	0	0.0287687	0	0	0	0	0.465592	0	0	0.0654825	0	0	0	0.0410675	0	0	0	2.61845	0.181675	0.774928	0	0	0	0	0.0668125	0.0871762	0.763341	0.132253	0.032796
ENSG00000237667	1.44564e-11	8.8985e-11	4.46016	1.40816	3.16736	up	chr2	HAVANA	gene	779840	868426	-	lincRNA	AC113607.1	level 2; havana_gene OTTHUMG00000151368.2;	0	0	0	0.0145802	0	0.0107451	0.0607949	0	0	0	0	0.0983903	0	0.0126097	0.0230633	0	0	0	0.101249	0	0.0314084	0.0313199	0.0562336	0	0.045489	0	0.0121028	0.0692536	0	0.423571	0.112581	0.645247	0.503068	0
ENSG00000228799	1.9627e-06	7.5882e-06	0.410359	0.0612245	6.70252	up	chr2	HAVANA	gene	900216	905451	-	lincRNA	AC113607.2	level 2; havana_gene OTTHUMG00000151369.1;	0	0	0	0	0	0.0215044	0	0	0	0.0324787	0	0	0	0	0	0	0	0	0	0	0	0.0208937	0	0.021343	0	0	0	0	0	0.141283	0	0.914702	0.0186444	0
ENSG00000231482	7.23518e-13	4.86228e-12	2.22112	0.44898	4.94703	up	chr2	HAVANA	gene	1572554	1580311	-	lincRNA	AC141930.2	level 2; tag overlapping_locus;havana_gene OTTHUMG00000151384.2;	0	0	0	0.119715	0.0952522	0	0	0.0934758	0	0.0888337	0.306109	0.0448813	0	0	0	0	0	0	0.0791752	0.0360717	0.20058	0	0	0	0	0	0.596243	0	0.0594773	0.644048	0	0.4415	0.0254975	0
ENSG00000234929	1.32556e-22	1.47189e-21	2.26295	0.0816327	27.7211	up	chr2	HAVANA	gene	2641989	2656630	-	lincRNA	AC018685.1	level 1; havana_gene OTTHUMG00000151395.1;	0	0	0	0	0	0.0298388	1.01295	0	0	0.270399	0	0	0.19402	0	0	0	0	0.0229683	0	0	0	0.0289914	0	0.0296149	0	0	0.100827	0	0	0.424754	0.22737	0.821255	0	0.0320766
ENSG00000237720	5.45438e-05	0.000174901	0.378486	0.0612245	6.18194	up	chr2	HAVANA	gene	2834264	2838391	-	lincRNA	AC011995.1	level 1; havana_gene OTTHUMG00000151393.1;	0	0	0	0	0.0920992	0	0	0	0	0.0429466	0	0	0	0	0	0	0	0	0	0	0	0	0	0	0	0	0	0	0	0	0.108337	0.711476	0.0246535	0
ENSG00000234423	7.25619e-28	1.0138e-26	5.15737	0.408163	12.6356	up	chr2	HAVANA	gene	2895048	3126026	-	lincRNA	AC019118.2	level 1; havana_gene OTTHUMG00000151427.1;	0	0.0442897	0	0	0.0150355	0	0	0.110664	0	0.304987	0	0.0106268	0	0.00817154	0.0149459	0	0	0.00535992	0	0	0	0	0.0145766	0	0.0147393	0	0	0.0224395	0.00938849	0.0152494	0.0596919	0.139381	0	0.00748544
ENSG00000236760	1.18223e-10	6.8132e-10	2.02789	0.530612	3.82179	up	chr2	HAVANA	gene	3131581	3145780	-	lincRNA	AC019118.3	level 1; havana_gene OTTHUMG00000151429.1;	0	0	0	0	0.0555304	0	0	0.0181649	0	0.233048	0	0	0	0.0402397	0	0	0.0166535	0	0.0230789	0	0.016705	0	0.0179451	0.0170161	0	0	0.0193111	0	0.0809067	0.187735	0.0326606	0.60057	0.0148646	0.0184305
ENSG00000226649	1.05862e-10	6.12831e-10	2.13745	0.510204	4.1894	up	chr2	HAVANA	gene	3156756	3157797	+	lincRNA	AC019118.4	level 2; havana_gene OTTHUMG00000151435.1;	0	0.0477311	0.0602656	0.0509135	0.0405095	0.0375214	0.141529	0	0.0558059	0.453358	0	0.171787	0	0.0880647	0	0	0.0364463	0.0866458	0.0505083	0.230113	0.0365589	0.145823	0.078546	0.148959	0.0397113	0.0404638	0	0.16122	0.126475	0.369773	0.107217	1.12659	0.0650626	0
ENSG00000237401	0.00194805	0.00485051	0.185259	0.0204082	9.07769	up	chr2	HAVANA	gene	3957655	3974070	-	lincRNA	AC107070.1	level 1; havana_gene OTTHUMG00000151486.2;	0	0	0	0	0	0	0	0	0	0	0	0	0	0	0	0	0	0	0	0	0	0	0.00496188	0	0	0	0	0	0	0.00519092	0	0.581208	0	0
ENSG00000231532	5.01052e-94	6.87191e-92	83.1355	0.142857	581.948	up	chr2	HAVANA	gene	4628222	4656215	-	lincRNA	AC022311.1	level 1; havana_gene OTTHUMG00000151581.1;	1.06291	0	0	3.88061	0.960974	0.026334	1.21183	0.128344	0.00783336	0	0	0.080378	0	0.222506	0.0621756	0	0.0972019	0	0.0141795	0.155042	0.420799	0.0153517	0.402425	0.104546	0.261987	0.113596	0.397463	1.37478	0.436724	2.80283	4.10859	0.382163	0.0365308	0.820959
ENSG00000232835	1.65888e-05	5.70112e-05	1.7012	0.938776	1.81214	up	chr2	HAVANA	gene	5549780	5556031	-	lincRNA	AC107057.1	level 2; havana_gene OTTHUMG00000151420.1;	1.49765	0.0650878	0.0821804	3.33252	0.441922	0	0.0482484	0.0542101	0	0	0	0	0	0.0600441	0	0	0	0.0393845	0	0	0	0.0994251	0	0	0	0	0	0	0	0	0.0974698	1.40823	0.0443609	0.0550027
ENSG00000236106	4.01716e-07	1.68145e-06	0.523904	0.0612245	8.5571	up	chr2	HAVANA	gene	5726449	5730342	+	lincRNA	AC010729.2	level 2; havana_gene OTTHUMG00000151422.1;	0	0	0	0.0634231	0.100926	0	0	0	0	0	0	0	0	0	0	0	0	0	0.0125837	0	0	0	0	0	0	0	0	0	0	0	0.00890403	0.280679	0.0162098	0
ENSG00000230515	5.95712e-07	2.44805e-06	1.03984	0.306122	3.39681	up	chr2	HAVANA	gene	7671604	7672246	-	lincRNA	AC092580.3	level 2; havana_gene OTTHUMG00000151592.1;	0	0	0.111793	0	0.0375728	0	0	0	0.0517603	0.105123	0	0.0531112	0.135772	0.0408403	0.0746975	0	0	0	0	0	0	0.067626	0.0728519	0.0345402	0.110497	0	0	0.0747664	0	0	0	0.348305	0	0
ENSG00000226506	0.00461985	0.0107067	0.12749	0.0204082	6.24701	up	chr2	HAVANA	gene	7886770	7899655	-	lincRNA	AC007463.2	level 2; havana_gene OTTHUMG00000151589.1;	0	0	0	0	0	0	0	0	0	0	0	0	0	0	0	0	0	0	0	0	0	0	0	0	0	0	0	0	0	0	0	1.0261	0	0
ENSG00000236008	0.000121732	0.000370433	45.6534	30.1633	1.51354	up	chr2	HAVANA	gene	8559833	8583792	-	lincRNA	AC011747.4	level 2; tag overlapping_locus;havana_gene OTTHUMG00000151622.2;	0.109496	0.00463667	0.00292715	0.0123645	0.0787032	0.00364489	0.21138	0.0444104	0.0677635	0.0688124	0.128044	0.0111251	0.00474001	0.0791314	0.0195585	0	0.100903	0.0392789	0.0441581	0.111768	0.00355139	0.0548914	0.0209827	0.0217052	0.040505	0.0471687	0	0.0528565	0.00614298	0.0518849	1.9841	0.355675	0.0616228	0.0293868
ENSG00000231083	0.00633369	0.0142887	0.649402	0.326531	1.98879	up	chr2	HAVANA	gene	8600892	8622942	-	lincRNA	AC011747.6	level 1; havana_gene OTTHUMG00000151627.1;	0.0445039	0.0367487	0	0	0	0	0	0.0306071	0	0	0	0	0	0.033901	0	0	0	0	0.0777739	0	0.0281471	0	0.0302367	0	0	0.0934607	0	0	0.0389498	0.0316325	0.220126	0.72281	0.0250462	0
ENSG00000261104	8.26498e-35	1.52825e-33	44.3526	4.20408	10.5499	up	chr2	HAVANA	gene	9106593	9109865	+	lincRNA	RP11-734K21.5	level 2; havana_gene OTTHUMG00000175721.1;	0.0153649	0.285468	0	0	0.0107679	0.0349076	0.282149	0.0528354	0.0445015	0.0150635	0.0129767	0.251146	0	0.0819301	0.0374629	0	0.314855	0.0575786	0.664571	0.134566	0.0194355	0.0290711	0.172247	0.301912	0.0633343	0.193603	0.0337015	0.0642812	0.430316	0.518751	0.892982	0.424234	0.596656	0.33773
ENSG00000244310	5.82473e-27	7.82882e-26	4.28884	0.204082	21.0153	up	chr2	HAVANA	gene	9115197	9116884	+	lincRNA	RP11-734K21.3	level 2; havana_gene OTTHUMG00000159112.1;	0	0.169264	0.142476	0	0.143655	0.0887055	0.41824	0	0.197899	0	0	0.135376	0	0.468442	0.237997	0	0.516983	0	0.238817	0	0.043215	0.0430932	0.13927	0.2201	0.140824	0.143493	0.0999139	1.81044	0.448504	0.339963	0.0844915	0.887799	0.115362	0.047679
ENSG00000271855	3.96374e-18	3.56966e-17	40.3367	10.8571	3.71522	up	chr2	HAVANA	gene	9555899	9556775	+	lincRNA	RP11-214N9.1	level 2; havana_gene OTTHUMG00000185545.1;	0.0860139	0.355126	0.538061	0.35355	0.221024	0.334997	0.631796	0.630988	0.276803	1.04002	0.145288	0.965691	0.798689	0.873618	0.299599	0.531386	0.343476	0.186234	1.27768	0.616345	0.87041	1.37427	0.935029	0.775795	0.984859	0.220775	0.691764	0.699709	0.501861	2.36396	2.32221	0.884762	2.67855	0.260087
ENSG00000244260	8.32551e-06	2.97607e-05	0.36255	0.0408163	8.88247	up	chr2	HAVANA	gene	9674023	9708413	+	lincRNA	RP11-521D12.2	level 2; havana_gene OTTHUMG00000159120.1;	0.0271541	0	0	0	0	0	0	0	0	0	0	0	0	0	0	0	0.0171211	0	0	0	0	0	0	0	0.00932745	0	0.0297799	0	0	0	0.0083944	0.705637	0	0
ENSG00000243491	8.57181e-11	5.00047e-10	50.3227	20.1429	2.49829	up	chr2	HAVANA	gene	9757496	9770341	-	lincRNA	RP11-521D12.5	level 2; havana_gene OTTHUMG00000159119.1;	0.322865	0.426564	0.727087	0.0227502	0	0.19281	1.00395	0.115464	0.361578	0.974912	0.0218144	3.64618	0.49058	0.314808	0.809702	0.64626	1.49014	0.716263	1.53471	0.503837	0.841305	0.30951	0.412397	0.307846	0.221808	0.822682	2.12452	0.19811	0.429508	1.67984	0.423195	0.797058	0.123559	0.51367
ENSG00000260476	2.53641e-60	1.14828e-58	17.7112	0.142857	123.978	up	chr2	HAVANA	gene	10021578	10022825	+	lincRNA	RP11-254F7.1	level 2; havana_gene OTTHUMG00000175723.1;	0.10074	0.133096	0	0.0354926	0.0705996	0.0261568	0.110995	0.193992	0.0194516	0.0197527	0	0.359267	0.0340156	0.13813	0.0561428	0	0.0127036	0	0.10563	0.401038	0.0127429	0.012707	0.164267	0.142783	0.0692085	0	0	0.491703	0.65244	1.28887	0.548111	0.327234	0	0
ENSG00000233502	0.000493693	0.00136584	0.434263	0.142857	3.03984	up	chr2	HAVANA	gene	10083781	10086101	+	lincRNA	AC104794.4	level 2; havana_gene OTTHUMG00000151705.2;	0	0	0	0	0	0	0	0	0	0	0	0	0	0	0	0.149367	0.0508145	0	0	0	0	0	0	0	0	0	0.176771	0	0.035267	0.171849	0	1.17804	0.0907123	0
ENSG00000163009	8.31469e-29	1.20918e-27	50.5478	7.20408	7.01655	up	chr2	HAVANA	gene	10141382	10211725	+	lincRNA	AC007240.1	level 2; tag overlapping_locus;havana_gene OTTHUMG00000119017.2;	0.10604	0.656711	0.0690973	0.128424	0.659535	0.154872	0.811347	0.100276	0.204749	2.8069	0.0447787	0.210093	0.0335674	0.242329	0.277015	0.0491329	0.175507	0.755011	1.19295	0.242728	0.167666	0.0334387	0.117074	0.111013	0.11838	0.00927874	0.377956	0.286512	2.09393	0.282641	0.229468	0.516674	1.25324	0.0462464
ENSG00000217258	5.80842e-24	6.82555e-23	32.3685	6.04082	5.3583	up	chr2	HAVANA	gene	10452319	10455552	+	lincRNA	AC007249.3	level 2; havana_gene OTTHUMG00000151706.2;	0.0509002	2.10152	1.69817	0.134498	0.249699	2.61017	1.68244	0.105018	1.13024	6.18779	0.257931	0.352964	0.0429671	2.4815	1.31197	3.58481	0.417214	0.20346	0.400284	0.0810519	0.450696	0.674138	9.40644	8.72272	1.36377	0.142524	0.0744298	0.212948	0.0668217	4.37764	0.944115	1.0747	0.057292	0
ENSG00000243819	7.81763e-09	3.88046e-08	44.9622	22	2.04373	up	chr2	HAVANA	gene	10690344	10692099	+	lincRNA	RP11-791G15.1	level 2; tag ncRNA_host;havana_gene OTTHUMG00000185349.1;	0.100235	0.331073	0.253795	0.668457	0.47165	0.492629	0.385658	0.659813	0.179717	0.182499	0.0725615	0.652517	0.193401	0.578113	0.219456	0.185773	0.315999	0.171713	0.300289	0.786656	0.389427	0.38833	0.739388	0.738011	0.236097	0.300714	0.282672	0.489239	0.119056	2.34091	1.53162	0.302337	5.6814	0.199839
ENSG00000272275	1.68389e-09	8.82248e-09	55.5697	25.449	2.18357	up	chr2	HAVANA	gene	10767875	10770058	-	lincRNA	RP11-791G15.2	level 2; havana_gene OTTHUMG00000185558.1;	1.34361	1.26797	0.667062	0.788964	7.44324	3.07332	0.822433	0.748044	4.26213	5.95898	6.16015	1.14088	0.378067	0.877286	0.980571	2.49021	0.60512	1.43858	2.6835	1.57917	0.809319	1.25091	0.565112	0.906833	1.53844	0.268729	1.54371	2.72136	1.11993	3.86552	0.71205	3.01355	7.84973	0.44646
ENSG00000145063	2.04864e-05	6.94862e-05	6.60757	3.71429	1.77896	up	chr2	HAVANA	gene	11105317	11132821	-	lincRNA	AC062028.1	level 2; havana_gene OTTHUMG00000119056.4;	0.00929565	0	0	0.0163751	0.00651447	0.0422376	0.0227597	0.0447509	0.0179487	0	0.0314031	0.082877	0	0.0424859	0.0388537	0	0.0293052	0.0046446	0.0324897	0.0148021	0.00587916	0.00586259	0.0189469	0.0119773	0.0191583	0	0.00679636	0.00648159	0.00813553	0	0.172419	0.452925	0.078472	0.0389188
ENSG00000224184	5.89681e-17	4.998e-16	14.3207	3.61224	3.96449	up	chr2	HAVANA	gene	11848622	12578348	+	lincRNA	AC096559.1	level 2; tag ncRNA_host;havana_gene OTTHUMG00000151709.2;	0.00648729	0.0160704	0.0338178	0.0114279	0.0409171	0.122119	0.00397091	0.0267694	0.0313153	0.0953999	0.175326	0	0.0164286	0.0444754	0.0361539	0.0120234	0.0204517	0	0.034011	0.0206603	0	0.0245485	0.0969667	0.0501527	0	0.00454122	0	0	0.00567766	0	0.00401095	0.653251	0.00730192	0.022634
ENSG00000229370	4.70962e-23	5.33231e-22	2.01195	0.0204082	98.5857	up	chr2	HAVANA	gene	13537673	13609168	+	lincRNA	AC092635.1	level 2; havana_gene OTTHUMG00000151714.1;	0	0	0	0	0	0	0	0.266046	0	0	0	0	0	0	0	0	0	0	0	0	0	0	0	0.0356029	0	0.116056	0.161619	0	0.918958	0	0	0.718044	1.86608	0
ENSG00000230448	1.76501e-12	1.15384e-11	0.948207	0.0816327	11.6155	up	chr2	HAVANA	gene	13710531	14400963	-	lincRNA	AC064846.1	level 2; tag ncRNA_host;havana_gene OTTHUMG00000151716.2;	0.013069	0.00539579	0	0	0.00457943	0	0	0	0	0	0	0	0	0.00995534	0	0	0.0041201	0	0.00570975	0.00520265	0	0	0.0133189	0.0042098	0	0.00457426	0.00477759	0	0.00285949	0.00464458	0	0.583714	0.00367752	0.00455974
ENSG00000227718	5.34204e-34	9.57058e-33	3.9243	0.0408163	96.1454	up	chr2	HAVANA	gene	13723048	13758152	+	lincRNA	AC016730.1	level 2; havana_gene OTTHUMG00000151713.1;	0	0	0	0	0	0	0	0.207849	0	0	0	0	0	0	0.0421071	0	0	0	0	0	0	0	0	0	0	0.0634679	0.176771	0	1.00511	0.0214812	0	0.39268	1.81991	0.0210888
ENSG00000228505	8.54844e-05	0.000265951	0.39243	0.0816327	4.80727	up	chr2	HAVANA	gene	14616428	14630192	+	lincRNA	AC011897.2	level 2; havana_gene OTTHUMG00000151715.1;	0	0	0	0	0	0	0	0.0499798	0	0	0	0.0719918	0.0613461	0	0	0	0	0	0	0	0	0	0.049375	0	0	0.0508722	0	0.0506726	0	0.154963	0	1.29834	0.0408992	0
ENSG00000235127	0.00063354	0.00171932	0.340637	0.0816327	4.17281	up	chr2	HAVANA	gene	14886647	14907664	-	lincRNA	AC068286.1	level 2; havana_gene OTTHUMG00000151726.1;	0	0	0	0	0.0754674	0	0	0	0	0.0527866	0	0.0533386	0	0	0	0	0	0	0	0.042869	0.102161	0.0339578	0.0365819	0.0346881	0	0	0	0	0.0235617	0.0382705	0	0.349797	0	0
ENSG00000231031	3.01587e-30	4.63791e-29	3.87649	0.102041	37.9896	up	chr2	HAVANA	gene	15690782	15744339	+	lincRNA	AC008271.1	level 2; havana_gene OTTHUMG00000151724.1;	0	0	0	0	0.0396348	0	0	0	0	0.0776246	0	0	0	0.00861632	0	0	0	0	0	0.00900576	0	0.00713374	0.01537	0.00728715	0	0	0	0	0	0	0	0.55113	0	0
ENSG00000223850	6.09505e-31	9.67577e-30	4.18127	0.0204082	204.882	up	chr2	HAVANA	gene	15920399	15936017	+	lincRNA	AC010145.3	level 2; havana_gene OTTHUMG00000039578.3;	0	0	0	0.0639481	0.135682	0.0157092	0	0	0	0	0	0.0479483	0	0	0.0337181	0	0	0	0	0	0.0306124	0	0.0164425	0	0.033252	0	0	0.0168746	0.0105903	0.0688059	0.0149629	0.550281	0	0
ENSG00000226764	2.65131e-07	1.12993e-06	0.428287	0.0204082	20.9861	up	chr2	HAVANA	gene	15997049	16062885	-	lincRNA	AC010145.4	level 2; havana_gene OTTHUMG00000151751.2;	0	0	0	0	0	0	0	0	0	0	0	0	0	0	0	0	0	0	0	0	0	0	0	0	0	0	0	0	0	0	0	0.791449	0	0
ENSG00000236289	0.00187139	0.00467427	0.772908	0.367347	2.10403	up	chr2	HAVANA	gene	16050427	16085801	+	lincRNA	AC130710.1	level 2; havana_gene OTTHUMG00000151744.2;	0	0	0	0.0832607	0	0	0	0	0	0	0	0.056186	0.0159592	0	0	0	0	0	0	0	0	0	0	0	0	0	0	0	0	0	0.011689	0.552705	0.0106399	0
ENSG00000236989	1.09843e-08	5.38341e-08	0.776892	0.102041	7.61355	up	chr2	HAVANA	gene	16085222	16105841	-	lincRNA	AC142119.1	level 2; havana_gene OTTHUMG00000151742.1;	0	0	0	0	0	0.0129333	0	0.0137029	0	0	0	0	0	0.0303551	0	0	0	0	0	0	0	0	0	0	0	0	0	0	0	0	0	0.582486	0	0
ENSG00000228876	3.41924e-26	4.45607e-25	2.72112	0.0204082	133.335	up	chr2	HAVANA	gene	16224047	16333978	+	lincRNA	AC010745.2	level 2; havana_gene OTTHUMG00000151750.2;	0.0599397	0	0	0	0.0420063	0	0	0	0	0	0	0.0890673	0	0	0	0	0	0	0	0	0	0	0.0203621	0	0.0617679	0.0209795	0	0.0208972	0	0.21302	0.111178	0.43808	0	0
ENSG00000231266	0.000344701	0.000978713	0.213147	0.0204082	10.4442	up	chr2	HAVANA	gene	16227027	16228194	-	lincRNA	AC010745.3	level 1; havana_gene OTTHUMG00000151749.1;	0	0	0	0	0	0	0	0	0	0.0594008	0	0.360132	0	0	0	0	0	0	0	0	0	0	0	0	0	0	0	0	0	0	0.0374613	0.196813	0	0
ENSG00000224626	1.38461e-05	4.80988e-05	0.760956	0.265306	2.86822	up	chr2	HAVANA	gene	18784807	18787752	+	lincRNA	AC106053.1	level 2; havana_gene OTTHUMG00000151764.1;	0.204984	0.0564212	0	0	0	0	0.041824	0.0469919	0	0.133975	0	0.0676879	0	0.0520491	0	0	0	0	0.238817	0	0.17286	0.0430932	0	0	0.0469414	0	0.149871	0	0.0598006	0.0971323	0	0.887799	0	0.047679
ENSG00000236204	4.36059e-07	1.81665e-06	103.982	56.5102	1.84006	up	chr2	HAVANA	gene	18986451	19346748	-	lincRNA	AC092594.1	level 2; havana_gene OTTHUMG00000151766.3;	0.483716	1.01608	1.68105	0.754939	1.12997	0.506786	0.872673	0.320998	0.344102	0.981727	0.401361	0.891114	0.229235	1.13127	0.277853	1.03806	0.401303	0.296812	0.608043	0.689173	0.708475	0.711831	0.357473	0.23509	0.682116	0.237621	0.353661	0.532549	0.538468	0.729853	0.587648	0.964803	0.410731	0.420438
ENSG00000234597	4.53493e-11	2.6994e-10	0.938247	0.0816327	11.4935	up	chr2	HAVANA	gene	19458220	19468961	-	lincRNA	AC010096.1	level 2; havana_gene OTTHUMG00000151772.1;	0.0735656	0.0242984	0	0	0	0	0.018012	0.0202376	0	0	0.0248523	0	0	0.0112078	0	0	0	0	0	0.0702861	0.018611	0	0	0	0.0404317	0	0.225902	0.010259	0.00643845	0	0.0363872	0.430133	0	0
ENSG00000237992	0.0011961	0.00309405	0.408367	0.122449	3.33499	up	chr2	HAVANA	gene	19468997	19520095	+	lincRNA	AC010096.2	level 1; havana_gene OTTHUMG00000151774.2;	0	0	0	0	0.0233709	0	0	0	0	0	0	0	0	0	0	0	0	0.0166627	0	0.159309	0	0	0	0	0.0229104	0	0	0	0.0291865	0	0.0824744	0.595791	0	0
ENSG00000228784	1.18392e-09	6.29403e-09	71.8865	32.2857	2.22657	up	chr2	HAVANA	gene	19868860	19885047	+	lincRNA	AC013400.2	level 2; havana_gene OTTHUMG00000151773.2;	0.0751711	0.0620718	0.0335881	0.0378345	0.425207	0.0278827	0.026293	0.110782	0.129594	0.34216	0.00906954	0.122338	0.00453251	0.486725	0.16458	0.0298543	0.0473965	0.059022	0.680293	0.414675	0.0611266	0.057568	0.331971	0.314785	0.14755	0.199209	0.141326	0.0748781	0.155075	0.507585	1.97526	0.479635	0.556012	0.0224803
ENSG00000271991	4.2105e-11	2.51172e-10	3.40438	0.979592	3.47531	up	chr2	HAVANA	gene	19902025	19902569	+	lincRNA	RP11-79O8.1	level 2; havana_gene OTTHUMG00000185562.1;	0.0461371	0	0	0	0.161667	0	0.0847225	0.126921	0.0890847	0.0452318	0	0.228524	0.311571	0.527176	0.0321405	0.0855092	0.0581803	0.115263	0.040314	0.183668	0	0.203685	0.0626927	0.0297235	0.0633924	0.0968905	0.202394	0.160851	0.100948	0.721452	0.541986	0.299734	0.363515	0
ENSG00000223734	5.25108e-07	2.17163e-06	2.00797	0.795918	2.52283	up	chr2	HAVANA	gene	20052134	20054496	+	lincRNA	RP11-644K8.1	level 1; havana_gene OTTHUMG00000168757.1;	0	0.0362356	0	0	0.0307533	0.0284848	0	0.0301798	0	0	0	0	0	0.100283	0	0.0813308	0	0	0.038344	0.0349386	0.0555083	0.0276759	0.0298146	0.0848133	0.180884	0.0307186	0.192504	0	0.019203	0.280717	0.135658	0.213815	0.419841	0.0612421
ENSG00000234378	3.98355e-17	3.40981e-16	4.39442	0.714286	6.15219	up	chr2	HAVANA	gene	20063856	20106829	-	lincRNA	AC098828.2	level 2; havana_gene OTTHUMG00000151787.1;	0.269648	0.139162	0	0	0	0.131275	0.144422	0	0.195246	0	0	0	0	0.0770271	0.0469613	0	0.19127	0.134731	0.14726	0	0.0639536	0.170062	0.0229005	0	0.0231561	0.141569	0.0985745	0.399539	0.058999	0.0239576	0.125038	0.437949	0.056908	0.0235199
ENSG00000261012	0.00220267	0.00542664	0.24502	0.0612245	4.00199	up	chr2	HAVANA	gene	20999313	21000917	-	lincRNA	RP11-116D2.1	level 2; havana_gene OTTHUMG00000175749.2;	0	0	0	0	0	0	0	0	0	0	0	0	0	0	0	0	0	0	0	0	0	0	0	0	0	0	0	0	0	0	0	0.508894	0	0.010932
ENSG00000235537	0.000154365	0.000462797	0.314741	0.0408163	7.71116	up	chr2	HAVANA	gene	21630548	21636309	-	lincRNA	AC009411.2	level 2; havana_gene OTTHUMG00000151806.1;	0	0	0	0.0410897	0.0653865	0	0.0285552	0	0	0	0	0	0	0	0	0	0	0	0	0	0	0	0	0.150272	0	0	0	0	0	0	0.0288431	0.30307	0	0
ENSG00000229621	4.93303e-11	2.93089e-10	1.4004	0.183673	7.62439	up	chr2	HAVANA	gene	21687434	21710623	-	lincRNA	AC018742.1	level 2; havana_gene OTTHUMG00000151807.1;	0	0	0	0.116121	0.0671941	0.0077797	0.0880338	0	0.0231416	0	0	0	0	0	0.00834917	0.111064	0	0	0	0	0	0	0.0325715	0.0154426	0	0	0	0	0.0104893	0	0.0148202	0.35038	0.00674505	0
ENSG00000234207	3.51163e-18	3.17385e-17	1.80876	0.122449	14.7716	up	chr2	HAVANA	gene	22377594	22482004	+	lincRNA	AC096570.2	level 2; havana_gene OTTHUMG00000151815.1;	0	0	0.276438	0	0	0.258166	0	0	0	0	0	0	0	0	0	0.32761	0	0	0	0	0.0838477	0.473798	0	0	0.364311	0	0	0	0	0	0	1.14837	0	0
ENSG00000233714	5.43289e-14	3.90119e-13	1.23307	0.122449	10.0701	up	chr2	HAVANA	gene	23347654	23351864	+	lincRNA	AC012506.2	level 2; havana_gene OTTHUMG00000151900.1;	0.0281891	0	0	0.173802	0.0197552	0	0	0	0.0272148	0	0	0	0	0.0429464	0	0	0	0	0	0	0	0	0	0	0	0	0	0	0	0	0.0871437	0.503617	0	0
ENSG00000223634	1.04582e-10	6.05945e-10	0.824701	0.0612245	13.4701	up	chr2	HAVANA	gene	23357516	23360376	-	lincRNA	AC012506.3	level 1; havana_gene OTTHUMG00000151905.1;	0	0	0	0	0.0330613	0	0.0866299	0.0324447	0	0	0	0	0	0.251554	0	0	0	0	0	0	0	0	0.0320521	0.0303927	0	0	0	0	0	0	0.0291678	0.383103	0	0
ENSG00000235497	3.17105e-06	1.19767e-05	1.0757	0.387755	2.77417	up	chr2	HAVANA	gene	23375229	23381299	-	lincRNA	AC012506.4	level 2; havana_gene OTTHUMG00000151891.1;	0	0.0276472	0	0	0	0	0.122966	0	0	0	0	0	0.0282633	0.255048	0.069973	0	0	0	0	0	0.0211759	0	0.045496	0	0.0230019	0	0	0	0	0	0.020701	0.924446	0.0753721	0
ENSG00000205334	6.84902e-30	1.03718e-28	44.5498	6.32653	7.04174	up	chr2	HAVANA	gene	27705786	27715732	-	lincRNA	AC074091.13	level 1; havana_gene OTTHUMG00000151945.1;	0.114294	0.072598	0.339152	0.0774383	0.0184842	0.850332	0.204499	0.0423256	0.152783	0.120671	0.118805	0.00870949	0.905434	0.234403	0.202114	0.293303	0.354778	0.0131786	0.568484	1.45599	0.0111211	1.71891	0.101547	0.0623051	0.736881	0	0.0964204	0.0122606	0.0153892	0.0124981	0.0271791	0.414099	0.0494794	0.220857
ENSG00000227938	1.54866e-05	5.34633e-05	1.04382	0.428571	2.43559	up	chr2	HAVANA	gene	28448167	28450184	-	lincRNA	AC104695.4	level 2; havana_gene OTTHUMG00000151942.1;	0.118467	0	0	0.0782592	0.0622673	0.0192248	0.0181287	0	0.0285931	0	0	0	0	0	0.020632	0	0	0.0147982	0.103515	0	0	0	0.0201222	0	0.0203468	0.0207324	0.129923	0	0.0259206	0.0210511	0	0.336715	0	0
ENSG00000273233	9.78951e-06	3.46886e-05	1.55976	0.755102	2.06563	up	chr2	HAVANA	gene	28810281	28810706	-	lincRNA	RP11-713D19.1	level 2; havana_gene OTTHUMG00000185837.1;	0.0590252	0.097479	0	0	0	0	0	0	0.0569849	0.289335	0	0.116944	0	0.314738	0.123356	0	0	0	0	0.187979	0.0373313	0	0.0401027	0.22816	0.0405503	0	0.129466	0	0.103317	0.293677	0.036494	0.287597	0.199311	0.082375
ENSG00000223647	0.008022	0.0176975	0.215139	0.0612245	3.51394	up	chr2	HAVANA	gene	31793823	31803980	-	lincRNA	AL133249.1	level 1; havana_gene OTTHUMG00000152056.1;	0	0	0	0.0529841	0	0	0.0368212	0	0	0	0	0.0595913	0	0	0	0	0	0	0.0525625	0	0	0	0	0	0	0	0	0	0	0.0427568	0	0.879303	0	0
ENSG00000272716	1.09603e-14	8.19829e-14	19.5319	6.06122	3.22243	up	chr2	HAVANA	gene	32165046	32165757	-	lincRNA	RP11-563N4.1	level 2; havana_gene OTTHUMG00000185842.1;	0.529734	0.145808	0.257737	0.0933175	0.51974	0.366782	0.821443	0.655775	0.784183	0.415472	0.119305	0.419817	1.25208	0.538036	0.418233	0.327265	0.534409	0.105873	0.216008	0.36553	0.245694	0.378639	0.335917	0.591549	0.65507	0.370824	0.464768	0.467867	0.231811	0.351423	1.50661	0.458862	1.76889	0.271074
ENSG00000230876	2.9591e-10	1.65687e-09	2.90637	0.959184	3.03005	up	chr2	HAVANA	gene	32825443	32926693	+	lincRNA	AL121656.4	level 2; havana_gene OTTHUMG00000152136.2;	0.011968	0	0	0.0105413	0	0.0233058	0.00732568	0	0.0693258	0.0234663	0	0	0	0.0182333	0.0166745	0	0	0.0239194	0.0104575	0	0.00756931	0	0	0	0.057554	0	0	0	0	0.00850659	0.0221986	0.69976	0	0.0167024
ENSG00000236854	2.6667e-08	1.25713e-07	0.770916	0.163265	4.72186	up	chr2	HAVANA	gene	32927127	32928405	+	lincRNA	AL121656.5	level 1; havana_gene OTTHUMG00000152135.1;	0	0	0	0	0.0731189	0.0338627	0	0	0.100729	0.0511439	0	0	0	0.0397388	0	0	0	0	0.0455833	0	0	0.032901	0.10633	0	0	0	0	0	0	0	0.032254	0.932005	0.0587183	0
ENSG00000203386	5.7828e-10	3.15498e-09	4.77888	1.5102	3.1644	up	chr2	HAVANA	gene	33706886	34297753	+	lincRNA	AC009499.1	level 1; tag overlapping_locus;havana_gene OTTHUMG00000152138.1;	0	0.0190661	0.024073	0.284723	0.242722	0	0.0282668	0.0158797	0.0222916	0.0226367	0.0390015	0.0228734	0.0584732	0.193476	0.03217	0	0.0145584	0	0	0.0367673	0.0146034	0.0145623	0.0313751	0.0297508	0.0317253	0	0.135053	0.0160998	0.0303121	0.0164117	0.0142759	0.900028	0	0.0322238
ENSG00000228262	6.95427e-28	9.72071e-27	15.4622	1.44898	10.6711	up	chr2	HAVANA	gene	34677555	34738231	+	lincRNA	AC073218.2	level 1; havana_gene OTTHUMG00000152144.6;	0	0.0103247	0	0.0550655	0.0131439	0.00405814	0.00382677	0	0.0060357	0	0.0105601	0	0	0	0	0.0347607	0	0.0124949	0	0.00497758	0.00395403	0.0197145	0.00849516	0	0	0	0	0	0.00273578	0.431034	0.00386535	1.26923	0	0.126512
ENSG00000272027	0.00436586	0.0101623	0.394422	0.142857	2.76096	up	chr2	HAVANA	gene	34692290	34703606	-	lincRNA	RP11-529E15.1	level 2; tag fragmented_locus;havana_gene OTTHUMG00000185622.2;	0	0	0	0	0	0.0178967	0	0	0	0	0	0	0.0232739	0	0	0	0	0	0	0	0	0	0	0	0.0189413	0.0193002	0	0	0	0	0	0.761249	0	0
ENSG00000232153	2.2419e-06	8.61807e-06	0.482072	0.0816327	5.90538	up	chr2	HAVANA	gene	34734975	34737118	-	lincRNA	AC073218.3	level 2; havana_gene OTTHUMG00000152140.2;	0	0	0	0	0	0	0	0	0	0	0	0	0	0	0	0	0	0	0	0	0	0.0927386	0	0	0	0	0	0	0	0.209033	0.18183	1.19412	0	0
ENSG00000226994	0.000205262	0.000604336	0.314741	0.0612245	5.14077	up	chr2	HAVANA	gene	34799850	35185689	+	lincRNA	AC012593.1	level 2; havana_gene OTTHUMG00000152143.6;	0	0	0	0.00512196	0	0	0	0	0.00561415	0	0	0	0	0	0	0	0	0	0	0	0	0	0.00395092	0.00374638	0	0	0	0	0.0279918	0	0.00359538	0.453344	0	0
ENSG00000232028	9.25798e-05	0.000286595	1.46414	0.734694	1.99286	up	chr2	HAVANA	gene	37325340	37326797	+	lincRNA	AC007391.2	level 1; havana_gene OTTHUMG00000152509.1;	0.0997806	0	0	0	0	0	0	0.0343115	0.0481658	0.0489114	0	0.0494229	0.210573	0.114012	0	0	0.0314566	0	0.261561	0	0.0946614	0	0.203378	0.0321415	0	0.0698483	0	0.0695743	0	0.106383	0.123384	0.324117	0.252698	0
ENSG00000231367	6.71325e-08	3.0408e-07	30.761	15.5306	1.98067	up	chr2	HAVANA	gene	38406719	38515740	-	lincRNA	AC016995.3	level 1; havana_gene OTTHUMG00000153431.1;	0.383997	0.0704627	0.459662	0.150321	5.00343	0.276954	0.304691	0.136936	0.315802	0.223089	0.888851	0.1268	0.120055	0.151673	0.118891	0.0263589	0.376625	0.0639552	0.534366	0.0339703	0.116935	0.24218	0.347859	0.274876	0.214953	0.0199115	0.187169	0.158667	0.0809067	0.41446	0.712252	0.623669	0.0960483	0.347345
ENSG00000235009	1.60749e-10	9.17919e-10	0.633466	0.0408163	15.5199	up	chr2	HAVANA	gene	38431294	38433573	+	lincRNA	AC093822.1	level 1; havana_gene OTTHUMG00000153433.1;	0	0	0	0	0.231864	0	0	0	0	0	0	0	0	0	0	0	0.0417214	0	0.0578188	0	0	0	0	0	0	0	0.0483793	0	0	0	0.0818233	0.859763	0	0.0461734
ENSG00000224739	0.000276272	0.000796651	2.37251	1.46939	1.61462	up	chr2	HAVANA	gene	43001355	43006060	-	lincRNA	AC016735.1	level 2; havana_gene OTTHUMG00000152375.3;	0	0	0	0.560693	0.148706	0.137737	0	0	0.102429	0.104014	0.179209	0.210204	0.0895602	0	0	0	0.13379	0.0530111	0.18541	0.0844718	0	0	0.144167	0.136703	0.0728879	0	0.930843	0.0739777	0.37142	0.0754107	0.0655968	1.03389	0.238837	0.148066
ENSG00000231826	1.78879e-22	1.97429e-21	40.6972	8.93878	4.55288	up	chr2	HAVANA	gene	43027853	43039547	-	lincRNA	AC016735.2	level 2; havana_gene OTTHUMG00000152373.2;	0.00911371	0.00752556	0.00950183	0.240819	0	0.0236634	0.0111571	0.00626786	0	0.0268046	0.0923653	0	0.00769328	0	0.00634888	0.0506733	0.00574633	0.00455369	1.40157	0	0.0288204	0	0.0371521	0.00587145	0.0187834	1.56942	0.0732967	0	0.051846	0.0259113	0.0169044	0.740101	0.194905	0.0317975
ENSG00000279873	2.9711e-10	1.66313e-09	30.0219	13.0408	2.30215	up	chr2	HAVANA	gene	43227210	43228855	+	lincRNA	LINC01126	level 2; havana_gene OTTHUMG00000152397.3;	0.106934	0.201828	0.0637073	0.121097	0.278349	0.148741	0.187014	0.0210122	0.117986	0.419342	0	0.257263	0.0257907	1.12876	0.202196	0.0283126	0.240798	0.0686955	0.29366	0.170278	0.280189	0.115613	0.477432	0.275566	0.157422	0.160405	0.100521	0.170427	0.26071	0.141155	1.05784	0.396974	0.421266	0.0532985
ENSG00000259439	3.75608e-79	3.17733e-77	75.2749	0.530612	141.864	up	chr2	HAVANA	gene	44921077	44939199	-	lincRNA	RP11-89K21.1	level 2; tag overlapping_locus;havana_gene OTTHUMG00000172199.2;	0.155856	0.0107247	0	0.0285994	0.0409594	0.143322	0.679727	0.500211	0.746073	0.681223	0	0	0.0328912	0.118724	0.253339	0	0.548671	0.0194685	0.164556	0	0.0369649	0	0.00882426	0	0.00446137	5.64148	0	0	0.0682023	0.480042	0.353328	0.537907	0.27045	0.15407
ENSG00000236502	2.03085e-16	1.67254e-15	5.61155	1.04082	5.39149	up	chr2	HAVANA	gene	44940154	44941873	-	lincRNA	SIX3-AS1	level 2; havana_gene OTTHUMG00000152423.1;	0.021846	0	0	0	0.0153099	0.52468	0.347674	0.525852	0.168727	0.471181	0	0	0	0.0166412	0.10653	0	0.123968	0	0.0190887	0	0	0	0	0	0	0.0458778	0	0	0.0669185	0.20186	0.0675344	0.283849	0.0491785	0.0304881
ENSG00000225156	2.84637e-26	3.72474e-25	7.90637	0.734694	10.7615	up	chr2	HAVANA	gene	44954664	44968762	+	lincRNA	AC012354.6	level 2; havana_gene OTTHUMG00000152422.2;	0	0.0231989	0	0	0.06563	0.0182367	0.0229292	0.10949	0.0452059	0.146898	0	0.00927715	0	0.0428024	0.0391432	0	0.159427	0.0140376	0.0163658	0.00745617	0.0592295	0	0.00636267	0.00603327	0	0.00655559	0	0.00652987	0.061471	0.372757	0.0521109	0.562769	0.0474339	0.00653478
ENSG00000231156	1.57682e-30	2.45358e-29	10.5418	0.897959	11.7398	up	chr2	HAVANA	gene	45013214	45013668	-	lincRNA	AC093702.1	level 2; havana_gene OTTHUMG00000152444.1;	0	0	0	0.060347	0.960308	1.24526	1.04845	0.37696	0.926044	0.335849	0.231459	0	0.0578359	0.678482	0.620478	0	0.863986	0	0.538802	0.600049	0.216664	0.216053	0	0.0882797	1.41208	0	0.701303	1.14655	0.0599635	0.097397	0.50833	0.667663	0.655501	0.525898
ENSG00000231054	1.49999e-11	9.21993e-11	1.65538	0.306122	5.40757	up	chr2	HAVANA	gene	45168583	45169414	+	lincRNA	AC009236.2	level 1; havana_gene OTTHUMG00000152442.1;	0	0	0	0	0.382387	0.0885451	0	0.0625426	0.087796	0	0	0	0	0.138547	0.063351	0	0.0286693	0	0.0397308	0	0.0575158	0	0	0	0.187426	0	0	0.0634094	0	0.129276	0	0	0	0
ENSG00000228100	2.22857e-11	1.35454e-10	5.38446	2.16327	2.48904	up	chr2	HAVANA	gene	46392297	46394167	-	lincRNA	AC016912.3	level 1; havana_gene OTTHUMG00000153138.1;	0.0882271	0.0364263	0	0	0	0.0572695	0	0.0303386	0	0	0	0.218501	0	0.0672073	0	0	0.0278143	0	0	0	0.0558004	0.0278216	0.0299715	0.0284199	0	0	0	0.0307591	0	0	0	0.788116	0.0248265	0
ENSG00000187600	3.58827e-20	3.5725e-19	2.85259	0.285714	9.98406	up	chr2	HAVANA	gene	46429190	46441833	+	lincRNA	AC018682.7	level 2; tag overlapping_locus;havana_gene OTTHUMG00000153137.5;	0	0	0	0	0	0	0.00915056	0.0308437	0	0	0	0	0	0	0	0	0	0	0	0	0	0	0	0	0	0	0	0	0	0	0	1.01975	0.0168265	0
ENSG00000272663	9.53823e-08	4.25852e-07	16.9323	8.40816	2.01379	up	chr2	HAVANA	gene	48440043	48440597	-	lincRNA	RP11-191L17.1	level 2; havana_gene OTTHUMG00000185920.2;	0.453058	0.411519	0.141706	0.399051	0.317507	0.411722	0.526908	1.40214	0.393658	0.533002	0.306109	0.538576	1.18558	0.276095	0.347175	0.335874	0.314226	0.294284	0.554227	0.505004	0.487122	0.628617	0.892665	0.904827	0.217876	0.190289	0.496869	0.947714	0.257735	0.450834	1.76473	0.66225	3.49316	0.537441
ENSG00000231918	2.61087e-11	1.57977e-10	1.10757	0.142857	7.75299	up	chr2	HAVANA	gene	51032601	52407917	+	lincRNA	AC007682.1	level 2; tag ncRNA_host;tag overlapping_locus;havana_gene OTTHUMG00000144189.3;	0	0	0	0.00562258	0.00447364	0	0	0	0	0.00625827	0	0.00632372	0	0.00486268	0	0	0	0.00318955	0	0	0	0	0	0	0.00438549	0	0	0	0	0.00453728	0	0.528758	0	0
ENSG00000228033	1.40398e-29	2.10555e-28	3.07968	0.0408163	75.4522	up	chr2	HAVANA	gene	52722677	52910020	-	lincRNA	AC010967.2	level 2; havana_gene OTTHUMG00000152413.1;	0	0	0	0	0	0	0	1.02556	0	0	0	0.152817	0.0434065	0	0.0358212	0.0953017	0	0	0	0	0	0	0.0698722	0.13251	0	0	0	0.394396	0	1.46195	0	0.751633	0.0868166	0.0717623
ENSG00000225226	3.03486e-08	1.42226e-07	0.450199	0.0204082	22.0598	up	chr2	HAVANA	gene	58275877	58296548	+	lincRNA	AC007250.4	level 1; havana_gene OTTHUMG00000152120.1;	0	0.0255388	0	0	0	0	0	0	0	0	0	0.0306386	0	0	0	0	0	0	0	0	0	0	0.0210132	0.0199254	0	0	0	0.0215654	0	0	0.0191223	0.602786	0	0
ENSG00000233723	8.81204e-11	5.13665e-10	20.1335	7.36735	2.7328	up	chr2	HAVANA	gene	58427799	59063766	+	lincRNA	AC007092.1	level 1; havana_gene OTTHUMG00000152613.4;	0.0545045	0	0.45934	0.0760115	0.0541127	0.00589661	0.0722855	0.659109	0	0.0445292	0	0.00449948	0.0115024	0.134937	0.0759389	0.0673447	0.0114553	0.00907778	0.00793755	0.0180815	0.0229814	0.0343749	0.0555469	0.0292618	0.0561669	0.0158976	0	0.0411715	0.0258387	0.106537	0.0449319	0.597532	0.0817983	0.00316941
ENSG00000222030	2.46274e-21	2.59231e-20	5.33068	0.795918	6.69752	up	chr2	HAVANA	gene	59217708	59279400	+	lincRNA	AC007131.1	level 2; havana_gene OTTHUMG00000152615.2;	0	0	0.012876	0	0	0	0	0	0	0	0	0	0	0.0094077	0.00860342	0	0	0	0.0107913	0	0	0	0.00839085	0	0	0	0.00902954	0	0	0	0.0152715	0.561633	2.68982	0
ENSG00000271955	6.57349e-07	2.68602e-06	0.462151	0.0408163	11.3227	up	chr2	HAVANA	gene	59218680	60100200	-	lincRNA	RP11-444A22.1	level 2; tag overlapping_locus;havana_gene OTTHUMG00000185541.1;	0	0	0	0	0	0	0	0.0361779	0	0	0	0	0	0.0801426	0.0366455	0	0	0	0	0	0	0	0	0.0338898	0.036139	0	0	0	0	0.0373898	0.0325239	1.19611	0	0
ENSG00000233891	8.728e-09	4.31288e-08	0.482072	0.0204082	23.6215	up	chr2	HAVANA	gene	59238714	59733396	-	lincRNA	AC007131.2	level 1; tag overlapping_locus;havana_gene OTTHUMG00000152614.6;	0	0	0	0	0.00723088	0	0	0	0	0	0	0	0	0.0078597	0.00718776	0	0	0	0	0	0	0	0	0	0	0	0	0	0	0	0	0.871405	0.0290339	0
ENSG00000228590	4.86909e-10	2.67287e-09	7.03187	2.5102	2.80132	up	chr2	HAVANA	gene	60350595	60353016	-	lincRNA	AC007381.3	level 2; havana_gene OTTHUMG00000152619.1;	0.012541	0.0103556	0.0392252	0.0552303	0.465809	0	0.0307057	0.172499	0.0121075	0.0245899	0.0211834	0	0.0317592	0.0191063	0.00873644	0.0232432	0.0237219	0.00626616	0.0547908	0.0199699	0.0158635	0	0.0340823	0.0323179	0.025847	0	0	0.0437225	0.0109759	0.115881	0.62806	0.325895	0.0141158	0.0175021
ENSG00000228414	4.68395e-06	1.72976e-05	3.52789	1.7551	2.01008	up	chr2	HAVANA	gene	60825132	60881314	-	lincRNA	AC010733.4	level 2; tag ncRNA_host;havana_gene OTTHUMG00000152126.3;	0	0	0.0129204	0.0327462	0.0173698	0.0321771	0.00758563	0.0340917	0.0239286	0.0364485	0.125597	0	0.0627672	0	0.0345324	0.0229682	0.0390688	0.0123841	0	0	0.00783791	0	0.0336792	0.0319356	0.0170275	0.0260253	0	0.00864106	0.0216921	0.0264254	0.0536348	0.583698	0.0209233	0.0518853
ENSG00000223863	2.29955e-20	2.31151e-19	7.50598	1.12245	6.68714	up	chr2	HAVANA	gene	64486353	64500904	+	lincRNA	AC008074.4	level 2; havana_gene OTTHUMG00000152676.1;	0.0439593	0.254093	0.320819	0.154877	0.21565	0.0570693	0.0538155	0	0.0848797	0	0	0.0435475	0.0742159	0.301375	0.214364	0.081473	0.027717	0.109822	0	0.0349997	0.0556053	0.0831729	0.686935	1.47267	0.0604001	0	0	0.0919548	0.0769462	0.281208	0	0.99955	0	0.0613492
ENSG00000260101	1.17065e-06	4.64656e-06	86.0199	49.7959	1.72745	up	chr2	HAVANA	gene	64522187	64524093	-	lincRNA	RP11-568N6.1	level 2; havana_gene OTTHUMG00000175896.1;	0.566976	1.03434	0.604868	0.383253	2.21772	0.795977	0.710241	1.38743	1.7567	1.37024	0.178176	3.23936	0.667827	0.602645	0.762388	2.10164	0.374114	0.263527	0.633672	0.514405	1.59281	0.216212	0.904803	1.35915	0.724675	0.341513	0.154246	0.413724	0.848184	0.965313	0.978276	1.49906	0.512022	1.26971
ENSG00000233694	1.2203e-14	9.09517e-14	8.36056	2.08163	4.01635	up	chr2	HAVANA	gene	64606975	64616482	+	lincRNA	AC007365.1	level 2; havana_gene OTTHUMG00000152679.1;	0.0130351	0.0322909	0.0135902	0	1.29719	0	0.49469	0.161366	0.0880918	0.0127793	0.0440359	0.012913	0.110035	0.00992954	0.0272419	0	0.0164377	0.0521043	0.0113899	0.0518917	0	0.008221	0.0177126	0	0.0805961	0	0.0381216	0.0363561	0.0171125	0.120446	0.201483	0.550445	0.0366799	0.100054
ENSG00000226756	2.81218e-12	1.81661e-11	20.3367	7.06122	2.88005	up	chr2	HAVANA	gene	64644612	64646698	+	lincRNA	AC007365.3	level 1; havana_gene OTTHUMG00000152702.1;	0.360929	0.331149	0.710788	0.706455	1.91112	3.93077	1.10463	0.248225	0.309736	1.41539	0.203218	0.913733	0.203117	0.458232	0.474931	1.56085	0.859714	0.601131	0.140167	1.24525	0.481913	0.885232	0.572183	0.516725	1.43265	0.028073	0.263887	0.279629	0.19304	0.370559	1.63647	0.521069	0.293404	0.167903
ENSG00000235725	7.64016e-41	1.74641e-39	13.0777	0.653061	20.0252	up	chr2	HAVANA	gene	65589566	65640177	-	lincRNA	AC007389.3	level 2; havana_gene OTTHUMG00000152797.1;	0	0.0250761	0.0158306	0	0.0106411	0.0295685	0.111531	0.19841	0.0146592	0.178633	0.0256477	0	0	0.0115665	0.0423105	0.140708	0.0574425	0	0	0.0604463	0.05762	0	0.185693	0.107604	0.771925	0	0.0555077	0.0105874	0.0199335	0.118717	0.0375518	1.67695	0.0256361	0.031786
ENSG00000281920	2.93378e-08	1.37745e-07	8.74104	4.18367	2.08932	up	chr2	HAVANA	gene	65623272	65628424	+	lincRNA	RP11-418H16.1	level 2; havana_gene OTTHUMG00000189703.1;	0.0337967	0.0279073	0.0704719	0.119072	0.66318	0.0219379	0.165497	0.627569	0.163142	0.927739	0.74213	0.23436	0.0855877	0.0257447	0.164806	0	0.063928	0.0675465	0	0.16145	0.0855006	0	0.183696	0	0.0464367	0.0236583	0.420068	0.0942619	0.0591576	0.192176	0.0417915	1.37227	0.0380406	0.141499
ENSG00000227293	1.12207e-10	6.48014e-10	0.63745	0.0408163	15.6175	up	chr2	HAVANA	gene	66235377	66236213	-	lincRNA	AC118345.1	level 2; havana_gene OTTHUMG00000152909.1;	0.0687014	0	0	0	0	0	0.0420526	0.0944974	0	0.673534	0	0	0	0	0	0	0	0	0	1.14868	0	0	0	0	0	0.0480923	0	0.0479036	0	0.0488315	0.0849532	0.223163	0.0773285	0
ENSG00000225815	4.17496e-33	7.23329e-32	3.51394	0.0408163	86.0916	up	chr2	HAVANA	gene	66327349	66328984	+	lincRNA	AC092669.6	level 2; tag overlapping_locus;havana_gene OTTHUMG00000152908.1;	0.0409523	0	0	0	0	0	0.0877351	0.0844936	0	0.120446	0	0	0	0.0311956	0.0142643	0	0	0	0	0.0652111	0.0518017	0.0129139	0.0417356	0	0.0140671	0.0430011	0	0.0999422	0.00896035	0.014554	0.0379799	0.63187	0.0576185	0
ENSG00000232164	3.43516e-45	9.14476e-44	13.0239	0.326531	39.8857	up	chr2	HAVANA	gene	66383306	66392450	+	lincRNA	AC092669.3	level 2; havana_gene OTTHUMG00000152809.2;	0.014976	0.0247326	0.0156138	0.0263816	0.0629719	0.0486058	0.586682	0.422283	0.159042	0.293643	0.0505928	0.237371	0.0126419	0.17112	0.0312982	0.277561	0.0283278	0.0673453	0	0.298091	0.085246	0.0566705	0.0508748	0.0289446	0.133751	0.335471	0.0109495	0.187962	0.144177	0.191603	0.398152	0.462142	0.210707	0.0104502
ENSG00000224173	5.22344e-06	1.91961e-05	0.442231	0.0816327	5.41733	up	chr2	HAVANA	gene	67562067	67574044	+	lincRNA	AC007422.1	level 2; havana_gene OTTHUMG00000152486.3;	0	0	0	0.0439432	0	0	0.0305382	0.0171558	0	0	0	0.0247115	0	0	0.0173775	0	0	0.0124639	0	0	0	0	0.0169482	0	0	0	0.0182382	0	0.010916	0.0531915	0	0.688749	0	0
ENSG00000235495	1.05226e-05	3.71208e-05	0.707171	0.204082	3.46514	up	chr2	HAVANA	gene	67565604	67684077	-	lincRNA	AC010987.5	level 2; havana_gene OTTHUMG00000152562.1;	0	0	0	0	0	0	0	0.621306	0	0.147613	0	0	0	0	0.10489	0	0	0	0.131564	0	0.190456	0	0.102298	0.097002	0	0	0	0	0	0	0.0930924	1.7118	0	0
ENSG00000237013	7.57903e-14	5.40314e-13	1.99203	0.326531	6.1006	up	chr2	HAVANA	gene	67796054	67825562	-	lincRNA	AC010987.6	level 2; havana_gene OTTHUMG00000152485.1;	0	0.0286386	0.108478	0.0916442	0.0486114	0	0	0.0715573	0	0	0	0	0.0878307	0	0.0483216	0	0	0.0173292	0.151525	0	0	0	0.18851	0.0223439	0	0.0242783	0.152145	0.0241831	0	0.0739545	0	0.450634	0.0195188	0
ENSG00000231327	8.72729e-13	5.82812e-12	58.1693	20.6122	2.82208	up	chr2	HAVANA	gene	70124036	70125317	-	lincRNA	AC016700.5	level 1; havana_gene OTTHUMG00000153133.1;	0.0759659	0.533189	0.118802	0.802925	0.292807	2.86002	2.78995	1.35836	0.586721	0.893704	1.09069	1.20407	0.288568	3.0959	0.926102	1.12635	0.83821	0.151826	0.796536	0.786277	0.144137	0.718654	1.16128	1.24798	0.835018	0.239299	1.33299	0.317813	0.38229	0.674937	6.12933	0.55521	6.26326	0.874643
ENSG00000237751	7.48633e-30	1.13199e-28	9.51394	0.918367	10.3596	up	chr2	HAVANA	gene	70887871	70889959	+	lincRNA	AC007040.5	level 2; havana_gene OTTHUMG00000153230.2;	0	0	0	0	0.112779	0.496183	0.024626	0.359695	0.0776819	0.0394421	0	0.597819	0.0679224	0.919396	0	0	0	0.0201018	0	0.0960951	0.076335	0	0.218672	0.49246	0.110556	0	0.0294146	0	0.580975	0.571915	0.273617	1.04547	0.475477	0.0561468
ENSG00000272735	2.98926e-20	2.9894e-19	11.251	2.28571	4.92231	up	chr2	HAVANA	gene	71067519	71068125	-	lincRNA	RP11-467P9.1	level 2; havana_gene OTTHUMG00000185975.1;	0	0.273648	0.172755	0.0729732	0.348369	0.188225	0.583194	0.968637	0.319942	0.162447	0.139943	0.246219	0.559493	0.315553	0.288576	0.307101	0.182832	0.10349	0.0723925	0.197889	0.209596	0.18288	0.506603	0.827313	0.170752	0.028998	0.151435	0.115537	0.0725094	0.559431	1.48549	0.807356	0.909215	0.0578118
ENSG00000235499	1.80774e-05	6.18389e-05	41.8705	25.6122	1.63479	up	chr2	HAVANA	gene	73985132	73986343	+	lincRNA	AC073046.25	level 2; havana_gene OTTHUMG00000152824.2;	0.257895	2.02306	0.201658	1.19255	1.03923	0.460359	1.06555	1.19721	0.995921	1.58021	0.217808	3.12961	0.32655	1.66984	1.61691	2.62886	1.95128	3.06037	0.394354	0.975324	1.26409	0.975896	1.31414	1.28764	1.28451	2.4823	1.03705	1.43858	2.05959	0.824877	1.79382	1.88487	5.0436	0.224947
ENSG00000217702	0.000128545	0.000389793	8.14542	5.10204	1.5965	up	chr2	HAVANA	gene	74130583	74135395	+	lincRNA	RP11-287D1.4	level 2; havana_gene OTTHUMG00000187098.1;	0.019893	0.0328529	0.0414803	0.0876082	0.0139412	0.0258257	0.0121766	0.205218	0	0.0195026	0	0.177359	0.0671701	0.0606142	0	0	0.0250857	0.0397584	0.0695289	0.300931	0.0503263	0.0250923	0.418985	0.41011	0.327996	0.0278509	0.0290888	0.0416124	0.0261154	0.424185	0.159892	0.484637	0.10076	0.0971686
ENSG00000279070	1.47358e-10	8.43681e-10	2.12749	0.632653	3.36281	up	chr2	HAVANA	gene	74196698	74198560	-	lincRNA	RP11-287D1.2	level 2; havana_gene OTTHUMG00000175955.2;	0.0134969	0.0111449	0.0140717	0.035664	0.0283762	0	0	0.00928235	0	0.0264641	0	0.0401113	0.0455733	0.0925318	0.028207	0.0250148	0.00851	0.0269751	0	0.010746	0.0341452	0.034049	0.0275101	0.0260859	0.0649066	0	0	0.028233	0	0.0383733	0.050069	0.21921	0.0379794	0
ENSG00000272711	6.31912e-06	2.29742e-05	170.504	100.531	1.69604	up	chr2	HAVANA	gene	74832655	74833987	-	lincRNA	RP11-259N19.1	level 2; havana_gene OTTHUMG00000185987.1;	0.264086	1.57319	2.18299	3.60538	0.343708	1.23669	2.41318	1.33622	1.40227	0.721232	0.700974	1.42018	1.41717	4.71308	1.91854	3.32126	1.30829	2.64845	1.71418	1.08134	2.45765	1.87968	1.29442	2.33329	1.98274	1.10919	2.49627	0.644488	3.16149	1.42121	3.88369	2.20584	2.39921	1.27678
ENSG00000230836	2.67614e-07	1.13915e-06	23.6195	11.8367	1.99544	up	chr2	HAVANA	gene	74940258	74942670	+	lincRNA	AC104135.4	level 2; havana_gene OTTHUMG00000152931.1;	0.119169	0.180405	0.248488	0.0699759	0.0974341	0.0386773	0.0486295	0.382468	0.11505	0.0584155	0.637425	0.905072	0.100596	0.211814	0.0276723	0.184054	0.100184	0.0396956	0.607417	0.300455	0.100494	0.0250526	0.161931	0.115161	0.204673	0.0139035	2.99142	0.872481	0.0347656	0.0564687	0.0245599	0.419355	0.380046	0.152452
ENSG00000227088	3.41567e-25	4.23949e-24	2.31474	0.0408163	56.7112	up	chr2	HAVANA	gene	77652413	77654668	-	lincRNA	AC084149.2	level 2; havana_gene OTTHUMG00000152843.1;	0.531227	0.365546	0	0.155967	0.0620481	0	1.46325	0.6698	0	0	0.149552	0	0	0.134888	0.123356	0.328187	0	0	0	0.140985	0	0.502552	0.541387	0.399279	0	0	0.712062	0.0617349	0.038744	0.188792	0.164223	1.29419	0.0498279	0
ENSG00000260840	1.18765e-40	2.69744e-39	9.05378	0.326531	27.7272	up	chr2	HAVANA	gene	85064108	85067347	-	lincRNA	RP11-60H5.1	level 2; havana_gene OTTHUMG00000175958.1;	0	0.0728062	0	0.00706004	0	0.010406	0.00981272	0.176403	0.0232154	0	0	0.00794043	0	0.0183176	0.0279193	0	0.0859166	0.00800997	0.0140077	0	0.0659039	0.00505524	0.0163377	0	0	0	0	0.011178	0	0.0398809	0.00495583	0.624884	0	0.0335592
ENSG00000281477	0.00902124	0.0196936	0.119522	0.0204082	5.85657	up	chr2	HAVANA	gene	87249095	87253750	-	lincRNA	RP11-223J6.2	level 2; havana_gene OTTHUMG00000189701.1;	0	0	0	0	0	0.0206084	0	0	0	0.0311254	0	0	0	0	0	0	0	0	0	0	0	0	0	0	0	0	0	0	0	0	0.0196293	0.309384	0	0
ENSG00000272913	8.53847e-06	3.04806e-05	290.05	172.245	1.68394	up	chr2	HAVANA	gene	95525109	95526702	-	lincRNA	RP11-440D17.3	level 2; havana_gene OTTHUMG00000186024.1;	2.39774	2.57909	0.756534	3.14009	3.8803	1.8636	2.16289	5.83666	7.32532	1.96407	2.47801	1.93773	1.70445	5.37131	2.29671	0.321598	2.75508	3.36554	1.5989	2.28583	1.73597	2.95478	3.39746	1.92075	2.87185	5.56543	2.8718	6.18155	1.3944	4.46248	6.01766	3.30502	7.91006	3.34626
ENSG00000228873	0.00035447	0.00100452	0.410359	0.122449	3.35126	up	chr2	HAVANA	gene	96145602	96147012	-	lincRNA	AC012307.2	level 2; havana_gene OTTHUMG00000155213.1;	0	0	0	0	0.08945	0	0	0	0	0.125134	0	0	0	0	0	0	0	0	0	0	0	0	0.173439	0	0	2.50177	0	0	0.0558544	0.0907226	0	0.62191	0.0718331	0
ENSG00000277701	0.000780782	0.00208458	0.878486	0.510204	1.72183	up	chr2	HAVANA	gene	97281904	97291780	+	lincRNA	RP11-734K23.9	level 2; havana_gene OTTHUMG00000188202.3;	0	0.00676981	0	0	0	0	0	0	0	0	0	0.00812167	0	0.00624522	0	0.0151948	0	0.00819279	0	0	0	0.0103412	0.0278509	0	0.00563236	0.00573908	0	0	0	0	0	0.0133155	0	0
ENSG00000230606	9.55445e-06	3.39073e-05	19.0438	11.2245	1.69663	up	chr2	HAVANA	gene	97416165	97433527	-	lincRNA	AC159540.1	level 1; havana_gene OTTHUMG00000152989.8;	0.00476406	0.169157	0.00993389	0.00419616	0.0367257	0.0123697	0.00874834	0.0327643	0.00919878	0.0653882	0	0.0424749	0.00804311	0.406453	0.0265503	0.00882958	0.0420534	0.049988	0.0666044	0.0265515	0.033144	0.0180276	0.0420782	0.0337614	0.0294562	0.00666986	0.00348317	0.0265748	0.0229322	0.179468	0.120766	0.0619003	0.0268115	0.00997302
ENSG00000228488	0.00460294	0.0106749	0.189243	0.0204082	9.27291	up	chr2	HAVANA	gene	100722221	100722882	-	lincRNA	AC092168.4	level 2; havana_gene OTTHUMG00000153159.1;	0	0	0	0	0.672012	0	0	0	0	0	0	0.105547	0	0	0	0	0	0	0	0	0.134772	0	0	0	0	0.149168	0	0	0	0	0	0.519137	0	0
ENSG00000272902	9.35859e-05	0.000289473	82.6434	53.9796	1.53101	up	chr2	HAVANA	gene	101151660	101155412	+	lincRNA	RP11-299H21.1	level 2; havana_gene OTTHUMG00000186030.2;	0.304416	0.485979	0.528966	0.697132	0.348451	0.546695	0.633538	0.425696	0.117557	0.537196	0.0856994	0.633283	0.111354	0.88118	0.318097	0.282098	0.652592	0.608409	0.239395	0.557452	0.442823	0.588767	0.434333	0.529518	0.362498	0.710322	0.252244	0.82074	0.581692	1.03859	1.31122	1.38436	1.30775	0.375275
ENSG00000281162	2.10085e-36	4.12819e-35	307.723	30.7755	9.99896	up	chr2	HAVANA	gene	101962056	101987167	+	lincRNA	LINC01127	level 2; havana_gene OTTHUMG00000189566.1;	0.281495	0.291904	2.59357	1.13591	0.0734044	0.161476	0.0480851	0.0450222	0.265445	0.0513436	0.0442308	0.0389104	0.248675	0.0548542	0.168735	0.533848	4.35463	0.0163546	0.383251	0.109455	0.69558	0.429384	1.12528	0.873018	0.1709	0.0045826	1.88101	0.104986	0.243499	0.16751	0.947114	0.45719	0.198948	0.0411124
ENSG00000277527	0.000108946	0.000333979	0.344622	0.0612245	5.62882	up	chr2	HAVANA	gene	102873339	102895722	-	lincRNA	AC007251.2	level 2; havana_gene OTTHUMG00000153096.2;	0.0354651	0	0	0	0	0	0.0217084	0.0243907	0	0	0	0	0	0	0	0	0	0	0	0	0	0	0	0	0	0	0	0.0247288	0	0	0	1.03681	0.079837	0
ENSG00000224095	6.72699e-10	3.65003e-09	1.1992	0.122449	9.79349	up	chr2	HAVANA	gene	102967408	102984429	-	lincRNA	AC108051.1	level 2; havana_gene OTTHUMG00000153097.1;	0	0	0	0	0.0403241	0	0	0	0	0	0	0	0	0	0	0	0	0	0	0	0	0	0	0.0370694	0.0395296	0.0402786	0	0	0	0	0	1.21488	0.0647648	0
ENSG00000227680	0.00428374	0.00998857	0.195219	0.0204082	9.56574	up	chr2	HAVANA	gene	102987323	102988565	+	lincRNA	AC108051.2	level 1; havana_gene OTTHUMG00000153094.1;	0	0	0.0477514	0	0	0	0	0	0	0	0	0	0	0.0697781	0	0	0	0	0.0800405	0	0	0	0.124472	0.029507	0	0	0.0334866	0	0.0200425	0.0325544	0	0.520713	0.0773285	0
ENSG00000229209	1.10056e-10	6.36259e-10	0.874502	0.0612245	14.2835	up	chr2	HAVANA	gene	103109759	103176260	-	lincRNA	AC073987.1	level 2; havana_gene OTTHUMG00000153111.1;	0	0	0	0	0.883844	0	0	0	0	0	0	0	0	0	0	0	0	0	0	0	0	0	0.0267771	0.0253908	0	0	0	0	0	0	0	0.512085	0.0665413	0
ENSG00000256637	0.0101669	0.0219467	0.163347	0.0408163	4.00199	up	chr2	HAVANA	gene	103874310	104077778	+	lincRNA	RP11-76I14.1	level 2; havana_gene OTTHUMG00000167762.3;	0	0	0	0	0	0	0	0	0	0	0	0	0	0	0	0	0	0	0	0	0	0	0.00689139	0	0	0	0	0	0	0	0	0.444795	0	0
ENSG00000235597	0.00563695	0.012853	0.856574	0.510204	1.67888	up	chr2	HAVANA	gene	104433267	104520832	+	lincRNA	AC013402.2	level 2; havana_gene OTTHUMG00000153050.1;	0	0	0	0	0.00345658	0	0.00301908	0	0.00476179	0	0	0	0	0	0	0	0	0	0	0	0	0	0.00335107	0.00635517	0	0.00345268	0	0	0.00215836	0	0.00304952	0.344462	0.0388614	0
ENSG00000226508	1.90229e-23	2.19238e-22	6.01992	0.632653	9.51536	up	chr2	HAVANA	gene	105144113	105145424	+	lincRNA	AC104655.3	level 1; havana_gene OTTHUMG00000153079.1;	0.0498409	0	0.0259817	0.899942	0.0349289	0	0.0305079	0.119971	0	0	0	0.197496	0	0.170849	0.0347206	0.184747	0	0	0.0435503	0.0198412	0.0472838	0	0.0338628	0.176603	0.0342407	0.0174448	0.163982	0	0.0436206	0.0177129	0.184893	0.445219	1.38846	0.0347787
ENSG00000235319	5.24936e-16	4.22766e-15	6.39044	1.59184	4.01451	up	chr2	HAVANA	gene	105324210	105330529	+	lincRNA	AC012360.4	level 1; havana_gene OTTHUMG00000153107.1;	0	0.123223	0.311164	0.164298	0.209159	0.121082	0.205521	0.0256573	0.288137	0.0731494	0.0630158	0.2587	0.661337	0.19893	0.103956	0.20743	0.117612	0.0745617	0.0977943	0.267327	0	0.235286	0.0506937	0.120173	0.0768892	0.104462	0.0272762	0.234116	0.0816269	0.159101	0.668912	0.787691	0.44091	0.0520649
ENSG00000272994	2.60263e-07	1.1102e-06	156.793	87.0816	1.80053	up	chr2	HAVANA	gene	105334027	105337475	-	lincRNA	RP11-332H14.2	level 2; havana_gene OTTHUMG00000186032.1;	0.211423	0.933102	0.562467	0.770566	0.64376	0.269743	0.290064	0.787186	0.13373	1.09355	0.0492579	0.54166	0.326171	1.39949	0.573897	0.297262	0.501044	0.47355	0.573326	1.34665	1.30028	0.547155	0.495325	0.493166	0.300512	0.398068	0.415762	0.782846	1.36544	0.673646	2.0374	0.47363	2.26894	0.193315
ENSG00000231505	8.35359e-14	5.93853e-13	18.9582	6.63265	2.85831	up	chr2	HAVANA	gene	106521903	106538079	-	lincRNA	AC108868.5	level 1; havana_gene OTTHUMG00000153181.1;	0.0453876	0.0374784	0.0946409	0	0.922433	0.0294618	0.0555641	0	0	0	0	0	0	0	0	0	0	0.0453561	0	0	0	0	0.123348	0.0584813	0	0.0635443	0.0663688	0.0316475	0.0397231	0	0.0841864	0.663445	0	0.0633425
ENSG00000229457	1.09471e-06	4.36376e-06	0.50996	0.0612245	8.32935	up	chr2	HAVANA	gene	107254691	107365873	-	lincRNA	AC006227.1	level 2; havana_gene OTTHUMG00000153205.2;	0	0.0347208	0	0.0185179	0.0147338	0	0	0	0	0	0	0	0	0.0160151	0	0	0	0	0	0	0	0	0.0142841	0	0	0	0	0	0	0	0	0.887799	0.011832	0
ENSG00000224568	6.54596e-18	5.82577e-17	2.98008	0.408163	7.3012	up	chr2	HAVANA	gene	107529487	107556326	+	lincRNA	AC096669.3	level 1; havana_gene OTTHUMG00000153209.2;	0.0623939	0.0257606	0	0.0137391	0.0655893	0.0101252	0	0	0	0.0152924	0	0.0154523	0	0	0	0.0867293	0	0	0	0	0	0	0	0.0301476	0	0	0	0.0108764	0.00682587	0	0	0.48135	0	0
ENSG00000172965	1.41087e-05	4.89635e-05	1380.23	854.776	1.61472	up	chr2	HAVANA	gene	111036776	111523376	-	lincRNA	AC068491.1	level 2; tag ncRNA_host;tag overlapping_locus;havana_gene OTTHUMG00000150313.11;	3.05878	2.34011	5.80751	3.97871	1.00754	6.5076	4.85096	3.99774	5.45201	2.58984	3.00806	1.27769	3.60838	2.16554	4.15246	4.50126	2.55345	2.2718	5.68406	3.45754	4.86635	3.00562	2.52639	2.40131	2.42045	0.287841	3.48001	1.40674	2.62914	3.18548	6.78007	2.51278	3.85743	1.33349
ENSG00000240350	3.01031e-05	9.9793e-05	14.0538	9.04082	1.55448	up	chr2	HAVANA	gene	111491273	111570974	+	lincRNA	AC017002.1	level 1; havana_gene OTTHUMG00000153695.2;	0.622254	0.210199	0.619265	0.548079	1.40735	0.183597	0.242382	0.272331	0.573439	0.166376	0.33443	0.336231	0.764032	0.193911	0.394073	0.943583	0.142669	0.042397	0.370716	0.180156	0.125221	0.0535151	0.634155	0.965764	0.15545	0.0197995	0.434271	0.0986092	0.0866402	0.341766	0.472164	1.14845	0.15918	0.157893
ENSG00000225744	0.00129521	0.00332957	2.03386	1.28571	1.58189	up	chr2	HAVANA	gene	111607841	111612518	+	lincRNA	AC017002.4	level 1; havana_gene OTTHUMG00000153696.1;	0.0317484	0	0.0993013	0	0	0	0.136034	0	0.091953	0	0	0	0	0.0725533	0	0.0588416	0.0400357	0	0.110965	0	0	0.0800924	0	0	0	0	0	0.0221373	0.0416792	0.338491	0.157035	0	0.0178676	0.0221539
ENSG00000244063	0.00055874	0.00153026	5.22908	3.38776	1.54352	up	chr2	HAVANA	gene	113829390	113831119	-	lincRNA	AC024704.2	level 2; tag overlapping_locus;havana_gene OTTHUMG00000153498.1;	0.30222	0.349378	0.567163	0.0532388	0.423597	0.392351	0.554973	0.207849	0.525193	0.59258	0	0	0.102047	0.230217	0.463178	0	0.266776	0.151005	0.264076	0.625619	0.344058	0.266846	0.328534	0.194703	0.0830502	0	0.132578	0.168584	0.105801	0.386661	0.0373712	0.0981701	0.0680342	0.0843552
ENSG00000270019	2.21278e-15	1.71959e-14	19.2829	5.57143	3.46103	up	chr2	HAVANA	gene	113888203	113889750	-	lincRNA	RP11-141B14.1	level 2; havana_gene OTTHUMG00000183982.1;	0.0487301	0.201192	0.575793	0.0715354	0.295971	0.44284	0.347993	0.256938	0.266592	0.175171	0.0823113	0.177003	0.150829	0.494937	0.124472	0.150525	0.1229	0.0649284	0.0283865	0.232789	0.380113	0.532708	0.176576	0.146506	0.200866	0.136448	0.106885	0.0679562	0.170594	0.138545	0.652789	0.211053	0.338237	0.0680073
ENSG00000226856	6.84131e-12	4.30307e-11	26.3386	10.3265	2.55058	up	chr2	HAVANA	gene	118132128	118186386	-	lincRNA	AC093901.1	level 2; havana_gene OTTHUMG00000153418.1;	0.231157	0.360543	0.37489	0.497693	0.863983	0.300095	0.314428	0.582911	0.247963	0.0251801	0.260302	0.254435	0.650432	0.11739	0.214708	0.238011	0.323884	0.153998	0.134655	0.081797	0.211175	0.242977	0.523507	0.463311	0.229385	0.377566	0.37557	0.30445	0.0561967	0.474649	0.968674	1.00115	0.578186	0.215067
ENSG00000258910	7.16443e-51	2.36274e-49	17.1534	0.387755	44.2377	up	chr2	HAVANA	gene	118833700	118835110	-	lincRNA	RP11-19E11.1	level 1; havana_gene OTTHUMG00000170896.2;	0.0800787	0.0661243	0	0.047022	0.0561199	0.0346535	0	0.0550733	0.515405	0	0	0.0528857	0.0225327	0.284668	0.130166	0	0.723703	0	0.11662	0.17002	0.0168823	0.134678	0.253899	0.171967	0.0733522	1.30799	0.0780643	0.0186122	0	0	0.36308	0.390179	0.510762	0.093131
ENSG00000235840	1.35164e-05	4.70374e-05	2.29681	1.04082	2.20674	up	chr2	HAVANA	gene	120319007	120326298	+	lincRNA	AC012363.13	level 2; havana_gene OTTHUMG00000155116.1;	0	0.0748217	0.0944704	0.758198	0	0.0294087	0.194124	0.0934758	0.0437398	0	0	0.0448813	0	0	0.0631227	0	0.028566	0.0226372	0.0791752	0.0360717	0.0573085	0	0.246252	0.14594	0	0	0.0331246	0	0.0594773	0	0	0.956583	0.0254975	0
ENSG00000229774	3.34578e-20	3.33602e-19	1.71713	0.0612245	28.0465	up	chr2	HAVANA	gene	120686635	120710517	-	lincRNA	AC018866.1	level 2; havana_gene OTTHUMG00000154317.1;	0	1.19247	0	3.21735	0	0	1.22194	0	0.0410061	2.2486	0	0	0	0	0	0	0.0535613	0	0	0	0.188044	0	0	0	0	0	0	0	0	0	0	0.689844	0	0
ENSG00000236145	0.000192629	0.00056958	0.344622	0.0816327	4.22161	up	chr2	HAVANA	gene	121178327	121182580	+	lincRNA	AC079988.3	level 2; havana_gene OTTHUMG00000153330.1;	0	0.114502	0	0	0.0647855	0	0.0565855	0	0	0	0	0	0	0	0	0	0	0	0	0	0	0	0	0	0	0	0	0.0322292	0.06068	0	0.057156	0.450427	0	0
ENSG00000224655	1.38099e-07	6.06715e-07	0.976096	0.204082	4.78287	up	chr2	HAVANA	gene	121790444	121796702	+	lincRNA	AC018737.3	level 2; havana_gene OTTHUMG00000153333.1;	0	0	0.0180672	0.0152635	0.0121445	0.0112487	0	0	0.0167302	0.0339784	0	0	0	0	0.0120721	0	0.0109264	0	0	0	0.0109601	0	0	0.0111643	0	0	0	0	0.00758326	0.0123173	0.0214286	0.816212	0	0
ENSG00000235491	1.03784e-10	6.01604e-10	2.71912	0.77551	3.50624	up	chr2	HAVANA	gene	125710969	125765842	+	lincRNA	AC097499.1	level 2; havana_gene OTTHUMG00000153369.1;	0.301134	0	0	0	0	0	0.0921632	0.310653	0	0	0	0	0	0	0.0524448	0	0	0	0	0	0	0.04748	0	0	0.0258599	5.45444	0	0	0.263552	1.09696	0.0465462	0.611359	0	0.157598
ENSG00000235774	7.00701e-18	6.22968e-17	2.48406	0.265306	9.36301	up	chr2	HAVANA	gene	126308510	126343992	+	lincRNA	AC023347.1	level 1; havana_gene OTTHUMG00000153374.2;	0	0	0	0	0	0.0177411	0	0	0	0	0	0	0	0	0	0	0	0	0	0	0	0	0.0185693	0	0	0	0.279759	0.0571719	0.107641	0	0.0168983	0.532679	0.892135	0
ENSG00000236682	9.62384e-05	0.000297191	108.241	70.6735	1.53157	up	chr2	HAVANA	gene	127389130	127400580	+	lincRNA	AC068282.3	level 1; havana_gene OTTHUMG00000153398.1;	0.504764	0.370493	1.57878	1.47375	0.622326	1.16498	0.526392	1.92859	0.442195	1.09969	0.978923	0.203718	0.749609	0.662204	1.17211	0.623677	0.247537	0.121433	0.416553	0.558173	0.36654	0.353717	0.565225	0.566073	0.699968	0.32717	0.252868	0.208568	0.989889	0.378708	1.55464	0.576904	0.184122	0.697921
ENSG00000204460	2.67345e-74	1.91359e-72	29.8167	0.102041	292.204	up	chr2	HAVANA	gene	129242173	129273848	-	lincRNA	AC079586.1	level 1; havana_gene OTTHUMG00000153413.1;	0.0113623	0	0	0.0400314	0.0318512	0	0	0.398529	0	0	0	0	0	0.069242	0.0316612	0	0	0	0	0.0542788	0	0	0.00771973	0	0	0	0.0166147	1.70336	0.193913	0.0403804	0.400428	0.608983	0	0
ENSG00000229536	9.75204e-06	3.45699e-05	6.49004	3.34694	1.9391	up	chr2	HAVANA	gene	129825126	129877553	-	lincRNA	AC079776.1	level 2; havana_gene OTTHUMG00000153489.3;	0.044662	0	0.093128	0.472057	0.312996	0.0289908	0.246041	0.153579	0.0862365	0	0.15088	0.840628	0.0754023	0.170107	0.0622258	0.0827754	0.0844803	0.133893	0.0780502	0.0711183	0.169483	0.056335	0.0606883	0.115093	0.21478	0.0937927	0	0.0622832	0.156353	0.222214	0.883634	0.217613	0.427298	0.0623299
ENSG00000237574	0.00122554	0.0031658	0.870518	0.44898	1.93888	up	chr2	HAVANA	gene	129923177	129946703	+	lincRNA	AC079776.3	level 2; havana_gene OTTHUMG00000153485.1;	0	0.00865847	0	0	0	0	0	0	0	0	0	0	0	0	0.00730466	0	0	0.00523922	0	0.00834855	0.00663183	0	0	0	0	0	0	0	0	0.00745302	0	0.425758	0	0
ENSG00000223631	1.97524e-15	1.53855e-14	1.1753	0.0612245	19.1965	up	chr2	HAVANA	gene	131402901	131409049	+	lincRNA	AC073869.19	level 2; havana_gene OTTHUMG00000153602.1;	0	0	0	0.0119008	0	0	0.00827042	0	0	0	0	0	0	0.0102924	0	0	0	0	0	0.0215151	0	0	0.0183598	0	0.027847	0	0.0197573	0.00942112	0	0.0192072	0.0751842	0.636391	0	0.0094282
ENSG00000224559	1.03358e-34	1.90766e-33	9.6753	0.591837	16.3479	up	chr2	HAVANA	gene	131637025	131649615	+	lincRNA	AC093838.7	level 2; havana_gene OTTHUMG00000153621.1;	0	0.00590529	0	0	0.78686	0	0	0.00983676	0.0276173	0	0	0.00708451	0	0.0217908	0	0	0	0.00357328	0.0062489	0.102491	0	0	0.0388709	0.0737171	0.211263	0	0	0.00498655	0.00625899	0.0101663	2.68393	0.267148	0.317957	0
ENSG00000186825	0.00118318	0.00306425	0.229084	0.0204082	11.2251	up	chr2	HAVANA	gene	131794961	131801661	-	lincRNA	C2orf27B	level 2; havana_gene OTTHUMG00000154614.1;	0	0	0	0	0	0	0	0	0	0	0	0	0	0	0	0	0	0	0	0	0	0	0	0	0.0130373	0.0132844	0	0	0	0.0134886	0.0351995	0.154108	0	0
ENSG00000229203	0.0011296	0.00293628	0.695219	0.326531	2.12911	up	chr2	HAVANA	gene	131829801	131832031	-	lincRNA	AC103564.7	level 2; havana_gene OTTHUMG00000153714.1;	0	0	0	0.0394081	0	0	0	0	0	0.0438636	0	0	0	0	0	0	0.0564204	0	0	0	0.0565947	0.0282176	0	0	0	0	0	0	0.0195788	0	0.442603	0.0726668	0	0
ENSG00000272769	1.07726e-14	8.06586e-14	5.79482	1.44898	3.99924	up	chr2	HAVANA	gene	132345616	132347297	-	lincRNA	RP11-725P16.2	level 2; havana_gene OTTHUMG00000186046.1;	0.224239	0.0370327	0.0311719	0.0526691	0.146672	0.0194076	0.0549034	0.113093	0	0	0	0.103665	0	0.034163	0.0208283	0.0554132	0.0282773	0.00746947	0	0.0952191	0.0567293	0.0471412	0	0	0.0410807	0.0732535	0.0327898	0.0729661	0.0392508	0.0425026	0.471384	0.242799	0.252398	0.0417262
ENSG00000237262	7.18803e-09	3.57616e-08	0.505976	0.0204082	24.7928	up	chr2	HAVANA	gene	136077892	136078513	+	lincRNA	AC068492.1	level 2; havana_gene OTTHUMG00000153580.1;	0	0	0	0	0.112718	0	0	0.0368721	0	0.0525615	0	0	0	0	0	0	0	0	0	0.0426862	0	0.033813	0.0364259	0.0345402	0	0	0.0391986	0	0.0234612	0	0	1.13199	0	0
ENSG00000228043	6.97168e-06	2.52073e-05	26.3586	15.551	1.69497	up	chr2	HAVANA	gene	138418284	138501698	-	lincRNA	AC097721.2	level 1; havana_gene OTTHUMG00000153614.1;	0.268108	0.126507	0.439255	0.185545	0.348944	0.633978	0.632999	0.447801	0.203375	0.0938741	0.129391	0.834731	0.307151	0.335525	0.266817	0.354932	0.48299	0.239216	0.217536	0.381185	0.302801	0.821298	0.156135	0.111039	0.342068	0.227898	0.280033	0.467361	0.326831	0.176954	0.556498	0.404344	0.387997	0.173722
ENSG00000229131	2.76163e-39	5.96329e-38	5.15339	0.0204082	252.516	up	chr2	HAVANA	gene	139469775	139477747	+	lincRNA	AC016710.1	level 2; havana_gene OTTHUMG00000153649.1;	0	0	0	0	0.0378147	0	0	0	0	0	0	0	0	0	0	0	0	0	0	0	0	0	0	0	0.0370696	0	0	0	0	0	0.500422	0.788731	2.24717	0
ENSG00000226674	4.97331e-20	4.91261e-19	150.056	36.5918	4.1008	up	chr2	HAVANA	gene	144667967	145262988	+	lincRNA	AC074093.1	level 1; tag ncRNA_host;havana_gene OTTHUMG00000153701.9;	0.207062	0.095142	0.0174097	0.125018	0.170857	0.795605	0.105279	0.20442	0.0515884	0.0605724	0.0959005	0.372198	0.0267824	0.424855	0.0697964	0.238305	0.00315861	0.016687	0.0350184	0.142258	0.144689	0.0168504	0.142951	0.105428	0.207642	0.00116893	0.220981	0.672992	0.207527	0.0344201	0.514153	0.547843	0.0234943	0.0209739
ENSG00000225107	2.23815e-49	6.9599e-48	13.2211	0.285714	46.2739	up	chr2	HAVANA	gene	145569294	145588024	-	lincRNA	AC092484.1	level 2; havana_gene OTTHUMG00000153709.1;	0.664086	0.174479	0	0.2127	4.14627	0.0783761	0.203246	0.0415199	0.0874271	0.0591869	0.305925	4.36583	0.0764433	0	0.105141	0.0559454	0	0.0150824	0	0.552768	0.0190914	0	0.287122	0.875114	4.04384	0	0.132419	6.7563	0.052837	0.0214554	0	0.833444	0.0339763	0.0210635
ENSG00000233842	7.214e-05	0.000227087	0.673307	0.204082	3.2992	up	chr2	HAVANA	gene	145915090	145931146	+	lincRNA	AC062031.1	level 2; havana_gene OTTHUMG00000153722.1;	0	0	0	0	0	0	0	0	0	0	0	0.133382	0	0	0	0	0	0	0	0	0	0	0.0228698	0	0	0	0	0	0	0	0	0.929396	0	0.0234885
ENSG00000227902	0.018507	0.0377689	0.221116	0.0816327	2.70867	up	chr2	HAVANA	gene	146879909	146898218	+	lincRNA	AC062032.1	level 2; havana_gene OTTHUMG00000153712.1;	0	0	0	2.43309	0.0496384	0	0	0	0	0	0	0	0	0	0	0	0	0	0	0	0	0	0	0	0	0	0	0	0	0	0	0.575194	0	0
ENSG00000236049	2.56952e-21	2.70259e-20	1.83466	0.0612245	29.9661	up	chr2	HAVANA	gene	150552532	150572221	-	lincRNA	AC104777.2	level 2; havana_gene OTTHUMG00000153754.1;	0.119358	0	0.0829606	0.00876082	0.00697059	0	0	0	0	0.029254	0	0.0394132	0.0167925	0	0.00692902	0	0	0	0.0173822	0.0395961	0.00629079	0	0.0337891	0.0256319	0.0136665	0	0.00727221	0	0.00435257	0.0141395	0.0061497	0.339246	0	0
ENSG00000224048	0.00476733	0.0110286	0.296813	0.122449	2.42397	up	chr2	HAVANA	gene	150612381	150635348	+	lincRNA	AC104777.4	level 2; havana_gene OTTHUMG00000153757.1;	0.0742828	0	0	0	0	0	0	0	0	0	0	0.0183967	0	0	0	0	0	0.00927891	0	0	0	0	0	0	0	0	0	0	0.00812652	0	0	0.693716	0.0104513	0
ENSG00000236885	0.0209306	0.0422136	0.155378	0.0408163	3.80677	up	chr2	HAVANA	gene	151117955	151186209	-	lincRNA	AC018731.3	level 2; havana_gene OTTHUMG00000153781.1;	0.043654	0	0	0	0	0	0	0	0.0421451	0	0	0	0	0	0	0	0.0275245	0	0	0	0	0	0.0593186	0	0	0	0	0.0304387	0	0	0	0.0709006	0	0
ENSG00000227708	1.2083e-19	1.1693e-18	2.40239	0.163265	14.7146	up	chr2	HAVANA	gene	153337705	153357422	+	lincRNA	AC079150.3	level 2; havana_gene OTTHUMG00000153820.1;	0	0.0581597	0	0	0.0493604	0.0914388	0	1.69539	0	0	0	0.139547	0	0	0.098132	0	0	0	0	0.112156	0	0	0.0478537	0	0	0	0	0.491112	0.369859	0	0.479022	0.915154	0	0.147444
ENSG00000238004	0.0137657	0.0289304	0.10757	0.0204082	5.27092	up	chr2	HAVANA	gene	154459857	154460820	+	lincRNA	AC009227.3	level 2; havana_gene OTTHUMG00000153849.1;	0	0.0812643	0	0	0.0689693	0	0	0	0	0	0	0	0	0	0	0	0	0	0	0	0	0	0	0	0	0	0	0	0	0	0	0.719273	0	0
ENSG00000230991	1.86858e-22	2.06086e-21	1.84861	0.0204082	90.5817	up	chr2	HAVANA	gene	154965513	154968003	-	lincRNA	AC092625.1	level 2; havana_gene OTTHUMG00000153807.1;	0.191944	0	0	0	0	0.373782	0	0	0	0	0	0	0	0.194952	0	0	0	0	0	0.101882	0	0	0	0.164879	0	0	1.02914	0	0.195988	0	0	1.03915	0	0
ENSG00000226383	6.33036e-22	6.85672e-21	79.5976	17.0204	4.6766	up	chr2	HAVANA	gene	156011530	156254950	-	lincRNA	AC093375.1	level 1; havana_gene OTTHUMG00000153834.2;	0.476321	0.238061	0.0130686	0.761798	0.641266	0.675329	0.621481	1.01724	0.338842	0.245776	0.127037	0.906464	0	2.47303	0.445336	0.348474	0.00790336	0.175365	0.613352	0.888217	1.02268	0.371555	0.476915	0.387621	0.215285	0	0.476558	0.865273	1.00928	0.953311	1.52674	0.753257	0.797146	0.209921
ENSG00000234584	5.36589e-08	2.45329e-07	9.44024	4.63265	2.03776	up	chr2	HAVANA	gene	157725708	157736005	-	lincRNA	AC019186.1	level 2; havana_gene OTTHUMG00000153914.1;	0.507508	0.342876	0.192408	0.0406374	0.0646666	0.119793	0.141204	0.253842	0.178169	0.135695	0.0779315	0.137115	0.0389463	0.210871	0.289264	0.0855092	0.290902	0.18442	0.322512	0.440803	0.2918	0.407369	0.564234	0.743089	0.25357	0.0645937	0.438521	0.193021	0.141327	0.131173	0.484935	0.599468	0.311584	0.128777
ENSG00000270557	2.59818e-22	2.85201e-21	23.0279	4.55102	5.05994	up	chr2	HAVANA	gene	157877683	157878565	+	lincRNA	RP11-546J1.1	level 2; tag overlapping_locus;havana_gene OTTHUMG00000185078.1;	0.170859	0.470284	1.00943	0.150492	0.419088	0.184845	0.174306	0.626701	0.494859	0.223342	0.0962008	0.169258	0.264421	0.889374	0.376914	0.105555	0.754104	0.199197	0.646942	0.861555	0.450258	0.359191	0.677159	0.880598	0.35214	0.159472	0.0416402	0.47654	0.373838	0.40481	0.58101	0.6475	0.160262	0.298061
ENSG00000271320	5.58356e-08	2.54838e-07	7.94422	3.67347	2.16259	up	chr2	HAVANA	gene	157917712	157918371	+	lincRNA	RP11-1152H14.1	level 2; tag overlapping_locus;havana_gene OTTHUMG00000185079.1;	0.495275	0.440428	0.913572	0.973141	0.293694	0.42041	0	0.393023	0.220687	0.224103	0.0643525	0.0377411	0.321602	0.0290213	0.371563	0	0.16815	0.171322	0.266317	0.121332	0.216861	0.408471	0.23296	0.269989	0.0523468	0	0.0278548	0.239082	0.166717	0.243714	0.0235552	0.556892	0.0857643	0.903878
ENSG00000228586	1.10322e-30	1.73089e-29	3.45219	0.0612245	56.3858	up	chr2	HAVANA	gene	158685903	158753775	+	lincRNA	AC005042.5	level 2; tag overlapping_locus;havana_gene OTTHUMG00000153971.1;	0	0	0	0	0.0691045	0.0320036	0.513042	0.169539	0	0.0966719	0	0.634939	0.0832383	0	0.171731	0.0913775	0	0.0246346	0.0430806	0.0392545	0.0623652	0	0	0	0	0	0	0.0687557	0.0215751	0.245307	0.0304832	1.28122	0	0
ENSG00000226266	0.000179563	0.000533201	41.4283	27.5714	1.50258	up	chr2	HAVANA	gene	159670708	159712435	-	lincRNA	AC009961.3	level 2; tag overlapping_locus;havana_gene OTTHUMG00000154081.2;	0.618464	0.205801	0.346461	0.146348	0.142319	0.377487	0.322064	0.260284	0.365381	0.117646	0.171512	0.95101	0.779213	0.267201	0.231496	0.393487	0.279368	0.225998	0.274236	0.227832	0.216011	0.360945	0.23832	0.261663	0.260004	0.200314	0.155226	0.308946	0.181773	0.216515	0.256824	0.719626	0.0779246	0.16103
ENSG00000233397	2.41074e-08	1.14234e-07	1.06773	0.22449	4.75625	up	chr2	HAVANA	gene	162093429	162094854	+	lincRNA	AC008063.3	level 1; havana_gene OTTHUMG00000153861.1;	0.121865	0	0.0423514	0.107338	0.0284679	0	0	0	0.15687	0	0	0	0	0.0618872	0	0	0	0	0.141978	0.0323422	0.0256916	0.0256192	0.248391	0.314042	0.055814	0	0.237598	0	0.0177759	0	0	0.593778	0.091445	0
ENSG00000235192	8.79211e-05	0.000273026	20.1514	13.2449	1.52145	up	chr2	HAVANA	gene	165794851	165810010	+	lincRNA	AC009495.2	level 1; havana_gene OTTHUMG00000154036.1;	0.225947	0.506415	1.31246	0.142152	0.678626	0.64952	0.731035	0.488378	0	0.221514	0.163566	0.319758	0.490454	0.565525	0.337289	1.13665	0.569853	0.38707	0.479473	0.256994	0.632858	0.468217	0.899145	0.852596	0.155226	0.497097	0.283196	0.20256	0.254248	0.780051	0.51888	0.524246	0.599469	0.247759
ENSG00000236651	1.38608e-44	3.59649e-43	7.15139	0.0408163	175.209	up	chr2	HAVANA	gene	172103006	172109982	+	lincRNA	AC104801.1	level 2; havana_gene OTTHUMG00000154065.2;	0	0	0	0.069939	0.111295	0.0515426	0.0324026	0.0364064	0	0.0259488	0	0	0.0223429	0.262108	0.0737539	0.0490553	0.283706	0.0132249	0.0231275	0	0.100441	0.016693	0.0179829	0	0	0	0.270924	0.221466	0.0463297	0	0.114553	0.601834	0.0595836	0.055408
ENSG00000232555	2.81974e-48	8.39302e-47	23.6514	0.857143	27.5933	up	chr2	HAVANA	gene	172315287	172323737	+	lincRNA	AC104088.1	level 2; havana_gene OTTHUMG00000154230.1;	0.0986068	0.407118	2.26173	0.130279	0.31097	2.01622	2.7161	1.25459	0.999583	0.676704	0.832797	1.26988	1.20695	1.20182	0.686924	4.20337	1.70976	0.246346	0.129242	0.0392545	0.374191	0.155474	0.636454	1.20701	0.4742	0.414159	0.54071	0.48129	1.12191	0.0700876	1.95092	0.640608	0.0554946	0.0688073
ENSG00000270460	3.25882e-58	1.36782e-56	27.6912	0.489796	56.5363	up	chr2	HAVANA	gene	173811076	173811392	+	lincRNA	RP11-796E10.1	level 2; havana_gene OTTHUMG00000185116.1;	1.66574	1.70296	4.30034	1.67677	1.72325	0.926791	1.6508	2.83671	0.612633	1.322	2.00975	0.314311	1.47308	1.08761	1.65772	1.76413	0.500131	0.753026	1.52481	3.72609	1.50503	1.25065	0.53892	0.868734	0.16348	3.94235	1.21788	1.10616	1.45785	0.451037	1.71648	2.70541	1.65171	0.830246
ENSG00000271151	1.32605e-18	1.22168e-17	30.1952	7.65306	3.94551	up	chr2	HAVANA	gene	173968351	173969418	+	lincRNA	RP11-394I13.2	level 2; havana_gene OTTHUMG00000185087.1;	0.141262	0.36938	0.245464	0.0829489	0.313494	0.0916956	0.504395	0.323839	0.18184	0.369309	0.0397684	0.44314	0.457109	1.82932	0.295223	0.0436353	0.192981	0.141165	0.987466	0.524864	0.342483	0.697884	0.671833	0.455037	0.291142	0.296659	0.0860681	0.393994	1.01997	0.535501	1.28098	0.535339	0.463754	0.0985723
ENSG00000231453	6.77538e-78	5.44217e-76	69.8466	0.510204	136.899	up	chr2	HAVANA	gene	174326027	174330643	+	lincRNA	AC018470.4	level 2; havana_gene OTTHUMG00000154148.1;	0.131763	0	0.0305276	0.00644756	0.241111	0.00475162	0.147864	0.765222	0.00706713	0.114824	0	0.159535	0.0556133	0.0780661	0.081591	0	0.0230773	0.581549	0.172699	0.0466255	0.0138892	0.00923337	0.0348141	0.0188639	0.0301737	0	0.00535201	0.178645	0.301109	0.712813	0.104095	0.487449	0.173027	0.0408638
ENSG00000226853	1.09001e-14	8.15625e-14	59.5777	18.6735	3.1905	up	chr2	HAVANA	gene	174487389	174488386	+	lincRNA	AC010894.3	level 1; havana_gene OTTHUMG00000154152.2;	1.20796	0.656227	1.02741	1.00797	0.824274	1.89837	1.18694	1.1587	0.920692	0.77912	0.966508	3.68441	2.92491	0.653805	1.30655	2.47447	0.601295	0.428847	0.777739	1.79697	1.36715	2.34567	0.691126	0.92158	0.939065	1.06812	1.48747	1.24125	0.792906	0.790812	5.79797	1.96191	0.858727	0.953821
ENSG00000229779	2.67039e-07	1.13702e-06	0.547809	0.0612245	8.94754	up	chr2	HAVANA	gene	175904371	175905502	-	lincRNA	AC016751.2	level 2; havana_gene OTTHUMG00000154111.1;	0	0	0	0.361885	0.172761	0	0.150895	0.113026	0.079332	0	0	0	0	0	0	0	0	0	0	0.0654242	0	0.103649	0	0.105878	0	0	0.0600789	0	0.0359585	0	0	0.53384	0	0
ENSG00000226363	4.71764e-50	1.50653e-48	157.663	8.04082	19.6079	up	chr2	HAVANA	gene	176177717	176179008	+	lincRNA	AC009336.24	level 1; havana_gene OTTHUMG00000154176.3;	1.48042	0.166697	1.91764	0.0790271	0.848857	2.34417	5.16245	3.02358	2.44705	0.703696	2.00807	3.84414	11.2661	1.16189	7.016	1.4966	1.37186	1.66992	6.36986	1.35728	2.29822	5.71521	1.2649	1.27167	0.862951	4.01967	2.37797	3.17497	7.27337	4.79891	10.8589	7.75973	2.70146	5.38428
ENSG00000236231	0.000311477	0.000891368	0.378486	0.102041	3.70916	up	chr2	HAVANA	gene	176524879	176531683	-	lincRNA	AC017048.2	level 2; havana_gene OTTHUMG00000154158.1;	0	0	0	0	0.0214375	0	0	0	0	0.0899684	0	0.0303031	0.0516442	0	0	0	0.0192873	0	0.0267289	0	0	0	0	0	0	0.0214133	0	0	0.013386	0.0217425	0	0.347775	0	0
ENSG00000272551	8.63835e-20	8.4202e-19	5.93227	1	5.93227	up	chr2	HAVANA	gene	176611437	176612249	-	lincRNA	RP11-324L17.1	level 2; havana_gene OTTHUMG00000186067.1;	0.154642	0.0255388	0.0322454	0.054483	0.0650245	0.0803041	0	0.276518	0.0298593	0.0303215	0	0.0919157	0	0.0706793	0.0215456	0	0.0780031	0	0.189173	0.123123	0.117366	0	0.0630397	0.0199254	0	0.0216504	0.610544	0.0215654	0.067671	0.395698	0	0.351625	0.139248	0.0215816
ENSG00000163364	3.05945e-27	4.17143e-26	242.06	39.5306	6.12335	up	chr2	HAVANA	gene	176629589	176637931	-	lincRNA	AC017048.3	level 1; havana_gene OTTHUMG00000154156.3;	2.67947	0.151385	1.83788	1.30425	1.21563	3.04833	0.164012	6.21695	1.44319	0.290341	0.929015	5.07124	3.82135	1.03129	0.412617	4.62628	2.64977	0.986489	4.65793	2.25686	2.06036	0.346873	0.354514	0.308905	1.5889	1.61901	16.3014	3.39248	0.647979	1.88446	2.20597	2.0385	4.92075	1.89924
ENSG00000224577	6.62295e-22	7.16851e-21	19.6116	3.91837	5.00503	up	chr2	HAVANA	gene	176637710	176655958	+	lincRNA	AC017048.4	level 1; havana_gene OTTHUMG00000154157.1;	0.359724	0.0594078	0.8626	0.190106	0.453776	1.09746	0.0440379	0.69271	0.451477	0.423199	0.486096	1.1047	2.42927	0.164413	0.250595	1.40008	0.38558	0.57516	0.785806	0.716016	0.750791	0.181497	0.0977612	0.04635	0.518974	0.352539	3.05087	1.32938	0.062966	0.536937	0.733952	1.69431	0.749057	0.125507
ENSG00000230552	1.74709e-05	5.98692e-05	3.49602	1.87755	1.86201	up	chr2	HAVANA	gene	176724268	176819310	-	lincRNA	AC092162.1	level 1; tag overlapping_locus;havana_gene OTTHUMG00000154103.2;	0.019013	0.0156998	0.0346897	0.00418665	0.0133245	0	0.0145475	0.009807	0.00917791	0.0372799	0.00802885	0.00941745	0.00401243	0.0108624	0.00662252	0.0176191	0	0.00474996	0.00415333	0	0.00901878	0.00599558	0.0193767	0.012249	0.013062	0.00332737	0.0208516	0.00331431	0.0104001	0	0.0146942	0.494079	0.0160504	0.0033168
ENSG00000227098	0.00118678	0.00307225	0.86255	0.469388	1.83761	up	chr2	HAVANA	gene	176845993	176849428	-	lincRNA	AC073636.1	level 1; havana_gene OTTHUMG00000154100.2;	0.116771	0	0	0	0.0272781	0	0.0238255	0.0803081	0.112735	0	0	0	0	0	0	0	0	0	0	0	0	0	0	0	0	0	0.0569169	0	0	0.0276662	0.0240657	0.821832	0	0.0271608
ENSG00000236501	1.46561e-11	9.01502e-11	2.16733	0.612245	3.53997	up	chr2	HAVANA	gene	176990508	177164516	-	lincRNA	AC079305.11	level 2; tag overlapping_locus;havana_gene OTTHUMG00000155365.1;	0	0.0219482	0	0	0.0558826	0.034507	0	0.0914007	0.0256613	0.0260585	0.0448971	0.052662	0	0.0809898	0.0740658	0.0492627	0.0502774	0	0.0464506	0.0423252	0.0504327	0.0335271	0.0180589	0.017124	0.0547815	0	0.116601	0	0.0232628	0	0	0.604379	0	0.0185474
ENSG00000225258	6.58134e-10	3.57324e-09	0.659363	0.0408163	16.1544	up	chr2	HAVANA	gene	180571712	180692454	-	lincRNA	AC009478.1	level 2; havana_gene OTTHUMG00000154248.1;	0	0	0	0.0394081	0.0313552	0	0	0.215393	0	0	0	0	0	0	0	0	0	0	0	0	0	0	0	0	0	0.313199	0.098136	0	0	0	0.193639	0.654001	0.1259	0
ENSG00000281131	1.0351e-48	3.1413e-47	8.0498	0.0204082	394.44	up	chr2	HAVANA	gene	180692104	180916939	+	lincRNA	SCHLAP1	level 2; havana_gene OTTHUMG00000189571.1;	0	0	0	0.41642	0	0	0	0.409445	0	0	0	0	0	0	0	0	0	0	0	0	0	0	0.0356903	0	0	0.83351	0.320058	0.0122094	0.0229874	0	0.703703	0.540346	0.679963	0
ENSG00000238171	4.3882e-15	3.35794e-14	3.14343	0.693878	4.53023	up	chr2	HAVANA	gene	181076051	181105968	-	lincRNA	AC068196.1	level 2; havana_gene OTTHUMG00000154203.1;	0.0905572	0.0747768	0.0314712	0.0531749	0.126927	0.019594	0.0369538	0.186839	0	0.0591869	0	0.0897088	0	0.0919764	0.0420566	0	0.0380652	0.0301648	0.0263759	0.0721002	0.0190914	0.114225	0.123052	0.0583409	0.0414752	0.0211306	0.0220698	0.0210477	0.0660463	0.107277	0.0373264	0.441235	0.101929	0.0421269
ENSG00000272800	1.72052e-07	7.48378e-07	28.5339	14.5918	1.95547	up	chr2	HAVANA	gene	183214319	183215400	+	lincRNA	RP11-438L19.1	level 2; havana_gene OTTHUMG00000186271.1;	0.511261	0.38379	0.38766	0.163751	0.765451	0.392206	0.170698	0.719211	0.157051	0.751843	0.274777	0.16115	0.294257	1.16836	0.388537	0.215354	0.293052	0.301899	0.649793	0.518073	0.55852	0.615572	0.315781	0.17966	0.319306	0.471766	0.526718	0.696771	0.772876	0.660715	0.890831	0.943594	0.313888	0.162161
ENSG00000237877	4.74272e-05	0.000153332	23.0777	14.9592	1.54271	up	chr2	HAVANA	gene	186032891	186083233	-	lincRNA	AC097500.2	level 1; havana_gene OTTHUMG00000154250.4;	0.641624	0.343664	0.289275	0.320755	0.328127	0.247641	0.212293	0.739426	0.0837089	0.272015	0.058583	0.309217	0.600177	0.951099	0.32617	0.321397	0.142141	0.285931	0.196983	0.538464	0.252256	0.885878	0.30633	0.391018	0.202528	0.437009	0.240896	0.108824	0.166947	0.357447	0.493197	0.816775	0.195188	0.266213
ENSG00000231689	0.000157314	0.000470775	1.97211	1.28571	1.53386	up	chr2	HAVANA	gene	187712816	188384313	-	lincRNA	AC068718.1	level 2; tag ncRNA_host;havana_gene OTTHUMG00000154285.2;	0	0	0	0	0.0415278	0.0641077	0	0.0135845	0.0381392	0.0193648	0	0	0.0166738	0.0451392	0.0137601	0.0366084	0.0498166	0	0	0.031453	0	0.0124574	0.0402602	0.0763519	0	0	0	0	0	0.0280791	0.0244249	0.256646	0.0111164	0.0413493
ENSG00000225539	6.95234e-08	3.14462e-07	0.669323	0.102041	6.55936	up	chr2	HAVANA	gene	194344269	194419645	+	lincRNA	AC018799.1	level 2; havana_gene OTTHUMG00000154350.2;	0.131304	0	0	0.0144565	0	0.0106539	0	0	0	0	0	0	0	0	0	0	0	0	0	0.0261355	0	0	0.0111513	0	0	0	0	0	0	0	0	0.533143	0	0.0343588
ENSG00000235056	0.000388229	0.00109296	0.322709	0.0408163	7.90637	up	chr2	HAVANA	gene	195003711	195026370	-	lincRNA	AC010983.1	level 2; havana_gene OTTHUMG00000154373.1;	0	0	0	0	0.0342834	0	0	0.033644	0	0	0	0.0484614	0	0.0186324	0	0	0	0	0	0	0	0	0	0.0157581	0	0	0	0	0	0	0.030246	0.55617	0	0
ENSG00000224099	1.43443e-64	7.56397e-63	41.6873	0.387755	107.509	up	chr2	HAVANA	gene	195448532	195478925	+	lincRNA	AC064834.1	level 2; havana_gene OTTHUMG00000154379.1;	0	0.020994	0.0265071	0.0895747	0	0	0.0155624	0.0174854	0	0	0	0.0251862	0	0	0	0	0	0.0508135	0	0	0	0	0	0	0	0	0	0	0	0	0	0.495516	0.0429255	0
ENSG00000271893	2.65601e-05	8.86748e-05	0.59761	0.183673	3.25365	up	chr2	HAVANA	gene	195451778	195515699	-	lincRNA	RP11-762E8.1	level 2; havana_gene OTTHUMG00000185393.1;	0	0	0	0	0	0.389387	0	0	0	0	0	0.0990423	0	1.06623	0	0	0	0	0	0	0	0	0	0	0	0	0	0	0	0	0.0927222	0.730713	0	0
ENSG00000237166	8.60328e-16	6.83236e-15	2.79681	0.428571	6.5259	up	chr2	HAVANA	gene	200712305	200735177	-	lincRNA	AC007163.3	level 2; havana_gene OTTHUMG00000154537.1;	0.0122657	0	0	0.0432144	0	0.00796186	0.0150159	0.0168712	0	0	0	0.0243016	0	0.0467173	0.0170893	0	0	0.00612861	0.0535881	0.00976576	0.0310305	0	0.0166671	0.00790211	0.0168531	0.00858623	0.0358715	0.0256576	0.0161024	0	0.00758362	0.258977	0	0
ENSG00000273209	2.53071e-16	2.07461e-15	26.6175	8.08163	3.29358	up	chr2	HAVANA	gene	202032770	202033537	-	lincRNA	RP11-107N15.1	level 2; havana_gene OTTHUMG00000186300.1;	0.163703	0.270352	0.0682696	0.865131	1.49142	0.531309	0.541099	0.923195	0.284479	0.224687	0.221212	0.0648676	0.138189	2.96788	0.912321	0.242722	0.433512	0.359896	0.114433	0.20854	0.538387	0.640114	0.622846	0.464043	0.24742	0.458379	0.263315	0.0684872	0.243563	0.116356	1.45748	0.372228	1.93472	0.228462
ENSG00000273456	4.44146e-05	0.000144047	92.7331	61.0408	1.5192	up	chr2	HAVANA	gene	202374932	202375604	-	lincRNA	RP11-686O6.2	level 2; havana_gene OTTHUMG00000186303.1;	1.53185	2.00534	2.06452	2.43522	1.07353	1.40664	1.76096	2.95497	0.865697	1.31865	1.13597	2.84993	1.32464	9.56281	3.40961	1.86964	2.49709	1.2881	0.783517	1.72533	2.52843	1.8144	0.659997	1.20352	1.5914	2.58926	1.03804	1.58915	0.392391	2.92119	5.42855	2.18454	3.61663	1.95534
ENSG00000237271	6.91053e-06	2.50027e-05	0.854582	0.22449	3.80677	up	chr2	HAVANA	gene	204228137	204234985	-	lincRNA	AC009498.1	level 2; havana_gene OTTHUMG00000154544.1;	0	0.038379	0	0.0409378	0	0	0	0	0	0	0	0	0	0	0	0	0	0	0	0	0	0	0.0631562	0	0	0	0	0	0	0	0	0.830363	0	0
ENSG00000240440	4.0101e-06	1.49322e-05	2.3008	1	2.3008	up	chr2	HAVANA	gene	207235299	207237875	-	lincRNA	AC007879.3	level 2; tag overlapping_locus;havana_gene OTTHUMG00000154725.1;	0.139306	0.115031	0.145238	0	0	0.0904256	0	0.143709	0.0672454	0.204859	0.235306	0.0690004	0.0587971	0.0530584	0	0	0.0878346	0	0.243447	0	0.044053	0	0.14197	0.13462	0	0.0487584	0.203703	0.0485671	0.0609602	0.148524	0.129195	0.226253	0	0
ENSG00000229647	1.93221e-33	3.38447e-32	133.683	15.1224	8.84005	up	chr2	HAVANA	gene	207239650	207245887	+	lincRNA	AC007879.7	level 1; havana_gene OTTHUMG00000154787.1;	2.94469	1.44858	1.56771	3.14551	1.58068	1.99278	1.26556	1.86719	1.39121	0.921354	1.02301	0.268953	1.4985	0.238631	1.26573	1.47084	3.18663	0.772184	2.71902	3.04288	4.27958	1.96253	1.67432	1.58764	0.631292	0.0877165	9.95554	0.931971	2.18421	0.712519	1.8852	0.746223	3.03238	1.31157
ENSG00000225064	5.08524e-06	1.87064e-05	0.796813	0.22449	3.54944	up	chr2	HAVANA	gene	207260445	207270690	+	lincRNA	AC007879.6	level 1; havana_gene OTTHUMG00000154784.1;	0.0480779	0	0.0501253	0.0846935	0.0336934	0.0936242	0	0	0	0.0471345	0	0.0476274	0	0.0366235	0	0	0	0	0.0420098	0.0765576	0	0	0	0	0	0	0.175757	0.0335233	0	0	0	0.312342	0	0
ENSG00000234308	4.37404e-06	1.62135e-05	0.625498	0.163265	3.83118	up	chr2	HAVANA	gene	212795331	212819264	+	lincRNA	AC093381.2	level 2; havana_gene OTTHUMG00000154769.2;	0	0	0	0	0.0313552	0	0	0.0307705	0	0	0	0.0221612	0.0188841	0.017041	0	0	0	0	0	0.0178112	0	0	0	0.0144122	0	0.156599	0	0.0155985	0.00978942	0.095404	0.0691567	0.654001	0	0
ENSG00000270659	1.37865e-05	4.79084e-05	34.3805	20.449	1.68128	up	chr2	HAVANA	gene	213152970	213153659	+	lincRNA	RP11-105N14.1	level 2; havana_gene OTTHUMG00000185233.1;	2.36871	0.662009	2.20362	1.54069	1.7877	0.898883	0.624572	2.98242	0.17591	0.428719	0.184664	1.55231	0.892097	1.13814	0.685431	0.13508	0.758241	0.673703	0.636844	1.45071	0.23048	2.59708	1.21319	1.10343	1.42702	2.65302	0	2.10901	0.446511	3.49676	4.32596	0.946985	0.943408	1.09344
ENSG00000237571	5.18145e-05	0.000166626	0.492032	0.0816327	6.02739	up	chr2	HAVANA	gene	215274992	215277947	+	lincRNA	AC073284.4	level 2; havana_gene OTTHUMG00000154818.1;	0	0	0	0	0	0	0	0	0.0600881	0	0	0	0	0	0	0	0	0	0.108768	0	0	0	0.0422865	0	0	0.522825	0	0	0.0272359	0	0	0.707602	0	0
ENSG00000230838	2.06565e-27	2.83496e-26	124.373	18.102	6.87063	up	chr2	HAVANA	gene	215718043	215719424	+	lincRNA	AC093850.2	level 2; havana_gene OTTHUMG00000154838.1;	5.3937	4.51788	3.27694	21.498	2.06674	4.08045	3.91907	2.40181	4.19578	0.228253	11.2081	0.42284	1.73606	3.07411	5.00087	3.02053	0.293595	0.911252	1.76312	2.31711	2.33148	0.391563	8.06733	12.9745	3.59884	0.0543264	5.24856	1.73163	5.6375	3.80615	6.28575	3.71834	4.9791	0.758155
ENSG00000225794	2.67649e-31	4.31111e-30	4.04781	0.163265	24.7928	up	chr2	HAVANA	gene	216604771	216611202	+	lincRNA	AC073321.4	level 1; havana_gene OTTHUMG00000155344.2;	0.0768952	0	0.200425	1.21912	0.0538888	0.0249569	0.023534	0.13221	0	0	0	0	0.0324553	0.11715	0.0535675	0.0712577	0.145451	0.0960523	0	0.0612227	0.0243167	0.290978	0.182854	0.0247696	0.0792405	0	0.534096	0	0.0168246	0.0273277	0	1.37378	0.0865511	0.0536571
ENSG00000227021	9.04539e-06	3.21989e-05	0.432271	0.0612245	7.06042	up	chr2	HAVANA	gene	216868012	216869156	+	lincRNA	AC007557.3	level 2; tag overlapping_locus;havana_gene OTTHUMG00000155315.1;	0	0	0.0969151	0	0	0	0	0.0319649	0	0	0	0	0	0	0	0	0	0.023223	0	0	0.0881873	0	0	0	0.0319306	0	0	0	0	0	0	0.528413	0.0523146	0
ENSG00000236295	0.000273281	0.000788591	1.07968	0.530612	2.03478	up	chr2	HAVANA	gene	216870441	216873932	-	lincRNA	AC007563.1	level 2; havana_gene OTTHUMG00000155313.1;	0	0	0.00836221	0	0.00562094	0.015619	0.0147285	0.0110322	0	0	0.0135479	0	0	0	0	0.0148652	0.0101143	0	0.00700834	0.0063859	0	0.00505847	0	0.00516725	0	0	0.00586416	0	0	0.0114018	0	0.299614	0	0
ENSG00000259855	4.90379e-06	1.80654e-05	0.39243	0.0408163	9.61454	up	chr2	HAVANA	gene	216995906	216996490	+	lincRNA	RP11-574O16.1	level 2; havana_gene OTTHUMG00000176299.1;	0	0	0.0448129	0	0	0.0837016	0.0526196	0	0	0	0	0	0	0	0	0	0	0	0	0	0	0	0	0	0	0	0	0	0.0188091	0	0.0265751	0.488669	0	0
ENSG00000233143	1.01451e-08	4.98868e-08	2.18127	0.673469	3.23886	up	chr2	HAVANA	gene	217282739	217336120	+	lincRNA	AC009492.1	level 2; tag ncRNA_host;havana_gene OTTHUMG00000155286.1;	0	0.186383	0	0.0397619	0.0316367	0.117212	0	0.0310467	0.0435827	0.0442573	0	0	0	0	0.031448	0	0	0	0	0.107827	0.256962	0.0284709	0	0	0.124053	0	0.132023	0	0.0197546	0.0320868	0.055822	0.953149	0.0254059	0
ENSG00000267919	1.45645e-26	1.9318e-25	4.48008	0.346939	12.9132	up	chr2	HAVANA	gene	219645090	219645631	+	lincRNA	RP11-256I23.3	level 2; havana_gene OTTHUMG00000183010.1;	0	0.114924	0	0	0	0.0903422	0.0283971	0.0319059	0	0.0454822	0	0.505536	0	0.282717	0.0323184	0.0859825	0.0877535	0	0.121611	0.221622	0.176049	0.0292589	0.220639	0.0597761	0.095615	0	0.0339191	0.258785	0.0406026	0.0329748	0.631036	0.301393	0.234982	0
ENSG00000239498	1.03977e-25	1.32368e-24	3.65139	0.204082	17.8918	up	chr2	HAVANA	gene	220105656	220450778	+	lincRNA	AC114765.1	level 2; tag overlapping_locus;havana_gene OTTHUMG00000153855.1;	0.400181	0.0550743	0.139074	0.0587463	0.163596	0.238117	0.265366	0.206415	0.0321957	0	0	0.264288	0.0281509	0.304839	0.046463	0.370842	0.105134	0.0166627	0.0291394	0	0.063275	0.0420645	0.135945	0.128907	0.0458208	0.0233445	0.121911	0.139518	0.189712	0.14222	0.350516	0.866605	0	0.0930816
ENSG00000235337	1.99086e-24	2.39153e-23	3.35259	0.204082	16.4277	up	chr2	HAVANA	gene	220127546	220212491	+	lincRNA	AC114765.2	level 2; tag overlapping_locus;havana_gene OTTHUMG00000153854.1;	3.04345	0.179507	0.679942	0	0	0.235185	0.620973	0.0996716	0.559668	0	0.1224	0.215353	0.489355	0.275995	0.10096	0	0.274135	0	0	0.057694	0.0458303	0.228506	0.295396	0.373472	0	0	0	0.909478	0.317098	0.669569	0.17921	1.41229	0.0407813	0.252822
ENSG00000236451	2.54829e-14	1.86235e-13	3.66932	0.714286	5.13705	up	chr2	HAVANA	gene	220450679	220704566	+	lincRNA	AC067956.1	level 2; tag overlapping_locus;havana_gene OTTHUMG00000153857.1;	0.207304	0.0100694	0.0127136	0.0966664	0.102551	0.0870708	0.0373212	0.0922518	0.0588642	0	0	0.0120801	0.0102938	0.0836017	0.00849494	0.113003	0.0922646	0.0182788	0.0213105	0	0.0154249	0	0.0994205	0.0549929	0	0	0.0267471	0.0255083	0.0320174	0.121345	0.105553	0.336692	0.0137256	0
ENSG00000224819	2.52559e-15	1.95865e-14	1.85657	0.183673	10.108	up	chr2	HAVANA	gene	220791078	220797893	+	lincRNA	AC093843.1	level 2; havana_gene OTTHUMG00000153856.1;	0.0491108	0.0405528	0.153607	0.735361	0.137669	0	0.180366	0.0675509	0	0	0	0	0.12437	0.112231	0.0684241	0	0.0309651	0	0	0.0782024	0	0	0	0.0632786	0.0337391	0	0	0	0.0429817	0.174535	0.0910924	0.398816	0	0.0342693
ENSG00000234446	0.021074	0.0424306	0.181275	0.0408163	4.44124	up	chr2	HAVANA	gene	221637543	221641813	+	lincRNA	AC068489.1	level 2; havana_gene OTTHUMG00000154090.2;	0	0.159104	0	0	0.0675159	0	0	0	0	0	0	0	0	0	0	0	0	0	0	0.0767043	0	0	0	0	0	0	0	0	0	0.0684764	0	0.625881	0	0
ENSG00000267034	1.31141e-25	1.66076e-24	112.102	18.8163	5.95768	up	chr2	HAVANA	gene	222317242	222318653	-	lincRNA	RP11-384O8.1	level 2; havana_gene OTTHUMG00000180633.1;	0.534236	1.92631	2.95203	0.360757	0.237119	0.231187	0.534116	1.10225	1.04873	0.785631	0.150399	0.652718	0.315681	1.93983	0.49622	3.96056	2.54879	0.587252	0.248965	1.19098	1.30649	0.71879	1.01631	0.883391	0.746275	0.0124658	0.0911396	0.807101	2.80538	1.05057	0.154143	1.09906	0.611344	2.14974
ENSG00000231189	7.82342e-05	0.000244716	0.239044	0.0204082	11.7131	up	chr2	HAVANA	gene	223498773	223504611	+	lincRNA	AC013448.1	level 2; havana_gene OTTHUMG00000153378.1;	0	0	0	0	0	0	0	0	0	0	0	0	0	0	0	0	0	0	0	0	0	0.0196266	0.0422865	0	0	0	0	0	0	0	0	0.555973	0	0
ENSG00000235070	1.28375e-56	5.06159e-55	14.2849	0.102041	139.992	up	chr2	HAVANA	gene	226180044	226185371	-	lincRNA	AC068138.1	level 2; havana_gene OTTHUMG00000153471.1;	0	0	0.138707	0.0195303	0	0.0287863	0	0.0304991	0.0856282	0	0.0749077	0	0	0.135126	0.200807	0.86301	0.0279614	0	0	0.0353083	0.0560956	0.419532	0	0.0142851	4.34146	0	0.308024	0	0.0291093	0	0	0.72026	0	0.0309451
ENSG00000272622	2.82953e-12	1.82743e-11	25.239	9.73469	2.59269	up	chr2	HAVANA	gene	226800146	226811029	+	lincRNA	RP11-395N3.2	level 2; tag overlapping_locus;havana_gene OTTHUMG00000186320.1;	0.301392	0.711062	0.808013	1.25148	0	1.76074	0.632517	1.27329	0.498813	0.126634	0.218181	3.07099	0.181727	0.393577	0.179965	0	0.895867	0.0860523	0.451462	0.891293	0.435702	0.0814639	0.117012	0.19417	0.946544	12.056	1.38511	0.630457	0.923223	0.55086	0.292827	1.11887	1.04195	1.17173
ENSG00000232023	2.85064e-80	2.50367e-78	56.8028	0.306122	185.556	up	chr2	HAVANA	gene	228483261	228611395	-	lincRNA	AC009410.1	level 1; havana_gene OTTHUMG00000153589.2;	15.2505	0.583576	0	2.29337	4.61395	1.44868	0.979029	6.65116	1.97508	0	1.0681	2.39511	0.722178	0.0283344	0.0518241	2.96436	0	0	0	2.39882	3.3406	0.539558	0.252718	0	0.408862	0	7.42437	6.06902	0.732469	0.317261	1.44885	4.10804	2.72137	5.65828
ENSG00000238062	4.90867e-18	4.39969e-17	6.95219	1.42857	4.86653	up	chr2	HAVANA	gene	230984368	230996032	-	lincRNA	AC105344.2	level 1; havana_gene OTTHUMG00000154076.1;	0.0680875	0.0112445	0.00709871	0.0179914	0.109748	0.0176787	0	0.0140479	0.0197202	0.00667515	0	0.0876845	0	0.0103732	0.00474318	0.0252383	0.00858605	0	0.0237976	0.0379471	0.0559817	0	0.0185039	0.017546	0.0140328	0	0	0.170912	0	0.0241976	0.181017	0.508687	0.0536462	0.0190045
ENSG00000181798	1.46761e-06	5.76437e-06	30.3287	16.9796	1.78618	up	chr2	HAVANA	gene	231508426	231514339	-	lincRNA	LINC00471	level 2; havana_gene OTTHUMG00000133227.2;	0.37266	0.0647832	0.429428	0.604647	0.3024	0.356483	0.408192	0.121402	0.151486	0.442263	0.13252	0.738337	0.0496703	0.343638	0.150298	0.945137	0.346268	0.784003	0.325625	0.749572	0.508602	0.705088	0.15991	0.113724	0.404238	0.0961095	0.0430206	0.888944	0.652302	0.599462	1.5886	1.05123	0.673337	0.177922
ENSG00000261298	5.60816e-30	8.52686e-29	3.5239	0.0816327	43.1678	up	chr2	HAVANA	gene	234222838	234224514	+	lincRNA	RP11-309M7.1	level 2; havana_gene OTTHUMG00000176300.1;	0	0	0.0312648	0.0264131	0.0105078	0.0875947	0.0275335	0	0.0144756	0.0146997	0.0253266	0	0	0.0114216	0	0.0833677	0.0283616	0	0	0.119379	0.0663815	0.0472818	0.0101871	0	0	0	0.0109625	0	0	0.0106573	0	0.340932	0.00843835	0
ENSG00000228162	1.64056e-69	1.00431e-67	43.1932	0.44898	96.2031	up	chr2	HAVANA	gene	234438328	234462127	+	lincRNA	AC097713.3	level 1; havana_gene OTTHUMG00000153158.1;	0.0447415	0.0369449	3.35857	0.0394081	1.4737	4.1821	2.49218	0.153852	0.25917	5.13204	3.24969	0.0443223	0.0755365	0.545312	0.18701	16.087	0.112841	0.223552	0	0.427469	1.32998	4.23264	0.607963	0.0864733	0	0	0	0.031197	0	3.24374	0	2.03467	0.0251799	0.0936612
ENSG00000231682	2.15058e-06	8.2823e-06	3.88645	1.97959	1.96326	up	chr2	HAVANA	gene	234444590	234454595	-	lincRNA	AC097713.4	level 1; havana_gene OTTHUMG00000153157.1;	0.0467374	0.038593	0.146183	0.0823322	0.065508	0.121352	0.114433	0.0321432	0.0902438	0.916407	0	0.0462995	0.157812	0.249217	0.0325587	0.0866218	0	0	0.163354	0.0372115	0.147798	0	0.222279	0.270993	0	0	0	0.0325887	0.0409045	0.3322	0.0288967	0.834993	0.0263032	0
ENSG00000280744	2.8442e-12	1.8367e-11	1.11355	0.0816327	13.6409	up	chr2	HAVANA	gene	234682668	234717764	+	lincRNA	LINC01173	level 2; havana_gene OTTHUMG00000189551.1;	0	0.0627281	0.158402	0.0669104	0.0532376	0.0493106	0.0464992	0	0	0.0744754	0.128316	0	0	0.0578673	0	0.140793	0.0478977	0	0.132756	0.241931	0.0480457	0.0479103	0	0	0	0	0.0555412	0	0	0.161985	0	0.49352	0.0855052	0
ENSG00000222022	3.34526e-13	2.29453e-12	5.72112	1.5102	3.78831	up	chr2	HAVANA	gene	237421420	237425276	-	lincRNA	AC112721.1	level 2; havana_gene OTTHUMG00000152981.1;	0.213816	0.0353113	0.0891685	0.979305	0.149844	0.0555164	0.0261756	0.0294099	0	0.0838481	0	0	0.0360982	0.032575	0	0.237768	0.0539256	0.0427335	0.0747317	0.102142	0	0	0.261486	0.275499	0.205648	0	0.406452	0.0596351	0.261984	0	0.105758	0.625083	0.890461	0.0298399
ENSG00000222032	8.0097e-18	7.10026e-17	9.63944	1.83673	5.24814	up	chr2	HAVANA	gene	237428920	237434822	-	lincRNA	AC112721.2	level 2; havana_gene OTTHUMG00000152980.2;	0.418304	0.307032	0.145373	1.31001	0.0325724	0.0905092	0.142248	0	0.0897434	0.0455663	0.157015	0.138128	0.196172	0.28324	0.161891	0.258424	0.0879157	0.092892	0.243672	0.0740104	0.0881873	0.0586259	0.221047	0.62881	0.223514	0.0325356	1.1214	0.0972239	0.264405	0.0991073	0.0862094	0.830363	1.9618	0.0972969
ENSG00000227744	1.02948e-05	3.63618e-05	3.73506	2.16327	1.72658	up	chr2	HAVANA	gene	238919302	238926269	-	lincRNA	AC114788.2	level 1; havana_gene OTTHUMG00000152837.1;	0	0.011902	0	0.00634777	0	0	0.00441136	0	0.0139155	0	0	0	0.00608362	0.00548985	0	0.013357	0.00454404	0	0.00629726	0.0229519	0.00455807	0	0.0342752	0.0325008	0.0198045	0.00504493	0.0737684	0.0100503	0.0157686	0.0153674	0	0.339445	0.0243355	0
ENSG00000196758	8.89775e-06	3.16864e-05	0.38247	0.0816327	4.68526	up	chr2	HAVANA	gene	239578301	239586094	+	lincRNA	AC079612.1	level 1; havana_gene OTTHUMG00000133345.2;	0	0	0.00708528	0	0	0	0	0	0	0	0.0114791	0	0	0	0.00473421	0	0.0214245	0	0	0	0	0	0.00461723	0.0175128	0.00466877	0	0	0	0.00297387	0	0	0.30905	0	0
ENSG00000259889	1.31453e-49	4.12806e-48	11.9263	0.142857	83.4841	up	chr2	HAVANA	gene	239734956	239735538	+	lincRNA	RP11-315F22.1	level 2; havana_gene OTTHUMG00000176304.1;	0	0.747896	0	0.759772	0.0302258	0.0559925	0	0.0296621	0	0	0	0	0	0	5.7387	0	0.0543881	0.0431	0	0	0	0.190408	0	0	0.118521	0	0	0	0	0	0	0.420296	0	0
ENSG00000220256	0.0037621	0.00888077	0.59761	0.306122	1.95219	up	chr2	HAVANA	gene	239762860	239802883	+	lincRNA	AC093802.1	level 2; havana_gene OTTHUMG00000152415.1;	0	0	0	0.0273593	0	0.0201628	0.00475332	0	0	0.0685182	0	0	0	0.0059154	0.0162291	0	0.00979255	0	0	0	0.0049114	0	0.010552	0.00500288	0	0	0	0	0.00339818	0.00551956	0	0.416207	0	0
ENSG00000219159	1.33655e-48	4.0379e-47	14.4283	0.285714	50.499	up	chr2	HAVANA	gene	240686334	240690414	+	lincRNA	AC011298.2	level 1; havana_gene OTTHUMG00000152264.2;	0.00739986	0	0.00771499	0.0521421	0.689723	0	0.018118	0.0661593	0	0.0290186	0	0.00733053	0.0624654	0	0	0	0.00933145	0	0.0258636	0.0176749	0	0	0	0.0143019	0.0101674	4.48073	0	0	0.0226672	0.015779	0.594772	0.300462	0.00416454	0
ENSG00000237940	2.569e-05	8.59264e-05	46.249	29.9592	1.54373	up	chr2	HAVANA	gene	241970683	241977276	+	lincRNA	AC093642.3	level 2; tag overlapping_locus;havana_gene OTTHUMG00000151373.3;	0.0704828	0.363753	0.192896	0.147442	0.308718	0.0514703	0.0431429	0.0666514	0.0255174	0.285037	0	0.0785502	0.0297488	0.214762	0.067513	0.0163288	0.0222202	0.242116	0.338728	0.617289	0.0390055	0.2556	0.33521	0.374617	0.042369	0.030837	0.0257662	0.00614321	1.27228	0.194128	0.626433	0.40066	0.1785	0.00614782
ENSG00000232002	0.00945916	0.0205621	0.159363	0.0204082	7.80876	up	chr2	HAVANA	gene	242047695	242084138	-	lincRNA	AC093642.6	level 2; havana_gene OTTHUMG00000151385.1;	0	0	0	0	0.0628223	0	0	0.0308253	0	0	0	0	0	0	0	0	0	0	0	0	0	0	0	0	0	0	0	0	0	0	0.027712	0.873556	0	0
ENSG00000223587	0.00902124	0.0196936	0.11753	0.0204082	5.75896	up	chr3	HAVANA	gene	23757	24501	+	lincRNA	AY269186.1	level 2; havana_gene OTTHUMG00000154851.2;	0	0	0	0	0	0	0	0	0	0	0	0	0	0	0	0	0	0	0	0	0	0	0	0	0.0292787	0	0	0	0	0	0	0.484528	0	0
ENSG00000224918	7.28344e-12	4.57307e-11	0.74502	0.0204082	36.506	up	chr3	HAVANA	gene	53348	54346	-	lincRNA	AY269186.2	level 2; havana_gene OTTHUMG00000154852.1;	0	0	0	0	0	0	0	0.0433409	0	0	0	0	0	0	0	0	0	0	0	0	0	0	0	0	0	0	0	0.0439416	0	0	0	0.921175	0	0
ENSG00000225044	4.88284e-06	1.79936e-05	0.316733	0.0204082	15.5199	up	chr3	HAVANA	gene	1962381	1987470	-	lincRNA	RP11-204C23.1	level 2; havana_gene OTTHUMG00000156184.1;	0	0	0	0	0	0	0	0	0	0	0	0	0	0	0	0	0	0	0	0	0	0	0	0	0	0	0.0514962	0	0	0	0	0.343183	0	0
ENSG00000235947	9.12292e-10	4.89255e-09	27.7271	11.7755	2.35464	up	chr3	HAVANA	gene	4749192	4751590	-	lincRNA	EGOT	level 2; havana_gene OTTHUMG00000156235.2;	1.78624	0.0567296	0.107441	0.0907679	2.28696	0.0334463	0.0210263	0.933161	0.0331634	0.050515	0.348136	0	0.144985	0.222418	0.0957189	0.286491	0.0216587	0.0429086	0.180091	0.0683737	0.0543139	0.0758252	0.163369	0.110651	0.153393	0	0.10046	0.131735	0.127771	0.256366	1.31677	0.753174	0.222319	0.419471
ENSG00000229642	9.75053e-20	9.46919e-19	1.70518	0.0408163	41.7769	up	chr3	HAVANA	gene	5962842	6124120	+	lincRNA	AC027119.1	level 2; havana_gene OTTHUMG00000154907.1;	0.107686	0	1.74022	0	0.150935	0	0	0	0	0	0	0	0	0	0.30007	0.0997913	0	0	0	0.300083	0	1.25644	0.0731639	0.138752	0.0369902	6.25673	0	0	0	0.0382705	0	1.04939	0	0
ENSG00000226022	8.78746e-06	3.1325e-05	0.296813	0.0204082	14.5438	up	chr3	HAVANA	gene	6148484	6365885	+	lincRNA	AC026167.1	level 2; tag overlapping_locus;havana_gene OTTHUMG00000154909.1;	0.168192	0	0.0876774	0.0740714	0	0	0	0	0	0	0	0	0	0	0.0585838	0	0	0	0	0	0	0.212151	0	0	0	2.70796	0	0	0	0	0	1.09268	0	0
ENSG00000189229	2.33127e-58	9.83964e-57	43.7351	1.06122	41.2119	up	chr3	HAVANA	gene	6490479	6736129	+	lincRNA	AC069277.2	level 2; tag overlapping_locus;havana_gene OTTHUMG00000154923.2;	0.548975	0.453311	0.936579	0.329683	0.0990963	0.399542	0.142559	0.83519	0	0.0163092	0.154548	0.148318	1.29896	0.728653	0.115889	0.477896	0.298937	0.00831204	0.00726799	0.29139	0.131518	1.22754	0.0960714	0.112533	0.240002	0.0116452	0.51084	2.04732	0.374906	0.1951	0.149139	1.22935	0.16384	0.290206
ENSG00000226258	2.17686e-16	1.78963e-15	1.06375	0.0408163	26.0618	up	chr3	HAVANA	gene	6631689	6805449	-	lincRNA	AC069277.1	level 2; tag overlapping_locus;havana_gene OTTHUMG00000154912.5;	0	0	0.0176298	0.029788	0	0	0.00517527	0.00581473	0	0	0	0	0.00713711	0.0193215	0.0058899	0	0	0	0	0	0	0	0.00574437	0	0.00580849	0	0	0	0.00369983	0	0	0.672864	0.00475828	0
ENSG00000231401	1.22031e-12	8.06382e-12	1.82271	0.244898	7.44273	up	chr3	HAVANA	gene	8364707	8366392	-	lincRNA	AC023481.1	level 2; tag overlapping_locus;havana_gene OTTHUMG00000154972.1;	0	0	0	0	0	0.139205	0.0820429	0.0368721	0	0	0	0.0265556	0	0.0408403	0.0186744	0.496829	0.0169021	0	0.0234234	0.0426862	0	0.033813	0.018213	0.0345402	0.0920812	0.0187652	0.0391986	0.0373832	0	0.0190537	0.016574	0.609534	0.0301729	0
ENSG00000224884	4.19845e-07	1.75309e-06	0.76494	0.163265	4.68526	up	chr3	HAVANA	gene	8573726	8593124	-	lincRNA	AC034187.2	level 2; tag overlapping_locus;havana_gene OTTHUMG00000154969.1;	0	0	0.04673	0.0394784	0	0.0290941	0	0.092476	0.043272	0	0	0.0444013	0	0.0341427	0	0.0830705	0	0	0.0391642	0.0356859	0.141739	0.0565358	0	0.0288758	0.0615844	0	0	0	0	0.031858	0.055424	0.436778	0	0.0312761
ENSG00000226567	0.000837808	0.00222446	0.304781	0.0612245	4.97809	up	chr3	HAVANA	gene	10759484	10764192	-	lincRNA	AC018495.2	level 2; havana_gene OTTHUMG00000155455.1;	0	0	0	0	0	0	0	0	0	0	0	0	0	0	0.00591776	0	0	0	0.00742268	0	0	0	0	0	0	0	0	0	0	0	0	0.344922	0	0
ENSG00000232746	1.47512e-06	5.79159e-06	0.571713	0.0816327	7.00349	up	chr3	HAVANA	gene	12877522	12885211	-	lincRNA	RP11-767C1.1	level 1; havana_gene OTTHUMG00000155439.3;	0	0	0	0	0	0	0	0	0	0	0	0	0	0	0	0	0	0	0	0	0	0	0	0	0	0	0	0	0	0	0.0734477	1.15763	0	0
ENSG00000255021	2.14277e-27	2.93747e-26	4.5498	0.326531	13.9338	up	chr3	HAVANA	gene	14272373	14303845	-	lincRNA	RP11-536I6.2	level 2; havana_gene OTTHUMG00000167094.1;	0	0	0.256596	4.01037	0.0287466	0.0532523	0.150648	0.0282105	1.62365	0.201071	0	0	2.3892	0	0.0571503	0	0.129316	0.286935	0	0	0.0778293	1.50046	0.0278691	0	0.0281802	0	0	0.0286015	0	0	0.0507224	0.666211	0.023085	0.028623
ENSG00000226238	0.0137657	0.0289304	0.10757	0.0204082	5.27092	up	chr3	HAVANA	gene	17990023	17995544	+	lincRNA	AC132807.1	level 2; havana_gene OTTHUMG00000155317.1;	0	0.0453341	0	0	0	0	0.0336053	0.0377577	0	0	0	0	0	0	0	0	0	0	0	0	0.034723	0	0	0	0	0	0.0401401	0	0	0	0	0.535005	0	0
ENSG00000274840	1.88883e-49	5.88876e-48	18.4661	0.44898	41.1291	up	chr3	HAVANA	gene	18013226	18041603	+	lincRNA	RP11-320G10.1	level 2; havana_gene OTTHUMG00000189276.1;	0	0	0	0.261326	0	2.98511	2.2701	5.56029	0	1.01805	0	4.92305	0	0.0565017	0	0	0	0	0.518493	2.126	5.72325	0.0467797	2.16697	1.14686	1.22297	0	4.82652	2.32735	2.30453	0	5.13628	0.963746	0	0
ENSG00000224074	2.92246e-07	1.24003e-06	3.00199	1.40816	2.13185	up	chr3	HAVANA	gene	24096269	24103238	-	lincRNA	AC098971.2	level 2; tag overlapping_locus;havana_gene OTTHUMG00000155662.1;	0	0	0.00760753	0.00642697	0.0306819	0.00473645	0	0.0301097	0	0.0286144	0	0.0144568	0.0123191	0.0555835	0.00508316	0.0135237	0.00920147	0	0.00637583	0.0464766	0.0369196	0.00460194	0.00495756	0.00940182	0.0300774	0.00510788	0.0160048	0.0101757	0.0191584	0.025932	0.0360915	0.308128	0.00821307	0.0407333
ENSG00000237838	6.3766e-16	5.10761e-15	3.52191	0.653061	5.39293	up	chr3	HAVANA	gene	24687919	25174305	+	lincRNA	AC133680.1	level 2; tag ncRNA_host;havana_gene OTTHUMG00000155664.2;	0	0	0	0.151694	0.181044	0.223587	0.0527097	0.088834	0.0415678	0.168845	0.0727271	0	0	2.23027	0.0899823	0	0.054295	0.129079	0	0.0342805	0.0272314	0.0271546	0	0	0	0	0	0.0900653	0.0188413	0.18362	0.0266206	1.39859	0.242314	0.0300443
ENSG00000225548	2.00244e-109	4.31009e-107	278.245	0.571429	486.929	up	chr3	HAVANA	gene	27797563	27931579	+	lincRNA	AC098973.2	level 2; havana_gene OTTHUMG00000155653.2;	10.273	0.133239	0.588798	3.33987	3.93896	8.27438	15.8851	19.0131	3.58292	4.93027	13.6276	14.7324	4.85809	4.24053	0.992917	7.02776	3.9169	0	0.0469971	6.55194	11.736	8.02244	2.4301	1.48999	3.43641	0.0188254	9.02495	12.4135	7.64936	0.133804	5.27082	11.4436	1.93726	13.4737
ENSG00000229243	6.95315e-44	1.75594e-42	6.10757	0.0408163	149.635	up	chr3	HAVANA	gene	27830888	27834136	-	lincRNA	AC098973.1	level 2; havana_gene OTTHUMG00000155652.1;	0	0.00732899	0	0.0390882	0.0311007	0.0691358	0.00543284	0.042729	0	0.0783135	0.0149921	0.0791325	0	0.18931	0	0	0.0335774	0	0	0.0282666	0.145952	0.0167931	0	0.0285904	0.0121952	0	0.00648929	0.00618874	0.0194199	0.0441604	0.170116	0.302723	0.0149853	0.0123868
ENSG00000235493	2.16806e-61	1.02206e-59	18.5438	0.163265	113.581	up	chr3	HAVANA	gene	27916774	28059268	-	lincRNA	AC092415.1	level 2; havana_gene OTTHUMG00000155651.2;	0.266238	0.293125	0	0.521114	0.31097	0.326436	0.688079	0.508618	0.057119	0.0870047	0	0.937756	0	0.585889	0.535801	0.274133	0	0	0	0.282633	2.86256	0.335823	0.0803942	0.0762321	0.203229	0	2.03307	1.42324	0.569583	0.420526	0.512118	0.336319	0.0332967	0.908257
ENSG00000271192	9.00633e-05	0.00027922	0.679283	0.265306	2.56037	up	chr3	HAVANA	gene	43996896	43997443	+	lincRNA	RP4-555D20.3	level 2; havana_gene OTTHUMG00000185193.1;	0	0	0	0	0	0	0	0	0	0	0	0	0.0387331	0.0349527	0.0319645	0	0	0	0	0.0365325	0	0	0	0	0	0	0	0	0	0.0326138	0	0.298093	0.0516464	0
ENSG00000272121	1.06145e-10	6.14411e-10	9.91036	3.71429	2.66817	up	chr3	HAVANA	gene	43998081	43999149	-	lincRNA	RP4-555D20.4	level 2; havana_gene OTTHUMG00000185495.1;	0	0.0194228	0	0.145025	0	0.0152683	0.662299	0	0.0681261	0	0	0.0233014	0.13899	0.125424	0.180245	0	0.0444924	0.0822689	0.0411059	0.131093	0.0148766	0.0148347	0.0479432	0.0454612	0.0484783	0.197588	0.103185	0.016401	0	0.066875	0.0581719	0.725852	0.92664	0.0164134
ENSG00000226913	5.33499e-08	2.44008e-07	7.31474	3.22449	2.2685	up	chr3	HAVANA	gene	49549306	49554366	-	lincRNA	RP11-949J7.7	level 1; havana_gene OTTHUMG00000156881.1;	0	0.0159531	0.0100713	0.0595588	0.0135395	0.0564335	0.0236516	0.013287	0.027978	0.0284111	0.0326336	0.133972	0.0163087	0.09566	0.0134588	0.089517	0.0487257	0	0	0.0615284	0.0549858	0.0304616	0.0328155	0.00622333	0.0464545	0	0	0.0404135	0.00422716	0.157919	0.107505	0.251026	0.070674	0.0134813
ENSG00000239991	0.00371061	0.00877052	0.195219	0.0408163	4.78287	up	chr3	HAVANA	gene	55166910	55175732	-	lincRNA	RP11-889D3.1	level 2; havana_gene OTTHUMG00000158357.1;	0	0	0	0	0	0	0	0	0	0	0	0	0	0	0	0	0	0	0	0	0	0	0	0	0	0	0	0	0	0	0	1.04715	0	0
ENSG00000243572	3.41147e-05	0.00011231	0.334661	0.0204082	16.3984	up	chr3	HAVANA	gene	55178172	55189214	+	lincRNA	RP11-889D3.2	level 2; havana_gene OTTHUMG00000158362.1;	0	0	0	0	0	0	0.129884	0	0	0	0	0	0.0447801	0	0	0	0	0	0	0	0	0	0.0360417	0	0	0	0	0	0	0	0	0.775419	0	0
ENSG00000240708	6.64091e-07	2.7121e-06	0.918327	0.22449	4.09073	up	chr3	HAVANA	gene	55296200	55300738	+	lincRNA	RP11-64C1.1	level 2; havana_gene OTTHUMG00000158359.1;	0	0	0	0	0.0879982	0.0101884	0.00960752	0.0107946	0.0151533	0	0	0	0	0	0	0	0	0	0	0	0.0198541	0	0	0	0	0	0	0	0	0.0334688	0	0.382385	0.0088334	0
ENSG00000242317	8.61546e-45	2.25971e-43	44.8187	2.32653	19.2642	up	chr3	HAVANA	gene	55493830	55505261	-	lincRNA	RP11-875H7.5	level 2; havana_gene OTTHUMG00000158383.1;	0.178648	0.110638	0.325948	0	0	0.0289908	15.8013	0.0614317	0.517419	0	0	0.0884872	0	0	0.0311129	0	0.0844803	0.0669466	0	14.7926	0.141235	0.0281675	0	0	0	0.0312642	0	0	0.0195441	0.190469	0.0276136	0.507764	0	0.031165
ENSG00000240777	0.000251207	0.000729104	0.250996	0.0408163	6.1494	up	chr3	HAVANA	gene	55610603	55613104	+	lincRNA	RP11-58O15.1	level 2; havana_gene OTTHUMG00000162604.1;	0	0	0	0	0.127462	0	0	0	0	0	0	0	0	0	0	0	0	0	0	0	0	0	0	0	0	0	0.0332444	0	0	0	0	0.221548	0	0
ENSG00000244342	3.92007e-19	3.70233e-18	3.2749	0.428571	7.64143	up	chr3	HAVANA	gene	62950430	63125062	+	lincRNA	RP11-129K20.2	level 2; havana_gene OTTHUMG00000158701.1;	0	0	0.00955029	0.0161365	0.00641954	0	0.011214	0	0	0	0	0	0	1.36765	0.025525	0	0.0231026	0	0.0240122	0.0729319	0.0173805	0	0.0124472	0.0118028	0.0314653	0	0.0133946	0.0319357	0.00400849	0.0260435	0.00566354	0.71412	0.00515523	0.0191758
ENSG00000240405	3.57113e-22	3.90372e-21	4.84263	0.530612	9.12649	up	chr3	HAVANA	gene	69999550	70518064	+	lincRNA	SAMMSON	level 2; havana_gene OTTHUMG00000159017.3;	0.024085	0	0.0125553	0	0.151911	0.148522	0.00737129	0.0165642	0.0813837	0.0354186	0	0.202804	0.0203312	0.110081	0	0.0223192	0.0227789	0	0	0.0383521	0.00761644	0.0151899	0.0245456	0.0930996	0.148918	0	0	0.0251907	0.0210791	0.00855955	0.0670105	0.449852	0	0.0252096
ENSG00000243083	0.00033059	0.000941565	3.64343	2.16327	1.68423	up	chr3	HAVANA	gene	72151257	72174332	+	lincRNA	RP11-433A10.1	level 2; havana_gene OTTHUMG00000159724.1;	0	0.00707911	0.0178763	0	0.0120161	0.00556489	0	0.0353761	0.0248301	0.00840482	0	0.0764345	0.00723688	0.208977	0.0179167	0.015889	0.108109	0	0.00749101	0	0.00542213	0	0.0232987	0.0220925	0.0117794	0.00600129	0.00626804	0	0	0.00609354	0.0212021	0.375945	0.0337735	0
ENSG00000272774	0.00580738	0.0132093	0.229084	0.0612245	3.7417	up	chr3	HAVANA	gene	72178279	72178810	+	lincRNA	RP11-433A10.3	level 2; havana_gene OTTHUMG00000185834.1;	0	0	0	0	0	0	0	0	0	0	0	0	0	0	0	0	0	0	0	0	0	0	0	0	0	0.033086	0	0	0	0	0.0292226	0.383823	0.0531997	0
ENSG00000242741	2.32887e-25	2.91932e-24	8.28486	1.10204	7.51774	up	chr3	HAVANA	gene	73808601	73902866	+	lincRNA	RP11-20B7.1	level 2; havana_gene OTTHUMG00000158832.2;	0.51447	0.292063	0	0.0566429	4.1012	0	0.0787276	0.176911	0.465644	0	0.0543128	2.29343	0	0	0.0895988	0.059594	0	0.016066	0.0842882	0.102403	0.0610094	0	0.0436925	0.165722	0.0220901	0.180069	1.10493	0	0.0140707	0.319965	0.159043	0.678905	0.0180961	0.0448744
ENSG00000242516	1.61927e-07	7.06115e-07	124.255	63.898	1.94458	up	chr3	HAVANA	gene	75672391	75679303	+	lincRNA	LINC00960	level 2; havana_gene OTTHUMG00000158961.1;	1.90502	0.8159	0.0329651	0.61269	2.28788	0.354041	0.106447	1.52218	0.21368	0.0309982	0.226984	0.0234918	0.0467087	1.55954	1.37666	0.410208	0.0398721	0.647733	0.773583	0.17622	0.529937	0.0498532	0.606874	0.239349	1.3359	4.34373	0.930477	2.60703	0.22484	0.129225	1.06054	0.795977	1.12106	1.20797
ENSG00000242828	5.64611e-13	3.81941e-12	4.92231	1.42857	3.44562	up	chr3	HAVANA	gene	80761042	80788963	-	lincRNA	RP11-47P18.1	level 2; havana_gene OTTHUMG00000158943.1;	0	0	0	0.109912	0	0	0	0	0	0	0	0	0	0	0	0	0	0	0	0.149031	0	2.79389	0	0	0.128594	0	0	0	0	0.0443482	1.85168	0.101337	0	0
ENSG00000242781	1.53826e-14	1.1392e-13	1.86653	0.285714	6.53287	up	chr3	HAVANA	gene	80764897	80789354	+	lincRNA	RP11-47P18.2	level 2; havana_gene OTTHUMG00000158944.1;	0	0	0	0	0	0	0	0	0	0	0	0	0	0	0	0	0	0	0	0.0281177	0	0.267275	0	0	0	0	0	0	0	0	0.218349	0.573578	0	0
ENSG00000242190	0.00282911	0.00683495	0.944223	0.591837	1.59541	up	chr3	HAVANA	gene	81762706	81764756	-	lincRNA	RP11-142L1.1	level 1; havana_gene OTTHUMG00000159005.1;	0	0.0552208	0.0697222	0	0.0468661	0	0.0409342	0.0919841	0.0645627	0	0	0.0662477	0	0.0509417	0.13976	0	0.0843305	0	0	0	0	0.0843527	0.0454355	0	0.0459426	0.0468132	0.048894	0	0	0.0475328	0	0.977523	0	0.0466646
ENSG00000242009	9.12743e-05	0.000282786	0.243028	0.0204082	11.9084	up	chr3	HAVANA	gene	81840547	81922861	+	lincRNA	RP11-359D24.1	level 2; havana_gene OTTHUMG00000159007.1;	0	0	0	0	0	0	0	0	0	0	0	0	0	0	0	0	0	0	0	0.0677489	0	0	0	0	0	0	0	0	0	0	0	0.967415	0	0
ENSG00000239440	3.76681e-27	5.1094e-26	2.7251	0.0204082	133.53	up	chr3	HAVANA	gene	81986138	82463675	+	lincRNA	RP11-260O18.1	level 2; havana_gene OTTHUMG00000158946.1;	0	0	0	0	0	0	0.0152615	0	0	0	0	0	0	0.427334	0	0.0693146	0	0	0	0.0397022	0.00788454	0	0	0	0.00856442	0	0	0	0	0	0	0.566924	0	0
ENSG00000242641	0.00125997	0.0032474	0.354582	0.142857	2.48207	up	chr3	HAVANA	gene	84638406	84881679	-	lincRNA	RP11-735B13.1	level 2; tag overlapping_locus;havana_gene OTTHUMG00000158981.2;	0	0.00258536	0	0	0	0	0	0	0	0	0	0	0	0	0.00218112	0	0.00197412	0	0	0	0.00198022	0	0.00212723	0	0	0	0	0	0.0013701	0.00222542	0	0.488173	0	0
ENSG00000239589	3.60353e-10	2.0025e-09	0.74502	0.0612245	12.1687	up	chr3	HAVANA	gene	94938172	95152509	+	lincRNA	RP11-118N24.3	level 2; havana_gene OTTHUMG00000159021.2;	0.0267639	0	0	0	0	0	0	0.00920331	0.0258388	0	0	0	0	0	0	0	0.00843754	0	0	0	0	0	0	0	0	0.00936763	0	0	0	0	0	0.282546	0	0
ENSG00000261292	0.000358968	0.00101631	3.37849	1.89796	1.78006	up	chr3	HAVANA	gene	97759523	97761532	+	lincRNA	RP11-389G6.3	level 2; havana_gene OTTHUMG00000175728.2;	0	0	0	0	0	0	0.022972	0.0516209	0.0120774	0	0	0	0	0.00952939	0	0.0231853	0	0	0	0	0	0.0236691	0.0169988	0	0	0.0350284	0	0	0	0.0978089	0	0.345402	0.0140807	0.00872929
ENSG00000240476	7.88306e-34	1.40481e-32	17.1633	1.36735	12.5523	up	chr3	HAVANA	gene	98981058	98983096	+	lincRNA	CTD-2021J15.2	level 2; tag overlapping_locus;havana_gene OTTHUMG00000159060.1;	0.0784139	0.0215832	0.0545021	0.0920888	0.183177	0.0339331	0.0159992	0	0.0252345	0	0.0441504	0	0.0441284	0	0.0182085	0	0	0	0.045678	0.0208106	0.281032	0.0329694	0.0532758	0.0841961	0.0179568	0	0.171993	0	0	0.0371566	0.0161605	0.551875	1.86818	0
ENSG00000273374	1.38312e-17	1.21186e-16	21.7809	5.69388	3.82532	up	chr3	HAVANA	gene	99802699	99806058	-	lincRNA	RP11-383I23.2	level 2; havana_gene OTTHUMG00000185856.1;	0.00748355	0.0247179	0.0156045	0.0725062	0.0524454	0.0242884	0.0274844	0.211016	0.00722488	0.0733671	0.037922	0.0593075	0.0947578	0.142515	0.0156398	0.069349	0.028311	0.0373918	0.0457732	0.297914	0.0709961	0.113274	0.0660979	0.0241061	0.0359884	0.0261931	0.0492433	0.302648	0.101519	0.212766	0.263734	0.30386	0.429587	0.015666
ENSG00000241280	4.34707e-08	2.00568e-07	7.35458	3.36735	2.18409	up	chr3	HAVANA	gene	101960358	101997926	+	lincRNA	RP11-221J22.2	level 2; tag overlapping_locus;havana_gene OTTHUMG00000159237.3;	0.466291	0	0.0121537	0	0.00816952	0.0302676	0.014271	0.0320686	0.0562716	0.0114285	0.0393812	3.92634	2.54867	0.00887996	0.0324832	0	0	0	0.10186	0.00928132	0.00737279	0	0.0396007	0.0300405	0.00800855	0	0.00852302	1.69881	0.0153036	0.0497145	0.00720743	0.151465	0.0131211	0.0325375
ENSG00000241754	6.63738e-14	4.74806e-13	2.38845	0.285714	8.35956	up	chr3	HAVANA	gene	102663163	102673913	-	lincRNA	RP11-280H21.1	level 2; havana_gene OTTHUMG00000159096.1;	0	0	0	0	0	0	0	0	0	0	0	0	0	0	0	0	0	0	0	0	0	0.0307928	0	0.06291	0	0	0	0	0	0	0.0301872	0.872284	0	0
ENSG00000241469	2.04587e-08	9.76563e-08	0.996016	0.183673	5.42275	up	chr3	HAVANA	gene	107840228	107882000	-	lincRNA	RP11-631B21.1	level 2; havana_gene OTTHUMG00000159195.4;	0	0	0.00576546	0	0.00775089	0	0	0.00380317	0	0	0	0.0109563	0	0	0	0	0	0	0	0.00440286	0	0	0.0150286	0.00356264	0	0.00387107	0.00404314	0	0.00483981	0	0.0068381	0.718518	0	0
ENSG00000214381	1.91148e-31	3.09703e-30	4.32271	0.163265	26.4766	up	chr3	HAVANA	gene	109178165	109185257	+	lincRNA	C3orf66	level 2; havana_gene OTTHUMG00000159206.1;	0	0	0	0	0.0978981	0	0	0	0.0288995	0	0	0	0	0	0	0	0	0	0	0.63555	0.00631076	0	0.00677927	0	0.00685493	0	0	0	0	0.0070922	0.0431845	0.437558	0	0
ENSG00000228980	3.647e-43	8.95216e-42	8.04183	0.163265	49.2562	up	chr3	HAVANA	gene	109409990	109495167	+	lincRNA	RP11-702L6.4	level 2; havana_gene OTTHUMG00000159217.1;	0	0	0	0	0.0605786	0.0374068	0	0	0	0	0.0162233	0.209321	0.00810762	0.0073163	0	0	0.00605582	0	0	0.206469	0	0.0302871	0.0195765	0.0123753	0.0725817	0	0	0	0.201741	0	0.475063	0.40558	0.270266	0.00670201
ENSG00000242029	4.89544e-11	2.90884e-10	0.661355	0.0204082	32.4064	up	chr3	HAVANA	gene	109648107	109810861	+	lincRNA	RP11-457K10.1	level 2; havana_gene OTTHUMG00000159213.2;	0	0	0	0	0.134516	0	0	0	0	0	0	0.190146	0	0	0	0	0	0	0	0.382058	0	0	0.0652052	0	0.197799	0	0	0	0	0	0.415363	1.24698	0.162036	0
ENSG00000240895	1.55284e-14	1.14958e-13	0.958167	0.0204082	46.9502	up	chr3	HAVANA	gene	110527482	110529582	-	lincRNA	RP11-119D18.1	level 2; havana_gene OTTHUMG00000159221.1;	0	0.0259214	0	0.0829489	0.0659987	0	0	0.0431786	0	0	0.0530245	0	0	0	0	0	0.0197929	0	0	0.049987	0.0198541	0	0	0.0202239	0	0	0.0229515	0.109443	0	0.111563	0	0.407878	0.0353336	0
ENSG00000206532	3.18475e-44	8.18628e-43	118.735	7.93878	14.9563	up	chr3	HAVANA	gene	110888384	110893476	-	lincRNA	RP11-553A10.1	level 1; havana_gene OTTHUMG00000159242.1;	0.442754	1.1425	0.0192337	1.16993	0.762786	1.37712	0.304889	1.16725	0.44526	0	0.28045	1.86407	0.264738	1.34908	0.167069	1.50441	0.732803	0.0368706	0.112838	1.13098	0.51338	0.40722	0.589095	0.178276	0.354867	0.19371	1.25438	0.913296	1.38853	0.511388	1.59685	1.1985	40.3561	0.025746
ENSG00000239311	2.41509e-61	1.13675e-59	16.0637	0.0204082	787.124	up	chr3	HAVANA	gene	111466313	111497095	-	lincRNA	RP11-615J4.3	level 2; havana_gene OTTHUMG00000159241.1;	0	0	0	0	6.00251	0	0	5.46981	0	0	0	0	0	0.0466036	0.127858	0.226776	0	0	0	0	0	0	0.124699	0.0394144	0	0	0	0	0.722845	0	0	0.69555	0	0
ENSG00000239482	3.05298e-11	1.83899e-10	5.56375	2.02041	2.75377	up	chr3	HAVANA	gene	112302478	112332791	+	lincRNA	RP11-90K6.1	level 2; tag overlapping_locus;havana_gene OTTHUMG00000159246.2;	0.039849	0.279692	0.041546	0	0.195486	0.0129333	0	0	0	0	0	0	0	0.258018	0.02776	0	0.0125627	0	0	0	0.0126015	0.037698	0.0541482	0.0385087	0.0273763	0.027895	0	0.0138928	0.0174379	0.0708096	0.0123189	0.453045	0.0560662	0
ENSG00000240893	8.68159e-15	6.54153e-14	5.87251	1.59184	3.68914	up	chr3	HAVANA	gene	112736447	112749319	-	lincRNA	RP11-572C15.5	level 2; havana_gene OTTHUMG00000159320.1;	0	0	0	0	0.0522898	0.00807212	0.0152238	0.0769719	0	0.0121916	0.0210053	0.0369572	0	0.0378914	0	0	0.0940898	0	0	0.029703	0.0314602	0	0.0253468	0.0320462	0	0	0	0.0346839	0.0544179	0.00883894	0	0.565522	0	0.00867748
ENSG00000243276	3.47076e-31	5.56823e-30	4.94422	0.244898	20.1889	up	chr3	HAVANA	gene	118004819	118557668	-	lincRNA	RP11-384F7.1	level 2; havana_gene OTTHUMG00000159346.3;	0	0	0	0.0207178	0	0.0152683	0	0.0323536	0	0	0	1.58449	0	0.752546	0	0	0.148308	0	0	0	0	0.0148347	0.0319621	0	0	0	0	0.016401	0.0823447	0	0	1.10788	0.383894	0
ENSG00000272662	4.88274e-18	4.37775e-17	8.61355	1.95918	4.3965	up	chr3	HAVANA	gene	119497678	119498181	-	lincRNA	RP11-190C22.8	level 2; havana_gene OTTHUMG00000185933.1;	0.0498903	0.0823929	0.20806	0.175773	0.419563	0.0971537	0.122153	0.137246	0.0481658	0.0489114	0.0842711	0.34596	0.463261	0.380041	0.173775	0.277396	0.0629132	0.274206	0.305155	0.238331	0.157769	0.377579	0.0677927	0.353557	0.0685493	0.279393	0.0364765	0.48702	0.349311	0.531915	1.04877	0.486176	0.449242	0.0348132
ENSG00000242622	1.50599e-12	9.89645e-12	95.9741	36.7959	2.60828	up	chr3	HAVANA	gene	120094895	120136783	+	lincRNA	RP11-18H7.1	level 1; tag ncRNA_host;havana_gene OTTHUMG00000159401.1;	0.183371	0.719229	0.740822	0.51482	0.570254	0.282693	0.266576	1.24535	0.276613	0.258423	0.13551	1.15804	0.764282	0.84683	0.662659	0.23365	0.794875	0.841775	0.831178	1.55122	0.442156	0.664979	0.747512	0.70143	0.31494	0.673905	0.175965	0.46349	1.06322	1.12415	1.21877	0.670098	0.954587	0.319888
ENSG00000261159	3.88007e-23	4.41374e-22	55.7749	11.0816	5.03309	up	chr3	HAVANA	gene	128859716	128860526	-	lincRNA	RP11-723O4.9	level 2; havana_gene OTTHUMG00000175779.1;	0.124018	22.9904	0.290925	0.409631	0.586664	2.07293	0.227737	1.91908	3.26269	1.03347	0.104741	1.93499	1.04689	1.55878	1.42552	0.632094	0.332331	1.0999	1.13784	1.38238	0.568669	0.312864	0.863667	1.55801	0.447303	0.195334	0.680055	1.16741	1.09897	6.98586	2.0703	0.755341	0.366428	0.497602
ENSG00000248243	8.83844e-24	1.032e-22	39.1135	7.14286	5.4759	up	chr3	HAVANA	gene	130089433	130094304	-	lincRNA	RP11-93K22.13	level 2; havana_gene OTTHUMG00000159896.1;	1.19905	0.349448	0.477983	0.0621244	0.963877	2.95304	0.12952	2.06158	1.1576	0.207445	1.60836	4.9958	0.208388	0.429825	0.319376	1.30722	0.756018	0.246691	1.72564	0.98274	0.200741	0.333625	0.958416	0.908798	1.23562	0.419678	0	0.713112	1.29632	1.77971	2.33305	0.687328	0.496182	0.393736
ENSG00000249725	4.11432e-06	1.52976e-05	0.605578	0.122449	4.94555	up	chr3	HAVANA	gene	133015004	133037052	-	lincRNA	RP11-469L4.1	level 1; havana_gene OTTHUMG00000159720.1;	0.065481	0	0	0.115351	0	0	0	0.0450339	0	0	0	0.194603	0	0	0	0	0	0	0	0	0	0	0.044489	0	0	0	0	0	0	0.418883	0.485826	0.531755	0.110556	0
ENSG00000272832	1.33279e-05	4.64189e-05	3.71116	2	1.85558	up	chr3	HAVANA	gene	133543064	133543466	-	lincRNA	RP11-91K8.5	level 2; havana_gene OTTHUMG00000185977.1;	0	0.154563	0.065051	0.0549562	0	0.324006	0.343725	0.171643	0.240949	0.122339	0	0.679902	0.158008	0.0950575	0.0434654	0.115639	0.118021	0	0.163557	0.149031	0.0789237	0.0393506	0.254349	0.160787	0.0857292	0.0873537	0	0.217527	0.191124	0.620876	0.462921	0.506684	0.0702288	0.261229
ENSG00000243832	0.000193772	0.000572737	1	0.44898	2.22727	up	chr3	HAVANA	gene	134055256	134057648	-	lincRNA	RP11-202A13.1	level 1; havana_gene OTTHUMG00000159748.1;	0	0.0324422	0	0.0346052	0.440541	0	0	0	0	0.0770354	0.0663635	0	0.0331652	0	0	0	0	0	0.0686598	0	0	0	0.0266934	0	0	0	0	0	0	0	0.437243	1.02097	0	0
ENSG00000239513	6.12811e-23	6.90989e-22	2.74502	0.142857	19.2151	up	chr3	HAVANA	gene	137771949	137780878	+	lincRNA	RP11-2A4.3	level 2; havana_gene OTTHUMG00000159758.1;	0.0144843	0	0	0	2.8625	0	0	0	0	0	0	0	0	0.0110335	0	0	0	0	0	0	0	0	0.0393635	0	0	0	0	0	0	0	0	0.588116	0	0
ENSG00000261146	4.43074e-31	7.08018e-30	4.39841	0.122449	35.9203	up	chr3	HAVANA	gene	137791973	137796678	+	lincRNA	RP11-2A4.4	level 2; havana_gene OTTHUMG00000175811.1;	0	0	0	0	0.404407	0	0	0	0	0	0	0	0	0	0.00372218	0	0	0	0	0	0	0	0	0	0.00367073	0.00748056	0	0	0	0	0.00330353	0.416545	0	0
ENSG00000244578	5.08599e-55	1.91423e-53	13.1793	0.142857	92.255	up	chr3	HAVANA	gene	138935189	138944020	-	lincRNA	RP11-548O1.3	level 1; havana_gene OTTHUMG00000159892.1;	0.0129312	0.0480502	0.00674094	0.0113897	0	0	0.0158305	0	0.0686633	0.0443711	0	0.0448352	0.0054579	0.0591023	0.0135124	0	0.17122	0.261675	0.0169487	0.0875127	0.224909	0	0.0219642	0.00416542	0.0266512	0.00452604	0.108726	0.464353	0.00565868	0	0	0.472549	0.367514	0.00902333
ENSG00000232416	0.00025139	0.000729388	0.195219	0.0204082	9.56574	up	chr3	HAVANA	gene	139104185	139125171	+	lincRNA	BPESC1	level 2; tag overlapping_locus;havana_gene OTTHUMG00000141266.3;	0	0.00589524	0	0	0	0	0	0.00491	0	0	0	0	0	0.00543841	0	0	0	0	0	0	0	0	0	0	0	0	0	0	0	0	0	0.313074	0	0
ENSG00000261763	0.00241388	0.00590776	0.193227	0.0408163	4.73406	up	chr3	HAVANA	gene	139678620	139682564	-	lincRNA	RP11-442N1.2	level 2; havana_gene OTTHUMG00000175813.1;	0	0	0	0.00561403	0	0	0	0	0	0	0	0	0	0	0	0	0	0	0	0	0	0	0	0	0	0	0	0	0	0	0	0.362321	0	0
ENSG00000251471	0.00072045	0.00193392	0.231076	0.0408163	5.66135	up	chr3	HAVANA	gene	139837220	139859894	+	lincRNA	RP11-166D18.1	level 1; havana_gene OTTHUMG00000159952.1;	0	0	0	0	0.425012	0	0	0	0	0	0	0	0	0.0355363	0	0	0	0	0	0	0	0	0	0	0	0	0	0	0	0	0	1.21228	0	0
ENSG00000268129	6.03516e-11	3.56122e-10	22.739	9.04082	2.51515	up	chr3	HAVANA	gene	143000907	143001467	-	lincRNA	RP11-91G21.1	level 2; havana_gene OTTHUMG00000182515.1;	0.806783	0.481139	0.60749	0.434262	1.25645	0.320036	0.438966	0.986411	0.43272	0.703069	0.0757088	0.577217	1.74044	0.546284	0.6557	0.747634	0.310865	0.246346	0.156657	0.214116	1.02052	0.367483	0.761309	1.03953	1.29327	0.282381	0.393244	0.250021	0.215751	2.73979	2.43866	0.655167	1.96753	1.5638
ENSG00000243733	2.42989e-10	1.3679e-09	0.87251	0.102041	8.5506	up	chr3	HAVANA	gene	143111802	143112359	+	lincRNA	RP11-80H8.3	level 2; havana_gene OTTHUMG00000159353.1;	0	0	0	0	8.04467	0	0	0	0	0.200962	0	0	0	0.156147	0.0475994	0	0.129246	0	0.179112	0	0	0	0.13927	0.0440199	0.281648	0	0	0	0.0299003	0	0	0.443899	0	0
ENSG00000244358	1.28364e-41	3.0011e-40	5.66932	0.0612245	92.5989	up	chr3	HAVANA	gene	145939912	145961536	+	lincRNA	RP11-88H10.2	level 2; havana_gene OTTHUMG00000159391.1;	0.0224908	0.148573	0	0	0	0.0437974	0.0413003	0	0.217134	0.0220495	0	0	0.398695	0	0.0156678	0	0.0850848	0	0.0393043	0	0.170695	0.0567381	0.0916839	0	0.0154512	0	0	1.70936	0.00984196	0.07993	0	0.657511	0	0.015694
ENSG00000240095	2.92729e-40	6.53085e-39	4.86454	0.0204082	238.363	up	chr3	HAVANA	gene	145961755	145963623	+	lincRNA	RP11-88H10.3	level 2; havana_gene OTTHUMG00000159392.1;	0.0441911	0.291923	0	0	0	0.0286851	0.0270496	0.0303919	0.170654	0.043324	0	0.0437771	0.708769	0	0.0923545	0	0.0835895	0.0662406	0.0772272	0.0351842	0.279492	0.055741	0.120097	0.0569397	0	0	0	2.61912	0.019338	0.0628202	0	0.50241	0	0
ENSG00000242671	0.00232624	0.00570852	0.344622	0.102041	3.37729	up	chr3	HAVANA	gene	146921923	146925218	+	lincRNA	RP11-232M24.1	level 2; havana_gene OTTHUMG00000159455.1;	0	0	0	0	0.195486	0	0	0	0	0	0	0	0	0.0910653	0	0	0	0	0	0	0	0	0	0	0	0	0	0	0	0	0	0.453045	0	0
ENSG00000244650	1.9258e-10	1.09328e-09	0.691235	0.0204082	33.8705	up	chr3	HAVANA	gene	148160911	148226606	+	lincRNA	RP11-501O2.3	level 2; havana_gene OTTHUMG00000159500.2;	0	0	0	0	0	0	0	0	0	0	0	0	0	0	0	0	0	0	0	0	0	0	0	0	0.0572001	0	0	0.0290277	0	0.02959	0	0.676138	0.070287	0
ENSG00000243347	1.98631e-05	6.75275e-05	0.338645	0.0408163	8.29681	up	chr3	HAVANA	gene	148195729	148280098	-	lincRNA	RP11-501O2.4	level 2; havana_gene OTTHUMG00000159504.1;	0	0	0	0	0	0	0	0	0	0	0	0	0	0.0846277	0	0	0	0	0	0	0	0	0	0.0238576	0.178087	0	0	0	0.0324103	0	0	0.902181	0.0416822	0
ENSG00000242440	8.36889e-26	1.06811e-24	3.88247	0.285714	13.5886	up	chr3	HAVANA	gene	148280891	148399956	+	lincRNA	RP11-501O2.5	level 1; havana_gene OTTHUMG00000159505.1;	0	0	0	0	0	0	0	0	0	0	0	0.066072	0	0.15242	0	0	0	0	0.757625	0.424824	0	0	0.0679725	0.042969	0.252014	0	0	0	0.321051	0	0.0206186	0.812442	2.12079	0
ENSG00000243885	1.15575e-14	8.62685e-14	11.8187	3.55102	3.32826	up	chr3	HAVANA	gene	149384179	149385800	-	lincRNA	RP11-278L15.2	level 2; havana_gene OTTHUMG00000159595.1;	0.0251196	0.0207423	0.41903	0	0	0.130444	0.430524	0.24186	0.145508	0.0738801	0.0848604	0.0248843	0	0.172214	0.104994	0.093112	0.110868	0.0251022	0.26339	0.419996	0.0635489	0.617856	0.1536	0.388396	0.79383	0	0	0.0175152	0.164885	2.10683	0.0155309	0.734363	0.0565479	0.0175283
ENSG00000243321	1.50821e-26	1.99739e-25	7.86454	0.816327	9.63406	up	chr3	HAVANA	gene	150077494	150080117	-	lincRNA	RP11-167H9.3	level 2; havana_gene OTTHUMG00000159740.1;	0.0255666	0	0	0.112595	0	0	0	0	0.0123414	0.0375974	0	0.0126635	0.0971184	0	0	0	0	0	0	0	0	0	0.00868519	0.0247067	0	0	4.6638	0	0	0.00908609	0	0.436001	0.0431656	0
ENSG00000241048	3.08272e-10	1.72242e-09	0.814741	0.0612245	13.3074	up	chr3	HAVANA	gene	150202174	150225190	-	lincRNA	RP11-167H9.5	level 2; havana_gene OTTHUMG00000159738.1;	0	0.0685248	0	0	0.0290786	0	0	0	0.0400587	0	0.0700869	0	0	0	0	0	0	0.0207321	0	0.066072	0	0.0261688	0.028191	0	0	0	0	0	0	0.0589846	0	0.539125	0	0
ENSG00000244541	1.80089e-26	2.37823e-25	6.45618	0.510204	12.6541	up	chr3	HAVANA	gene	150238519	150240209	+	lincRNA	RP11-167H9.6	level 2; havana_gene OTTHUMG00000159737.1;	0.454174	0.0681872	0.0860937	0	0.0289354	0	0.050546	0.113583	0.358752	0	0.209225	0.0409017	0	0	0	0.076523	0	0	0.613316	0.0657465	0.052227	0.0260399	0.0841565	0	0.0567305	0.606958	0.301874	0	0	0.322817	0.204222	1.00588	0.162656	0.0576219
ENSG00000243550	2.70748e-35	5.09828e-34	6.1992	0.22449	27.6146	up	chr3	HAVANA	gene	150265412	150287373	-	lincRNA	RP11-483E7.1	level 2; havana_gene OTTHUMG00000159735.2;	2.77718	0	0.156511	0.0661115	0	0	0.137832	0	0.0724644	0	0	0	0	0	0.366018	0	0	0.0375034	0	0.358564	0.142416	1.46748	0	0	1.28914	0	0.493903	0	0.0328457	0.373452	0	1.21907	0.0422421	0.0523757
ENSG00000241151	9.9846e-20	9.6934e-19	4.5996	0.918367	5.00846	up	chr3	HAVANA	gene	151637174	151657966	+	lincRNA	RP11-454C18.1	level 1; havana_gene OTTHUMG00000159875.1;	0	0.0357983	0	0.0763702	0	0	0	0.0298155	0	0.0425023	0	0	0	0	0	0	0.0273347	0	0	0	0	0	0	0	0	0	0	0.0604576	0	0.0308144	0	0.42247	0	0
ENSG00000244545	3.91751e-07	1.64213e-06	0.613546	0.122449	5.01062	up	chr3	HAVANA	gene	152648146	152650447	+	lincRNA	RP11-788A4.1	level 2; havana_gene OTTHUMG00000159698.1;	0	0.0426345	0.0538307	0	0	0.033515	0.126417	0	0.0498472	0	0	0	0	0	0	0	0	0.025798	0	0.123325	0.0326553	0	0	0	0	0	0	0	0	0.0366989	0	0.922436	0	0
ENSG00000241220	3.87216e-07	1.62425e-06	5.1753	2.73469	1.89246	up	chr3	HAVANA	gene	153357107	153374186	+	lincRNA	RP11-292E2.1	level 1; havana_gene OTTHUMG00000159625.1;	0.0793209	0.0654985	0.124048	0.104798	0.25015	0.154465	0.194211	0.190932	0.114869	0.855409	0	0.0785777	0	0.060423	0.0552573	0	0.200052	0.0594494	0.0693096	0.221039	0.20067	0	0.296406	0.306612	0.217974	0.0555261	0.376962	0.110616	0.520661	0.197329	0.41686	0.386487	0.0223204	0.0553498
ENSG00000243486	5.55273e-29	8.13777e-28	3.5498	0.0612245	57.9801	up	chr3	HAVANA	gene	153881526	153940836	+	lincRNA	RP11-217E22.5	level 2; havana_gene OTTHUMG00000159649.1;	0.143071	0.147674	0.186455	0	0	0.301826	0.985215	0	0.103594	0.631187	0	0	0	0	0.149501	0.132582	0.0225521	0.268072	0.0312534	0.199344	0.203596	0.789531	0.0972049	0.0460863	0.0245725	0	0	0.0249398	0.0782597	0	0	0.755197	0	0.224627
ENSG00000243953	6.6871e-06	2.42451e-05	0.982072	0.306122	3.2081	up	chr3	HAVANA	gene	154969283	154970223	-	lincRNA	RP11-439C8.2	level 2; havana_gene OTTHUMG00000159132.1;	0	0.119557	0	0	0	0	0.0295417	0.033192	0	0	0	0	0	0	0	0	0	0	0	0.230554	0	0	0.098371	0.0621855	0.0663126	0	0.0352863	0	0	0	0.686311	1.01901	0	0.0336773
ENSG00000241336	2.47431e-07	1.05792e-06	0.448207	0.0204082	21.9622	up	chr3	HAVANA	gene	155240945	155243144	+	lincRNA	RP11-451G4.1	level 2; havana_gene OTTHUMG00000158465.1;	0	0	0	0	0	0	0	0	0	0	0	0	0	0	0	0	0	0	0	0.021643	0	0	0	0	0	0	0	0.0189543	0.0475819	0.0579644	0.0336139	0.7947	0	0
ENSG00000242790	0.00110896	0.00288574	2.36853	0.979592	2.41787	up	chr3	HAVANA	gene	155291188	155294176	+	lincRNA	RP11-451G4.3	level 2; havana_gene OTTHUMG00000158468.1;	0	0	0	0	0	0.0367609	0	0	0	0	0	0	0	0	0	0.104961	0	0	0	0	0	0	0	0	0	0	0	0	0.0495644	0	0	0.551875	0	0
ENSG00000243629	3.24669e-09	1.66077e-08	8.60159	3.57143	2.40845	up	chr3	HAVANA	gene	157081667	157123004	-	lincRNA	RP11-6F2.4	level 2; havana_gene OTTHUMG00000158717.1;	0.149523	0.0411556	0.0129908	0.0768243	0.0523934	0.0485287	0.0533889	0.0428469	0.0601476	0.0122157	0	0.024687	0.0946639	0.0284748	0.052081	0.0230934	0.0235691	0.0311289	0.163314	0.0496031	0.0157613	0.0314337	0.0592598	0.0561919	0.0171204	0	0.0273303	0.0434408	0.0272629	0.0531388	0.208005	0.22261	0.0210373	0.0956415
ENSG00000241544	1.3653e-10	7.83317e-10	3.08765	1.02041	3.0259	up	chr3	HAVANA	gene	157081841	157088547	+	lincRNA	RP11-6F2.5	level 1; havana_gene OTTHUMG00000158714.1;	0.0335935	0.0138698	0	0	0.0117713	0.021806	0.0411256	0.0577589	0	0.098803	0	0.0166394	0.141789	0	0.0117011	0	0	0.0167851	0.0146768	0.0267466	0.0531166	0	0.022824	0.0432848	0	0	0.0614033	0.0117119	0.0588019	0	0.0623103	0.136402	0.018906	0.0703241
ENSG00000240567	2.07271e-12	1.34872e-11	4.22311	1.36735	3.08854	up	chr3	HAVANA	gene	161426427	161448242	+	lincRNA	RP11-3P17.4	level 2; tag overlapping_locus;havana_gene OTTHUMG00000159075.2;	0.0353529	0.00729807	0.0184292	0.0155693	0.0247756	0.00573702	0.0270496	0.0303919	0	0.043324	0.0149289	0	0	0.0134651	0	0.0163805	0.00557263	0.00883209	0.0386136	0.0351842	0.00558985	0.0167223	0.0180145	0.0227759	0.0546467	0.0371215	0	0.0246506	0.00773519	0.0879483	0.0218579	0.373219	0.00497403	0
ENSG00000240354	1.52931e-07	6.68335e-07	0.408367	0.0204082	20.01	up	chr3	HAVANA	gene	161816909	161821908	-	lincRNA	RP11-774I5.1	level 1; havana_gene OTTHUMG00000159088.1;	0.156178	0	0	0	0	0	0	0	0	0	0	0	0	0	0	0	0	0	0	0	0	0	0	0	0.0357649	0	0	0	0	0	0	0.930075	0	0
ENSG00000241168	0.00243293	0.00595078	2.46215	1.61224	1.52716	up	chr3	HAVANA	gene	163026396	163232149	+	lincRNA	RP11-10O22.1	level 2; tag overlapping_locus;havana_gene OTTHUMG00000158020.1;	0	0	0	0	0	0.00889957	0	0	0	0	0	0	0	0.0208878	0	0	0	0	0	0.0109159	0.0173425	0.00864684	0	0.00883279	0.00941899	0	0	0.0191196	0	0.01949	0.0169536	0.512154	0.169752	0.009567
ENSG00000241369	9.07857e-31	1.43218e-29	3.99602	0.102041	39.161	up	chr3	HAVANA	gene	163127923	163361563	-	lincRNA	RP11-10O22.2	level 2; havana_gene OTTHUMG00000158021.3;	0	0	0	1.01422	0	0.0583111	0.00499878	0.0168493	0.0157685	0	0	0	0	0.205289	0	0.0302712	0	0	0	0.00650205	0	0.0154514	0.0166454	0.0210449	0	0	0	0.0170829	0.00357366	0.0232184	0.0201967	0.623391	0.0459601	0
ENSG00000241636	4.57706e-05	0.000148175	0.249004	0.0204082	12.2012	up	chr3	HAVANA	gene	164670878	164686076	-	lincRNA	RP11-71H9.2	level 2; havana_gene OTTHUMG00000158384.1;	0	0	0	0	0	0	0	0	0	0	0	0	0	0.0665072	0	0	0	0	0	0.173783	0	0	0.0296593	0	0	0	0	0	0.019103	0	0	0.779907	0	0
ENSG00000241767	7.76542e-26	9.92972e-25	5.43825	0.571429	9.51693	up	chr3	HAVANA	gene	164714095	164831480	-	lincRNA	RP11-71H9.1	level 1; havana_gene OTTHUMG00000158064.2;	0	0	0.0621221	0	0	0	0	0.0204894	0	0.116831	0	0	0	0	0	0.552163	0	0	0	2.98874	0	0.0751578	0.0202414	0	0.347945	0	0	0.0207734	0.0651855	0	0	0.532259	0	0
ENSG00000244128	6.60132e-44	1.66918e-42	22.4143	1.08163	20.7227	up	chr3	HAVANA	gene	165206960	165655423	+	lincRNA	RP11-85M11.2	level 2; havana_gene OTTHUMG00000158130.1;	0.0135187	0.0558146	0.169132	0.0119072	0.028422	0.245705	0.264796	0.13946	0.0913597	0.0662671	0.228348	0.20088	0	0.370724	0.291943	0.125276	0.0681898	0	0	0.118397	0.0513004	0.213149	0.0918482	0.0348373	0.0742986	0.0189266	6.98795	0.207376	0.177473	0.211393	0.150449	0.483039	0.0152163	0.103766
ENSG00000244321	1.22491e-30	1.91833e-29	3.3745	0.0408163	82.6753	up	chr3	HAVANA	gene	166569693	166570763	-	lincRNA	RP11-450H5.1	level 2; havana_gene OTTHUMG00000158209.1;	0.299738	0	0.0694451	0.0880027	0	0	0	0	0.0643062	0	0	0	0	0	0	0	0.0419977	0	0	0.0795489	0.126382	0	0.0226275	0	0	0	0	0	0.131165	0.023672	0	0.270455	0	0.0464791
ENSG00000240033	4.49132e-30	6.85461e-29	10.0956	0.795918	12.6842	up	chr3	HAVANA	gene	166835021	166844956	-	lincRNA	RP11-12K11.2	level 1; havana_gene OTTHUMG00000158283.1;	0.0318691	0	0.598073	0	0.0223342	0.0413734	0	0.0438353	0.12307	0.0624876	0	0	0.0538042	0.145658	0.0666029	0.472523	0.20094	0.0159235	0	0	0.0806242	0.140695	0.108262	0.102657	0.0218941	0	0	0.111107	0	0.294475	0	0.724642	0	0.177905
ENSG00000270141	1.64371e-08	7.91596e-08	2.86255	1.20408	2.37737	up	chr3	HAVANA	gene	169764520	169765060	-	lincRNA	TERC	level 2; tag ncRNA_host;havana_gene OTTHUMG00000184024.1;	0	0	0	0	0.228007	0.0603394	0	0	0.0448717	0.0911325	0.0785077	0.0460428	0.0392343	0.21243	0.0647562	0.0861415	0.0293052	0.092892	0	0.0740104	0	0.0586259	0.0631562	0.0598866	0.0957917	0.0325356	0.0679636	0.032408	0.142372	0.0991073	0.0862094	0.30195	0.0523146	0.0324323
ENSG00000240497	2.84064e-06	1.07942e-05	2.94622	1.40816	2.09224	up	chr3	HAVANA	gene	171468084	171469633	+	lincRNA	RP11-185E8.1	level 2; havana_gene OTTHUMG00000159050.3;	0	0	1.6027	0	0	0.142549	0.0672107	0.0755154	0.530035	0.322943	0	0	0.370756	0	0.0764915	0.407009	0	0.0548631	0.191888	0	0.0694459	0.207751	0.746016	0.565915	0.150868	0	0.0802801	0.0765621	0	0.0780452	0.0678883	0.535005	0	0
ENSG00000223387	5.44143e-21	5.64421e-20	36.1474	7.36735	4.90644	up	chr3	HAVANA	gene	172560888	172595607	-	lincRNA	RP11-408H1.3	level 2; havana_gene OTTHUMG00000156985.3;	0.0548562	0.124567	0.0357452	0.120793	0.139359	0.04451	0.512062	0.372552	0.0463401	0.799975	0.057912	0.0611351	0.0752481	0.261168	0.00477681	0.27959	0.207526	0.0171307	0.365486	0.191081	0.047705	0.0129738	0.11647	0.066264	0.0329755	0.0144001	0.0200536	0.282092	0.174036	0.321673	0.360362	0.623662	0.0385904	0.0813417
ENSG00000223715	1.81651e-46	5.08179e-45	8.4502	0.122449	69.01	up	chr3	HAVANA	gene	176604143	176635532	-	lincRNA	RP11-71G7.1	level 1; havana_gene OTTHUMG00000157218.2;	0.701151	0	0.378109	0.0638866	0.0677756	0.329575	0	0.0166279	0.0233419	0.0711096	0	0.119756	0.0204094	0.0552521	0.0505285	1.52354	0	0	0	0.173248	0.0305829	0.518445	0.0328534	0.0778814	0.13288	0	0	0.0505751	0.0740607	0.446809	0.104639	0.903165	0.0408205	0.118097
ENSG00000232461	1.39569e-22	1.5489e-21	3.18127	0.265306	11.991	up	chr3	HAVANA	gene	176643941	176867838	-	lincRNA	RP11-644C3.1	level 2; tag overlapping_locus;havana_gene OTTHUMG00000157301.1;	0.630472	0.0306239	0.115998	0	0.0779719	0	0.022701	0.0510119	0.0358047	0.0363589	0.125288	0.0734783	0.0313064	0.141254	0.0258356	0.274941	0.0233837	0	0.0324058	0.0295277	0.0234559	0.0935593	0.0251973	0.0477856	0.127393	0	0	0	0.0811453	0.0790812	0.0917194	0.903512	0	0.0517577
ENSG00000228308	3.68556e-09	1.87843e-08	0.613546	0.0612245	10.0212	up	chr3	HAVANA	gene	176814155	176817001	-	lincRNA	RP11-255G21.1	level 2; tag overlapping_locus;havana_gene OTTHUMG00000157300.1;	0	0	0	0	0	0.00680076	0	0	0	0.0102714	0	0	0.00884407	0.0239426	0	0	0	0	0	0.00834159	0.0132526	0.0132153	0	0	0	0	0	0	0.0137541	0.00744681	0.00647768	0.374355	0	0
ENSG00000203645	4.06492e-42	9.66425e-41	18.8765	0.77551	24.3407	up	chr3	HAVANA	gene	177294442	177323418	+	lincRNA	RP11-706D8.2	level 2; havana_gene OTTHUMG00000157234.1;	0.0245794	0.0202962	0.0768784	0	0.0344509	0.0159549	0.338517	0.0169042	0.0355947	0.0361457	0	0	0	0.00936172	0.0428068	0.0683322	0	0.00614059	0.0214772	0.0195697	0	0.0620071	0.0250495	0.0395878	0.0168861	0.00860302	0	0.0428463	0.0376457	0.148499	0.106378	0.459087	0	0
ENSG00000226782	0.00548614	0.0125347	0.739044	0.387755	1.90596	up	chr3	HAVANA	gene	177337628	177349166	-	lincRNA	RP11-706D8.3	level 2; havana_gene OTTHUMG00000157252.1;	0	0.0397759	0.0502213	0	0.337579	0	0	0.0331284	0	0.0944496	0	0	0	0.0733873	0	0	0.0303719	0	0	0	0	0	0.0327275	0	0.0330928	0	0	0	0.0421583	0.0342382	0.11913	0.625881	0	0
ENSG00000236385	3.35999e-15	2.58619e-14	2.04582	0.244898	8.35375	up	chr3	HAVANA	gene	177621382	177628287	-	lincRNA	RP11-114M1.2	level 2; tag ncRNA_host;havana_gene OTTHUMG00000157233.1;	0	0.0287179	0	0.0306326	0.024373	0.0225751	0	0.0478368	0.0671524	0	0.11749	0.620145	0.0587158	0	0	0	0.0219283	0	0.0303888	0.0830698	0.043992	0	0	0.0672171	0.0238927	0	0.127138	0.0242499	0.547883	0.148318	0	0.451881	0	0.0242682
ENSG00000228561	1.61385e-12	1.05811e-11	37.8327	13.9388	2.7142	up	chr3	HAVANA	gene	177683627	177691250	+	lincRNA	RP11-114M1.1	level 2; tag overlapping_locus;havana_gene OTTHUMG00000157235.3;	2.27031	4.2092	2.59029	0.0377297	0.0900595	0.361471	2.91044	0.50082	1.07524	1.67982	0.144711	8.91128	0.144639	0.750501	0.447612	16.2752	0.459149	0.214031	0.112289	20.8383	0.216738	1.0266	0.465656	0.551936	2.50141	0.029986	0.0626377	1.67263	3.05543	0.79162	1.5361	1.2523	0.0964301	0.567924
ENSG00000231574	1.13768e-05	3.99826e-05	29.6056	17.9184	1.65225	up	chr3	HAVANA	gene	177816865	177899224	+	lincRNA	RP11-91K9.1	level 2; havana_gene OTTHUMG00000157236.1;	0.267764	0.13819	0.0872397	0.044221	0.117282	0.0380209	0.107559	0.0575475	0.0888624	0	0.169608	2.37901	0.14127	0.0318703	0.0816079	0.341183	0.00527592	0.00836182	0.109673	0.39973	0.0317533	0.0844369	0.164868	0.167115	0.0747313	0.02343	0.0244714	0.420085	0.39546	0.077318	0.0827763	0.611562	0.0800562	0.286106
ENSG00000225790	9.75282e-15	7.32952e-14	9.16534	2.67347	3.42826	up	chr3	HAVANA	gene	177934823	177937662	+	lincRNA	RP11-2L8.1	level 2; havana_gene OTTHUMG00000157253.1;	0.134704	0.259538	0.280881	0.0395489	0.0629345	0.0582922	0.0549687	0.0308804	0	0.0880405	0.075844	82.6895	0.151613	0.102611	0.0938387	0.416094	0.028311	0.0224351	0.0392342	0.178748	0.0283984	0.198229	0.244054	0.202492	0.0925416	0.0314317	0	0.18785	0.137541	0.319149	0.0277615	0.583411	0.0505397	0.0626638
ENSG00000270321	1.77236e-24	2.13456e-23	3.96614	0.142857	27.7629	up	chr3	HAVANA	gene	177954066	177959798	-	lincRNA	RP11-2L8.2	level 2; havana_gene OTTHUMG00000185191.1;	0	0	0	0	0	0	0	0	0	0	0	0.129063	0	0	0	0	0	0	0	0	0	0.0821674	0	0.251803	0	0	0	0	0	0	0	0.634799	0	0
ENSG00000229102	0.00861949	0.0189067	0.25498	0.0816327	3.12351	up	chr3	HAVANA	gene	179101366	179147973	-	lincRNA	RP11-360P21.2	level 1; havana_gene OTTHUMG00000157310.1;	0	0	0.0746881	0	0	0.0930018	0	0	0	0	0	0	0	0	0	0	0	0	0	0	0.045308	0	0	0	0	0	0	0	0.0313485	0	0.0442918	0.814448	0	0
ENSG00000260743	1.07198e-11	6.6581e-11	31.988	11.7551	2.72121	up	chr3	HAVANA	gene	179340322	179341887	+	lincRNA	RP11-255C15.3	level 2; havana_gene OTTHUMG00000175849.1;	0.272963	0.304949	0.38503	0.169712	0.112526	0.270988	0.324337	0.253984	0.37204	0.991721	0.244096	0.318124	0.189758	0.538173	0.872472	0.773733	0.0809918	0.288819	0.631354	0.47301	0.548383	0.96203	0.338184	0.475842	1.48918	0.202319	0.27001	0.895669	0.25295	0.947257	0.19855	0.678038	0.0903647	0.0560213
ENSG00000239774	3.45493e-05	0.000113697	4.21713	2.32653	1.81263	up	chr3	HAVANA	gene	180566718	180601935	-	lincRNA	RP11-496B10.3	level 1; tag overlapping_locus;havana_gene OTTHUMG00000157861.2;	0.044662	0.0368792	0.23282	0.118014	0	0.0579816	0.0820137	0.122863	0	0.0437857	0	0	0	0.136086	0.0311129	0.0827754	0.11264	0.0446311	0.117075	0.0711183	0.141235	0.760523	0	0.0575465	0.122731	0.0625285	0.0326539	0.155708	0.0390881	0.571407	0.0276136	0.507764	0.150811	0.155825
ENSG00000241231	1.24708e-12	8.23712e-12	1.25299	0.163265	7.67455	up	chr3	HAVANA	gene	181421058	181442486	-	lincRNA	RP11-275H4.1	level 2; havana_gene OTTHUMG00000158223.1;	0	0.0720105	0	0.0256039	0.0611155	0	0	0	0	0.0284987	0	0	0	0.265721	0.0202504	0.107752	0	0	0	0	0	0.0183333	0	0	0	0	0	0	0	0.0826467	0.0179728	0.849824	0	0
ENSG00000239381	8.87132e-08	3.9719e-07	0.418327	0.0204082	20.498	up	chr3	HAVANA	gene	181534177	181700611	-	lincRNA	RP11-4B14.3	level 2; havana_gene OTTHUMG00000158224.2;	0	0.0253827	0.352532	0	0	0	0	0	0	0	0	0	0.0778451	0.0468315	0.0214139	0	0	0	0	0	0	0.0387734	0	0	0	0	0	0	0	0.0218488	0	0.698952	0	0
ENSG00000242512	2.27712e-127	7.28715e-125	2032.86	3.18367	638.525	up	chr3	HAVANA	gene	181952343	182010678	+	lincRNA	RP11-416O18.1	level 2; tag ncRNA_host;havana_gene OTTHUMG00000158238.6;	0.0302199	0.0278895	1.55125	0.00313147	0.0286531	0.0311551	0.031555	0.0317864	0.0634992	0.170791	0.59753	0.0193708	0.0240093	4.31018	0.0532494	28.459	0.0123291	0.047963	0.0419385	0.617083	0.106808	9.60019	11.4906	12.9618	2.51209	0.00124438	0.00129969	0.0012395	0.0886799	0.401796	0.00329723	0.502364	0.0310134	0.00496172
ENSG00000242012	4.09402e-19	3.863e-18	1.44223	0.0204082	70.6693	up	chr3	HAVANA	gene	182365147	182368256	+	lincRNA	RP11-338L18.1	level 1; havana_gene OTTHUMG00000158300.1;	0	0	0	0	0	0	0.0938491	0	0.148022	0.901878	0	0.151885	0	0.350379	0	0	0	0	0.200955	0	0.0484851	0.0483485	0.312508	0.148165	0	0	0	0	0.10064	0	0.0947953	0.871559	0	0
ENSG00000241098	1.04119e-34	1.92112e-33	6.58167	0.244898	26.8752	up	chr3	HAVANA	gene	182446970	182486364	-	lincRNA	RP11-139K4.1	level 2; tag overlapping_locus;havana_gene OTTHUMG00000158294.1;	0	0.0344519	0.449492	0.0367489	0	0.0902755	0.366053	0.0382589	0	0.381769	0	0.0826631	0	0.349604	0.0678186	0.0773272	0.254298	0.0208468	0	0	0.0527758	0.0175424	0.113388	0.0268794	0.0191089	0	0	0.0096973	0.0304295	0.0593109	0	0.609871	0	0
ENSG00000244247	1.00612e-36	1.99911e-35	9.05378	0.428571	21.1255	up	chr3	HAVANA	gene	182498264	182507124	-	lincRNA	RP11-139K4.2	level 2; havana_gene OTTHUMG00000158301.1;	0.0809814	0.401218	0.633225	0	0	0.0788494	2.2554	0.0278471	0.0781822	3.136	0.136788	0	0.0683599	0.370127	0.0846211	0.150089	0.84249	0.0606939	0	0.064476	0.102436	0.15322	0.0825303	0.0260859	0.0834514	0	0.0296041	0.028233	0.177187	0.259019	0	1.18373	0	0.0565084
ENSG00000238837	2.01033e-37	4.09396e-36	56.3068	4.34694	12.9532	up	chr3	HAVANA	gene	182644214	182655880	+	lincRNA	RP11-646E18.2	level 2; havana_gene OTTHUMG00000158297.2;	0	0.771599	0.797094	0.0374111	0.0297663	1.26825	58.1592	0.584224	0.0410061	1.54071	0.932676	3.49233	0.215126	0.0323549	0.118355	0.551044	7.79317	1.97368	2.00412	0.202904	0.16118	0.776843	0.37515	0.109455	0.116719	0.148664	0.21738	0.236929	4.70243	3.01898	0.682782	3.31125	0.0478078	0.681681
ENSG00000260377	1.05175e-70	6.76013e-69	47.5777	0.387755	122.7	up	chr3	HAVANA	gene	182739669	182740848	-	lincRNA	RP11-646E18.4	level 2; havana_gene OTTHUMG00000175856.1;	0.873673	0.721427	1.06639	0.0187689	0.313606	0.165985	0.965214	0.337067	0.0822901	1.31613	0	0	0	0.162323	0.504715	0.394937	0.0537428	0.255532	0.577208	1.90019	0.0134772	1.00794	2.14271	2.526	0.336705	0.298335	0.109059	0.0297165	0.615439	2.696	0.553348	0.553746	0.107932	0
ENSG00000273181	8.71269e-14	6.18714e-13	14.2789	4.30612	3.31595	up	chr3	HAVANA	gene	184132942	184133561	-	lincRNA	RP11-778D9.13	level 2; havana_gene OTTHUMG00000186108.1;	0.20278	0.167444	1.43763	0.142886	0.170532	0.368557	0.893685	0.27892	0.391542	0.318082	0	0.40176	0.205411	0.92681	0.367283	0.901985	0.127856	0.405279	2.16168	0.3229	0.307802	0.741759	0.468426	0.391919	0.83586	0.17034	0.296519	0.169671	0.337198	0.63418	3.18451	0.395214	0.296717	0.339598
ENSG00000224153	5.6441e-05	0.000180506	0.802789	0.367347	2.18537	up	chr3	HAVANA	gene	184399790	184457891	+	lincRNA	RP11-433C9.2	level 1; havana_gene OTTHUMG00000156732.3;	0	0	0.0226386	0	0	0	0.0132912	0	0	0	0	0	0	0.0165407	0	0	0	0	0	0	0	0	0	0.0139891	0	0	0.0476273	0.0151405	0	0	0.0134252	0.670066	0	0
ENSG00000224406	0.008022	0.0176975	0.199203	0.0612245	3.25365	up	chr3	HAVANA	gene	186454982	186493661	-	lincRNA	RP11-48F14.1	level 1; havana_gene OTTHUMG00000156618.1;	0	0	0	0	0	0	0	0	0.027053	0	0	0	0	0	0	0	0	0	0	0	0	0	0.00634612	0	0	0	0.00682918	0	0	0.00663906	0	0.439942	0.0210269	0
ENSG00000226859	2.92195e-05	9.70449e-05	0.386454	0.0612245	6.31208	up	chr3	HAVANA	gene	186476727	186478370	+	lincRNA	RP11-48F14.2	level 1; havana_gene OTTHUMG00000156619.1;	0	0	0	0	0	0	0	0	0.246274	0	0	0	0	0	0	0.0675399	0	0	0	0	0.046096	0.0459661	0	0.0234773	0	0	0	0	0.0478405	0	0.0225311	0.591866	0	0
ENSG00000232233	9.47687e-49	2.88035e-47	28.7331	1.28571	22.3479	up	chr3	HAVANA	gene	186810880	186825521	-	lincRNA	RP11-573D15.2	level 2; havana_gene OTTHUMG00000156520.1;	0	0.022667	0	0.0120892	0.0096188	0.196004	0.0420067	0.0755154	0.0397526	0.228752	0.0231838	0.299127	0.0463445	0.271837	0.143422	0	0.121156	0.219452	0.0239859	0.109278	0.156253	0.0346251	1.02577	1.14952	1.05608	0	0.02007	0.0765621	0.0600617	0.341448	0.0594023	0.557297	0.200835	0.0574646
ENSG00000228952	6.22663e-25	7.65147e-24	68.8287	11.9592	5.7553	up	chr3	HAVANA	gene	187448845	187449450	+	lincRNA	RP11-567G11.1	level 2; havana_gene OTTHUMG00000156460.1;	6.54172	1.26604	4.36926	0.540179	1.36102	1.99047	3.06574	9.27918	11.447	0.501044	14.6755	17.2136	13.2014	10.4335	3.98751	1.89441	4.1891	0	9.02067	3.4994	1.29294	1.48269	3.40286	4.60957	2.45774	0	6.27751	6.84203	0.939307	4.50441	10.6171	7.80252	0.862873	13.837
ENSG00000236864	0.00973623	0.0211006	0.209163	0.0612245	3.41633	up	chr3	HAVANA	gene	187932764	187946221	-	lincRNA	RP11-44H4.1	level 2; havana_gene OTTHUMG00000156392.1;	0	0.135706	0	0	0	0	0	0.113026	0	0	0	0.162805	0	0	0.114487	0	0	0	0	0	0.103942	0	0.111659	0	0	0	0	0	0.071917	0.116813	0	0.26692	0	0
ENSG00000225058	0.000886998	0.00234826	0.59761	0.285714	2.09163	up	chr3	HAVANA	gene	187997422	188003990	-	lincRNA	RP11-132N15.1	level 1; tag overlapping_locus;havana_gene OTTHUMG00000156396.1;	0	0	0	0	0	0	0.0360451	0	0	0	0	0	0	0	0	0	0	0	0	0	0	0	0.0400088	0	0	0	0	0.0821204	0	0.0418556	0.0364085	0.765129	0	0
ENSG00000236412	0.0118145	0.025163	0.193227	0.0612245	3.15604	up	chr3	HAVANA	gene	188001700	188003406	-	lincRNA	RP11-132N15.2	level 1; tag overlapping_locus;havana_gene OTTHUMG00000156393.1;	0	0	0	0	0	0	0.0152691	0	0	0	0	0	0	0	0	0	0	0	0	0	0	0	0	0	0	0	0	0	0	0	0	0.486176	0	0
ENSG00000223812	9.83154e-94	1.33928e-91	131.791	0.44898	293.534	up	chr3	HAVANA	gene	191425526	191591097	+	lincRNA	RP11-197K6.1	level 2; havana_gene OTTHUMG00000156168.2;	0.423647	0.0205778	0.623561	0.768243	1.76391	0.420582	6.04057	6.92406	0	0	0	0.271557	0.29451	10.156	0.902737	0.0461869	0	0.0249032	0.261302	0.238095	0.0157613	0	4.43602	0.610084	0.0513611	0.0348895	0	1.49436	0	0.743943	7.25706	0.849964	0	0.8173
ENSG00000214146	8.2336e-10	4.43409e-09	37.2231	16.4286	2.26575	up	chr3	HAVANA	gene	193957372	194003659	-	lincRNA	RP11-699L21.1	level 1; tag overlapping_locus;havana_gene OTTHUMG00000155981.1;	0.193835	0.160058	0.179635	0.294033	0.475445	1.09744	0.580056	0.133308	0.436649	0.116131	0.527497	0.458712	0.581777	0.262497	0.255059	0.0598748	0.468495	0.37126	0.0940948	0.24864	0.463131	0.224122	0.0804803	0.0485633	0.295922	0.0150765	0.0944796	0.11263	0.0612604	0.153082	0.752354	0.647124	0.0909065	0.0526
ENSG00000276407	0.000325605	0.000928417	0.462151	0.142857	3.23506	up	chr3	HAVANA	gene	194070103	194080443	+	lincRNA	RP11-407B7.3	level 2; havana_gene OTTHUMG00000188112.1;	0	0	0	0	0.060245	0	0.0263098	0	0	0	0	0.0425797	0	0.130968	0	0	0	0	0.075115	0	0	0.0271082	0.029203	0	0.0295289	0	0	0.0899113	0	0	0.0265751	0.558479	0	0
ENSG00000229964	1.04777e-28	1.51717e-27	4.51594	0.204082	22.1281	up	chr3	HAVANA	gene	194091561	194109174	+	lincRNA	RP11-135A1.3	level 1; havana_gene OTTHUMG00000155980.1;	0.0619328	0	0	0	0.130209	0	0.151638	0.0851873	0.119584	0.0607176	0	0	0	0	0	0.229569	0	0	0.541161	0.0493099	0.0391702	0	0.0420782	0.0398998	0.0425479	0	0.40753	7.21173	0.243916	0.528247	0.0382917	1.20706	0.418259	0.0432164
ENSG00000225742	8.90362e-08	3.98518e-07	37.0199	19.2245	1.92566	up	chr3	HAVANA	gene	194203016	194250153	-	lincRNA	RP11-513G11.4	level 2; havana_gene OTTHUMG00000155985.1;	0.777672	0.171241	0.405395	0.821964	1.635	0.218746	0.888567	0.837909	0.125132	0.101655	0.262717	1.18126	0.78776	0.651634	0.162525	0.144132	0.0980668	0.46628	0.36241	0.041278	0.0655799	0.425068	0.299406	0.183704	0.8192	0.254046	0.170575	0.325349	0.158811	0.958105	0.1763	1.68407	0.671084	0.886338
ENSG00000238097	4.45001e-07	1.85212e-06	2.51394	1.14286	2.1997	up	chr3	HAVANA	gene	194247648	194257772	+	lincRNA	RP11-513G11.3	level 1; havana_gene OTTHUMG00000155986.1;	0	0	0	1.64947	0	0	0.0128797	0.0144711	0	0	0.035542	0	0	0	0	0	0	0.0105135	0	0	0	0	0	0	0.0144556	0	0	0.0146717	0.00920779	0	0	0.615144	0.0710516	0
ENSG00000228271	2.85007e-16	2.33104e-15	3.20717	0.591837	5.41901	up	chr3	HAVANA	gene	194276682	194287368	+	lincRNA	RP11-513G11.2	level 1; havana_gene OTTHUMG00000155983.1;	0.0567921	0.0586195	0	1.66324	0.109451	0.0184323	0.0434535	0	0.0137073	0	0.0239823	0	0.0479407	0	0.00989077	0	0.0179042	0.0141882	0.0124061	0	0	0.00895444	0.0192928	0.009147	0.00975406	0	0.0103807	0	0.0186391	0.0201833	0	0.276717	0.0159809	0.00990732
ENSG00000214145	8.41439e-42	1.97872e-40	38.0817	2.69388	14.1364	up	chr3	HAVANA	gene	194296465	194312803	-	lincRNA	RP11-513G11.1	level 2; havana_gene OTTHUMG00000155982.1;	1.22908	0.499952	0.0378746	0.250644	0.0466742	0.239738	0.10377	0.353938	0.432553	0	0.0920428	0.143949	0.0408876	0.0322847	0.126534	0.0112214	0.167971	0.369074	0.222198	0.0289234	0.0421224	0.0610963	0.0904991	0.0702114	0.0415951	0.110196	0.650727	0.47283	0.0344433	0.180746	0.0224605	0.501511	0.337337	0.299966
ENSG00000272707	5.81087e-08	2.64892e-07	18.6972	9.65306	1.93692	up	chr3	HAVANA	gene	194637505	194637664	-	lincRNA	RP11-534C12.1	level 2; havana_gene OTTHUMG00000186145.1;	0.314309	2.72515	0.983083	1.24579	0.881082	0.71408	2.30869	1.40506	0.910334	3.08142	0.796362	2.17955	0.397983	5.74622	1.86113	1.16506	1.28815	1.7275	0.411959	1.62661	1.19273	0.396458	1.38806	1.1137	2.26727	0.880088	1.49371	5.15023	2.8196	3.79787	2.13763	5.61533	0.707556	0.986955
ENSG00000237222	9.64093e-31	1.51813e-29	8.18127	0.693878	11.7907	up	chr3	HAVANA	gene	194708421	194782168	+	lincRNA	AC090505.6	level 1; tag overlapping_locus;havana_gene OTTHUMG00000156020.1;	0.0360843	0.0297962	0.0501613	0.00529714	0.0042147	0.0390381	0.114118	0.0372249	0.00580617	0.0117921	0.0304755	0.303843	0.00507672	0.238223	0.0335165	0.0222925	0.0796309	0.0210346	0.01051	0.00478828	0.0646623	0.00758589	0	0.00387451	0.0206583	0	0.00439707	0.0167737	0.010527	0.106866	0.0334652	0.517688	0.0135385	0.0251794
ENSG00000230401	0.000851415	0.0022593	0.613546	0.306122	2.00425	up	chr3	HAVANA	gene	194765238	194768712	-	lincRNA	AC090505.4	level 1; havana_gene OTTHUMG00000156022.1;	0	0	0	0	0	0	0	0	0	0	0	0.135131	0	0	0.0316755	0	0	0	0	0	0	0	0	0	0	0	0	0.0317047	0	0.129276	0.0281129	0.443097	0	0
ENSG00000238031	0.000824148	0.00219174	0.48008	0.163265	2.94049	up	chr3	HAVANA	gene	194827890	194832592	+	lincRNA	AC090505.1	level 1; havana_gene OTTHUMG00000156017.1;	0	0	0	0	0	0.0351763	0	0	0	0	0	0.0536835	0	1.23841	0	0	0	0	0	0	0.0685479	0	0.0368185	0.0698247	0.0744588	0	0	0	0	0	0	0.616102	0	0
ENSG00000229178	1.12928e-31	1.85e-30	17.8108	1.83673	9.69697	up	chr3	HAVANA	gene	195655565	195657927	-	lincRNA	AC069513.4	level 2; havana_gene OTTHUMG00000155836.1;	0.0447946	0.0493183	0	0.0131516	0.0732491	0.145384	0.210213	0.112959	0.0576617	0	0.0252213	0.118333	0.40334	0.284354	0.17683	0.0553474	0.178877	0.0522242	0.0913289	0.237765	0.226648	0.103587	0.142027	0.144293	0.164128	0.0940712	0.0545848	0.270695	0.104544	0.360843	0.0738548	0.800284	0.126049	0.0729342
ENSG00000242086	2.01799e-08	9.64094e-08	1924.87	958.837	2.0075	up	chr3	HAVANA	gene	195658062	195739964	+	lincRNA	AC069513.3	level 1; tag ncRNA_host;tag overlapping_locus;havana_gene OTTHUMG00000155834.14;	0.661515	2.43743	0.67479	0.303285	0.718924	0.856017	3.40201	1.27936	0.670375	2.19213	0.0965342	1.42387	1.31221	3.28685	2.31411	0.394555	2.09359	1.89036	2.04743	4.09406	2.1371	0.799268	2.35012	2.61689	1.89048	0.89114	0.6205	2.53741	2.75161	6.71571	1.01499	1.81464	0.517832	0.775651
ENSG00000223783	3.54075e-11	2.12287e-10	8.57769	3.10204	2.76518	up	chr3	HAVANA	gene	195836193	195860404	-	lincRNA	AC124944.5	level 1; havana_gene OTTHUMG00000155824.1;	0.0799938	0.0660541	0	0	0	0	0.767114	1.02694	0.0257429	0.104566	0	0	0.202579	0.0203119	0.0185754	0	0	0.0266461	0.0931967	0	0.0337288	0	0.0724656	0	0.0366372	0.0373314	0.0584862	0.0185925	0.151689	0.246384	0.0989168	0.736223	0	0.744258
ENSG00000224652	2.23696e-27	3.06312e-26	401.317	65.5306	6.12411	up	chr3	HAVANA	gene	196142636	196160890	+	lincRNA	AC139666.1	level 1; havana_gene OTTHUMG00000155713.1;	0.632745	2.96452	1.06124	2.28985	4.44397	2.62506	4.73188	1.63659	1.16863	1.63174	1.83552	3.42024	2.1249	5.65821	4.09167	1.70808	2.16824	3.72511	4.41105	2.11369	0.374089	2.17748	13.4016	15.4106	1.13399	6.97138	0.43245	0.364466	1.61318	8.90684	9.83133	1.27342	1.00637	2.31321
ENSG00000235126	2.98609e-16	2.439e-15	52.4323	14.7959	3.5437	up	chr3	HAVANA	gene	197445061	197458323	-	lincRNA	AC128709.3	level 1; tag overlapping_locus;havana_gene OTTHUMG00000155481.1;	0.81112	3.57213	0.422831	0	0.1579	2.10604	12.302	2.16937	3.00182	1.76712	0.0761158	0.04464	1.86391	0.240284	2.13463	0.417585	0.142062	1.05823	0.196874	0.466411	0.427503	1.1368	1.22464	0.841901	0.27862	0	0.164733	0.282786	0.0788768	4.80439	0.111444	3.36664	0.101442	2.86142
ENSG00000229912	4.00927e-19	3.7854e-18	35.7689	8.4898	4.21317	up	chr3	HAVANA	gene	197450327	197456654	-	lincRNA	AC128709.4	level 1; tag overlapping_locus;havana_gene OTTHUMG00000155483.1;	0.921973	1.55723	0.305848	0	0.0587388	2.17624	2.84738	3.34332	1.94205	0.698455	0.353939	0.415152	1.55656	0.606546	0.905022	0.0776709	0	0.272212	0.146474	0.467129	0.768651	1.71798	1.13892	1.16095	0.460652	0.0293363	0	0.0292212	0	3.90213	0.259107	1.56549	0	1.84232
ENSG00000272989	9.3992e-32	1.5423e-30	84.4382	10.9592	7.70479	up	chr3	HAVANA	gene	197505262	197506986	-	lincRNA	RP13-616I3.1	level 2; havana_gene OTTHUMG00000186169.1;	0.102037	1.13143	0.227961	0.205425	0.377972	0.217624	0.321209	0.260648	0.182946	0.886019	0.123109	2.75806	0.123048	1.32135	0.802208	0.189112	0.615784	4.63944	0.0382107	0.0928455	0.69144	0.0459661	0.475374	0.591628	1.09154	0.153059	0.0746024	0.315081	0.778205	4.76596	0.739019	1.65722	0.147664	0.152573
ENSG00000273308	1.0068e-10	5.84118e-10	15.8845	6.61224	2.40228	up	chr3	HAVANA	gene	197645669	197646017	+	lincRNA	RP11-496H1.2	level 2; havana_gene OTTHUMG00000186170.1;	0.288192	0.594929	0.375581	0.126919	0.302951	0.0935348	0.176404	0.198201	0	0.49444	0.121698	0.713729	0	1.64648	0.150572	0.267063	0.408846	0.287992	0.6925	0.17209	0.455677	0.136318	0.587407	0.278499	0.346479	0.302609	0.684796	0.602844	0.756674	2.35567	0.400911	1.98928	0.243286	0.201099
ENSG00000236833	1.27326e-28	1.83665e-27	15.6375	1.89796	8.23909	up	chr3	HAVANA	gene	197660565	197665757	-	lincRNA	AC024560.2	level 2; havana_gene OTTHUMG00000155477.1;	0	0.141149	0.0178216	0	0.0239587	0.0110957	0.596398	0.0940477	0.148525	0.100549	0.0288733	0.033867	0.0865769	0.0520845	0.107171	0.0316809	0.129334	0.0597862	0.0448086	0.503558	0.0864887	0.0323419	0.0812959	0.0770872	0.0587166	0.0119659	0	0.524432	0.0299206	1.37293	0.0634117	0.416439	0.00962006	0.0119279
ENSG00000270195	3.37936e-13	2.31634e-12	39.0837	14.102	2.77149	up	chr4	HAVANA	gene	1712821	1713622	+	lincRNA	RP11-572O17.1	level 2; havana_gene OTTHUMG00000185171.1;	0.282173	0.491892	0.130751	0.497073	0.834941	0.101757	0.460586	1.14281	0.363226	2.12088	0.0529584	0.465882	0.476389	2.29276	0.851803	0.232432	0.217451	0.234981	0.849258	0.798796	0.59488	0.731618	0.873359	0.727152	0.25847	0.855946	0.275075	0.34978	1.07015	3.61012	1.35692	0.611054	0.423475	0.262532
ENSG00000251408	0.00229559	0.00563906	0.750996	0.387755	1.93678	up	chr4	HAVANA	gene	6202328	6206649	+	lincRNA	RP11-586D19.2	level 2; tag overlapping_locus;havana_gene OTTHUMG00000160217.1;	0	0	0	0	0	0	0	0	0	0.0239275	0	0	0	0	0	0	0	0	0	0.014574	0	0	0	0	0	0	0	0.00425448	0.00267006	0	0.00377249	0.237838	0	0
ENSG00000249334	0.00278087	0.00672943	1.83865	1.22449	1.50156	up	chr4	HAVANA	gene	10685003	10697661	+	lincRNA	RP11-61G19.1	level 2; havana_gene OTTHUMG00000160063.2;	0.0392886	0.0324422	0.368656	0.0346052	0.0826015	0.0765085	0.0240488	0.0540407	0.151722	0.0385177	0	0.0778411	0.0663305	0	0.355805	0.218449	0.0743163	0	0	0	0.0993945	0.148672	0.0533868	0.0253115	0.0539826	0	0	0	0.0171927	0.0279255	0.0242913	0.893348	0.0221111	0.0548309
ENSG00000251152	1.16026e-05	4.07309e-05	14.0876	8.4898	1.65936	up	chr4	HAVANA	gene	11469250	11478196	+	lincRNA	RP11-281P23.1	level 1; havana_gene OTTHUMG00000160040.1;	0.556825	0.0516621	0.0260916	0.0275533	2.24929	0.00812233	0.0268073	0.0731479	0.0422814	0.0122674	0.0211359	0.111561	0.0739389	0.185869	0.0130753	0.0115956	0.0039448	0.00937819	0.229606	0.0149439	0.0356129	0.0315667	0.0085015	0.0120921	0.021491	0.048176	0.00914862	0.0218123	0.0219026	0.120068	0.0193412	0.375973	0.0492947	0.139703
ENSG00000249631	6.28783e-07	2.57573e-06	5.91434	3.06122	1.93202	up	chr4	HAVANA	gene	11625714	11813958	+	lincRNA	RP11-281P23.2	level 1; havana_gene OTTHUMG00000160044.5;	0.261924	0.0720938	0.0260075	0.153801	1.74818	0	0.0152691	0.0686231	0.0120415	0	0	0.0617786	0.0737005	0.0950103	0	0.0462327	0	0.00623196	0.0217968	0	0.0473307	0.0393311	0.00847409	0	0	0.157159	0	0.00869678	0.0272899	0.195036	0.00771152	0.972351	0.0491358	0.0348132
ENSG00000281202	5.4957e-05	0.000176114	0.312749	0.0408163	7.66235	up	chr4	HAVANA	gene	13526319	13534335	-	lincRNA	LINC01097	level 2; havana_gene OTTHUMG00000189540.1;	0	0	0	0	0.00791628	0	0	0	0	0	0	0	0	0	0	0	0	0	0	0	0.00714426	0	0	0.00727733	0	0	0	0	0	0.0160578	0.00698402	0.495349	0	0
ENSG00000246095	2.42795e-64	1.26813e-62	28.743	0.285714	100.601	up	chr4	HAVANA	gene	13546075	13547801	-	lincRNA	AC006445.8	level 2; havana_gene OTTHUMG00000160090.1;	0.855398	0.0657058	0.207401	0.96369	2.87188	0.103303	0.219179	0.355711	0.307286	0.37055	0.134407	0.906504	0.100755	0.21215	0.110864	3.06013	0.0627142	0.258429	0.0173822	0.190062	0.79264	0.0250923	0.135156	0.115343	0.0546659	0.125329	0.2618	0.707412	0.130577	0.848371	0.245988	1.48622	1.18672	0.485843
ENSG00000250634	2.93574e-12	1.8944e-11	1.66534	0.346939	4.80009	up	chr4	HAVANA	gene	13655179	13977075	+	lincRNA	RP11-341G5.1	level 2; havana_gene OTTHUMG00000160104.2;	0	0	0	0.0565396	0	0	0	0.0126134	0.150505	0	0	0.0090843	0	0.00698544	0	0	0.00578196	0	0	0.0146023	0	0.0173504	0.0062304	0.00590785	0	0	0.0268186	0	0.00802575	0.039108	0.00566974	0.759583	0.00516087	0
ENSG00000250497	2.80841e-26	3.67665e-25	3.62151	0.326531	11.0909	up	chr4	HAVANA	gene	13777377	13782157	-	lincRNA	AC007126.1	level 2; havana_gene OTTHUMG00000160355.1;	0.0262965	0	0	0.0324266	0.0110573	0	0.00321925	0	0	0	0	0.00521003	0	0	0	0	0.00663214	0	0	0.00837474	0.00665263	0.00331694	0	0	0.00722628	0	0.0422978	0	0.00230147	0	0	0.298966	0.00295986	0
ENSG00000248360	1.37158e-26	1.82084e-25	201.048	33.4082	6.01792	up	chr4	HAVANA	gene	14470465	14888169	-	lincRNA	RP11-458B24.2	level 2; tag overlapping_locus;havana_gene OTTHUMG00000160121.6;	2.2307	0.00407518	0.118343	0.573788	1.25202	0.012814	0.0271877	0.509117	0.371638	0.0193534	0.233412	6.53651	0.266624	0.289473	0.116892	0.850645	0.0311171	0.00739763	0.00862458	0.585467	3.19311	0.311252	0.201183	0.23528	0.22038	0.00690943	0.642273	0.32691	0.799063	0.178899	2.42579	1.93172	0.0277745	0.998686
ENSG00000247624	5.30314e-06	1.94677e-05	4.0498	2.34694	1.72557	up	chr4	HAVANA	gene	14909961	15002045	-	lincRNA	AC006296.3	level 2; havana_gene OTTHUMG00000160381.3;	0.0407004	0	0.0169735	0.00716975	0.0114093	0	0.024913	0.0167948	0.00785872	0	0	0.0645106	0	0.0186022	0.0113413	0	0.0102649	0.00406722	0	0.019443	0.0617797	0.0616056	0.0442441	0.0314652	0	0	0	0.0113517	0.0320588	0.0520722	0.0201313	0.555269	0.0274868	0
ENSG00000248238	5.17571e-49	1.58824e-47	9.06375	0.0612245	148.041	up	chr4	HAVANA	gene	19172335	19456994	-	lincRNA	RP11-3J1.1	level 2; tag ncRNA_host;tag overlapping_locus;havana_gene OTTHUMG00000160243.1;	0.941456	0.0971748	0	0.138205	1.84189	1.01852	0.0240113	0.647476	0	0.0384576	0	0	0	1.9423	0	0	0	0	0	0.468482	0	0	0.0533035	0.0505439	0.32339	0	0.344165	0.0820564	0.841126	0	0.388054	1.21051	1.34667	0
ENSG00000248515	9.07472e-51	2.98135e-49	12.7649	0.204082	62.5482	up	chr4	HAVANA	gene	19455436	19909692	+	lincRNA	RP11-608O21.1	level 2; tag overlapping_locus;havana_gene OTTHUMG00000160142.1;	1.04652	0.186844	0	0.274039	0.832519	0.293756	0.017313	1.40056	0	0	0.143327	0	0	2.04684	0	0.104843	0	0	0	0.945818	0	0	0.0960842	0.018222	0.136019	0	0.330873	0	0.65599	0	0.314776	0.964695	0.652639	0
ENSG00000280650	8.18583e-24	9.56907e-23	1.83267	0.0204082	89.8008	up	chr4	HAVANA	gene	21843341	21853188	-	lincRNA	KCNIP4-IT1	level 2; havana_gene OTTHUMG00000189553.1;	0	0.00632505	0	0	0.00178936	0	0.00156288	0	0.00246503	0	0	0	0	0	0.00177869	0.00473218	0.00482965	0	0.00446205	0.0101644	0.00322972	0.0161031	0.00693898	0.00493481	0.00526232	0.00178735	0	0	0	0	0	0.364928	0	0
ENSG00000248837	1.43076e-50	4.655e-49	10.9482	0.122449	89.4104	up	chr4	HAVANA	gene	22997551	23056862	+	lincRNA	RP11-412P11.1	level 2; havana_gene OTTHUMG00000160256.1;	0.0693648	0	0	0.0101827	0.534726	0	0	0.135164	0	0	0	0.0114525	0	0	0.0241608	0.0214265	0	0	0	0	0	0	0.282766	0.469222	0.00794227	0	0.532506	0.016122	0.0556489	0.00821717	0	0.281647	0.0390376	0
ENSG00000249645	7.60695e-25	9.31735e-24	2.24104	0.0204082	109.811	up	chr4	HAVANA	gene	23105502	23123487	+	lincRNA	RP11-552M14.1	level 2; havana_gene OTTHUMG00000160257.1;	0	0	0	0	0.322741	0	0	0.0633444	0	0	0	0	0	0.0350807	0.0320816	0	0	0	0	0	0	0	0.344178	0.267022	0	0	0.202024	0	0.0604577	0.0327332	0	0.822759	0.0259178	0
ENSG00000251292	0.00266563	0.00647231	0.575697	0.265306	2.16994	up	chr4	HAVANA	gene	23723262	23733579	-	lincRNA	RP11-380P13.2	level 2; havana_gene OTTHUMG00000160276.1;	0	0.032493	0.0410259	0	0	0	0	0	0	0.038578	0	0	0.0332171	0.0299751	0	0	0	0	0	0.0626598	0	0.0744521	0	0.0253511	0	0	0	0	0	0	0	0.255642	0	0
ENSG00000261121	5.67907e-40	1.25544e-38	7.10359	0.163265	43.5095	up	chr4	HAVANA	gene	24659856	24671568	+	lincRNA	RP11-496D24.2	level 2; havana_gene OTTHUMG00000176117.1;	0.0114555	0.104052	0.214979	0.211888	0.0160562	0.0223077	0.126215	0.0551486	0.044238	0.0112307	0	0.090785	0.00967005	0.0698099	0.0319208	0.0212312	0.0144457	0.0286188	0	0.0182413	0.0724516	0.231192	0.0544812	0.0590408	0.0157398	0	0	0.0239627	0.0200516	0.2117	0.0141653	0.744214	0	0.0319743
ENSG00000248545	2.73316e-06	1.04053e-05	1.27092	0.55102	2.30648	up	chr4	HAVANA	gene	25608711	25619468	+	lincRNA	RP11-302F12.3	level 2; havana_gene OTTHUMG00000160281.2;	0.0611794	0	0	0.0538865	0	0	0	0	0	0	0	0	0.154933	0	0	0	0	0	0.0534577	0.04871	0	0	0	0	0	0	0	0.0426587	0	0	0	0.596186	0	0
ENSG00000251080	3.39694e-21	3.55155e-20	2.00598	0.0612245	32.7643	up	chr4	HAVANA	gene	27133996	27140051	-	lincRNA	RP11-415C15.1	level 2; havana_gene OTTHUMG00000161693.1;	0	0	0	0.0459489	0	0	0	0	0	0	0	0	0	0	0	0	0	0	0	0	0	0	0	0	0	0	0	0	0	0	0	1.01673	0	0
ENSG00000205830	0.0117458	0.0250351	0.149402	0.0204082	7.32072	up	chr4	HAVANA	gene	27207505	27218404	-	lincRNA	AC024132.1	level 2; havana_gene OTTHUMG00000150675.1;	0	0	0	0	0	0	0	0	0	0	0	0.00992792	0	0	0	0	0	0	0	0	0	0	0.020427	0.00645649	0	0	0	0	0	0	0	0.439476	0	0
ENSG00000249699	6.66258e-18	5.92781e-17	6.88845	1.38776	4.96373	up	chr4	HAVANA	gene	27217479	27282225	+	lincRNA	RP11-415C15.2	level 2; havana_gene OTTHUMG00000161689.1;	0	0.00741007	0.0842041	0.00790412	0.00628895	0	0	0.0123433	0.0346547	0.0175955	0.0303159	0	0.00757522	0	0.0625145	0.232846	0.00565815	0	0	0	0.0340538	0.198087	0.414595	0.21391	0.0369902	0	0	0	0	0.0892979	0	0.451821	0	0
ENSG00000251410	0.00181385	0.0045433	0.203187	0.0408163	4.97809	up	chr4	HAVANA	gene	27967723	27985063	-	lincRNA	AC007106.1	level 2; havana_gene OTTHUMG00000161695.1;	0	0	0	0	0	0	0	0	0	0	0	0	0	0	0	0	0	0.0209394	0.0366185	0	0	0	0	0	0.172744	0	0	0.0584424	0.0183388	0	0	0.680646	0	0
ENSG00000250038	4.42583e-42	1.05182e-40	5.5757	0.0612245	91.0697	up	chr4	HAVANA	gene	28362279	28402864	-	lincRNA	RP11-180C1.1	level 1; havana_gene OTTHUMG00000161692.1;	0.0578483	0.0318451	0	0.0339683	0.0405406	2.57845	0	0	0	0	0	0	0	0.0146887	0.0134329	0	0	0	0	0	0	0.0121613	0.0393031	0	0	0	0	0.0268907	0	0	0	0.407135	0.0108521	0
ENSG00000251182	1.65076e-06	6.44273e-06	0.332669	0.0204082	16.3008	up	chr4	HAVANA	gene	31171144	31211675	+	lincRNA	RP11-617I14.1	level 2; havana_gene OTTHUMG00000160369.1;	0	0	0	0.0436831	0.0347567	0	0	0	0	0	0	0	0	0	0	0	0	0	0	0	0	0	0	0	0	0	0	0	0	0	0.0306636	0.563849	0	0.0346072
ENSG00000251434	5.9088e-64	3.02866e-62	30.2849	0.346939	87.2917	up	chr4	HAVANA	gene	31350284	31351725	+	lincRNA	RP11-315A17.1	level 2; havana_gene OTTHUMG00000160363.1;	0.0417686	0.10347	0	0	0	0	7.10759	0.344711	0	0.0409491	0	25.4057	0.176294	0	0	0	0	0.0208698	0	0	0	0	0	0	0	0	0	0.0873723	0.182779	0.771895	0	0.474869	0	0.0582919
ENSG00000249882	6.54024e-41	1.49895e-39	5.26892	0.0204082	258.177	up	chr4	HAVANA	gene	31506666	31558821	+	lincRNA	RP11-665I14.1	level 2; havana_gene OTTHUMG00000160367.1;	0.0590252	0	0	0	0.0413654	0	0.0361297	0	0	0	0	0	0	0	0	0	0	0	0	0	0	0	0	0	0	0	0	0	0	0	0	0.671059	0	0
ENSG00000251129	5.32663e-30	8.11717e-29	15.3904	1.73469	8.87213	up	chr4	HAVANA	gene	31997397	32155406	+	lincRNA	RP11-734I18.1	level 2; havana_gene OTTHUMG00000160440.1;	0.102771	0	0	2.98718	0.240077	0.133421	0.104845	0.02356	0.264584	0.302264	0.0578646	0	0	0.130477	0.0715936	0.190474	0.0647989	0.0342334	0.0598668	0.1091	0.0216664	0	0.0465498	0.0662098	0	0	0.150279	0	0	0.0486985	0.0423608	0.612025	0.269912	0.0478089
ENSG00000251329	7.24303e-08	3.27048e-07	0.442231	0.0204082	21.6693	up	chr4	HAVANA	gene	32351038	32353220	+	lincRNA	RP11-240A16.1	level 2; havana_gene OTTHUMG00000160346.1;	0	0	0	0	0	0.0192248	0.0181287	0	0	0	0	0	0	0.0676823	0	0	0	0	0	0	0.0187316	0	0.0603667	0	0.0203468	0	0	0	0	0.0210511	0.0366229	0.481022	0	0
ENSG00000248685	4.31234e-48	1.27729e-46	7.96813	0.0204082	390.438	up	chr4	HAVANA	gene	34120894	34269747	-	lincRNA	RP11-548L20.1	level 2; havana_gene OTTHUMG00000160362.1;	0	0	0	0	0	0.429087	0	0.0349707	0	0	0	3.14827	0	0.0387342	0	0	0	0	0	0	0	0	0	0	0	0	0	0	0	0.0180711	0	0.619395	1.6884	0
ENSG00000248215	8.94935e-40	1.96545e-38	7.04183	0.142857	49.2928	up	chr4	HAVANA	gene	36496537	36641900	-	lincRNA	RP11-722M1.1	level 2; havana_gene OTTHUMG00000161702.1;	0.0154642	0	0	0	0.0108374	0.010038	0	0.0106353	0	0	0	0.0612771	0	0.329837	0	0	0	0	0	0.0369369	0	0.0195059	0	0	0	0	0	0	0.730847	0	0	0.57767	0	0
ENSG00000248227	0.00379401	0.00895154	1.55578	0.979592	1.58819	up	chr4	HAVANA	gene	38366914	38385759	+	lincRNA	RP11-83C7.1	level 2; havana_gene OTTHUMG00000160385.1;	0.301737	0	0.0524311	0	0.0704866	0.0652873	0	0.034586	0.242756	0	0	0.0996366	0	0.268157	0	0	0	0	0.0439423	0	0	0.0317166	0.0341675	0	0	0.0704071	0	0.0701308	0	0	0	0.490065	0	0.140367
ENSG00000249534	2.69962e-19	2.57176e-18	4.59562	0.673469	6.8238	up	chr4	HAVANA	gene	38420662	38523180	-	lincRNA	RP11-83C7.2	level 2; havana_gene OTTHUMG00000160414.2;	0	0.0201681	0.0127322	0	0.556293	0.0237812	0.0523258	0	0.01179	0.0478899	0	0.0483908	0.0515439	1.46981	0.0680585	0.0452672	0	0.0366109	0	0.0194462	0.0386185	0.0308078	0.0414856	0.0236027	0	0	0	0.0681213	0	0.0173602	0.00755048	0.436354	0	0.0852155
ENSG00000245870	2.7858e-40	6.22896e-39	5.31076	0.0408163	130.114	up	chr4	HAVANA	gene	41872747	41882955	-	lincRNA	RP11-457P14.4	level 2; havana_gene OTTHUMG00000160528.3;	0.0110139	0	0	0	0	0.00714929	0	0	0	0	0	0	0	0.067119	0	0.0612386	0.00694443	0	0	0.0175382	0	0.0486238	0.0149661	0	0	0	0	0	0	0	0	0.375652	0	0.00768545
ENSG00000249771	0.00360228	0.00853281	0.13745	0.0204082	6.73506	up	chr4	HAVANA	gene	41883060	41894579	-	lincRNA	RP11-457P14.5	level 1; havana_gene OTTHUMG00000160529.1;	0	0	0	0	0.0213596	0	0	0	0.0294249	0	0	0	0	0	0	0	0	0	0	0	0	0	0	0	0	0	0	0	0	0	0	0.495015	0	0
ENSG00000272862	7.97794e-10	4.30037e-09	2.96215	1	2.96215	up	chr4	HAVANA	gene	41988741	41989237	-	lincRNA	RP11-814H16.2	level 2; havana_gene OTTHUMG00000186264.1;	0.303558	0.0417767	0.158243	0.0445621	0.212736	0	0.0309683	0.173974	0	0.0992006	0	0.050119	0.256247	0	0.105734	0	0	0.0758369	0.265245	0.120844	0	0.0319081	0.0343738	0.0651885	0.0347574	0.247912	0	0.0352771	0.110697	0.0719209	0.156403	0.903876	0.341677	0
ENSG00000251517	4.34771e-11	2.59127e-10	3.13546	0.918367	3.41417	up	chr4	HAVANA	gene	42706107	42707335	+	lincRNA	RP11-109E24.1	level 2; havana_gene OTTHUMG00000161042.1;	0.222914	0.0368139	0.0929629	0.0196342	0	0	0	0.0153307	0.0215209	0.437081	0.0376531	0.0883303	0.0376343	0.118864	0.0931732	0	0.0562203	0	0.370081	0.0354961	0.028197	0	0.136307	0.0718055	0.0153142	0	0	0.0466296	0	0.0158443	0.0413469	0.253432	0	0.0155549
ENSG00000251350	6.85081e-35	1.26948e-33	23.0936	2.12245	10.8807	up	chr4	HAVANA	gene	44016861	44022063	+	lincRNA	RP11-328N19.1	level 2; havana_gene OTTHUMG00000160456.2;	1.28262	0.0294198	0.0185728	0	1.26716	0.0578173	0.0654251	0.569696	0.00859922	0	0	0.00882364	0	1.16702	0.0372297	1.88193	0	0	0.0155658	0.00709168	0.0169002	0.0280877	0.0302582	0	0.0734301	0.0623513	0.00651227	0	0.0116932	0.202591	0.159705	0.376127	0.766957	0
ENSG00000250302	3.52895e-05	0.000115963	0.924303	0.346939	2.66417	up	chr4	HAVANA	gene	52789994	52815464	+	lincRNA	RP11-752D24.3	level 2; havana_gene OTTHUMG00000160696.2;	0	0	0	0.030464	0.0242389	0.0224509	0.105855	0	0	0.0339083	0	0.0342629	0	0	0.0240943	0	0.0218076	0.034563	0	0	0	0.0218133	0.023499	0.0222824	0	0	0	0.0964661	0.0908113	0	0	0.842615	0.0389302	0
ENSG00000248518	0.000134458	0.000406518	0.227092	0.0204082	11.1275	up	chr4	HAVANA	gene	54376002	54376752	+	lincRNA	RP11-231C18.2	level 2; havana_gene OTTHUMG00000160648.1;	0	0	0	0	0	0	0	0	0	0	0	0	0	0	0	0	0	0	0	0	0	0	0	0	0	0	0	0	0	0	0	0.378137	0	0
ENSG00000251264	0.0070503	0.0157445	0.565737	0.265306	2.13239	up	chr4	HAVANA	gene	54440502	54446723	-	lincRNA	RP11-545H22.1	level 2; havana_gene OTTHUMG00000160611.1;	0	0	0	0	0	0	0	0.0277132	0.0778064	0	0	0	0	0	0	0	0	0	0	0	0	0	0	0	0	0	0	0.140486	0	0.0572832	0	0.58902	0	0
ENSG00000250456	0.0142121	0.0297951	0.298805	0.142857	2.09163	up	chr4	HAVANA	gene	54603211	54607131	-	lincRNA	AC006552.1	level 2; havana_gene OTTHUMG00000161130.1;	0	0	0	0	0	0.00736544	0	0.00780371	0	0	0	0	0	0	0	0	0	0	0	0	0	0	0	0	0	0	0	0	0.00496539	0.00806514	0	0.608158	0	0
ENSG00000270147	2.70948e-06	1.03236e-05	13.0279	7.57143	1.72066	up	chr4	HAVANA	gene	56396312	56396871	+	lincRNA	RP11-646I6.6	level 2; havana_gene OTTHUMG00000183998.1;	0	0.593229	0.374508	0.237293	0.503476	0.204023	0.329812	0.648488	0.216746	0.924425	0	0.400326	0.265322	0.889296	0.156398	0	0.113244	0.13461	0.510044	0.464746	0.425976	0.651323	0.305067	0.318201	0.246778	0.471476	0.0984865	0.0626168	0.609112	0.861702	0.388661	0.510484	0.859175	0.0626638
ENSG00000251459	3.87049e-08	1.79634e-07	0.878486	0.183673	4.78287	up	chr4	HAVANA	gene	57491390	57495233	+	lincRNA	RP11-319E12.2	level 1; havana_gene OTTHUMG00000161225.2;	0.0321133	0	0	1.18798	0.180042	0	0.0196568	0	0	0	0	0	0	0	0	0.0595179	0	0	0	0	0	0.0202533	0	0	0.0220619	0	0.0469582	0	0	0.0228255	0	0.365097	0.0542188	0.0224085
ENSG00000251049	0.000157118	0.000470211	0.215139	0.0204082	10.5418	up	chr4	HAVANA	gene	57595940	57605872	-	lincRNA	RP11-685F15.1	level 2; tag overlapping_locus;havana_gene OTTHUMG00000162168.2;	0.068421	0	0	0	0.0479501	0	0	0	0	0	0	0	0	0	0	0	0	0	0	0	0	0	0.0232432	0	0	0	0	0	0	0.0486322	0.0423032	0.222252	0	0
ENSG00000251339	1.85703e-05	6.3389e-05	0.326693	0.0408163	8.00398	up	chr4	HAVANA	gene	58780626	58984152	-	lincRNA	RP11-506N2.1	level 2; havana_gene OTTHUMG00000161226.3;	0	0	0	0	0.0291588	0	0	0	0	0	0	0	0	0	0	0	0	0	0	0	0.00877171	0	0	0	0	0	0	0	0	0	0	0.923546	0	0
ENSG00000249066	1.1616e-05	4.07643e-05	0.410359	0.0204082	20.1076	up	chr4	HAVANA	gene	60750586	60789999	+	lincRNA	RP11-593F5.2	level 2; tag overlapping_locus;havana_gene OTTHUMG00000161732.1;	0	0	0	0	0	0	0	0	0	0	0	0	0	0	0	0	0	0	0	0	0	0	0	0	0	0	0	0	0	0	0	1.1888	0	0
ENSG00000205682	1.60743e-06	6.28414e-06	0.645418	0.163265	3.95319	up	chr4	HAVANA	gene	61420246	61428221	-	lincRNA	RP11-798L4.1	level 2; havana_gene OTTHUMG00000160689.1;	0	0.019974	0	0	0	0.0078508	0	0	0	0	0	0	0	0	0	0	0	0	0	0	0	0	0.0246519	0	0	0	0	0	0	0	0.00747784	0.373226	0	0
ENSG00000250775	1.08716e-16	9.07459e-16	1.21912	0.0204082	59.7371	up	chr4	HAVANA	gene	63468701	63494278	-	lincRNA	RP11-12K22.1	level 2; havana_gene OTTHUMG00000161737.1;	0	0	0	0	0	0.0364326	0	0	0	0	0	0	0	0	0	0	0	0	0	0	0	0	0	0	0	0	0	0	0	0	0	0	0.82127	0
ENSG00000250125	4.13215e-20	4.10251e-19	10.1912	1.65306	6.16507	up	chr4	HAVANA	gene	64914281	65024485	-	lincRNA	RP11-707A18.1	level 2; havana_gene OTTHUMG00000160703.2;	0.154111	0.00509022	0	0.0162888	0.0907219	0	0	0.110228	0	0	0	0	0	0.319313	0.012883	0.02285	0	0	0	0	0	0.019439	0.00837645	0.0039714	0.0169399	0	0	0.0128949	0	0	0	0.570681	0.00346926	0.00860303
ENSG00000250846	4.13607e-17	3.53586e-16	5.22709	0.897959	5.82108	up	chr4	HAVANA	gene	65669961	65698029	+	lincRNA	RP11-807H7.1	level 2; havana_gene OTTHUMG00000161982.1;	0	0.0165048	0.541815	0	0.084046	0.259488	0	0.0137464	0	0	0	0	0	0.152258	0.0278483	0	0	0	0	0	0	1.29841	0.0135801	0.0257541	0.0549267	0.0139919	0	0	0	0	0	0.389559	0.0112489	0.0139474
ENSG00000248479	1.69151e-05	5.80732e-05	1.11155	0.367347	3.0259	up	chr4	HAVANA	gene	65702202	65705553	+	lincRNA	RP11-807H7.2	level 2; havana_gene OTTHUMG00000160709.1;	0.195933	0	0.544738	0	0.091541	0.211972	0	0	0	0	0	0	0	0.0497509	0.0454976	0	0	0	0	0	0	1.35928	0	0	0	0	0	0	0	0	0	0.424299	0	0
ENSG00000249413	3.31846e-72	2.24508e-70	24.5	0.0408163	600.25	up	chr4	HAVANA	gene	65998846	66150012	+	lincRNA	RP11-25H12.1	level 2; tag overlapping_locus;havana_gene OTTHUMG00000185534.1;	1.80082	1.84499	2.64241	0.910568	1.63596	1.27717	0.204128	1.97241	0.579523	0	0.281649	0.528576	0.140754	2.18468	0.604019	0.741685	0.12616	0	0.0291394	0.212412	0.37965	1.74568	0.407835	0.214845	0.435297	1.14388	1.04843	0.325541	0.058373	0.331847	0.494847	2.11235	1.93311	0.535219
ENSG00000272626	1.14381e-05	4.01737e-05	7.69124	4.53061	1.69761	up	chr4	HAVANA	gene	68901008	68906983	-	lincRNA	RP11-468N14.13	level 2; havana_gene OTTHUMG00000186291.1;	0.579857	0	0	0	1.36688	2.36102	1.64561	1.66767	0.0508922	0	0.267124	0.835527	0.0889969	0	0	0.293098	0	0	0	0	0	0.0997378	0	0.0679217	0.0362147	0.36901	0	0	0.253745	0.674428	0.456289	0.513695	0	0.809244
ENSG00000250436	1.80732e-16	1.49252e-15	1.0996	0.0204082	53.8805	up	chr4	HAVANA	gene	73508803	73534128	+	lincRNA	RP11-622A1.2	level 2; havana_gene OTTHUMG00000161581.1;	0	0	0	0	0	0.0547253	0	0.0144954	0	0	0	0	0	0	0	0.0781266	0	0	0.0184167	0.15103	0.0266607	0	0.01432	0	0	0	0	0.044089	0	0	0.364878	0.547712	0	0
ENSG00000228277	3.24606e-13	2.22977e-12	1.32072	0.163265	8.08939	up	chr4	HAVANA	gene	73710302	73714527	+	lincRNA	AC112518.3	level 2; havana_gene OTTHUMG00000151319.2;	0.0874599	0	0	0	0	0	0.0803022	0.150374	0	0	0	0.0433203	0.0369144	0	0.0304636	0	0	0	0.0382107	0.313354	0.0829728	0	0	0	0	0	0	0.274425	0.0574086	0.40407	0	0.994335	0	0
ENSG00000260265	6.57377e-36	1.26746e-34	401.647	41.0612	9.78167	up	chr4	HAVANA	gene	75081702	75084717	-	lincRNA	RP11-44F21.5	level 2; havana_gene OTTHUMG00000176161.1;	15.1891	13.3462	11.9784	6.15323	6.68701	21.1567	7.01769	19.7539	6.93252	6.9921	11.8414	12.7319	5.93828	9.12276	3.62879	2.84217	3.69879	2.76084	1.02092	2.96518	20.4909	9.34918	1.98456	1.12909	4.06359	14.8073	3.27462	5.38032	3.80269	6.85135	2.58856	8.06496	2.35624	16.1701
ENSG00000251185	1.03231e-57	4.22728e-56	18.6733	0.244898	76.2493	up	chr4	HAVANA	gene	75269068	75361182	-	lincRNA	RP11-542G1.1	level 2; tag overlapping_locus;havana_gene OTTHUMG00000161880.1;	2.46622	0.309896	0.447173	0.0472225	0.488447	4.55897	4.82412	3.171	1.44929	0.946107	0.99616	0.90289	0.0452575	0.490083	1.00842	2.68288	0.270433	0	0.14054	0.341489	0.440811	0.101439	1.71202	1.20891	0.220995	0	0	0.859813	0	0.266751	0.828701	0.870762	0	0.89787
ENSG00000251454	0.00281355	0.00679926	0.420319	0.183673	2.2884	up	chr4	HAVANA	gene	75341279	75359024	-	lincRNA	RP11-542G1.2	level 2; tag overlapping_locus;havana_gene OTTHUMG00000161881.2;	0	0	0	0	0	0.116032	0	0.0409787	0	0.0584155	0	0.177079	0.150894	0.0453888	0	0	0	0	0	0	0	0	0	0	0	0	0	0	0	0	0	1.06452	0	0
ENSG00000248646	0.00034167	0.000971065	0.320717	0.0816327	3.92878	up	chr4	HAVANA	gene	75361207	75434449	-	lincRNA	RP11-567N4.2	level 2; havana_gene OTTHUMG00000161882.1;	0.10632	0	0	0	0	0	0	0	0.0513226	0	0	0.052662	0	0	0	0	0	0	0	0	0	0	0	0	0	0	0	0	0	0	0.0328677	0.777059	0	0
ENSG00000250735	2.09817e-57	8.49992e-56	16.3526	0.163265	100.16	up	chr4	HAVANA	gene	75401195	75423023	+	lincRNA	RP11-567N4.3	level 2; havana_gene OTTHUMG00000161883.1;	0.660049	0	0	0	0.242298	1.12212	0.557933	0.410709	1.18343	0.184885	0.371636	0.716138	0	0.981647	0.0218957	0.349519	0	0	0.0274639	0.57557	0.17891	0.0396458	0	0	0.259117	0.176018	0.0919208	0.657477	0.0275083	0.491489	0.991085	1.12307	0	0
ENSG00000246541	7.60559e-05	0.000238408	0.38247	0.122449	3.12351	up	chr4	HAVANA	gene	94117792	94207556	-	lincRNA	RP11-363G15.2	level 2; tag overlapping_locus;havana_gene OTTHUMG00000161244.2;	0	0	0	0	0	0	0	0.016596	0	0.0236577	0	0.0239051	0	0	0	0	0	0	0	0	0	0	0	0	0	0	0	0	0	0	0	0.901431	0	0
ENSG00000249951	0.001738	0.0043656	0.296813	0.0816327	3.63596	up	chr4	HAVANA	gene	94675245	94702570	+	lincRNA	RP11-554D13.1	level 2; havana_gene OTTHUMG00000161245.2;	0	0.0965722	0	0	0	0	0	0	0	0	0	0	0	0	0	0	0	0.0584355	0	0	0	0	0	0	0	0	0	0	0	0	0	1.89948	0.0658191	0
ENSG00000248510	2.84289e-62	1.37888e-60	17.1912	0.0816327	210.593	up	chr4	HAVANA	gene	96310701	96818864	+	lincRNA	RP11-145G20.1	level 2; havana_gene OTTHUMG00000161181.2;	0	0	0	0	0.00727266	1.0239	0	2.28385	0	0	1.08679	0.113083	0	0	0	0	0	0	0	0	0	0	0.148064	0.15377	0	0	0	0.00723595	0.095365	0	0	0.87644	1.65281	0
ENSG00000253170	4.00742e-31	6.41558e-30	3.41633	0.0204082	167.4	up	chr4	HAVANA	gene	97120701	97135059	+	lincRNA	RP11-431J17.1	level 2; havana_gene OTTHUMG00000164937.1;	0	0	0	0	0.033565	0	0	0	0	0	0	0	0	0	0	0	0	0	0	0	0	0	0	0	0	0	0	0	0	0	0	1.01125	0	0
ENSG00000248740	7.17798e-77	5.60912e-75	52.7928	0.326531	161.678	up	chr4	HAVANA	gene	103256159	103453658	+	lincRNA	RP11-328K4.1	level 2; havana_gene OTTHUMG00000160989.1;	3.59599	0.0899806	0.369233	2.32751	3.05467	1.67993	1.11724	2.75414	0.604917	0.534157	0.506175	1.70019	0.206968	1.78467	0.398535	0	1.09931	0.0408352	0	1.06281	1.72298	0.566982	1.22159	1.19345	0.262017	0.610246	2.29055	0.987758	0.810645	0.619626	1.66749	1.19463	0.107322	2.01502
ENSG00000250920	4.13036e-101	6.7518e-99	262.514	0.918367	285.849	up	chr4	HAVANA	gene	103550927	103559127	-	lincRNA	RP11-297P16.4	level 2; havana_gene OTTHUMG00000160990.2;	0.242359	0.475298	35.6279	0	0	1.27821	0	0.770894	0	0	0	0.060022	0.332452	29.7696	0.211043	0.168443	0.821359	0.333012	0	0.0723608	0.0191604	77.4955	46.579	50.7644	0	0	0.642338	62.7164	2.7442	0.215329	0.0187306	0.73805	0	1.0147
ENSG00000248242	2.68881e-16	2.20243e-15	3.18127	0.530612	5.99548	up	chr4	HAVANA	gene	104653874	104966793	-	lincRNA	RP11-556I14.2	level 2; tag overlapping_locus;havana_gene OTTHUMG00000161052.1;	0.04373	0	0.227961	0.192586	0.153232	0.0283858	0.214139	0.210524	0	0.0428719	0.147731	0	0.0369144	0.199869	0.0913908	0.162096	0.0551448	0	0	0	0	0	0.0891327	0	0	0.183671	0	0.396392	0.0574086	0.341906	0.0540745	0.852287	0.0492213	0.183087
ENSG00000251259	4.32443e-08	1.99568e-07	22.3187	10.8776	2.05182	up	chr4	HAVANA	gene	105137280	105140619	-	lincRNA	AC004069.2	level 2; havana_gene OTTHUMG00000160994.4;	0.0916019	0.567296	1.05053	0.443754	0.513564	0.267571	0.22428	4.28388	0.176871	0.628632	0.464182	0.544462	1.19854	0.314001	0.350969	0	0.837468	0.366154	0.440223	0.218796	0.840055	0.751031	0.933539	1.2688	0.566375	0.064123	0.167433	0.479036	2.30488	3.67864	0.62299	1.41336	0.360866	0.671154
ENSG00000251081	1.73955e-22	1.92135e-21	1.92231	0.0204082	94.1932	up	chr4	HAVANA	gene	107258700	107301870	+	lincRNA	RP11-713M6.2	level 2; havana_gene OTTHUMG00000161304.1;	0	0	0.0470656	0	0.0949101	0	0.0552648	0.0931401	0	0	0	0	0.0381073	0	0.031448	0.167334	0	0	0	0.0718844	0	0.170826	0	0	0.0310133	0	0	0	0	0.320868	0	0.513234	0	0
ENSG00000250103	7.69346e-15	5.81073e-14	1.03785	0.0408163	25.4273	up	chr4	HAVANA	gene	110595513	110615458	-	lincRNA	RP11-380D23.2	level 1; havana_gene OTTHUMG00000161118.2;	0	0	0	0	0	0	0	0.0207849	0	0.029629	0	0	0	0	0.0210536	0	0	0	0	0.0240623	0.0191143	0	0	0	0	0	0	0.021073	0.0264503	0.0429624	0	0.785361	0	0
ENSG00000248656	0.00494609	0.0114085	0.191235	0.0204082	9.37052	up	chr4	HAVANA	gene	111640495	111648808	+	lincRNA	RP11-255I10.2	level 2; havana_gene OTTHUMG00000161125.1;	0	0	0	0	0	0	0	0.0566984	0	0	0	0	0	0	0	0	0	0	0	0	0	0	0.0280062	0	0	0	0	0	0	0	0	0.468641	0	0
ENSG00000250855	2.71798e-11	1.64195e-10	0.786853	0.0408163	19.2779	up	chr4	HAVANA	gene	111802801	111839886	+	lincRNA	RP11-269F21.1	level 2; havana_gene OTTHUMG00000161757.1;	0	0.0431664	0.381515	0	0.0366354	0.0339331	0.0319984	0.0359522	0	0	0	0.725006	0	0.119464	0	0	0	0	0	0	0	0	0.0355172	0.0336784	0	0	0	0	0	0.0371566	0	0.679231	0	0
ENSG00000248432	6.58629e-24	7.72912e-23	2.39841	0.0816327	29.3805	up	chr4	HAVANA	gene	111804418	111809694	-	lincRNA	RP11-269F21.2	level 2; havana_gene OTTHUMG00000161755.1;	0.167631	0.13842	0.34954	0	0.234955	0	0	0.0576434	0	0	0	4.81577	0.0707525	0.319235	0	0	0	0.251273	0.0732371	0.200198	0	0.422888	0.341675	0.0539978	0	0	0.0612805	0	0.0366777	0.178723	0	0.680646	0	0
ENSG00000249815	8.69933e-45	2.28072e-43	12.4004	0.469388	26.4182	up	chr4	HAVANA	gene	111826881	112072698	-	lincRNA	RP11-269F21.3	level 2; havana_gene OTTHUMG00000161756.1;	0.0431299	0.142456	0.854366	0.151954	1.84377	0.111985	0.237601	0.237297	0.0832782	0	0	13.5014	0.109223	0.328543	0	0.159871	0.0543881	0.28015	0.113059	0.240375	0	0.707231	0.234426	0.166717	0	0	0	0	0	0.245247	0	1.26089	0	0
ENSG00000228358	1.9258e-10	1.09328e-09	0.593625	0.0204082	29.0876	up	chr4	HAVANA	gene	117360625	117372852	+	lincRNA	AC113617.1	level 2; havana_gene OTTHUMG00000059445.4;	0	0	0	0.0251389	0	0	0	0	0	0	0	0	0	0.0217413	0	0	0	0	0	0	0.0180512	0	0	0.0367749	0	0	0	0	0.0499583	0.142005	0	0.602615	0.0160626	0.0199159
ENSG00000236922	0.00884662	0.0193558	0.428287	0.265306	1.61431	up	chr4	HAVANA	gene	117406166	117691188	+	lincRNA	AC092661.1	level 2; havana_gene OTTHUMG00000059450.8;	0	0	0.00647777	0.00547254	0	0	0	0	0.0119968	0	0	0.00615497	0	0	0.00865657	0	0	0	0	0	0.00785921	0.00391853	0.00844268	0	0	0	0	0	0.00271888	0	0.00768294	0.534829	0	0
ENSG00000281731	0.000159228	0.000476145	4.94821	3.22449	1.53457	up	chr4	HAVANA	gene	118664087	118685341	-	lincRNA	RP11-384K6.8	level 2; havana_gene OTTHUMG00000189712.1;	0	0.00912259	0.0345547	0.0875774	0.0464543	0.0143425	0.00676241	0.022794	0	0.064986	0	0.0656656	0.0279777	0.134651	0.0230886	0.0409513	0.0139316	0	0.0096534	0.0527763	0.0139746	0.0348381	0.0150121	0.00711746	0.0379491	0.0309346	0.0242322	0.0385165	0.0338415	0.0706727	0.0136612	0.305035	0.0186526	0
ENSG00000250950	3.70048e-07	1.55514e-06	3.12948	1.46939	2.12979	up	chr4	HAVANA	gene	119456350	119457277	+	lincRNA	RP11-33B1.3	level 2; tag overlapping_locus;havana_gene OTTHUMG00000161575.1;	0	0.0724713	0.228757	0	0.522806	0.0284848	0.107443	0.0603596	0.169463	0.172086	0.0741233	0.0869429	0.0740864	0.267422	0.0305699	0.0813308	0	0.0219261	0	0.0698772	0	0.13838	0.0596292	0.0848133	0	0.0614372	0.032084	0.0611962	0.115218	0.0935725	0.108527	0.498903	0.148179	0.0306211
ENSG00000250392	2.73259e-19	2.60235e-18	4.58765	0.653061	7.02484	up	chr4	HAVANA	gene	119939540	119964293	+	lincRNA	RP11-700N1.1	level 2; tag ncRNA_host;tag overlapping_locus;havana_gene OTTHUMG00000161334.2;	0.156665	0	0	0.172487	0.384273	0.483044	0.455504	0.161617	0.113437	0.0767955	0.264627	0.193996	0	0.23868	0.109137	0.145179	0	0	0	0	0.173398	0.0247014	0.0266102	0.0504652	0	0	0	0.355024	0.0514173	0.250547	0.145294	0.508894	0	0.02733
ENSG00000253825	0.00604502	0.0136937	0.2749	0.0816327	3.36753	up	chr4	HAVANA	gene	120035033	120040615	-	lincRNA	RP11-96A1.5	level 1; havana_gene OTTHUMG00000164939.1;	0	0	0	0	0	0	0	0	0	0	0	0.0525509	0	0	0.0369548	0	0	0	0	0	0	0	0	0	0	0	0.0387851	0	0	0	0.0655968	0.689262	0.0298547	0
ENSG00000249837	2.33637e-05	7.85844e-05	0.537849	0.142857	3.76494	up	chr4	HAVANA	gene	124149377	124252044	-	lincRNA	CTD-2325B11.1	level 2; havana_gene OTTHUMG00000161387.2;	0.0584761	0.0965722	0	0	0	0	0	0.120649	0	0	0.691415	0	0	0	0	0	0	0	0	0	0	0	0	0	0	0	0.0427538	0	0	0.0415636	0	1.32963	0.0658191	0
ENSG00000248802	0.000106522	0.000326922	1.11554	0.530612	2.10236	up	chr4	HAVANA	gene	128582999	128601407	-	lincRNA	RP11-184M15.2	level 2; havana_gene OTTHUMG00000161177.1;	0	0	0.0878242	0	0	0.0273397	0.051562	0	0	0.041292	0	0	0	0.0320839	0	0.390306	0.079669	0.0420893	0	0.033534	0.0532768	0.07969	0.057232	0.0271346	0	0	0	0.029368	0.018431	0	0	0.342033	0.0237037	0.0293901
ENSG00000246876	5.52447e-62	2.64558e-60	19.5498	0.142857	136.849	up	chr4	HAVANA	gene	129724171	129771481	-	lincRNA	RP11-519M16.1	level 2; havana_gene OTTHUMG00000161199.1;	0.307142	0.202896	0.0213482	0.432847	0.444846	0	0.244405	0.380221	0.128495	0	0.0518803	0.0202843	0	0.374347	0.00713215	0.170775	0.0258211	0	0	0.0815139	0.16188	0.238908	0.104339	0	0.0422014	0.372676	0	0.306965	0.0985638	0.160094	0.183569	0.63187	0.0749041	0.307196
ENSG00000249618	3.57347e-22	3.90557e-21	1.73904	0.0204082	85.2131	up	chr4	HAVANA	gene	129771659	129955368	+	lincRNA	RP11-422J15.1	level 2; tag overlapping_locus;havana_gene OTTHUMG00000161197.1;	0	0.00838232	0.0105836	0.0625884	0.0142282	0	0.0124273	0.0279257	0	0	0.0342936	0	0	0.0309311	0	0	0	0	0	0.0242468	0.0128406	0.0128044	0.0137939	0	0	0.00710608	0	0.0212346	0.00888438	0	0.0251053	0.692462	0.00571301	0
ENSG00000251676	3.64742e-23	4.15142e-22	3.09363	0.285714	10.8277	up	chr4	HAVANA	gene	131773302	131791482	+	lincRNA	RP11-614F17.2	level 2; havana_gene OTTHUMG00000161213.2;	0.0419778	0	0	0	0	0	0	0	0	0	0	0	0	0	0	0	0	0	0	0	0	0	0.0142602	0.027044	0	0	0	0	0	0.0149185	0.012977	0.647693	0.0118123	0
ENSG00000251555	5.28729e-06	1.94154e-05	3.66932	2	1.83466	up	chr4	HAVANA	gene	131930031	131975952	-	lincRNA	RP11-745L13.2	level 2; havana_gene OTTHUMG00000161235.1;	0.11077	0	0	0.0487827	0.0388142	0.0359511	0.71193	0.914168	0.106941	0.217192	0	0	0	0.337517	0.154331	0.102649	0	0	0.193578	0	0	0.174651	0.0752589	0.0713627	0	0	0	0	0.0242364	0.0787328	0.0342432	0.899532	0.872756	0.0386473
ENSG00000251598	1.05395e-09	5.62183e-09	4.91036	1.89796	2.58718	up	chr4	HAVANA	gene	132004810	132124031	-	lincRNA	RP11-789C2.1	level 2; tag overlapping_locus;havana_gene OTTHUMG00000161767.1;	0.64806	0	0	0.646916	5.23805	0.0841331	0.0528909	0.0594262	0	0	0.437862	0	0.0364704	0.789859	0	0	0	0	0.0377511	0.0343983	0	0	0.0880606	0.0278339	0	0.0302436	0.663346	0	0	0	0	0.350848	1.02121	0.0301475
ENSG00000249463	1.75252e-06	6.82183e-06	2.21713	1.06122	2.08922	up	chr4	HAVANA	gene	132027175	132028434	-	lincRNA	RP11-1E22.1	level 2; tag overlapping_locus;havana_gene OTTHUMG00000161234.1;	0.652169	0	0	0.446777	3.04697	0.0470369	0	0	0	0	0.611998	0	0	0.386394	0	0	0	0.0362065	0	0	0	0	0.147698	0	0	0	0.423842	0	0	0	0	0.706145	0.652501	0
ENSG00000251291	2.04102e-08	9.74402e-08	0.468127	0.0204082	22.9382	up	chr4	HAVANA	gene	134423867	134457852	+	lincRNA	RP11-400D2.3	level 1; havana_gene OTTHUMG00000161469.1;	0	0	0	0	0	0.189789	0	0.281514	0	0	0	0	0	0	0.0407362	0	0	0	0	0	0	0.0737596	0.119189	0	0	0	0	0	0	0	0	0.474869	0	0
ENSG00000248456	1.43771e-09	7.57732e-09	0.840637	0.102041	8.23825	up	chr4	HAVANA	gene	135112905	135123779	-	lincRNA	RP11-553P9.3	level 2; havana_gene OTTHUMG00000161216.1;	0	0	0	0.0677289	0.0359259	0	0	0.0528838	0.0247458	0	0	0	0	0	0.0178558	0.0950103	0	0	0	0	0.0486334	0.0323309	0.0174146	0	0	0	0	0	0	0.127529	0.12678	0.707705	0.0144252	0
ENSG00000261166	1.18636e-57	4.84503e-56	20.1056	0.244898	82.0978	up	chr4	HAVANA	gene	136097797	136099240	-	lincRNA	RP11-775H9.3	level 2; havana_gene OTTHUMG00000176095.1;	0	0	0	0	0.0122034	0	0	0.0239515	0	0	0	0	0	0	0.145567	0	0	0	0	0	0	0	0	0	0	0	0	0	0	0.012377	0	0.254535	0	0
ENSG00000251567	1.12288e-07	4.97839e-07	0.585657	0.0612245	9.56574	up	chr4	HAVANA	gene	136118675	136395471	-	lincRNA	RP11-775H9.2	level 2; tag overlapping_locus;havana_gene OTTHUMG00000161242.1;	0	0	0	0	0	0	0	0	0	0	0	0	0	0	0.064494	0	0	0	0	0	0	0	0	0	0	0	0	0	0.00810258	0	0.011448	0.601454	0.0104206	0
ENSG00000248869	7.33606e-16	5.85365e-15	5.00797	0.857143	5.84263	up	chr4	HAVANA	gene	136796722	137212799	-	lincRNA	RP11-138I17.1	level 2; havana_gene OTTHUMG00000161243.2;	0.103958	0	0	0	0.0091068	0	0	0.0178739	0	0	0	0	0	0.00989875	0	0	0	0	0	0	0	0	0	0.00837175	0	0	0	0	0	0	0	0.654264	3.02037	0
ENSG00000248307	8.80243e-08	3.94252e-07	3.67729	1.2449	2.95389	up	chr4	HAVANA	gene	138027422	138130709	-	lincRNA	RP11-8P17.1	level 2; havana_gene OTTHUMG00000161281.1;	0	0.00877929	0.0221696	0	0	0.0138028	0	0	0	0.0104234	0	2.43299	0.00897495	0	0.0148132	0	0	0.00531232	0.0185802	0.00846504	0	0	0.0288943	0.0821953	0.0219126	0.00744261	0	0	0.00930512	0	0	0.638915	0	0
ENSG00000251372	0.008022	0.0176975	0.217131	0.0612245	3.54648	up	chr4	HAVANA	gene	138309711	138424344	+	lincRNA	RP11-733C7.2	level 2; havana_gene OTTHUMG00000161286.1;	0	0	0	0	0	0	0	0	0	0	0	0	0	0	0	0	0	0	0	0.0148295	0	0	0.0126546	0	0	0.0130383	0	0	0.0244518	0	0	0.816775	0	0
ENSG00000249381	0.018507	0.0377689	0.227092	0.0816327	2.78187	up	chr4	HAVANA	gene	138425523	138436869	+	lincRNA	RP11-310A13.1	level 2; havana_gene OTTHUMG00000161287.1;	0	0	0	0	0.0326932	0	0.0285552	0	0	0	0	0	0.0393799	0	0	0	0	0	0	0	0	0	0.0316953	0.120218	0	0	0.0341079	0	0.0204143	0	0	0.757676	0.0262544	0
ENSG00000261268	1.38706e-47	4.02752e-46	12.0438	0.265306	45.396	up	chr4	HAVANA	gene	139618136	139623232	-	lincRNA	RP11-308D13.3	level 2; havana_gene OTTHUMG00000175997.1;	0.847318	0.0945493	0.549141	0	0.0160489	1.47164	1.56996	0.125996	0.375851	0.134707	0	0.340289	0.405957	0.0872226	0.127625	0.0848862	0.0288782	0.40048	0.340172	0.036466	0.0434511	1.09766	0.171149	0.604893	0.0157326	0	0.0837165	0.335325	0.190403	0.927799	0	0.632294	0.0386642	0.0639194
ENSG00000248810	9.11104e-07	3.66398e-06	85.2112	44.1429	1.93035	up	chr4	HAVANA	gene	141319450	141332618	-	lincRNA	RP11-362F19.1	level 2; havana_gene OTTHUMG00000161381.2;	0.026821	0.0110736	0.0559265	0.242144	0.0140973	0.0478773	0.00820867	1.91376	0.0194205	0.0328685	0.0226521	0.0132849	0	0.403513	0.0373687	0.0869914	0.0126833	0.00335031	0.0351538	0.0427089	0.0169633	0.0126866	0.041001	0.047518	0.0276391	0.0469381	0.0147073	0.0187016	0.0528159	0.00953192	0.178266	0.468284	7.43405	0.0093578
ENSG00000250406	1.6364e-11	1.00278e-10	1.46614	0.244898	5.98672	up	chr4	HAVANA	gene	144851572	144874787	+	lincRNA	RP13-539F13.3	level 2; havana_gene OTTHUMG00000161479.1;	0	0	0	0	0.0439443	0.0174441	0	0.110892	0	0	0	0	0	0.00682368	0	0	0	0	0	0	0	0.00564956	0.0121723	0	0.00615406	0	0.0261976	0	0.0078399	0.0573036	0	0.407369	0	0.0187523
ENSG00000272727	1.0059e-05	3.55788e-05	4.85657	2.55102	1.90378	up	chr4	HAVANA	gene	145335263	145340421	-	lincRNA	RP11-142A22.4	level 2; havana_gene OTTHUMG00000186407.1;	0	0	0	0.0192418	0.0153099	0	0.0401162	0.435706	0	0	0	0.0216413	0	0	0.0304371	0	0	0.0109154	0	0.0347868	0	0.0137778	0.0890552	0.0140741	0.0300164	0.0152926	0.0319447	0.0152326	0	0	0.0135069	0.816065	0	0
ENSG00000248809	0.017971	0.0367892	1.08964	0.714286	1.5255	up	chr4	HAVANA	gene	146109455	146121913	-	lincRNA	RP11-6L6.3	level 2; havana_gene OTTHUMG00000161439.1;	0	0	0	0	0.0390378	0	0	0.00766195	0	0	0	0	0	0	0.00776099	0	0	0.00556652	0	0.0088701	0	0	0.0227077	0.0215321	0	0	0	0	0	0.00791863	0.0137762	0.488545	0.00626988	0
ENSG00000250252	0.00125699	0.00324013	0.523904	0.244898	2.13928	up	chr4	HAVANA	gene	149147802	149149780	-	lincRNA	RP11-342A1.1	level 2; havana_gene OTTHUMG00000161390.1;	0	0	0	0.139584	0	0	0	0	0	0	0	0.10466	0.0445919	0	0	0	0	0	0	0	0	0	0.0358903	0	0	0	0.0386222	0	0	0	0	0.857957	0	0
ENSG00000249184	0.000356374	0.00100939	0.262948	0.0408163	6.44223	up	chr4	HAVANA	gene	151799500	151801348	+	lincRNA	RP11-424M21.1	level 1; havana_gene OTTHUMG00000161740.1;	0	0	0	0	0	0	0	0	0	0	0	0.0326036	0	0	0.0229274	0	0	0	0	0	0	0	0	0	0	0	0.0721891	0	0	0	0	0.374177	0	0.0229658
ENSG00000250706	0.0148193	0.0309267	0.48008	0.244898	1.96033	up	chr4	HAVANA	gene	152146385	152178573	-	lincRNA	RP11-18H21.2	level 2; havana_gene OTTHUMG00000161723.1;	0	0.0376142	0	0	0	0	0	0	0	0.0446582	0	0	0	0.0346994	0	0.16885	0	0	0	0	0	0	0	0	0.0625885	0	0	0	0	0	0	1.03577	0.0512721	0
ENSG00000249022	7.95561e-37	1.58439e-35	7.24303	0.22449	32.2644	up	chr4	HAVANA	gene	153034211	153091165	+	lincRNA	RP11-285C1.2	level 2; havana_gene OTTHUMG00000161522.1;	0.31319	0	0.326528	0.512305	0.689815	1.1617	0.109546	0.153852	0.08639	0.657954	0	0.221612	0.22661	0	0.0623365	0.0829227	0.112841	0.178842	0.156378	0.14249	0.141487	0.253959	0.182389	0.201771	0.0307374	0	0	0.093591	0.0587365	0.222609	0.553254	1.01734	0.0251799	0.405865
ENSG00000251283	0.0137657	0.0289304	0.119522	0.0204082	5.85657	up	chr4	HAVANA	gene	156634494	156642454	-	lincRNA	RP11-171N4.2	level 2; havana_gene OTTHUMG00000161775.1;	0	0	0	0	0	0	0	0	0	0	0	0	0	0	0	0	0	0	0	0	0	0	0	0	0	0	0	0	0.0181274	0	0	0.740076	0	0
ENSG00000249275	0.0142867	0.0299392	0.615538	0.367347	1.67563	up	chr4	HAVANA	gene	157637687	157667044	+	lincRNA	RP11-364P22.2	level 2; havana_gene OTTHUMG00000161532.1;	0	0	0	0	0	0.0201008	0	0	0	0.0303588	0	0	0	0.0235888	0	0	0	0	0	0	0	0.0585898	0.0841565	0.0598497	0	0	0	0.021592	0	0	0.0191458	0.402352	0.0174275	0.0432164
ENSG00000249425	6.48574e-20	6.36607e-19	4.10757	0.571429	7.18825	up	chr4	HAVANA	gene	160539254	160586817	+	lincRNA	RP11-502M1.2	level 2; havana_gene OTTHUMG00000161427.1;	0	0	0.0370015	0.703339	0.174102	0	0.0108619	0.0366119	0	0.0347937	0	0	0.0149794	0.0270347	0	0	0	0	0	0.0706415	0	0.0335744	0.0120563	0.0457285	0	0	0.168662	0.0123731	0.0931826	0.0126128	0	0.634053	0.0499334	0
ENSG00000248431	1.18968e-16	9.90983e-16	1.95418	0.244898	7.97958	up	chr4	HAVANA	gene	162740668	162742048	+	lincRNA	AC005150.1	level 2; havana_gene OTTHUMG00000161384.1;	0	0	0	0	0	0	0	0	0	0	0	0.0396642	0	0	0	0	0	0	0	0	0	0	0	0	0	0	0	0	0	0	0	0.520239	0	0
ENSG00000273449	3.22186e-06	1.21511e-05	26.6135	15.6939	1.69579	up	chr4	HAVANA	gene	163529771	163530697	+	lincRNA	RP11-218F10.3	level 2; havana_gene OTTHUMG00000186411.1;	0.135624	0.604748	0.678719	0.430046	0.969476	0.12325	0.182636	0.559645	0.209498	1.14348	0	0.214966	0.297664	0.971134	0.434607	0.100545	0.188129	0.40659	0.663637	0.431927	0.291643	0.307928	0.755593	0.80385	0.242252	0.417733	0.178487	0.208047	0.807147	1.02183	1.44228	0.264328	0.152655	0.189276
ENSG00000250887	3.75044e-07	1.57505e-06	0.370518	0.0204082	18.1554	up	chr4	HAVANA	gene	165007086	165007959	-	lincRNA	RP11-366M4.13	level 2; havana_gene OTTHUMG00000161256.1;	0	0	0	0	0.0235899	0	0	0	0.162487	0	0	0	0	0	0	0	0	0	0	0	0	0	0	0.0216859	0	0	0	0	0.01473	0	0	0.437363	0.0189439	0
ENSG00000249500	3.14788e-19	2.98749e-18	3.56972	0.428571	8.32935	up	chr4	HAVANA	gene	165684639	165762778	+	lincRNA	RP11-340B18.1	level 2; havana_gene OTTHUMG00000161098.1;	0.0116249	0.0191984	0	0.0102392	0.00814686	0.0679132	0	0	0	0.0113968	0	0	0	0	0	0	0	0	0.0101577	0.00925558	0.00735234	0	0.00789818	0	0.00798633	0	3.17027	0.00810574	0.00508706	0	0	0.472015	0.124305	0.0162236
ENSG00000249675	0.008986	0.0196373	0.332669	0.142857	2.32869	up	chr4	HAVANA	gene	166388701	166526119	-	lincRNA	RP11-217C7.1	level 2; havana_gene OTTHUMG00000161810.1;	0	0	0	0	0.0754674	0	0	0.018515	0	0	0	0	0	0.0205076	0	0	0	0	0	0	0	0	0	0	0	0	0	0	0	0	0	0.306072	0	0
ENSG00000250968	6.82035e-28	9.54012e-27	4.65936	0.306122	15.2206	up	chr4	HAVANA	gene	170742469	170743718	-	lincRNA	RP11-322J23.1	level 2; havana_gene OTTHUMG00000160872.1;	0	0.101448	1.23819	0	0	0.159497	0	0.0844936	0.276757	0	0	0	0	0.436738	0.285286	3.2637	0	0	0	0	0.0259008	0.955631	0.0278237	0	0.168806	0	0	0	0.0537621	0.203756	0.0506398	0.26605	0	0.0571527
ENSG00000248339	1.1892e-07	5.25664e-07	0.683267	0.0612245	11.16	up	chr4	HAVANA	gene	171289475	171298267	-	lincRNA	RP11-717H13.1	level 2; havana_gene OTTHUMG00000161813.2;	0	0	0	0.00895024	0	0	0	0	0	0	0	0	0	0	0	0	0	0	0	0	0	0	0.00690392	0	0	0	0	0	0	0	0	0.346581	0.00285939	0
ENSG00000250043	5.58806e-15	4.24975e-14	2.75498	0.469388	5.86931	up	chr4	HAVANA	gene	173877471	173913252	-	lincRNA	RP11-161D15.2	level 1; havana_gene OTTHUMG00000160737.2;	0.0408857	0	0	0.126042	0.0429796	0	0.0250264	0.309306	0.0197362	0	0	0	0	0	0.0142411	0.227329	0.0902268	0	0	0.0488288	0.0129294	0	0.0277785	0	0	0	0.25409	0.0997797	0	0.0435911	0.0252787	0.730449	0	0.313829
ENSG00000250708	4.71116e-24	5.5534e-23	3.11753	0.163265	19.0949	up	chr4	HAVANA	gene	173897252	173929525	+	lincRNA	RP11-161D15.1	level 2; havana_gene OTTHUMG00000160736.1;	0.789669	0	0	0.475894	0.0582534	0	0.0508802	0.628837	0.200625	0	0.210608	0	0.0350839	0	0	0.616232	0.131026	0	0	0.264725	0	0.0524241	0.0847129	0	0.0285528	0	0.516579	0.202858	0.0181873	0.0295411	0.205573	1.28254	0.0233903	0.377019
ENSG00000251216	8.24622e-05	0.000257024	0.615538	0.204082	3.01614	up	chr4	HAVANA	gene	173924207	173990861	-	lincRNA	RP11-161D15.3	level 1; havana_gene OTTHUMG00000160738.1;	0	0	0	0.0111126	0.00884177	0	0	0.0260306	0.0121804	0	0	0	0	0	0	0	0	0	0	0.0100451	0	0.015914	0	0	0	0	0.00922436	0.0351886	0.00552098	0	0.00780052	0.635224	0	0
ENSG00000249875	8.99849e-07	3.62185e-06	1.73904	0.632653	2.74881	up	chr4	HAVANA	gene	174354854	174376445	-	lincRNA	RP11-51M24.1	level 2; havana_gene OTTHUMG00000160754.1;	0	0.0567296	0	0	0	0	0	0	0	0	0	0	0	0	0	0	0	0	0	0	0	0	0	0	0	0	0	0	0	0.146495	0.0424766	0.334744	0	0
ENSG00000249945	9.78572e-13	6.51193e-12	1.64542	0.163265	10.0782	up	chr4	HAVANA	gene	175458289	175466697	-	lincRNA	RP11-598D14.1	level 1; havana_gene OTTHUMG00000160767.1;	0	0	0	0	0	0	0	0	0	0	0	0	0	0.03909	0.0357481	0.0951072	0.0323554	0	0	0	0	0	0	0.0330599	0	0	0	0.035781	0	0	0	1.00013	0	0
ENSG00000231171	8.59814e-20	8.38236e-19	2.89243	0.306122	9.44861	up	chr4	HAVANA	gene	177728757	177990750	+	lincRNA	RP11-389E17.1	level 1; havana_gene OTTHUMG00000160724.1;	0.0972717	0.0602409	0	0	1.67014	0	0.0446555	0.100346	0.0234774	0	0.123228	0	0	0.0185243	0.0338812	0.0450702	0.0153328	0	0	0.0193615	0	0	0.0826101	0.047	0	0.102138	0	0	0.042566	0.0345693	0.0601409	0.631934	0.0958006	0.0169689
ENSG00000250993	1.1827e-46	3.32403e-45	7.21315	0.0204082	353.444	up	chr4	HAVANA	gene	179389134	179465305	-	lincRNA	RP11-404J23.1	level 2; havana_gene OTTHUMG00000160713.2;	0	0.423735	0.194549	0.0410897	0	1.8169	0.0571104	0.320835	0.0900764	0	0	0	0	0	0.0649965	0.345844	0	0.0233092	0	1.2257	0	1.26513	0.0633906	0.120218	0	0	0	0	0	0	0	0.984979	0	0.0976579
ENSG00000251336	0.00829345	0.0182458	0.125498	0.0204082	6.1494	up	chr4	HAVANA	gene	181820019	181829973	-	lincRNA	RP11-540E16.2	level 1; havana_gene OTTHUMG00000160718.1;	0	0	0	0	0	0	0	0	0	0	0	0	0	0	0	0	0	0	0	0	0.0396586	0	0	0	0	0	0	0	0	0.0445694	0	0.712896	0	0
ENSG00000180712	1.8858e-05	6.43129e-05	25.5837	15.3469	1.66702	up	chr4	HAVANA	gene	184340756	184353977	-	lincRNA	RP11-290F5.2	level 2; havana_gene OTTHUMG00000160616.1;	0.0854899	0.114713	0.144837	0.0282372	6.95729	0.152605	0.274727	0.396865	0.0309506	0.251437	0.0180504	0.243481	0.216497	0.472136	0.0893322	0.0990279	0.0471649	0.0160182	0.196087	0.110607	0.0675866	0.0673961	0.17425	0.275382	0.0954389	0.201975	0.0546915	0.0745122	0.154318	0.47852	0.330353	0.503325	0.108253	0.37284
ENSG00000249096	1.14425e-14	8.54588e-14	137.458	51.3265	2.67811	up	chr4	HAVANA	gene	184365183	184382306	-	lincRNA	RP11-290F5.1	level 2; havana_gene OTTHUMG00000160613.3;	2.76256	1.23062	0.843217	0.0960493	1.54118	0.353924	0.333746	0.206241	1.20194	0.971087	0.53724	1.2153	0.0613683	2.67202	1.494	1.54949	0.320864	0.08627	2.25508	0.955047	0.241392	0.0573123	1.36448	1.25871	0.898995	0.0699745	0.112949	0.253454	0.405615	1.91835	1.23607	2.03677	0.434711	1.21115
ENSG00000248517	1.63392e-35	3.1028e-34	4.60159	0.0612245	75.1594	up	chr4	HAVANA	gene	184988997	185005186	+	lincRNA	RP11-386B13.4	level 1; havana_gene OTTHUMG00000160551.1;	0.0276012	0.0227915	0.08633	0	0.0193432	0	0.101369	0.246772	0	0	0	0	0	0.0420507	0	0	0	0.0689552	0.0482352	0	0	0	0.150022	0.248947	0.0189621	0.0386427	0.0201802	0.0577367	0.144939	0.686643	0.0170652	0.224142	0	0.01926
ENSG00000250829	1.76004e-34	3.21124e-33	10.4741	0.632653	16.5558	up	chr4	HAVANA	gene	186890969	186892366	+	lincRNA	RP11-11N5.1	level 2; havana_gene OTTHUMG00000160310.2;	0	0.125583	0	0.22326	0.319748	0.0987207	0	0.13946	0.0489427	0.0994006	0	0.15066	0.0855877	0.154468	0	0.0939567	0	0.0253299	0	0.0403625	0	0	0.103329	0.0326599	0	0.177437	0	37.0096	0.0887363	0	0.156718	1.64672	0.0285305	0.0353747
ENSG00000272218	1.01747e-19	9.87166e-19	2.46016	0.204082	12.0548	up	chr4	HAVANA	gene	186892552	186892983	+	lincRNA	RP11-11N5.3	level 2; havana_gene OTTHUMG00000185360.1;	0	0	0	0.051267	0.122373	0	0.0712558	0.200151	0.112387	0	0	0	0	0.0443381	0	0	0	0	0.0508591	0	0	0	0.0790915	0.0374985	0	0.0814897	0	9.53747	0	0	0.0719742	0.189068	0	0
ENSG00000250620	5.88999e-17	4.99291e-16	1.60757	0.183673	8.75232	up	chr4	HAVANA	gene	187413564	187415697	+	lincRNA	RP11-91J3.3	level 1; havana_gene OTTHUMG00000160298.1;	0	0	0	0.0413197	0	0.121805	0	0	0	0	0	0	0	0.142941	0	0	0	0	0	0	0	0	0	0	0	0	0	0.0327103	0	0.0666879	0	0.304767	0	0
ENSG00000251490	3.06513e-11	1.84594e-10	0.669323	0.0204082	32.7968	up	chr4	HAVANA	gene	187516153	187517208	-	lincRNA	RP11-237D3.1	level 2; havana_gene OTTHUMG00000160299.1;	0.0359724	0	0	0.0633687	0.0504196	0.0233502	0	0.074219	0	0	0	0	0	0	0	0	0	0	0	0	0	0	0	0	0	0.0251814	0	0.0501651	0.062966	0	0	0.408972	0	0
ENSG00000248370	2.95809e-29	4.383e-28	6.02191	0.408163	14.7537	up	chr4	HAVANA	gene	188160065	188161139	+	lincRNA	RP11-366H4.1	level 2; havana_gene OTTHUMG00000160236.1;	0	0	0.0387231	0	0	0	0	0	0	0	0	0	0	0	0	0	0	0	0	0	0	0	0	0	0	0	6.10995	0	0.0325061	0	0	0.482585	0.0209027	0
ENSG00000249378	7.29622e-10	3.94579e-09	11.1076	4.5102	2.46276	up	chr4	HAVANA	gene	188400736	188681051	+	lincRNA	RP11-219G10.3	level 2; tag overlapping_locus;havana_gene OTTHUMG00000160242.4;	0	0.752189	0.0491234	0.0968342	0.0110067	0.372109	0.0769082	0.518466	0.257767	0	0	0	0.0530313	0	0.010941	0.0582168	0.00495132	0.0431605	0.0274468	0.043766	0.0496662	0.0594315	0.0106707	0.0202365	0.0107898	0	0.109088	0.235449	0.044673	0.044653	0.140802	0.675969	0.0397751	0
ENSG00000251310	0.000124405	0.000378149	0.23506	0.0204082	11.5179	up	chr4	HAVANA	gene	189193100	189204877	+	lincRNA	RP11-706F1.1	level 2; havana_gene OTTHUMG00000161908.1;	0	0	0	0	0.042771	0	0	0	0	0	0	0	0	0	0	0	0	0	0	0	0	0	0	0	0	0	0	0	0	0.173518	0	0.29737	0.0343474	0
ENSG00000272566	1.08864e-09	5.80176e-09	7.33068	3	2.44356	up	chr4	HAVANA	gene	189703881	189704490	-	lincRNA	RP11-462G22.2	level 2; havana_gene OTTHUMG00000186463.1;	0	0.408453	0	0.0726143	1.64661	0.0267571	0	0.255143	0.039796	0	0.139255	0	0	1.099	0.402019	0.534783	0	0	0.0360182	0.0328194	0	0.805914	0.168037	0.106225	0	0.0577107	0.210966	0.316164	0	0.0292989	0.611663	0.133898	0.16239	0
ENSG00000250584	3.37151e-51	1.12228e-49	26.8625	0.857143	31.3396	up	chr5	HAVANA	gene	1363582	1380067	-	lincRNA	RP11-325I22.2	level 1; tag overlapping_locus;havana_gene OTTHUMG00000161736.2;	0.0297219	0	0.0154938	0	23.7351	0.0289394	0.0454824	0.0306614	0	0	0.0502041	0.206104	0	0	0	0.0550857	0	0	0.0259706	0	0	0	0.0605807	0.0670185	0.0102095	0	0	0.238329	0.0260125	0.158443	0.0826938	0.482728	0.0167271	0.0103699
ENSG00000260066	8.2957e-45	2.17679e-43	12.1355	0.367347	33.0354	up	chr5	HAVANA	gene	1725149	1728172	+	lincRNA	CTD-2587M23.1	level 2; havana_gene OTTHUMG00000173459.1;	0.0831505	0	0	0.366193	0	0.0161923	0.0101794	0.0343115	0.00802764	0	0	0	0	0.00633402	0.0637177	0	0.225439	0	0.108984	0.0132406	0.0210359	0	0	0	0.0228498	0	0	0.08117	0	0	0.118243	0.256593	0.973357	0
ENSG00000250417	1.23025e-09	6.52883e-09	0.643426	0.0408163	15.7639	up	chr5	HAVANA	gene	1855970	1856568	-	lincRNA	CTD-2194D22.2	level 2; havana_gene OTTHUMG00000161601.1;	0	0	0	0	0	0	0	0.0350771	0	0	0	0.151577	0	0.0388521	0	0	0	0	0.0891324	0	0	0	0.0693053	0.0328587	0	0	0	0	0.200872	0	0	0.414186	0	0.03559
ENSG00000248994	5.30833e-33	9.14712e-32	79.4203	9.2449	8.59072	up	chr5	HAVANA	gene	1933863	1959176	+	lincRNA	RP11-259O2.1	level 1; havana_gene OTTHUMG00000161604.1;	0.113265	1.0288	2.45033	0.723281	1.7066	5.60603	0.901289	2.94059	0.956808	1.0549	0.0478296	0.757373	0.143417	1.87658	4.51722	0.157441	6.98082	0.212224	2.2268	0.180359	0.465632	3.12523	0.557916	0.565517	1.92587	0.931625	0.703898	6.83144	0.359342	0.281771	0.630261	1.60964	1.94418	3.41828
ENSG00000248597	1.45243e-48	4.38141e-47	11.2191	0.22449	49.9761	up	chr5	HAVANA	gene	1963609	1967154	-	lincRNA	RP11-259O2.2	level 1; havana_gene OTTHUMG00000161600.1;	0	0.169494	0.0535011	0.858775	0.107888	0.532957	0.219875	0.0352919	0	0.0503089	0.0866789	0.050835	0	1.05543	0.250237	0	0.808885	0.0512802	0.896781	0	0.551741	0.0647278	0.104594	0.0991796	0.0705079	0	0.112556	0.214686	0.0898229	0.0729483	0.0634548	2.33364	0.779755	0.465503
ENSG00000249731	1.17528e-28	1.69815e-27	4.81474	0.265306	18.1479	up	chr5	HAVANA	gene	1968094	1969013	+	lincRNA	RP11-259O2.3	level 2; havana_gene OTTHUMG00000161603.1;	0	0.333691	0.234067	0.118647	0.251738	0.0874383	0.0274844	0.0308804	0.0866985	0.0440203	0	0	0	0.820889	0.0938387	0	0.0566219	0	0.235405	0	0.113594	0.198229	0.152534	0.11571	0.462708	0	0	0.18785	0.0392975	0	0.0277615	0.291705	0.126349	0.0626638
ENSG00000248118	2.77607e-10	1.55669e-09	5.39841	2.2449	2.40474	up	chr5	HAVANA	gene	3417152	3536094	-	lincRNA	RP11-121L11.1	level 2; tag overlapping_locus;havana_gene OTTHUMG00000161629.1;	0	0	0.0245847	0.00692321	0.0165255	0	0	0	0	0	0	0.00778654	0	0	0	0.0145678	0	0	0.00686812	0	0	0	0.00534034	0.0101277	0	0	0.0517216	0	0	0	0.00485978	0.52341	0.0176944	0
ENSG00000250921	2.03683e-17	1.77003e-16	1.25498	0.0204082	61.494	up	chr5	HAVANA	gene	4135682	4143648	+	lincRNA	CTD-2008N3.1	level 1; havana_gene OTTHUMG00000161635.1;	0	0	0	0	0	0	0	0.030553	0	0	0	0	0	0.0338411	0	0	0	0	0	0	0	0.0280182	0	0	0.0305202	0	0	0	0	0	0	0.288613	0	0
ENSG00000260763	1.44349e-70	9.19983e-69	39.0239	0.326531	119.511	up	chr5	HAVANA	gene	4436850	4440259	-	lincRNA	RP11-445O3.3	level 2; havana_gene OTTHUMG00000175410.1;	0.259067	0.868272	0	0.20134	0.00533989	0	0.121264	0.0786046	0	0.119522	0.077223	0.0150965	0.0321602	0.806793	0.0212322	0.0564879	0.624557	0.0190358	0.366185	0.0121332	0.125297	0.0913054	0.0569459	0.0736333	0.141336	0	0.0334257	0.0425035	0.163382	0.682399	0.0800877	0.891027	0	0.0319016
ENSG00000248973	2.70304e-80	2.37974e-78	39.6375	0.102041	388.447	up	chr5	HAVANA	gene	4451930	4866221	-	lincRNA	RP11-445O3.2	level 2; tag overlapping_locus;havana_gene OTTHUMG00000161642.1;	1.39499	1.61266	0.25452	0.737221	0.0244406	0.090551	2.09201	0.623604	0	0.512857	2.41523	0.587317	0.382711	3.05509	0.461602	0.710996	2.37482	0.191678	2.52927	0.249901	1.21314	0.329923	0.473891	0.359486	1.0542	0	2.88129	1.38608	2.06026	0.941954	0.862493	2.77545	0	1.1681
ENSG00000231291	1.12761e-58	4.80968e-57	13.7291	0.0816327	168.181	up	chr5	HAVANA	gene	4512262	4516776	+	lincRNA	RP11-445O3.1	level 2; havana_gene OTTHUMG00000161646.1;	0.195037	0.111496	0.0625669	0.224645	0.0210282	0.00973855	0.0367333	0.15477	0	0.0588338	0.15205	0.0891736	0.202633	0.171427	0.0313542	0.0278058	0.19865	0.0449772	0.380169	0.059725	0.180286	0.04731	0.0509659	0.0193309	0.113376	0	0.329072	0.376598	0.157565	0.159955	0.0649314	0.950305	0.151981	0.0732823
ENSG00000215231	0.0174556	0.0358483	0.219124	0.0816327	2.68426	up	chr5	HAVANA	gene	5034359	5070004	+	lincRNA	CTD-2247C11.3	level 2; havana_gene OTTHUMG00000161653.2;	0	0	0	0	0.00851287	0	0	0	0	0	0	0	0	0	0	0	0	0	0	0	0	0	0	0	0	0	0	0	0	0	0	0.631324	0.0341814	0
ENSG00000261037	4.32815e-10	2.38937e-09	3.83267	1.38776	2.76178	up	chr5	HAVANA	gene	6019029	6022283	-	lincRNA	CTC-471C19.1	level 2; havana_gene OTTHUMG00000173439.1;	0.417147	0.121197	0.00805393	0.0204123	0.151584	0	0	0.0106255	0	0	0	0	0	0	0.0699586	0	0.0048707	0	0	0	0	0.00487198	0	0.00497675	0.0159211	0	0.0677757	0.00538639	0	0.0439259	0	0.414033	0	0
ENSG00000250056	7.2592e-08	3.27704e-07	161.522	78.3061	2.0627	up	chr5	HAVANA	gene	6582136	6588499	+	lincRNA	CTD-2195M18.1	level 2; havana_gene OTTHUMG00000161680.1;	1.98699	0.0708233	0.104326	0.610658	0.816466	0.0788718	0.315	0.643941	0.151809	0.0070072	0.338043	0.0354024	0.567146	0.419234	0.234019	0.0264938	0.15773	0.0499974	0.124907	0.688572	0.0949305	0.0360621	0.155395	0.0828846	2.37167	0.01501	0.00522574	1.12632	0.0375326	0.660433	1.41412	0.580426	5.10051	0.0997491
ENSG00000251365	4.72891e-19	4.44819e-18	6.40837	1.12245	5.70927	up	chr5	HAVANA	gene	6765891	6771953	+	lincRNA	RP11-332J15.3	level 2; havana_gene OTTHUMG00000161703.1;	0.210946	0	0	0.03716	0.295665	0	0.129121	0.145076	0.0814617	0	1.14021	0.0417939	0.0356137	0.192826	0	0	0.133005	0.0421599	0.184322	0.0671806	0	0	0.0573281	0.0543602	0.318823	0.118133	0.308459	0.0882519	0	0.0599743	0.365185	0.685214	0.284922	0.206076
ENSG00000272071	2.15982e-30	3.34269e-29	13.747	1.36735	10.0538	up	chr5	HAVANA	gene	6779458	6779998	+	lincRNA	RP11-332J15.4	level 2; havana_gene OTTHUMG00000185412.1;	0.325348	0.0767579	0.0484576	0.0409378	0.814309	0.0301697	0.0568992	0.0319649	0	0.0455663	1.41314	0.230214	0	0.28324	0.0971344	0	0.0293052	0.046446	0.162448	0.148021	0.0293958	0.439694	1.45259	1.52711	0.989847	0.0650712	0.135927	0.0648159	0	0.0991073	0.545993	0.30195	0.313888	0.194594
ENSG00000249734	4.54572e-11	2.70556e-10	1.86255	0.387755	4.80342	up	chr5	HAVANA	gene	6795880	6826728	+	lincRNA	RP11-332J15.1	level 2; havana_gene OTTHUMG00000161704.1;	0.045552	0	0	0	0.287309	0.059137	0	0.0313279	0.0439775	0	0	0	0	0.0693988	0	0	0.0287213	0.0227602	0.119408	0	0	0	0.0618977	0.0586932	0	0.0318873	0.0333046	0.127049	0	0.0323774	0	0.813816	0.102544	0
ENSG00000250060	5.54332e-36	1.07254e-34	4.05976	0.0612245	66.3094	up	chr5	HAVANA	gene	6868559	6886787	+	lincRNA	RP11-332J15.2	level 1; havana_gene OTTHUMG00000161706.1;	0	0	0	0.0400495	0	0	0	0.0312713	0	0	0	0	0	0	0	0	0	0	0	0	0	0	0	0.0878806	0.0312377	0	0	0.0317047	0.0994874	0	0.0281129	0.738495	0.0511794	0
ENSG00000250974	4.89829e-22	5.33039e-21	2.88048	0.163265	17.6429	up	chr5	HAVANA	gene	6933670	7190812	+	lincRNA	RP11-122F24.1	level 2; tag ncRNA_host;havana_gene OTTHUMG00000161651.1;	0	0	0.0461541	0	0	0	0	0	0	0	0.224327	0	0	0.134888	0	0.24614	0	0	0	0	0	0.0279195	0	0.0285199	0	0	0.129466	0.0308674	0	0.125862	0	1.15039	0.0747418	0.0308906
ENSG00000249781	6.53529e-06	2.37245e-05	0.633466	0.163265	3.87998	up	chr5	HAVANA	gene	9641305	9903826	-	lincRNA	CTD-2143L24.1	level 1; tag overlapping_locus;havana_gene OTTHUMG00000161688.3;	0	0	0	0	0.0070855	0	0	0	0	0	0	0	0	0.0154034	0	0	0	0.00505173	0	0	0.0191835	0.0191294	0.00686922	0	0	0	0.0073921	0	0	0	0	0.574731	0	0
ENSG00000250814	0.00168897	0.00425288	0.199203	0.0408163	4.88048	up	chr5	HAVANA	gene	9854377	9889937	+	lincRNA	RP11-447B18.1	level 2; havana_gene OTTHUMG00000161686.1;	0	0	0	0	0	0	0	0	0	0	0	0	0	0	0	0	0	0	0	0	0	0	0	0	0	0	0	0	0	0	0.0311552	0.818412	0	0
ENSG00000249807	0.0219881	0.0440774	0.681275	0.44898	1.51739	up	chr5	HAVANA	gene	10137138	10138365	+	lincRNA	CTD-2199O4.1	level 2; havana_gene OTTHUMG00000161773.1;	0.0266646	0	0	0	0	0.0519252	0	0	0	0.0784242	0	0	0	0.0609356	0.0185754	0	0.0168124	0	0	0.0212299	0.0168644	0.0672675	0.0181164	0	0	0	0.0194954	0	0	0	0.0164861	0.649609	0.030013	0
ENSG00000260515	0.000345095	0.000979787	0.533865	0.183673	2.9066	up	chr5	HAVANA	gene	10195121	10197628	-	lincRNA	CTD-2199O4.3	level 2; tag overlapping_locus;havana_gene OTTHUMG00000173463.1;	0	0	0.0104528	0	0.00702618	0.0195237	0	0	0	0.0196582	0	0.00993188	0	0.0229116	0	0	0.00632143	0	0.0262813	0	0.0126819	0.00632309	0.0136234	0	0.00688773	0	0	0	0	0.00712613	0	0.0977004	0.00564239	0
ENSG00000272417	1.11655e-06	4.44381e-06	6.82072	3.57143	1.9098	up	chr5	HAVANA	gene	10203600	10204040	-	lincRNA	CTD-2199O4.6	level 2; havana_gene OTTHUMG00000185436.1;	0	0	0.0594457	0.200883	0.159834	0.0740218	0.139603	0.235279	0.16514	0.726684	0	0.282417	0.0962619	0.651499	0.11916	0	0.143802	0.28489	0.647675	0.544757	0.108184	0.431518	0	0.220399	0.195855	0.0399133	0.0833748	0.0397567	0.124754	0.567376	0.246769	1.38907	0.160443	0.159146
ENSG00000249166	3.01443e-33	5.24818e-32	4.96813	0.0816327	60.8596	up	chr5	HAVANA	gene	10493291	10494094	-	lincRNA	RP11-1C1.6	level 1; tag overlapping_locus;havana_gene OTTHUMG00000162054.1;	0	0	0	0	0.0424618	0	0	0.0833398	0	0	0	0	0	0	0	0	0	0	0	0.096481	0	0	0	0	0	0	0	0	0	0	10.6765	0.196813	0	0
ENSG00000249396	3.99687e-29	5.88754e-28	18.006	1.4898	12.0862	up	chr5	HAVANA	gene	10493527	10502728	-	lincRNA	RP11-1C1.4	level 2; tag overlapping_locus;havana_gene OTTHUMG00000162051.1;	0	0.00974789	0	0	0.00827307	0	0.00722594	0.00811879	0	0	0.0199402	0	0	0	0.00822374	0	0.00744326	0	0	0.169182	0	0.00744521	0.00802055	0	0.00811006	0	0	0	0.00516587	0.00839077	10.4373	0.153385	0	0.016475
ENSG00000250576	3.15948e-13	2.17202e-12	0.932271	0.0204082	45.6813	up	chr5	HAVANA	gene	10775058	10777062	-	lincRNA	CTD-2154B17.1	level 1; havana_gene OTTHUMG00000162122.1;	0.0735226	0	0	0	0.0515253	0.0477246	0	0.101129	0	0.07208	0	0.145668	0	0	0.051218	0	0	0	0	0	0	0	0	0.0473665	0.10102	0	0	0.10253	0	0	0	0.955292	0.0413775	0.102607
ENSG00000248783	1.5699e-57	6.38978e-56	13.8586	0.0816327	169.767	up	chr5	HAVANA	gene	12553890	12574637	-	lincRNA	RP11-308B16.2	level 2; havana_gene OTTHUMG00000161759.1;	1.41946	0.0558146	0	0	0.04737	2.19379	0	0	0	0	0	0.13392	0	6.53916	0	0	0	0	0	3.28282	0	3.06935	0.367393	0.304826	1.57885	0	2.52041	0	3.04661	0	0.710455	0.439126	9.58624	0
ENSG00000248131	3.57076e-87	3.9125e-85	56.5538	0.102041	554.227	up	chr5	HAVANA	gene	12574857	12804363	+	lincRNA	RP11-308B16.1	level 2; tag overlapping_locus;havana_gene OTTHUMG00000161760.1;	0.83323	0.077681	0	0	0.122438	0.58448	0	0	0	0.0131755	0	0.625724	0	2.65147	0.0187243	0	0	0	0	1.89391	0	2.20372	0.136962	0.225111	1.26488	0	1.58196	0	4.68126	0.0191046	0.573332	0.589335	3.40353	0
ENSG00000272057	3.49424e-12	2.24141e-11	2.75697	0.755102	3.65113	up	chr5	HAVANA	gene	14872332	14872713	+	lincRNA	CTB-40H15.4	level 2; havana_gene OTTHUMG00000185443.1;	0	0.0543534	0	0.0579774	0	0	0.0402912	0.0452697	0.0635486	0	0	0	0	0	0.0917098	0	0.166012	0	0.172548	0	0.0832624	0	0.0447219	0	0	0.0460779	0.144378	0.0917943	0	0.0935725	0.244185	0.213815	1.0743	0
ENSG00000250415	6.57615e-07	2.68692e-06	1.46414	0.55102	2.65715	up	chr5	HAVANA	gene	16617225	16621276	+	lincRNA	CTC-461F20.1	level 2; tag overlapping_locus;havana_gene OTTHUMG00000161823.1;	0	0	0	0.0314593	0.0250308	0	0	0.0245639	0	0	0	0.106147	0	0.0816225	0.0248815	0	0	0.0178461	0.031209	0	0.0903586	0	0.0970668	0.115052	0	0	0	0	0	0	0.154581	0.464077	0.0804041	0
ENSG00000250822	3.60588e-24	4.27972e-23	3.12948	0.204082	15.3345	up	chr5	HAVANA	gene	17378906	17387310	-	lincRNA	CTD-2139B15.4	level 2; havana_gene OTTHUMG00000161877.1;	0	0	0.0340167	0.00957931	0	0.0141192	0.0465998	0.0149594	0.104998	0	0.0183705	0	0	0	0.00757637	0.0604704	0.774878	0	0.00950308	0.0692727	0.130692	0.0205774	0	0.00700663	0	0	0.0238549	0	0	0	0.0336212	0.264957	0	0
ENSG00000249937	1.87974e-29	2.80375e-28	7.249	0.530612	13.6616	up	chr5	HAVANA	gene	17684584	17955857	+	lincRNA	RP11-454P21.1	level 2; havana_gene OTTHUMG00000161859.1;	0.122062	0	0	0.0537557	0	0.845143	0.0871673	1.67893	0.157124	0	0	0	0.0171729	0.0154968	0.028344	0	0.692657	0.040659	0.124432	0.0161973	0.128666	0.0256607	0.0552873	0.0131063	0	0	0.0297478	0.340441	0.00890235	0.101219	0	0.958191	0.320575	0.0709785
ENSG00000248693	4.63416e-12	2.94784e-11	11.9263	4.18367	2.85068	up	chr5	HAVANA	gene	18704433	18746173	-	lincRNA	CTD-2023M8.1	level 2; havana_gene OTTHUMG00000161873.1;	0.845201	0.697917	0.220299	0.465281	3.85011	0.75437	2.00474	1.81649	2.24396	1.86439	1.78456	0.732622	0.535103	1.44863	0.662391	0.391618	0.133228	0.686249	2.9541	0.672935	1.40322	1.53253	0.717805	0.61258	1.08872	0.517699	1.15866	3.09401	0.647253	0.826033	3.00477	1.20114	1.84321	0.589777
ENSG00000249174	1.27174e-23	1.47552e-22	2.10359	0.0408163	51.5378	up	chr5	HAVANA	gene	18965861	19142346	-	lincRNA	RP11-124N3.3	level 2; tag overlapping_locus;havana_gene OTTHUMG00000161808.1;	0	0	0	0	0	1.38488	0	0.288217	0	0	0	0	0	0.0290213	0	0	0	0	0	0	0	0	0	0	0	0	0	0.0265647	0	0	0	0.433138	0.128646	0
ENSG00000251629	6.30094e-41	1.4452e-39	48.1215	3.38776	14.2045	up	chr5	HAVANA	gene	20611840	20937691	+	lincRNA	RP11-774D14.1	level 2; havana_gene OTTHUMG00000162067.2;	0.0261108	0	0	0.298978	0.00914935	0.0338979	0	2.04715	0.0126041	0	0	0.0646655	0	3.87855	0.0363792	0	0	0	0	0.020789	0	0	0.0975708	0.277559	0.0358763	0	3.25493	0.0182063	0.18853	0	0	2.35364	0	0
ENSG00000249359	2.6671e-15	2.06496e-14	2.30279	0.326531	7.05229	up	chr5	HAVANA	gene	21323873	21341375	-	lincRNA	RP11-374A4.1	level 2; havana_gene OTTHUMG00000162363.2;	0.00461033	0.00380693	0	0	0.0129238	0	0	0.0190242	0.00890194	0.00451986	0.00778743	0.00456713	0	0.12643	0	0	0	0	0.0241707	0.011012	0	0.0436147	0.00313234	0	0.00633459	0	0.00674153	0	0.0100874	0.0491539	0.0171028	0.247099	0.0415141	0.00965119
ENSG00000272130	9.53417e-05	0.000294527	1.70717	0.897959	1.90117	up	chr5	HAVANA	gene	21569755	21570045	+	lincRNA	RP11-360I2.1	level 2; tag overlapping_locus;havana_gene OTTHUMG00000185450.1;	0	0.0713506	0	0.0761078	0.242222	0	0.0528909	0	0	0	0	0	0	0.329108	0.0601944	0	0	0.129522	0.302009	0.0687966	0.0546499	0.163488	0.0587071	0.0556678	0	0	0.0631758	0.1205	0.226872	0.552753	0.0534242	0.842036	0.0486293	0.0602951
ENSG00000251273	1.31218e-13	9.22735e-13	5.68924	1.67347	3.39967	up	chr5	HAVANA	gene	25087450	25190956	-	lincRNA	RP11-549K20.1	level 2; havana_gene OTTHUMG00000192362.1;	0.141262	0	0	0.207372	0.263995	0	0	0.550527	0	0	0	0	0	0.143476	0	0.0872707	0.0296894	0.0470548	0	0.599845	0.0297811	0.118789	0.351913	0.212351	0	0.0659242	0.0344272	1.08348	0	0.133875	0.0873395	0.611816	1.35151	0
ENSG00000245662	2.54181e-06	9.70678e-06	6.62948	3.83673	1.7279	up	chr5	HAVANA	gene	25187800	25324386	+	lincRNA	RP11-184E9.1	level 2; havana_gene OTTHUMG00000161960.2;	0.0536707	0.022159	0	0.472729	0.188065	0.0174192	0.0328522	0.295292	0	0.0263088	0.0906567	0.0797518	0	0.0817677	0.0186943	0.0497359	0.101521	0.134084	0.0468968	0.299122	0.0339448	0.270793	0.255254	0.138308	0.0368718	0.0563557	0.176582	0.973	0.0587156	0.057222	0.0165917	0.566599	1.34413	0.0936279
ENSG00000251654	6.05872e-06	2.20806e-05	0.747012	0.22449	3.3276	up	chr5	HAVANA	gene	25218973	25298612	-	lincRNA	RP11-192H6.2	level 2; havana_gene OTTHUMG00000161962.2;	0	0	0	0.0396906	0.12632	0	0	0.0929732	0	0	0.0761158	0	0	0.0343263	0	0.167034	0	0	0	0.0358778	0	0.142099	0.0918482	0.0870932	0	0	0	0.0628413	0	0.0640586	0.027861	1.171	0.101442	0
ENSG00000248605	1.86332e-17	1.6225e-16	1.27291	0.0204082	62.3725	up	chr5	HAVANA	gene	25404733	25445925	-	lincRNA	CTD-2306M5.1	level 2; tag overlapping_locus;havana_gene OTTHUMG00000161959.1;	0.0217892	0.0179922	0	0.0383836	0	0	0	0.0449559	0	0	0	0	0	0.132784	0.015179	0	0	0	0	0	0.0826852	0	0	0	0	0	0	1.85354	0.0190699	0.0464619	0.0538871	0.495444	0.0490507	0
ENSG00000250337	2.18302e-17	1.89434e-16	18.2968	4.44898	4.11259	up	chr5	HAVANA	gene	27472292	27496401	+	lincRNA	RP11-46C20.1	level 2; havana_gene OTTHUMG00000161968.1;	0	0	0.00993766	0.033582	0.0133599	0.00618719	0	0.0327768	0	0	0	0.0660971	0	0.210564	0.0863212	0	0	0	0	0	0.00602848	0	0.0129521	0.0368446	0	0	0	0.0132924	0.00834216	0.00677496	0	0.526352	0.139473	0.0066512
ENSG00000250453	7.24643e-08	3.27177e-07	0.739044	0.122449	6.03552	up	chr5	HAVANA	gene	28782678	28809249	-	lincRNA	CTD-2134P3.1	level 2; havana_gene OTTHUMG00000161934.1;	0	0	0	0	0	0	0	0	0	0	0	0	0	0	0	0	0	0	0	0	0	0	0	0	0	0	0	0	0	0	0.0343948	0.271054	0.125231	0
ENSG00000259786	7.91751e-60	3.52633e-58	29.1554	0.55102	52.9116	up	chr5	HAVANA	gene	29143503	29217115	+	lincRNA	CTD-2118P12.1	level 2; havana_gene OTTHUMG00000161936.3;	0.258948	0.0294929	0.037238	0.141567	0.156442	0.486872	0.284213	1.15451	0	0	0.467561	0.176912	0	0.0136037	0.111967	0.115844	0.180161	0.00446152	0.00780225	0.0142186	0.30496	0	0.0606668	0.0690312	0.141091	0.00625063	0	0.915237	0.00781485	0.272909	0.193226	0.623603	1.35682	1.782
ENSG00000250697	3.25758e-53	1.15356e-51	23.9402	0.653061	36.6585	up	chr5	HAVANA	gene	32925639	33297910	-	lincRNA	CTD-2066L21.3	level 2; tag overlapping_locus;havana_gene OTTHUMG00000162006.1;	0.513682	0.933169	0.0535557	0.0226224	0.755985	0	0.0628856	3.81542	0.0743889	0.0251801	0	0.0763304	7.11139	0.626078	0.250492	0	0	0.0256663	0	0	0.0324885	0.0485954	0.78526	0.694966	0.24703	0.0359587	0.150228	5.74872	0.033718	0.146046	1.98499	0.542292	0.722733	1.07533
ENSG00000248279	5.79132e-12	3.65938e-11	2.01195	0.44898	4.48117	up	chr5	HAVANA	gene	32947443	32962467	+	lincRNA	CTD-2218G20.2	level 2; havana_gene OTTHUMG00000162007.1;	0	0.0517007	0.0652777	0	0.0175514	0.0081284	0	0.0516724	0	0	0	0.012405	0.052853	0.0381555	0.0261702	0.0232084	0.00789549	0	0	0	0	0.0315902	0.0255235	0.0080674	0.0344112	0.00876582	0.00915545	0.0698514	0.00547974	0.0178011	0.0387112	0.630479	0.0422842	0
ENSG00000249102	2.17676e-37	4.42843e-36	5.12749	0.0408163	125.624	up	chr5	HAVANA	gene	33008994	33025724	+	lincRNA	CTD-2066L21.1	level 1; havana_gene OTTHUMG00000162000.1;	0.0419778	0.311965	0.131296	0	0.205929	0.0272484	0	0.288698	0.0405269	0	0	0.166338	0.673271	0.191861	0.058486	0.0778006	0	0.0419487	0	0	0.0265494	0	0.199643	0.216352	0.0288388	0	0	2.98554	0.0183695	0.119348	0.415264	0.272713	0.141747	0.0878758
ENSG00000251281	2.65173e-39	5.73007e-38	5.80279	0.0816327	71.0842	up	chr5	HAVANA	gene	33011322	33017607	-	lincRNA	CTD-2066L21.2	level 2; tag overlapping_locus;havana_gene OTTHUMG00000162005.1;	0.709969	0.390833	0	0	0.331702	0.115213	0	0.976547	0	0	0	0.11722	2.39726	0.135205	0.370939	0	0.0373039	0.0886845	0	0	0.149676	0	0.361774	0.152464	0.121937	0	0.12977	5.98175	0.0517803	0.16821	0.402378	0.768729	0.266374	0.206422
ENSG00000271771	0.00134947	0.00345744	0.834661	0.44898	1.85902	up	chr5	HAVANA	gene	34158121	34158767	+	lincRNA	RP11-1250I15.3	level 2; havana_gene OTTHUMG00000185454.1;	0	0	0	0.0342308	0	0	0.0237886	0	0.0750404	0	0	0.0384995	0.0328064	0.148022	0.0270735	0	0.0490082	0.0194183	0.0679169	0.0309425	0	0	0.0528092	0.0250376	0.0533986	0.0816156	0	0	0.0170067	0	0	0.378721	0.0218719	0
ENSG00000248539	0.00580738	0.0132093	0.221116	0.0612245	3.61155	up	chr5	HAVANA	gene	37899363	37920869	-	lincRNA	CTD-2194L12.2	level 2; havana_gene OTTHUMG00000162107.1;	0	0	0	0	0	0	0	0	0	0	0	0	0.039307	0.0354705	0	0	0	0.023266	0	0	0	0.0293672	0	0.0299988	0	0	0	0.032468	0	0.0330969	0	1.13441	0	0
ENSG00000248533	9.50998e-06	3.37633e-05	0.360558	0.0408163	8.83367	up	chr5	HAVANA	gene	37953402	37966964	+	lincRNA	CTD-2130F23.1	level 1; havana_gene OTTHUMG00000162105.1;	0	0	0	0	0	0	0	0	0	0	0	0	0	0	0.0719366	0	0	0	0	0	0	0	0	0	0	0	0	0	0	0	0	1.17401	0.0871732	0
ENSG00000250003	7.7906e-06	2.79676e-05	0.37251	0.0408163	9.12649	up	chr5	HAVANA	gene	38025697	38183932	+	lincRNA	CTD-2116N24.1	level 2; tag overlapping_locus;havana_gene OTTHUMG00000162104.2;	0	0	0.0567436	0	0	0	0	0	0	0	0	0	0	0	0.0379146	0	0	0	0.0475566	0	0	0.0343253	0	0	0	0	0	0.0379496	0	0	0	0.530373	0.0306301	0
ENSG00000248461	2.23317e-29	3.31945e-28	3.0259	0.0612245	49.423	up	chr5	HAVANA	gene	38148480	38153715	+	lincRNA	CTD-2207A17.1	level 1; tag overlapping_locus;havana_gene OTTHUMG00000162113.1;	0	0	0	0.0172152	0	0	0	0.0201629	0	0	0	0	0	0	0.00680784	0	0	0.00488288	0	0.0155615	0	0	0.0199189	0	0.0134275	0	0	0	0	0	0	0.476161	0.00549985	0
ENSG00000250048	2.98954e-10	1.67267e-09	6.01793	2.16327	2.78187	up	chr5	HAVANA	gene	39892138	40053324	+	lincRNA	RP11-758E17.2	level 2; havana_gene OTTHUMG00000162195.2;	0	0	0	0	0.0313552	0.0290424	1.58842	0	0	0	0	0	0	0	0	0	0	0	0	0	0	0	0	0	0	0	0.032712	0	0	0.0636027	0	0.508668	0	0.0624408
ENSG00000260786	0.00571158	0.0130075	0.159363	0.0612245	2.60292	up	chr5	HAVANA	gene	42188266	42191523	+	lincRNA	RP11-112L7.1	level 2; havana_gene OTTHUMG00000173426.1;	0	0	0	0	0	0	0	0	0	0	0	0	0	0.00587909	0	0	0	0	0	0	0	0.0048675	0	0	0.00530216	0	0	0	0	0	0	0.476327	0	0
ENSG00000271788	1.8574e-07	8.05602e-07	12.6295	6.69388	1.88672	up	chr5	HAVANA	gene	43006733	43007543	-	lincRNA	CTD-2201E18.5	level 2; havana_gene OTTHUMG00000185475.1;	0.124018	0.204814	0.0969749	0.0819261	0.217283	0.301883	0.360584	0.597046	0.0299329	0.303962	0.0523707	0.307141	0.157034	0.637682	0.151191	0.287315	0.195489	0.154915	0.948199	0.222168	0.176483	0.058662	0.231716	0.119847	0.0852007	0.0434076	0.181348	0.432373	0.407027	0.749272	0.210864	0.755341	0.732857	0.302888
ENSG00000249203	3.3917e-08	1.58324e-07	1.1992	0.346939	3.45653	up	chr5	HAVANA	gene	44495618	44510282	-	lincRNA	RP11-473L15.3	level 1; havana_gene OTTHUMG00000162229.1;	0	0	0	0.0274781	0.0218631	0	0	0.0214554	0	0	0	0	0	0	0	0	0	0	0	0.0248385	0	0.0787013	0.0423915	0	0	0.0436768	0.0912365	0	0	0	0	0.608021	0	0
ENSG00000250122	1.1499e-42	2.78643e-41	11.0179	0.285714	38.5627	up	chr5	HAVANA	gene	45890216	45895970	+	lincRNA	CTD-2013M15.1	level 2; havana_gene OTTHUMG00000162210.1;	1.02723	0.737585	0.093128	0	0.68859	0.0579816	0.0273379	0.706464	0.215591	0.0875714	0.377199	0	0.0377012	0.136086	0	0	0.11264	0.0446311	0	0.142237	0.0282471	0.056335	0.879981	0.287732	0.184097	0.844135	0	0.0311416	0	0.190469	0.0276136	0.580302	0.100541	0.716794
ENSG00000250360	1.34677e-06	5.31389e-06	2.9004	1.26531	2.29225	up	chr5	HAVANA	gene	50965687	50967008	-	lincRNA	CTD-2089N3.1	level 2; havana_gene OTTHUMG00000162402.1;	0.0441911	0	0	0	0	0	0	0.0607839	0	0	0	0	0	0	0	0	0	0	0	0	0	0	0	0	0	0	0	0	0	0	0.0273224	0.574183	0.0248701	0.0308363
ENSG00000251573	3.54946e-09	1.81044e-08	1.80677	0.489796	3.68883	up	chr5	HAVANA	gene	50969217	50970167	-	lincRNA	CTD-2089N3.2	level 1; havana_gene OTTHUMG00000162408.2;	0	0	0	0	0	0	0	0	0	0	0	0	0	0	0	0	0	0	0	0	0	0	0	0	0.0285057	0	0	0	0	0	0	0.269563	0.0934067	0
ENSG00000248918	0.00912773	0.0199038	0.217131	0.0612245	3.54648	up	chr5	HAVANA	gene	50969660	50970187	+	lincRNA	CTD-2089N3.3	level 2; havana_gene OTTHUMG00000162410.2;	0	0	0	0	0	0	0	0	0	0.0570633	0	0	0	0	0	0	0	0	0	0	0	0	0	0	0	0	0	0	0	0	0	0.189068	0	0
ENSG00000251125	0.00181485	0.00454516	0.247012	0.0612245	4.03453	up	chr5	HAVANA	gene	51451158	51462089	+	lincRNA	CTD-2335O3.3	level 2; havana_gene OTTHUMG00000162404.1;	0	0	0	0	0	0	0	0	0	0	0	0	0	0	0	0	0	0	0	0	0	0	0	0	0	0	0	0.018632	0	0	0	0.65099	0	0
ENSG00000250447	2.57478e-17	2.22568e-16	2.25896	0.183673	12.2988	up	chr5	HAVANA	gene	53776644	53819686	-	lincRNA	CTD-2081C10.1	level 2; havana_gene OTTHUMG00000162282.1;	0	0.0662826	0	0	0.801623	0.0130262	0.0982681	0	0.0968698	0.118043	0	0	0.01694	0.0152866	0.0139797	0.0371928	0.0126529	0	0	0	0.0253841	0.0632813	0	0.0258569	0	0	0	0.0279852	0	0.0285273	0.0124074	0.651856	0	0
ENSG00000249069	5.78661e-25	7.11944e-24	15.0518	2.38776	6.30374	up	chr5	HAVANA	gene	54320944	54415125	+	lincRNA	RP11-461C13.1	level 1; tag overlapping_locus;havana_gene OTTHUMG00000162286.3;	0	0	0	10.9068	4.37397	0.18121	0.0610279	0.0137137	0.115506	0	0.606271	0	0	0.075948	0.0972371	0.0369568	0.113154	0.0697427	0	0.174638	0	0.0628799	0.0270956	0	0.068495	0	0.0583161	0.0278076	0.0174517	0.0425195	0.0493146	1.10112	0	0.0278285
ENSG00000249697	0.000117616	0.000358774	0.589641	0.183673	3.21027	up	chr5	HAVANA	gene	56313905	56321397	-	lincRNA	RP11-155L15.1	level 2; havana_gene OTTHUMG00000162304.1;	0	0.0169218	0.0213656	0	0	0	0	0	0	0	0	0	0.0172989	0	0	0	0	0	0	0	0	0	0.0139232	0	0	0	0.029966	0	0	0.0291318	0	0.299551	0	0
ENSG00000249584	6.4151e-15	4.86282e-14	1.14741	0.0816327	14.0558	up	chr5	HAVANA	gene	57890327	57899162	-	lincRNA	RP11-478P10.1	level 2; havana_gene OTTHUMG00000162198.1;	0.0123592	0	0.0128855	0.00544295	0	0	0.00378256	0.0127498	0	0	0	0.00612169	0	0.00470732	0	0.0114531	0	0	0.0107993	0.00492008	0	0.00389735	0.00419852	0.00796231	0.00424538	0	0	0	0	0.0175693	0.0076414	0.361316	0.00695557	0
ENSG00000250127	1.51462e-06	5.94091e-06	0.424303	0.0612245	6.93028	up	chr5	HAVANA	gene	58541567	58558243	-	lincRNA	CTD-2117L12.1	level 1; havana_gene OTTHUMG00000162427.1;	0.0424742	0	0	0	0	0	0.0129994	0.0146056	0	0.0208204	0	0.0420763	0	0.0161774	0.0147944	0	0	0	0	0	0	0	0	0	0	0	0	0	0	0.0301898	0.0393913	0.448398	0.011952	0
ENSG00000152931	3.21313e-50	1.03427e-48	283.948	14.2449	19.9333	up	chr5	HAVANA	gene	60487713	60547657	+	lincRNA	PART1	level 2; tag ncRNA_host;havana_gene OTTHUMG00000162213.3;	0.030941	0.136263	0.0887113	0.0454212	0.804105	1.74064	5.17829	0.218113	5.60589	0.17442	0.0566186	2.57469	2.11779	0.247479	1.0382	0.238938	0.141439	3.01208	0.00675896	0.665137	0.732209	0.28783	0.078832	0.0498339	0.356046	0.0270741	0.0942584	0.0485422	0.0947783	0.252911	0.0653613	1.53271	0.134952	0.149334
ENSG00000251575	0.000393842	0.00110789	0.585657	0.244898	2.39143	up	chr5	HAVANA	gene	61732774	61735669	-	lincRNA	CTD-2170G1.2	level 2; havana_gene OTTHUMG00000162439.2;	0.0167075	0	0	0	0.0234175	0	0.040907	0	0	0	0	0	0	0.0254539	0	0	0	0.00834794	0	0.0133022	0	0	0	0	0.011478	0.0116955	0	0.0116496	0	0.0237506	0.103299	0.379895	0	0
ENSG00000250081	1.6686e-14	1.23377e-13	6.95219	1.71429	4.05544	up	chr5	HAVANA	gene	65486444	65487048	-	lincRNA	CTD-2116N20.1	level 2; havana_gene OTTHUMG00000162551.1;	0.275559	0.170655	0	0.0606777	0.241392	0	0.210839	0.0473781	0	1.75599	0	1.2284	0	0.629723	0.0959812	0.127678	0	0.550735	0.180585	0.329093	0.217851	0.17379	0.514853	0.355054	0.283963	0	0	0.0960696	0.874235	1.90965	0.0851859	0.895096	0.852944	0
ENSG00000248846	4.38139e-14	3.16304e-13	2.58367	0.44898	5.75453	up	chr5	HAVANA	gene	66206212	66209447	-	lincRNA	CTD-2016O11.1	level 2; havana_gene OTTHUMG00000164089.1;	0	0	0	0	5.33039	0.0580848	0	0	0.25917	0.0438636	0	0	0	0	0	0.0829227	0.0564204	0	0.0781891	0.213735	0.0282974	0.0564352	0.0303982	0	0.0614749	0.0313199	0	0	0	0.127205	0.0276627	1.308	0	0.0624408
ENSG00000251391	1.29007e-08	6.27634e-08	0.731076	0.0612245	11.9409	up	chr5	HAVANA	gene	66298468	66322944	+	lincRNA	RP11-305P14.1	level 2; havana_gene OTTHUMG00000164090.1;	0	0	0	0	0.0395992	0	0.0345871	0	0	0	0	0.0559756	0	0	0	0	0	0	0.0493733	0	0	0	0	0	0	0	0	0	0	0	0.104807	1.19304	0.0318003	0
ENSG00000249736	8.01075e-06	2.87103e-05	4.26693	2.28571	1.86678	up	chr5	HAVANA	gene	67632266	67646789	-	lincRNA	RP11-83M16.5	level 1; havana_gene OTTHUMG00000162355.1;	0.470728	0.583049	0	0.0345513	0	0.127315	0.240113	0.242804	0.151486	0.384576	0	0.0388598	0.165568	0.358579	0.0819808	0.0727029	0.0989338	0	0	0.187393	0.0248099	0	0.106607	0.151632	0.0808476	0	0.0573608	0.136761	0.0171658	0	0.121267	0.382266	0.0883065	0.0273727
ENSG00000250421	2.09499e-50	6.79052e-49	31.3785	1.18367	26.5094	up	chr5	HAVANA	gene	67699429	67902600	-	lincRNA	RP11-83M16.6	level 2; tag overlapping_locus;havana_gene OTTHUMG00000162350.1;	0.648236	0.986032	0.106712	0.570963	0.0717299	1.52809	1.16948	1.36092	1.25166	0.769309	0.115258	4.46134	0.230402	2.23508	1.1646	0.632328	0.602328	0	0	1.73849	2.28729	0.602486	0.649044	0.417622	1.05475	0	0.399113	1.18946	1.17946	0.339502	1.05471	3.2139	0.268814	0
ENSG00000249894	1.44144e-48	4.35043e-47	14.0837	0.367347	38.3389	up	chr5	HAVANA	gene	67800740	67890096	-	lincRNA	RP11-434D9.2	level 2; tag overlapping_locus;havana_gene OTTHUMG00000162354.1;	0.266552	0.696992	0.0463172	0.195648	0.155668	0.951625	0.516667	0.458296	0.386008	0.304875	0.3752	1.84838	0.337512	0.203047	0.216636	1.15271	0.476184	0	0	0.49519	0.561948	0.364237	0.301833	0.200345	0.427283	0.0932956	0.38977	1.54883	0.602655	0.536802	0.576811	1.15445	0.525041	0.0619996
ENSG00000251044	1.64286e-07	7.15991e-07	0.476096	0.0408163	11.6643	up	chr5	HAVANA	gene	68374765	68375292	+	lincRNA	CTD-2582M21.1	level 2; havana_gene OTTHUMG00000162485.2;	0	0.055965	0	0	0	0.0439941	0.0414858	0	0	0.0664457	0	0	0	0	0.0944289	0	0	0	0	0.107924	0	0	0.0460479	0	0	0	0	0	0	0	0	0.44031	0	0.0472935
ENSG00000248884	6.21622e-09	3.10878e-08	14.9263	6.89796	2.16387	up	chr5	HAVANA	gene	68430427	68434481	-	lincRNA	CTC-537E7.3	level 2; havana_gene OTTHUMG00000162337.1;	3.06643	0.354491	0.575463	0.27009	2.44984	3.02551	4.39214	0.253069	1.06576	0.541127	1.34669	0.30377	1.65664	0.186869	0.469957	3.97827	0.425355	0.459645	0.267941	4.39459	1.04728	2.90091	0.375009	0.0790211	0.337062	0.0429311	0	0.171051	0.107349	0.566684	0.455017	1.69331	0.276119	1.15546
ENSG00000249588	1.3782e-08	6.69003e-08	1.21116	0.285714	4.23904	up	chr5	HAVANA	gene	68523878	68530007	+	lincRNA	CTC-537E7.1	level 1; havana_gene OTTHUMG00000162331.1;	0	0	0	0	0	0	0.0524404	0.02946	0	0	0	0	0	0.0326305	0	0.158782	0.0270088	0	0.0374295	0.0682106	0.0270922	0	0.058207	0	0.0588567	0	0	0	0	0.182682	0	0.834864	0	0.149454
ENSG00000248359	1.06597e-75	7.94983e-74	45.2789	0.285714	158.476	up	chr5	HAVANA	gene	68531690	68533530	-	lincRNA	CTC-537E7.2	level 1; havana_gene OTTHUMG00000162335.1;	2.58843	0.305338	1.15657	0	0.207314	6.81676	15.1649	0.712065	2.85595	5.94532	1.12428	0.366311	7.11687	0.732362	0.927347	19.1893	1.30563	2.54968	0.258484	8.53786	2.71288	6.90303	0.904435	0	2.8452	0.0517699	0	0.618802	0.0323627	4.04756	0	2.16205	0.541072	4.95413
ENSG00000249743	4.71998e-13	3.20943e-12	2.91434	0.734694	3.96674	up	chr5	HAVANA	gene	73213947	73294934	+	lincRNA	RP11-60A8.1	level 2; havana_gene OTTHUMG00000162463.3;	0	0	0.0175472	3.60228	0.318464	0.152949	0.0412082	0	0	0.0165002	0	0	0.0284147	0.038462	0	0	0	0.0168188	0.0294125	0.0134001	0	0.031844	0.0228698	0.0542146	0	0	0	0.0117354	0.007365	0.0119627	0.0208118	0.902061	0	0.0234885
ENSG00000251604	4.79425e-48	1.41587e-46	8.0996	0.0612245	132.293	up	chr5	HAVANA	gene	73451498	73453395	+	lincRNA	RP11-79P5.7	level 2; havana_gene OTTHUMG00000162491.1;	0	0	0.0672193	0.14197	0	1.25552	0.0197324	0.0665116	0.0933676	0	0	0	0.10885	0.294678	0.112286	0.0597468	0.101629	0	0.253513	0.0256664	0	0.121987	0	0.0207684	0.0885868	0	0.235694	0.404601	0	0.229133	0.0398626	0.523574	0.217709	0.0224947
ENSG00000272525	3.79449e-08	1.76269e-07	32.1713	15.8367	2.03144	up	chr5	HAVANA	gene	73497550	73498293	-	lincRNA	RP11-79P5.9	level 2; havana_gene OTTHUMG00000185524.1;	1.0477	0.558146	0.528539	0.863271	1.37373	1.00914	0.744738	1.60379	0.554684	0.430736	0.342521	1.0044	0.627643	1.33873	0.517963	0.751654	0.468805	0.371506	0.206718	0.995609	0.513004	0.809967	0.757748	0.653199	0.812641	0.780724	0.345938	0.895488	0.192262	2.21002	2.15226	0.658689	2.73893	0.613162
ENSG00000248474	3.45954e-18	3.12817e-17	4.93227	0.897959	5.49276	up	chr5	HAVANA	gene	74084068	74103216	-	lincRNA	CTD-2292M14.1	level 1; havana_gene OTTHUMG00000162456.1;	0.0871567	0	0	0.0383836	0.0305401	0	0.0533492	0.0599411	0	0	0	0.0431701	0	0.033196	0	0	0	0	0	0.76332	0	0.0549681	0	0.0561502	0	0	0	0.881193	0.114419	0.0929238	0.0808307	1.13244	0	0.0608176
ENSG00000253572	0.024687	0.048986	0.523904	0.306122	1.71142	up	chr5	HAVANA	gene	77942757	77946438	-	lincRNA	RP11-107N7.1	level 2; havana_gene OTTHUMG00000163634.2;	0.104479	0.0575153	0	0	0	0.0226064	0	0	0	0	0	0	0	0	0	0	0	0	0	0	0.0220265	0	0.0236617	0.0224367	0	0	0.0254628	0	0.01524	0.0247539	0.0430649	0.67876	0	0
ENSG00000251221	0.000433758	0.00121239	1.98606	1.26531	1.56962	up	chr5	HAVANA	gene	80608623	80622524	-	lincRNA	CTC-325J23.3	level 1; havana_gene OTTHUMG00000162533.1;	0	0.188755	0.0595808	0	0.0400492	0	0.0349801	0.196512	0	0.560258	0	0.226447	0	0.087064	0	0.317745	0	0.0285537	0.199738	0.0909992	0.0722869	0.0720832	0.0388267	0.0736333	0.0392601	0	0.0417822	0.119541	0.250075	0.365571	0.141331	0.649707	0.0643232	0
ENSG00000281327	6.98998e-11	4.10461e-10	4.66135	1.59184	2.92829	up	chr5	HAVANA	gene	82850864	82859836	-	lincRNA	LINC01338	level 2; havana_gene OTTHUMG00000189588.1;	0.19893	0.295676	0	1.92738	0.0557647	0	0.0487065	0.164174	0.0384107	0	0	0.157653	0	0.151535	0.110864	0	0.0501713	0.0397584	0	0.221738	0.226468	0	0.108125	0.0256319	0.0546659	0.0835527	0	0.3329	0.452668	0.254511	0.0491976	0.969274	0	0.138812
ENSG00000248112	1.76466e-44	4.56119e-43	9.40438	0.163265	57.6018	up	chr5	HAVANA	gene	82919376	82921119	-	lincRNA	RP11-78C3.1	level 1; havana_gene OTTHUMG00000162767.1;	0.202508	0.139349	0	0.772928	0	0	0	0.0232121	0.0651694	0.0330891	0	0.0334351	0	0.205681	0.141073	0.125107	0	0.0674558	0	0.0268722	0.0213465	0.0638589	0	0.0217441	0.0463743	0	0.0493534	0.258872	0.472625	0.0959589	0.0417354	0.493354	0.0189948	0
ENSG00000249857	8.25267e-07	3.33631e-06	0.796813	0.204082	3.90438	up	chr5	HAVANA	gene	82940458	82940983	-	lincRNA	CTD-2227C6.3	level 2; havana_gene OTTHUMG00000162780.1;	0	0.11842	0	0	0	0.0310301	0	0.0328765	0	0	0	0	0	0.109244	0	0	0	0	0	0.0380605	0	0	0	0.0307972	0	0.0334634	0	0	0.0418377	0	0.0591119	0.621122	0	0
ENSG00000250874	1.88626e-77	1.4972e-75	31.8645	0.0408163	780.681	up	chr5	HAVANA	gene	85663232	85664684	+	lincRNA	CTC-480C2.1	level 2; havana_gene OTTHUMG00000162578.1;	1.31521	0.714488	0	0.746883	0.788305	0.730157	0.868604	0.987832	0.233901	0	0.204617	1.21717	0	1.43689	0.0482218	0.19244	0	0	0.0151212	0.537352	1.01789	0.905877	0.211636	0.20068	0.309109	0.0121141	0.835068	0.760193	0.416505	0.233706	0.620573	0.505917	0.00973924	0.19321
ENSG00000249061	0.00324569	0.0077568	0.241036	0.0612245	3.93692	up	chr5	HAVANA	gene	86967321	87137712	+	lincRNA	RP11-72L22.1	level 2; havana_gene OTTHUMG00000162750.1;	0	0	0	0	0	0	0	0	0	0	0	0	0	0	0	0	0	0	0	0	0	0	0	0	0	0	0	0	0	0	0	0.692182	0.0218045	0
ENSG00000249362	0.00258997	0.00630126	0.143426	0.0204082	7.02789	up	chr5	HAVANA	gene	87662042	87679147	+	lincRNA	CTD-2316B1.1	level 1; havana_gene OTTHUMG00000162592.1;	0	0	0	0.0339683	0.135135	0	0	0	0	0	0	0	0	0	0	0	0	0	0.0336981	0	0	0	0	0	0	0	0	0	0.0337525	0	0	0.688997	0	0
ENSG00000245526	2.46872e-55	9.385e-54	26.6155	0.55102	48.3023	up	chr5	HAVANA	gene	88507546	88691041	-	lincRNA	LINC00461	level 2; tag ncRNA_host;havana_gene OTTHUMG00000162632.4;	0.0162907	0.00336298	0.00424612	0	0.131292	0.0475855	0.00249291	0.165256	0	0.00399277	0	0.0121036	0.044693	0.0620475	0.0226972	0	0.00256789	0	0.0249106	0.0778224	0.00772746	0.0128428	0.0442728	0.026238	0.0503628	0	0.0119107	0	0.044555	0.0723694	0.0579151	0.482868	0.185656	0
ENSG00000250377	1.36322e-07	5.99127e-07	0.533865	0.0408163	13.0797	up	chr5	HAVANA	gene	88692645	88693972	-	lincRNA	CTC-467M3.3	level 2; havana_gene OTTHUMG00000162631.1;	0	0	0	0	0	0	0	0	0	0	0	0	0	0	0	0	0	0	0	0	0	0	0.0252718	0	0	0	0	0	0	0	0	0.845773	0	0
ENSG00000251093	3.02006e-11	1.81989e-10	1.36056	0.265306	5.12826	up	chr5	HAVANA	gene	91226475	91227071	-	lincRNA	RP11-414H23.3	level 2; havana_gene OTTHUMG00000162808.1;	0.0421185	0.139116	0.0439121	0.148391	0	0	0	0	0.0406626	0.123876	0.0711435	0	0	0	0.058682	0	0.0531127	0.126268	0	0.838351	0.15983	0.106253	0.057232	0.0271346	0	0	0	0	0.055293	0	0.0260409	0.136813	0	0
ENSG00000248323	2.02517e-09	1.05466e-08	125.643	59.9184	2.09691	up	chr5	HAVANA	gene	91303029	91314402	-	lincRNA	RP11-213H15.3	level 2; tag overlapping_locus;havana_gene OTTHUMG00000162611.1;	1.16026	0.543385	0.315959	0.167783	0.194178	0.932996	0.455801	0.256061	0.142109	0.619679	0.0292511	0.377411	0.102328	0.138511	0.536837	0.320954	0.802534	0.83498	0.257238	7.16274	2.19599	1.75293	0.405916	0.384901	0.707871	0.00606122	0.126613	0.102636	0.337223	0.0676983	2.89622	0.365636	0.419076	0.0362518
ENSG00000250049	2.21747e-25	2.78256e-24	9.31275	1.2449	7.48073	up	chr5	HAVANA	gene	92082597	92479426	+	lincRNA	RP11-348J24.2	level 2; tag overlapping_locus;havana_gene OTTHUMG00000162609.2;	0.371382	0.0721564	0.0911052	0.17959	0.0561362	0.0850833	0.115891	0.0300487	0.0351514	0.0571129	0.0369006	0	0.00614705	0.449314	0.00507285	0.0809775	0.00459141	0	0	0.0985627	0	0.0275557	0.0742127	0.10321	0.0150082	0	0.00532411	0.0304652	0.015933	0.0362312	0.045023	0.484908	0	0.0101627
ENSG00000248864	1.81948e-08	8.73462e-08	0.559761	0.0408163	13.7141	up	chr5	HAVANA	gene	92329230	92332584	+	lincRNA	RP11-348J24.1	level 2; tag overlapping_locus;havana_gene OTTHUMG00000162608.1;	0	0	0	0	0.316936	0.0587116	0.166093	0	0	0.0886739	0	0	0	0.275598	0	0	0	0	0	0.0720137	0	0	0.184357	0.116542	0	0	0	0.126135	0	0	0.0559224	1.02831	0	0
ENSG00000248588	4.33228e-47	1.23599e-45	7.24502	0.0612245	118.335	up	chr5	HAVANA	gene	92826255	92844004	+	lincRNA	CTC-458G6.4	level 2; havana_gene OTTHUMG00000162672.1;	0	0.0354923	0.0448129	0	0.060245	0	0.236788	0.0295607	0	0	0	0	0	0.589356	0	0	0	0	0	0	0	2.24998	2.24863	1.66147	0	0	0	0.0299704	0.131664	0.030551	0	0.558479	0	0
ENSG00000251361	2.02662e-30	3.14056e-29	7.92231	0.714286	11.0912	up	chr5	HAVANA	gene	93019663	93068669	-	lincRNA	CTD-2091N23.1	level 2; havana_gene OTTHUMG00000162674.1;	1.32764	0	0.167779	0.354358	0.42292	0.574528	0.73878	0.415032	0.0776819	0.433864	0.54365	0.318837	0	0.551637	0.140133	0.596512	0.0760999	0.0201018	0	0.544539	0.025445	0.279106	0.218672	0.181433	0.276391	0.0281628	0.0882439	0.280523	0.0704212	0.142979	0.646731	0.588078	0.0452836	0.112294
ENSG00000250158	5.05468e-16	4.07521e-15	1.6992	0.163265	10.4076	up	chr5	HAVANA	gene	96247776	96278751	+	lincRNA	RP11-254I22.2	level 2; tag overlapping_locus;havana_gene OTTHUMG00000162824.1;	0	0	0	0.1091	0	0.241209	0.417004	0	0.119584	0	0	0	0.0522802	0.0471775	0.172577	0	0.0390496	0.897403	0	0.0493099	0.117511	0.0781197	0	0	0	0	0.271687	0.043184	0	0.396185	0	0.905292	0	0
ENSG00000251054	9.47546e-05	0.000292833	1.0239	0.510204	2.00685	up	chr5	HAVANA	gene	97223371	97227957	-	lincRNA	CTD-2215E18.3	level 1; havana_gene OTTHUMG00000162869.1;	0	0.0501522	0	0	0	0.0394247	0.0371769	0.0417706	0	0.0595443	0	0.180501	0.15381	0.185064	0.0423105	0	0	0.030347	0.106141	0	0.192067	0.0383051	0	0.0782576	0.0834514	0	0	0.296447	0.0531561	0.12951	0.0375518	0.493222	0.136726	0
ENSG00000247877	5.14194e-07	2.12772e-06	6.54183	3.2449	2.01604	up	chr5	HAVANA	gene	100449754	100535262	-	lincRNA	CTD-2001C12.1	level 2; havana_gene OTTHUMG00000162801.1;	0.161466	0.0363626	0.0918232	0	0	0.0857539	0.0808647	0.0302855	0.0708569	0.0287815	0	0.203577	0.173474	0.0670896	0.0409027	0.163231	0.0647863	0.0586743	0.0128261	0.151931	0.0742702	0.0277729	0.039892	0.0283701	0.0504216	0.0616524	0.0321964	0.184232	0.0385405	0.0626002	0.181511	0.429129	0.148698	0.0102428
ENSG00000248261	7.55642e-07	3.06756e-06	0.364542	0.0204082	17.8625	up	chr5	HAVANA	gene	102144077	102146572	+	lincRNA	CTD-2333K2.1	level 2; havana_gene OTTHUMG00000162756.1;	0	0	0	0	0	0.050221	0.0473577	0.0532093	0	0	0	0	0	0	0	0	0	0	0	0	0	0	0.105131	0	0	0	0	0	0	0	0.0478352	0.879604	0	0
ENSG00000250958	6.14064e-17	5.19883e-16	1.31673	0.0612245	21.5066	up	chr5	HAVANA	gene	102581368	102617589	+	lincRNA	CTD-2340E1.1	level 2; tag overlapping_locus;havana_gene OTTHUMG00000162776.1;	0	0.105041	0	0	0.208013	0.137621	0.0259549	0.0291619	0	0.0415706	0	0.126016	0	0.258402	0	0	0	0.0211866	0	0.101281	0.13409	0.053485	0.028809	0	0	0.0296826	0	0.0591322	0	0	0	0.757548	0	0.0295883
ENSG00000247402	1.47599e-50	4.797e-49	10.8147	0.122449	88.3204	up	chr5	HAVANA	gene	102605635	102606197	+	lincRNA	CTD-2340E1.2	level 2; tag overlapping_locus;havana_gene OTTHUMG00000162774.1;	0.771705	0.265512	0	0	0.901363	0.208719	0.0393638	0.57496	0.372515	0.567422	0	0.50965	0	3.08621	0.0447994	0	0.0810953	0.481981	0.168576	0.97283	0.284711	0.202792	0.087385	0.165722	0.265081	1.98076	0.423165	0.403566	0.562829	1.00561	1.51091	0.626682	0	0.179497
ENSG00000250682	3.93749e-86	4.2002e-84	104.673	0.653061	160.281	up	chr5	HAVANA	gene	102609156	102671559	-	lincRNA	CTD-2340E1.3	level 2; havana_gene OTTHUMG00000162775.1;	3.11491	2.16599	0.235021	0.48735	2.77178	2.22147	0.840435	2.64962	3.58099	1.84835	0.761531	4.58799	1.90288	3.96507	0.414002	1.82308	1.26626	3.8295	1.16391	3.0511	1.87934	0.801316	0.863238	0.60731	1.26707	3.50027	4.19524	2.3577	1.4976	2.46164	6.05639	2.16342	0.0230662	0.929488
ENSG00000251026	6.2418e-76	4.69555e-74	33.7131	0.0816327	412.986	up	chr5	HAVANA	gene	104079911	104105403	+	lincRNA	RP11-138J23.1	level 2; tag ncRNA_host;havana_gene OTTHUMG00000162778.1;	1.97128	1.8448	0.959105	0.0385842	1.41219	1.79142	2.03787	1.89801	1.01501	0.601252	1.03592	2.47356	1.2203	3.1701	0.488267	0.730702	0	0	0	2.72046	1.16364	2.32073	0.535728	0.507993	1.59503	0.214656	0.832732	0.916344	1.84027	0.965231	5.14603	0.996067	3.40218	0.641922
ENSG00000253584	1.88105e-32	3.18332e-31	4.12749	0.0816327	50.5618	up	chr5	HAVANA	gene	104917492	105246364	-	lincRNA	CTD-2374C24.1	level 1; tag overlapping_locus;havana_gene OTTHUMG00000163702.1;	0.522977	0.155464	0	0	0	0.380209	0	0.0287737	0	0	0	0	0	0.46212	0	0	0	0	0	0	0	0	0.0852767	0.107816	0	0	0.122357	0	0	0	0	0.917343	0	0
ENSG00000249959	6.8995e-12	4.33696e-11	0.89243	0.0612245	14.5764	up	chr5	HAVANA	gene	107699835	107716841	-	lincRNA	RP11-252I13.2	level 2; havana_gene OTTHUMG00000162814.1;	0	0	0	0.0217986	0	0	0	0	0	0	0	0	0	0	0	0	0	0	0	0	0	0	0	0	0	0	0	0	0	0	0.0459048	1.00489	0	0
ENSG00000254106	6.08188e-06	2.21516e-05	0.310757	0.0204082	15.2271	up	chr5	HAVANA	gene	109883182	109884751	+	lincRNA	AC011366.3	level 1; havana_gene OTTHUMG00000163576.1;	0	0	0	0	0	0	0	0	0	0	0	0	0	0	0	0	0	0.0485083	0	0	0	0	0	0	0.0333483	0	0	0	0	0.276021	0.0300124	1.02491	0	0
ENSG00000248428	4.77168e-14	3.43916e-13	3.91434	0.959184	4.08091	up	chr5	HAVANA	gene	110970951	111008899	-	lincRNA	CTC-551A13.1	level 2; tag overlapping_locus;havana_gene OTTHUMG00000163296.1;	0	0.0297891	0.112836	0.0317753	0.0505643	0.093669	0	0.0248106	0	0.0353678	0	0.0714753	0.152265	0.412211	0	0.334308	0	0	0.0315224	0.0287228	0.159716	0.386788	0.0980417	0.139449	0.049568	0	0	0.0754636	0.09472	0.0256418	0	0.644514	0.0812116	0.0755203
ENSG00000250358	1.03909e-22	1.15826e-21	2.23904	0.0816327	27.4283	up	chr5	HAVANA	gene	112628436	112632100	+	lincRNA	RP11-159K7.2	level 2; havana_gene OTTHUMG00000162901.1;	0	0	0	0	0	0.0515426	0.0162013	0	0	0	0	0	0	0	0	0.147166	0	0	0	0	0.0167401	0.016693	0	0	0	0	0	0	0	0	0	0.343905	0.0297918	0
ENSG00000249150	2.94465e-09	1.51318e-08	1.10558	0.244898	4.51444	up	chr5	HAVANA	gene	116820993	116830187	-	lincRNA	CTC-472C24.1	level 2; havana_gene OTTHUMG00000162884.1;	0	0	0	0.440544	0.0637311	0	0	0.0312713	0	0.0891549	0	0	0.0767659	0	0	0	0	0	0	0	0	0	0	0	0	0	0	0	0	0	0	0.812344	0	0
ENSG00000248663	7.31105e-26	9.35662e-25	67.5817	11	6.14379	up	chr5	HAVANA	gene	117415509	117546298	+	lincRNA	CTC-504A5.1	level 2; havana_gene OTTHUMG00000162885.2;	3.71456	1.05267	3.82692	0	3.4658	2.68226	2.87913	1.3907	0.636597	0.969677	0.0742529	0.0870949	1.33589	2.49472	0.382792	3.38113	1.09482	0.0109822	0.153644	0.944991	0.0139013	4.11706	0.567468	0.283205	1.1174	2.36947	0.192841	0.275864	0.0192366	0.671775	0.638708	0.821059	1.78126	0.383433
ENSG00000250891	1.02096e-30	1.60559e-29	7.2012	0.530612	13.5715	up	chr5	HAVANA	gene	118468156	118562117	-	lincRNA	CTD-2281M20.1	level 2; havana_gene OTTHUMG00000162951.2;	0.0445697	0.0245353	0	0.0130856	2.14479	0.00482181	0.00909379	0.0408698	0.0932297	0.00728252	0	0.0441521	0	0.0735607	0.00517476	0.0137674	0	0	0.0129815	0.0532285	0	0.0140546	0.0353283	0.00957124	0.0102065	0.0155998	0	0.0466158	0.00650122	0.0158396	0.0275564	0.675619	0.0334443	0.0103668
ENSG00000249128	0.00425162	0.00992477	0.131474	0.0204082	6.44223	up	chr5	HAVANA	gene	118596188	118628092	+	lincRNA	RP11-2N5.1	level 2; havana_gene OTTHUMG00000162955.1;	0	0	0	0	0	0	0	0	0	0	0	0	0	0	0.0322589	0	0	0	0	0.0368689	0	0	0	0	0	0	0	0	0.0202639	0	0	1.35377	0	0
ENSG00000261036	0.00274584	0.00665211	0.338645	0.102041	3.31873	up	chr5	HAVANA	gene	120345907	120404837	-	lincRNA	RP11-574H6.1	level 2; havana_gene OTTHUMG00000173468.1;	0.0486358	0.0401606	0	0.0428382	0	0.0631405	0	0	0	0.095363	0.164304	0.0481802	0	0	0	0	0	0	0	0	0	0.0306737	0.033044	0.0313333	0	0	0	0	0	0	0	1.10588	0.0273716	0
ENSG00000229855	3.70768e-08	1.72342e-07	1.23506	0.326531	3.78237	up	chr5	HAVANA	gene	121199704	121357398	+	lincRNA	CTC-546K23.1	level 2; havana_gene OTTHUMG00000162941.5;	0	0	0	0.00816342	0.00649526	0	0.00567315	0	0	0	0	0	0	0	0	0	0	0	0.00809846	0	0	0	0	0	0	0	0	0	0	0	0.0229214	0.812861	0	0
ENSG00000253807	7.74917e-05	0.00024262	10.0657	4.79592	2.09881	up	chr5	HAVANA	gene	124059794	124405079	-	lincRNA	RP11-93O7.5	level 2; havana_gene OTTHUMG00000163624.2;	0.273583	0.0616113	0.0518606	0.0219064	0.0174299	0	0.0608951	0.0855243	0.0720344	0	0	0.0246381	0	0	0	0	0	0	0	0.158416	0	0.0470573	0.0337958	0.0160231	0	0	0	0.0520258	0.0435344	0.123745	1.21481	0.888677	0.0139971	0.260325
ENSG00000260192	3.65121e-05	0.000119811	0.310757	0.0408163	7.61355	up	chr5	HAVANA	gene	124808981	125602227	+	lincRNA	RP11-756H20.1	level 2; havana_gene OTTHUMG00000163260.3;	0	0	0	0.0331547	0.0131899	0	0	0	0	0	0	0	0	0	0	0	0	0	0	0	0	0.02374	0	0	0	0.013175	0	0	0	0	0	0.580791	0	0
ENSG00000251072	3.43065e-08	1.60055e-07	1.41036	0.387755	3.63724	up	chr5	HAVANA	gene	126751963	126776486	-	lincRNA	RP11-434D11.4	level 1; tag ncRNA_host;havana_gene OTTHUMG00000163029.3;	0	0	0.0573644	0	0	0	0	0.0378403	0.0531194	0.0269708	0	0	0	0.0209563	0	0	0	0.0549831	0.0480769	0.109518	0.0173995	0.0347009	0	0.0354471	0	0	0.020114	0	0	0.039108	0.0510277	0.625539	0.0619305	0
ENSG00000271766	1.24477e-13	8.76661e-13	1.03785	0.0408163	25.4273	up	chr5	HAVANA	gene	127478295	127478737	+	lincRNA	CTD-2195M15.3	level 2; havana_gene OTTHUMG00000185557.1;	0	0	0	0.049994	0	0	0	0.0390362	0	0.111293	0	0	0	0.172949	0	0	0	0.0283604	0	0	0.0358987	0.322178	0	0	0.116983	0.0397331	0	0	0	0	0	0.553121	0	0
ENSG00000251616	0.00368357	0.00871409	0.535857	0.265306	2.01977	up	chr5	HAVANA	gene	133111055	133114475	-	lincRNA	RP11-485M7.3	level 2; havana_gene OTTHUMG00000162706.1;	0.11126	0	0	0	0.389859	0	0	0	0	0	0	0	0	0	0	0	0	0.0185304	0	0.0295277	0.0234559	0	0.0503946	0	0.0254785	0	0	0	0	0	0.0458597	0.602341	0	0
ENSG00000250564	2.52524e-64	1.31781e-62	41.6474	0.816327	51.0181	up	chr5	HAVANA	gene	134429051	134460615	-	lincRNA	RP11-215P8.4	level 2; havana_gene OTTHUMG00000163076.1;	1.61618	5.49335	0	0.0331052	0.263403	1.09788	0.207057	1.21491	2.97548	0	0.0634868	0.744668	0	1.71785	0.392748	0.20898	0.0947931	0.0375595	0.0328417	2.33415	0.0237715	0.711135	1.60878	0.847499	0.129106	0	0	9.35602	11.2336	0.16029	0.488005	1.77029	0.0423053	0
ENSG00000250994	1.27389e-13	8.96537e-13	4.76295	1.36735	3.48335	up	chr5	HAVANA	gene	134436711	134492519	+	lincRNA	AC005355.1	level 2; havana_gene OTTHUMG00000163069.1;	0.2113	0.232639	0	0.0310187	0.172761	0.0457194	0	0.0726597	0.101998	0	0.0594855	0.0697735	0.029728	0.348744	0	0	0.0222047	0.0175961	0.0307719	0.224312	0	0.0666315	0.0239268	0.113441	0.0483878	0	0	0.171889	0.785951	0.0250313	0.391927	0.571971	0.039639	0
ENSG00000249082	4.22619e-91	5.17435e-89	98.7988	0.428571	230.531	up	chr5	HAVANA	gene	135038831	135040047	-	lincRNA	CTC-276P9.1	level 2; havana_gene OTTHUMG00000163077.2;	0.447415	3.79301	0	0	0.0209035	0.387232	4.4914	1.43596	2.44772	1.1697	0	48.0454	0.176252	0.295377	0.581808	0	0.112841	2.19081	4.66528	0	0.132054	0	0.202654	0.0960814	2.15162	0.0208799	0.043616	0.707132	0.130526	12.7629	0.0368836	14.0974	0.0671464	8.4087
ENSG00000248753	0.00531499	0.0121851	0.185259	0.0408163	4.53884	up	chr5	HAVANA	gene	135120526	135139681	+	lincRNA	CTC-276P9.2	level 2; tag overlapping_locus;havana_gene OTTHUMG00000163062.1;	0	0.117085	0	0	0	0	0	0	0	0	0	0	0	0	0	0	0	0	0	0	0	0	0	0	0	0	0.0345567	0	0	0.0671893	0	0.460587	0	0
ENSG00000249647	1.94759e-09	1.01557e-08	0.649402	0.0408163	15.9104	up	chr5	HAVANA	gene	135236234	135248179	-	lincRNA	CTC-349C3.2	level 1; havana_gene OTTHUMG00000163309.2;	0	0	0	0	0	0	0.00627958	0	0	0	0	0	0	0	0	0	0.00646844	0	0.00896415	0	0	0	0.00697012	0	0	0	0	0	0	0.0364593	0	0.383228	0.00577361	0
ENSG00000251045	9.31864e-14	6.60517e-13	1.03386	0.0408163	25.3297	up	chr5	HAVANA	gene	135648584	135653935	-	lincRNA	CTC-321K16.4	level 2; havana_gene OTTHUMG00000163111.2;	0	0.00969781	0	0.0206888	0	0	0	0	0	0	0	0	0	0.026839	0	0	0	0.0234725	0.0102621	0	0	0	0.00797934	0.00756625	0	0	0.0171734	0	0.00513933	0.00834766	0.00726129	0.610388	0	0.0163904
ENSG00000249803	4.01685e-54	1.46798e-52	11.1394	0.0612245	181.944	up	chr5	HAVANA	gene	136466677	136520298	+	lincRNA	RP11-114H21.2	level 1; havana_gene OTTHUMG00000163214.1;	0	0	0	0	0	0	0	0.389093	0	0	0	2.3041	0	0.191541	0	0	0.0198177	0.0157046	0	0.0500495	0	0	0.36303	0.465731	0.475047	0	0	0.0219159	0.467641	0.0223404	0.019433	0.306291	1.87502	0.0219323
ENSG00000250284	1.2655e-31	2.06924e-30	5.7251	0.285714	20.0378	up	chr5	HAVANA	gene	136734927	136754686	+	lincRNA	CTB-1I21.1	level 2; havana_gene OTTHUMG00000163215.1;	0	0	0.0464814	0	0	0.0289394	0	0.429259	0	0	0	0	0	0.135845	0	0	0	0	0	0.0354961	0	0	2.18091	2.21161	0.0306284	0	0	0	0.0975471	0.0633771	0	0.362046	2.6847	0
ENSG00000281398	1.08146e-25	1.3756e-24	260.769	48.449	5.38234	up	chr5	HAVANA	gene	139274102	139283477	+	lincRNA	SNHG4	level 2; tag ncRNA_host;tag overlapping_locus;havana_gene OTTHUMG00000189582.2;	1.09665	2.54417	2.20504	0.413969	1.63773	1.30507	2.22957	1.58923	1.5251	3.13581	0.220523	1.93996	2.50169	10.3726	2.35555	0.750093	2.29663	1.63079	2.94317	5.80013	2.60098	3.82048	2.04899	1.75787	3.45309	2.64118	0.219541	2.83109	6.58713	0.983629	11.6719	1.16622	1.01394	0.42817
ENSG00000249526	8.80641e-07	3.54903e-06	1.68127	0.632653	2.6575	up	chr5	HAVANA	gene	139684645	139745010	+	lincRNA	CTB-35F21.1	level 2; havana_gene OTTHUMG00000163333.1;	0.0442689	0	0	0	0	0	0	0	0	0	0	0	0	0	0	0	0	0	0.0386816	0.0704923	0	0	0.0601541	0.0570399	0	0	0.0323665	0.0926023	0.0774881	0	0.246334	0.647093	0.12457	0
ENSG00000249131	0.000144851	0.000435851	0.414343	0.0816327	5.0757	up	chr5	HAVANA	gene	139741349	139746223	-	lincRNA	CTB-35F21.2	level 2; havana_gene OTTHUMG00000163335.2;	0	0	0	0	0	0	0	0	0	0	0	0	0	0	0	0	0.0384809	0	0	0	0	0	0.0414654	0	0	0	0	0	0	0	0.226404	0.792985	0.137389	0
ENSG00000251387	0.000326122	0.000929629	0.890438	0.367347	2.42397	up	chr5	HAVANA	gene	139772528	139775406	-	lincRNA	CTB-35F21.3	level 2; havana_gene OTTHUMG00000163334.1;	0	0	0	0.0400495	0	0	0	0	0	0	0	0	0	0	0.0316755	0	0	0	0.0397308	0.0362022	0	0	0.0617858	0.0292935	0	0	0	0	0	0.0323189	0.112452	0.738495	0.0511794	0
ENSG00000272070	3.70277e-06	1.38432e-05	55.741	32.551	1.71242	up	chr5	HAVANA	gene	141326210	141329357	+	lincRNA	AC005618.6	level 2; havana_gene OTTHUMG00000185596.1;	0.718877	0.870622	0.0999322	0.422122	0.29668	0.057033	0.327577	1.37333	0.0308457	0.0234924	0.0269839	0.0633015	0.0471983	0.76665	0.116851	0.0444116	0.0956889	0.0518829	0.0907321	0.597796	0.0505182	0.277067	0.0922567	0.11321	0.268884	0.0894626	0.245278	0.556948	0.258655	0.164644	0.385204	0.40216	0.32366	0.00557366
ENSG00000250842	0.00157476	0.00398554	1.33865	0.836735	1.59984	up	chr5	HAVANA	gene	145337932	145381670	-	lincRNA	CTC-806A22.1	level 2; havana_gene OTTHUMG00000163476.1;	0.0948857	0.156702	0.0494633	0.125362	0.0332484	0	0.0290401	0.0652567	0	0	0	0.0469984	0.120146	0.144559	0	0	0.0598269	0.023705	0	0.0377732	0.0300059	0.209449	0.0322335	0.122259	0.0325933	0.132844	0.0346871	0	0.0622829	0.101164	0.0586658	0.385271	0.0534004	0
ENSG00000248125	0.00529968	0.0121592	0.619522	0.367347	1.68648	up	chr5	HAVANA	gene	145429868	145451099	+	lincRNA	CTB-73N10.1	level 2; havana_gene OTTHUMG00000163385.2;	0	0.0188926	0	0	0	0	0	0.0157352	0	0	0	0	0.0193137	0.0174286	0	0	0	0	0	0.0364328	0	0.0432893	0.0310897	0.0147401	0	0	0	0	0.0400484	0.0162624	0	0.483079	0.0128764	0
ENSG00000250072	6.8575e-09	3.4179e-08	3.45418	1.26531	2.72992	up	chr5	HAVANA	gene	149063317	149109787	+	lincRNA	CTC-529P8.1	level 2; havana_gene OTTHUMG00000163433.1;	0.01749	0.0144422	0	0	0	0.00756866	0	0.00400951	0	0	0	0	0	0.00888202	0.0446747	0	0.0220554	0.00582594	0.0509416	0.0139252	0.0110618	0.00367686	0.00396099	0.0150237	0	0.0040811	0.0298375	0	0.0637799	0.00828766	0	0.293531	0.0196862	0
ENSG00000249484	3.96972e-16	3.21807e-15	1.8745	0.204082	9.18506	up	chr5	HAVANA	gene	152618965	153223543	-	lincRNA	AC091969.1	level 2; havana_gene OTTHUMG00000163486.3;	0.405679	0	0.0538307	0.0909542	0	0.00478786	0.0316042	0.0456548	0.00712103	0.00723125	0	0.00730688	0	0	0	0.109364	0	0	0	0	0.00466504	0	0.0451023	0.00475193	0.0152019	0	0.032357	0.0102861	0	0.0104854	0.022802	0.503147	0	0
ENSG00000254293	0.00415488	0.0097241	0.346614	0.142857	2.42629	up	chr5	HAVANA	gene	154483917	154486150	-	lincRNA	CTB-158E9.1	level 2; havana_gene OTTHUMG00000163601.1;	0	0	0	0	0	0	0	0	0	0	0	0	0	0.0205406	0	0	0	0	0	0	0	0	0	0	0	0	0	0.00940092	0	0	0	0.437949	0	0
ENSG00000253673	1.33558e-05	4.65081e-05	0.527888	0.122449	4.31109	up	chr5	HAVANA	gene	158175396	158200016	+	lincRNA	CTC-436K13.1	level 2; havana_gene OTTHUMG00000163515.1;	0	0.030489	0	0	0.0776284	0.0239674	0	0	0	0	0	0	0.0311685	0.0281264	0.0514437	0.0684325	0	0	0	0	0.0233526	0	0.0501726	0	0.101465	0	0	0	0	0.0262443	0	0.359813	0.0207799	0
ENSG00000253424	0.0181156	0.0370516	0.149402	0.0408163	3.66036	up	chr5	HAVANA	gene	158256137	158258436	+	lincRNA	CTC-436K13.3	level 2; havana_gene OTTHUMG00000163521.1;	0	0	0.0478386	0	0	0	0	0	0	0	0	0	0	0.0349527	0	0	0	0	0	0	0	0	0	0	0	0	0.0335477	0	0	0	0	0.670709	0	0
ENSG00000254350	4.47567e-08	2.0628e-07	0.996016	0.244898	4.06707	up	chr5	HAVANA	gene	158424585	158452758	+	lincRNA	RP11-542A14.1	level 2; havana_gene OTTHUMG00000163518.1;	0.0712315	0.0588187	0	0.0313702	0.0998394	0	0	0	0	0	0	0	0	0	0.024811	0	0	0	0.0311206	0.0283567	0.0450513	0	0	0.0229452	0.024468	0	0.0260399	0	0.0155854	0	0.0220204	1.15691	0	0
ENSG00000253315	1.61721e-10	9.23295e-10	41.9223	18.0612	2.32112	up	chr5	HAVANA	gene	159227715	159245127	+	lincRNA	CTB-11I22.2	level 2; tag ncRNA_host;tag overlapping_locus;havana_gene OTTHUMG00000163520.1;	0.526591	2.46402	7.22872	0.154606	1.10712	0.655151	4.16343	0.724315	1.90646	2.53827	0.0741233	3.30383	4.59336	2.00566	1.74249	1.78928	0.525704	0.942821	0.19172	2.86496	3.08071	5.45216	2.17647	2.06379	2.74341	0.184312	0.898353	0.122392	0.921743	2.05859	0.0813949	0.855262	0.518627	0.428695
ENSG00000253417	4.32153e-35	8.06476e-34	78.6793	8.16327	9.63821	up	chr5	HAVANA	gene	160931778	160938626	-	lincRNA	RP11-109J4.1	level 2; havana_gene OTTHUMG00000163562.1;	0.703576	2.28813	0.722253	0.152543	1.79023	0.133497	0.371033	0.573208	0.679257	0	0.0731341	0.235902	2.85995	0.0494724	0.527834	0.320982	0.109198	1.08167	0.217536	0.551557	1.12273	7.95987	0.279459	0.271965	0.111544	0.280355	0.0474838	0.483036	0.0568402	0.153873	1.55933	0.632886	0.127927	0.506058
ENSG00000280776	2.00597e-46	5.59626e-45	7.31873	0.0204082	358.618	up	chr5	HAVANA	gene	161910252	162001196	-	lincRNA	LINC01202	level 2; havana_gene OTTHUMG00000189552.1;	3.04953	0	0	0.293019	0.135999	0	0.27151	0.0190662	0	0	0.0468276	0.0823897	0.0234022	0.485715	0	1.18176	0	0	0	0.17658	0.14027	0.104906	0.678077	0.250045	0.13332	0	0	0.212635	0.436735	0.295574	0.291388	0.810471	0.0780105	0.444934
ENSG00000253693	1.16396e-07	5.15146e-07	0.434263	0.0204082	21.2789	up	chr5	HAVANA	gene	165349030	165778689	+	lincRNA	CTC-535M15.2	level 2; tag ncRNA_host;havana_gene OTTHUMG00000163870.1;	0	0	0	0	0	0.0222368	0	0	0	0	0	0	0	0	0	0	0	0	0	0	0	0	0.0232749	0	0	0	0	0	0	0	0	0.111277	0.0192794	0
ENSG00000254130	3.41147e-05	0.00011231	0.330677	0.0408163	8.10159	up	chr5	HAVANA	gene	166905222	166926370	-	lincRNA	CTB-7E3.1	level 2; havana_gene OTTHUMG00000162904.1;	0.0888506	0	0	0	0.0311337	0	0	0	0	0	0	0	0	0	0	0	0	0	0.0388182	0	0	0	0	0.0286207	0	0	0	0	0	0	0	0.577226	0.0750059	0
ENSG00000249601	8.37177e-09	4.14599e-08	4.5996	1.79592	2.56114	up	chr5	HAVANA	gene	170191579	170199141	-	lincRNA	CTB-27N1.1	level 2; havana_gene OTTHUMG00000163086.1;	0	0	0	0	0.00761523	0	0	0.00747321	0	0.0106531	0	0	0.0183455	0	0	0	0.0068514	0	0.00949487	0.657522	0	0.0137064	0.0147656	0.00700058	0	0	0	0	0.0237755	0	3.97059	0.388268	0	0
ENSG00000253968	1.43567e-15	1.12756e-14	2.10159	0.244898	8.58151	up	chr5	HAVANA	gene	173414035	173451165	+	lincRNA	CTB-32H22.1	level 2; havana_gene OTTHUMG00000163340.1;	0.139952	0.115564	0.0972747	0.164359	0.0326932	0.090845	0.199886	0.064167	0.0900764	0	0	0.554564	0	0	0.0649965	0	0.029414	0.0466183	0.0407628	0.0371425	0.236039	0.117687	0.0316953	0	0.160245	0.130625	0.0682158	0	0.102071	0.0663167	0.201902	0.378838	0	0.0325526
ENSG00000253141	6.70747e-09	3.34477e-08	1.3008	0.285714	4.55279	up	chr5	HAVANA	gene	173463500	173484584	+	lincRNA	CTB-164N12.1	level 1; havana_gene OTTHUMG00000163325.1;	0.0430192	0	0.0448512	0.0189456	0.0452224	0	0.105329	0	0	0	0	0.0426162	0	0	0.0299685	0	0	0.032242	0	0	0.0408121	0	0.014614	0	0.0738855	0.0301142	0.0157264	0.014998	0.00941258	0.0152886	0.0797935	0.524022	0.0121053	0.0150093
ENSG00000253768	4.95888e-48	1.46164e-46	11.4641	0.204082	56.1743	up	chr5	HAVANA	gene	173562478	173573199	+	lincRNA	CTB-33O18.1	level 2; havana_gene OTTHUMG00000163338.1;	0.607894	0	0.979482	0	0	0.0717443	0.0676538	0.190033	2.61429	0.0541788	0	0.766435	0.88635	0.589356	1.77091	1.02423	0	0.69031	0.338017	0	0.349519	1.60326	0.262827	0.24922	1.5566	0	0.0808095	0	0.846408	0.196399	0.205008	0.448777	0	0.385624
ENSG00000253686	3.31872e-07	1.40103e-06	41.6076	21.551	1.93065	up	chr5	HAVANA	gene	173707614	173746211	-	lincRNA	CTB-43E15.3	level 1; havana_gene OTTHUMG00000163343.1;	0.116121	0.265531	0.372512	0.0472057	0.156498	0.173945	0.164027	0.0184295	1.07796	0.271471	0.015088	0.3451	0.00754023	0.183716	0.161787	0.0827754	0.140801	1.36571	0.0858552	1.75662	0.158184	0.399979	0.285235	0.241695	0.533881	0.0125057	0.0130616	0.0124566	0.121173	0.190469	1.28127	0.449734	0.0955137	0.0685629
ENSG00000254211	9.22128e-11	5.36641e-10	9.33865	4.2449	2.19997	up	chr5	HAVANA	gene	173786790	173809039	-	lincRNA	CTB-43E15.4	level 1; havana_gene OTTHUMG00000163337.2;	0.0410191	0.146775	0.0570213	0.0240863	0.0670753	0	0.0251081	0	0.0528017	0.0268095	0.0692865	0.0948146	0	0.43745	0.285751	0.101365	0.0172421	0.00683178	0.680997	0.0217725	0.0259431	0.0172467	0.0464485	0.0616614	0.225441	0	0.0399873	0.0381353	0.0358999	0.19437	0.0929912	0.888282	0.04617	0.114492
ENSG00000249306	2.71961e-21	2.85623e-20	2.44622	0.142857	17.1235	up	chr5	HAVANA	gene	174336295	174532457	+	lincRNA	RP11-267A15.1	level 2; tag overlapping_locus;havana_gene OTTHUMG00000163128.3;	0.0308524	0.00849203	0	0	0	0	0.00629499	0	0.00992866	0	0	0.0101878	0.0173626	0	0	0	0	0	0	0	0	0	0	0	0.00706521	0.0287964	0.187977	0	0.013501	0	0	0.851851	0.0578778	0
ENSG00000251144	4.47154e-44	1.14115e-42	14.99	0.591837	25.328	up	chr5	HAVANA	gene	174820027	174826324	+	lincRNA	CTD-2532K18.2	level 1; tag overlapping_locus;havana_gene OTTHUMG00000163136.1;	1.05135	1.59159	0	1.77488	0.429796	0.511834	0.321768	0.903816	1.52251	0.171786	2.5158	0	0.147915	0.600651	0.427233	0.487135	0.276204	0.262655	0.612436	1.39511	0.221646	0.552554	0.357152	1.18532	1.08341	0	15.5016	0	1.53356	1.24546	0.216675	4.55345	1.57782	0.305677
ENSG00000204754	9.82507e-13	6.53596e-12	0.766932	0.0408163	18.7898	up	chr5	HAVANA	gene	174919082	174995513	-	lincRNA	CTC-281M20.1	level 2; havana_gene OTTHUMG00000163125.1;	0	0	0	0.0230102	0.494322	0	0	0	0	0	0.0441274	0	0	0	0	0	0	0	0	0.0207998	0	0	0	0	0	0	0	0	0	0	0	0.530373	0	0
ENSG00000248859	5.24378e-20	5.16883e-19	2.2749	0.204082	11.147	up	chr5	HAVANA	gene	176743205	176743871	+	lincRNA	RP11-375B1.3	level 2; havana_gene OTTHUMG00000163231.2;	0	0.0370768	0	0	0	0.204023	0	0	0	0	0	0.266884	0.0379031	0.0342037	0.0625592	0	0.0849329	0	0.0392342	0	0	0.0283184	0.0610134	0	0.277625	0	0	0	0	0	0	0.145853	0.0758095	0
ENSG00000248943	3.94562e-14	2.85595e-13	1.19323	0.0612245	19.4894	up	chr5	HAVANA	gene	177801204	177803344	-	lincRNA	RP11-1026M7.3	level 2; havana_gene OTTHUMG00000163395.1;	0	0	0	0	0.180339	0	0	0.0252822	0	0	0	0	0	0	0	0	0	0	0	0	0	0	0	0	0.05051	0	0	0	0	0	0	0.0597058	0	0
ENSG00000250101	6.04914e-06	2.20523e-05	4.92629	2.71429	1.81495	up	chr5	HAVANA	gene	177939622	177983054	+	lincRNA	RP11-1252I4.2	level 2; tag overlapping_locus;havana_gene OTTHUMG00000163457.1;	0	0.18979	0	0	0.0644302	0.0596776	0	0.0948429	0.0443795	0.180266	0	0.0910755	0	0.140066	0.160115	0	0.0579676	0.0459365	0.200833	0.0365993	0.0290733	0.0289914	0.0624635	0.0888446	0.126321	0	0	0.064105	0	0.326734	0.0284213	1.11989	0.0258704	0.0641531
ENSG00000280207	1.52131e-11	9.34524e-11	2.53785	0.653061	3.88608	up	chr5	HAVANA	gene	177967004	177967457	+	lincRNA	RP11-423H2.4	level 2; tag overlapping_locus;havana_gene OTTHUMG00000163454.1;	0	0.182934	0	0.0487827	0.155257	0	0	0	0	0.271491	0	0	0	0.168758	0	0	0.034921	0.0553464	0.0483946	0.088193	0.140116	0	0.0752589	0.356813	0.0380494	0	0	0	0.0484727	0.747962	0.0342432	1.16939	0.0935096	0
ENSG00000253979	0.000144029	0.000433505	0.282869	0.0408163	6.93028	up	chr5	HAVANA	gene	179377505	179378865	+	lincRNA	RP11-443C10.2	level 2; havana_gene OTTHUMG00000163594.1;	0	0	0	0	0	0.0453384	0	0	0	0	0	0	0	0	0.0973142	0	0	0	0.183093	0	0	0	0.0474549	0	0.0479845	0	0	0	0.0305647	0.0496454	0	0.453764	0.0393086	0
ENSG00000253163	1.10478e-13	7.80245e-13	3.749	0.877551	4.27212	up	chr5	HAVANA	gene	179377531	179378761	-	lincRNA	RP11-443C10.1	level 1; havana_gene OTTHUMG00000163595.1;	0.0805921	0	0	0.461403	0.0564796	0.496978	0.0246655	0.221705	0.11671	0.158021	0.0680651	0.119756	0.102047	0.0920869	0.308786	0	0.0762218	0	0	0	0.127429	0.0254139	0.136889	0.155763	0.110734	0	0.235694	0	0.035267	0.171849	0.149485	0.458127	0.204103	0.0843552
ENSG00000253652	0.00029362	0.000843445	0.370518	0.0816327	4.53884	up	chr5	HAVANA	gene	179503322	179515579	-	lincRNA	RP11-798K23.4	level 1; havana_gene OTTHUMG00000163567.1;	0	0	0	0.0413969	0	0	0	0	0	0	0	0	0	0	0	0.174215	0	0	0	0	0.0297255	0	0	0.0302791	0	0	0	0	0	0.0668125	0.0290587	0.229002	0.0264507	0
ENSG00000248103	3.07001e-32	5.13221e-31	19.7809	2.08163	9.50258	up	chr5	HAVANA	gene	181281375	181283652	+	lincRNA	CTC-338M12.9	level 1; havana_gene OTTHUMG00000163377.1;	0.274806	0.605115	0	0.484095	0.353075	0.505411	0.0280351	0.377989	0	0	0.0773636	0.680578	0	0.907115	0.0319063	0	0	0	0	2.22442	0	0.433287	0.280062	0.59014	1.41594	0	0.0334866	0.0638714	1.82386	0.0325544	2.03888	1.56214	4.38195	0.0319597
ENSG00000270937	1.0134e-14	7.60652e-14	3.67729	0.836735	4.39481	up	chr6	HAVANA	gene	1026494	1027225	-	lincRNA	RP5-856G1.1	level 2; havana_gene OTTHUMG00000185141.1;	0	0.0283648	0.0358136	0	0.312953	0.0668927	0.294368	0.0236243	0	0.0673534	0.0580227	1.36116	0	0	0	0	0.129952	0.0343269	0.0900456	0	0.0651767	0	0.0233385	0	0.0471979	0	0	0.119759	0	0.0732473	0	0.502116	0	0.119849
ENSG00000176515	5.05061e-08	2.31667e-07	3.82271	1.73469	2.20368	up	chr6	HAVANA	gene	1079929	1104946	+	lincRNA	RP5-856G1.2	level 2; havana_gene OTTHUMG00000187086.1;	0	0.00604455	0.0305276	0	0.297542	0.00475162	0.0537685	0.0100687	0.00706713	0.0645887	0.0247293	0.0362579	0	0.0111523	0.0203977	0	0.0415392	0.0182877	0.025585	0	0.0277784	0	0.0298406	0.00471596	0	0.0307454	0.00535201	0.0102083	0.0128132	0.015609	0.00452589	0.392337	0.00823937	0
ENSG00000280916	1.63732e-20	1.65991e-19	10.2948	1.77551	5.79823	up	chr6	HAVANA	gene	1605531	1606079	+	lincRNA	FOXCUT	level 2; havana_gene OTTHUMG00000189532.1;	0.151019	0	0.0787253	0.266034	0.211671	0	0.0924399	2.33689	0	0	0.510182	0	0	0.0575198	0	0	0.19044	0	1.12165	0.420837	0.286543	0	0.20521	0.243233	0.259376	0.528582	0.110415	0	0.33043	0.805061	2.28761	0.613194	0.764925	0.316142
ENSG00000164385	8.58974e-12	5.36597e-11	8.85857	2.91837	3.03545	up	chr6	HAVANA	gene	2621913	2634603	-	lincRNA	C6orf195	level 2; havana_gene OTTHUMG00000014122.1;	0.0260567	0.0430322	0.0271664	0.0153004	0.0426085	0.0169138	0	0.0238936	0.0335414	0.0170303	0	0.0258126	0.00733187	0.0529301	0.0121013	0.0321952	0.0219055	0.0303784	0.0379467	0.0829837	0.054933	0.0109557	0.0118023	0.00559562	0.0417689	0.0364804	0.0254012	0.0545058	0.0304064	0.0246941	0.306096	0.29624	0.0488812	0.0181823
ENSG00000228718	3.76096e-09	1.91492e-08	1.77092	0.530612	3.3375	up	chr6	HAVANA	gene	2636936	2640001	+	lincRNA	RP11-145H9.3	level 2; havana_gene OTTHUMG00000014123.1;	0	0.124479	0	0	0.0211291	0	0	0.0414701	0.0291074	0.029558	0	0	0	0	0.0210031	0	0.0380195	0.045193	0.105377	0.0720137	0	0	0.0204841	0.0776946	0	0	0.0220433	0	0.0659671	0.0214297	0.22369	0.391739	0	0.0631147
ENSG00000230269	2.95464e-61	1.38531e-59	25.8386	0.244898	105.508	up	chr6	HAVANA	gene	3182744	3195756	-	lincRNA	RP1-40E16.9	level 2; havana_gene OTTHUMG00000014141.2;	0	0.013796	0	0.0147159	0.550311	0	0	0.275769	0	0	0	0	0	0.0763618	0.0698335	0	0	0	0	0	0	0	0	0	0	0	0.0122154	0.0232993	0	0	0	0.488437	0.00940273	0
ENSG00000228793	1.24263e-05	4.3459e-05	37.8028	22.9796	1.64506	up	chr6	HAVANA	gene	3594247	3624747	-	lincRNA	RP1-223B1.1	level 1; havana_gene OTTHUMG00000014145.1;	0	0.0526312	1.19615	0.252631	4.95818	0.889529	0.0780291	0.920541	0.0307675	0	0.161493	0.347276	0.0269021	3.22876	0.0666029	0	0.020094	0.063694	3.87071	0.0253737	0.564369	0.0200992	1.86211	1.8273	0.547352	0.022309	0.0932023	1.77771	0.0278918	1.69889	0.394079	3.41617	0.0896775	0.778334
ENSG00000237716	1.45222e-29	2.17629e-28	4.19124	0.183673	22.8189	up	chr6	HAVANA	gene	4186624	4188109	-	lincRNA	RP3-400B16.3	level 1; havana_gene OTTHUMG00000014163.1;	0	0	4.43496	1.99826	7.75088	0.368161	2.95095	0.195034	0.273785	0.185348	0	0	0.39898	0	0.856073	0	0	0	0	0	0.0597862	0.0596177	0.0642247	0.0608997	0	0	0	0	0	0.0671893	0.0584452	1.99588	0	0
ENSG00000231811	1.47915e-06	5.80705e-06	1.99402	0.795918	2.50531	up	chr6	HAVANA	gene	4345743	4347037	-	lincRNA	RP3-527G5.1	level 2; havana_gene OTTHUMG00000014165.2;	0	0.0631095	0.31873	0.134634	0	0	0.280691	0	0	0.149856	0	0	0	0	0.106484	0.283298	0.4337	0.152749	0.0667815	0	0.0483377	0.0964031	0.155779	0.147714	0.105012	0	0.167637	0	0.100334	0.217293	0	0.74478	0	0
ENSG00000260239	5.32416e-05	0.000170997	2.00797	1.02041	1.96781	up	chr6	HAVANA	gene	4491807	4495769	+	lincRNA	RP11-274H24.1	level 2; havana_gene OTTHUMG00000175890.2;	0.0110672	0	0	0	0.00775601	0.0071839	0.00677432	0	0.0427387	0.0108501	0	0.0219271	0	0	0	0	0.0139561	0	0	0.0176231	0	0	0.00751926	0.01426	0	0.00774726	0.0161832	0	0.00968601	0.951828	0.0205279	0.215698	0	0.023168
ENSG00000260673	1.17508e-19	1.13807e-18	1.71514	0.0612245	28.0139	up	chr6	HAVANA	gene	4599287	4602420	-	lincRNA	RP4-529N6.2	level 2; havana_gene OTTHUMG00000175892.1;	0.0877652	0.108707	0	0	0.215273	0	0.107443	0.0905394	0.0847315	0	0	0.0434715	0	0	0.0305699	0	0	0.0438522	0	0	0	0	0.0596292	0.339253	0	0	0.192504	0	0.460872	1.93383	0.0542633	0.356359	0	0
ENSG00000205444	0.000648461	0.00175634	1.42829	0.755102	1.89152	up	chr6	HAVANA	gene	4610612	4611919	+	lincRNA	RP4-529N6.1	level 2; havana_gene OTTHUMG00000014166.2;	0	0	0	0	0.546125	0	0.1272	0	0	0	0	0	0.0438549	0	0	0	0	0.0259579	0	0	0	0	0.105891	0.167348	0	0.0363673	0	0	0.0909364	0.627748	0.0642414	1.01253	0	0
ENSG00000272142	1.03048e-12	6.84383e-12	126.741	46.3878	2.73221	up	chr6	HAVANA	gene	5029972	5043449	+	lincRNA	RP11-428J1.5	level 2; havana_gene OTTHUMG00000185668.1;	0.844349	1.07371	1.86625	1.20479	0.792915	1.87443	3.21469	1.48657	1.4673	1.92045	0.684583	0.535321	0.855303	1.35069	0.97641	1.4084	3.90764	2.1516	1.47556	0.954605	2.79826	2.33242	1.19322	1.30552	1.92583	0.732915	3.4941	3.96812	5.12847	1.78843	2.21346	0.877663	0.893354	1.39047
ENSG00000233064	2.51835e-06	9.6239e-06	3.61155	1.7551	2.05775	up	chr6	HAVANA	gene	5851506	5870220	+	lincRNA	RP3-380B8.4	level 2; havana_gene OTTHUMG00000014182.2;	0.0611794	0.101037	0.12757	0.0538865	0.0428751	0	0.0374483	0.336604	0.236259	0	0	0	0	0.139811	0	0	0.0385745	0.0305685	0	0	0.0773874	0.154339	0.124699	0.0788289	0.0420303	0.0856534	0	0	0.0535441	0	1.58869	0.794915	0.0688619	0
ENSG00000261211	1.40763e-14	1.04463e-13	98.8267	32.8367	3.00964	up	chr6	HAVANA	gene	6680309	6683633	-	lincRNA	RP1-80N2.3	level 2; havana_gene OTTHUMG00000175893.1;	0.453739	1.03659	0.0394219	0.892555	1.34613	0.142356	0.398089	1.19621	0.0438056	0.607943	0.0383212	0.869011	0.0319184	0.339877	0.36877	0.0560632	0.514961	0.0642352	0.469158	0.999485	0.100441	0.338628	0.138725	0.190007	0.358477	0.349389	0.0552907	3.98111	0.0397112	1.42979	2.88018	0.466729	0.600092	0.226909
ENSG00000226281	3.27499e-10	1.82597e-09	28.0538	11.9184	2.35383	up	chr6	HAVANA	gene	6692744	6711002	-	lincRNA	RP1-80N2.2	level 1; havana_gene OTTHUMG00000014191.2;	2.7004	1.09664	0.138462	0.155967	19.5762	0.517241	1.32777	1.52227	0.128216	0.217001	0	0.570104	0.373693	0.438386	0.215873	0.164093	2.31671	0.176953	1.43122	0.528692	1.09194	0.0837586	0.932388	1.79676	0.212889	0.185934	0.679696	3.33368	0.813625	2.3599	0.711632	1.72558	0.0249139	0.864937
ENSG00000228478	2.85179e-06	1.08345e-05	0.482072	0.0408163	11.8108	up	chr6	HAVANA	gene	10423140	10426176	-	lincRNA	RP1-290I10.3	level 1; havana_gene OTTHUMG00000014230.1;	0	0	0.0486374	0	0	0	0	0	0	0	0	0	0	0	0	0	0	0	0.122288	0	0	0	0	0	0.032049	0.0326563	0	0	0.0204143	0	0.230745	1.36382	0.0525088	0
ENSG00000183674	3.43036e-43	8.43409e-42	9.70518	0.22449	43.2322	up	chr6	HAVANA	gene	10429255	10434874	-	lincRNA	RP1-290I10.8	level 2; havana_gene OTTHUMG00000159175.1;	0.159228	0	0	0	0.0650932	0.0086131	0	0.136884	0	0	0	0.0131447	0.0672056	0.0606462	0.0184871	0	0	0	0.359422	0	0	0.033474	0.0360607	0.0683877	0	0	0.455966	0.00925209	0.023226	0.320665	0	0.624973	0.238963	0.0648133
ENSG00000229401	4.77906e-16	3.85711e-15	1.89641	0.204082	9.29243	up	chr6	HAVANA	gene	10434316	10456781	+	lincRNA	RP1-290I10.7	level 1; tag ncRNA_host;havana_gene OTTHUMG00000014234.1;	0.175428	0	0	0	0.0409806	0	0	0.0402163	0	0	0	0	0	0.0222722	0	0	0	0.0146089	0	0	0	0	0.0595945	0.0188364	0.0200866	0.0409343	0.256523	0	0.0639727	0.0415636	0	0.237435	0.0329096	0.0816087
ENSG00000231056	8.28163e-22	8.90802e-21	2.61155	0.102041	25.5932	up	chr6	HAVANA	gene	10474500	10478502	-	lincRNA	RP1-290I10.5	level 1; havana_gene OTTHUMG00000014232.1;	0.0982216	0	0.102404	0	0.0688346	0.0637571	0	0.0675509	0	0	0	0	0.912044	0.523744	0	0.182041	0	0	0.171649	0	0.0621215	0.123893	0.333667	0.0632786	0.0674783	0	0	0	0.0429817	0.628325	0.303641	0.478579	0	0
ENSG00000272097	3.14862e-09	1.61183e-08	26.9243	11.7959	2.28251	up	chr6	HAVANA	gene	10743324	10747663	-	lincRNA	RP11-421M1.8	level 2; havana_gene OTTHUMG00000185674.1;	0.307685	0.522251	0.320788	0.391456	0.419278	0.144244	0.565008	0.282143	0.231039	0.368681	0.17324	0.491071	0.533891	0.23438	0.392962	0.158404	0.323334	0.298931	0.418213	0.231364	0.583799	0.743863	0.209047	0.176199	0.31707	0.538463	0.249954	0.452918	0.374008	0.60749	1.06743	0.555252	0.490623	0.155062
ENSG00000234427	2.12586e-15	1.65395e-14	12.3247	3.59184	3.43131	up	chr6	HAVANA	gene	11810602	11811248	+	lincRNA	RP3-413H6.2	level 2; havana_gene OTTHUMG00000014261.1;	0	0.0749567	0.0946409	0.199886	18.385	0.117847	0.194474	0.686726	0	0.088994	0.306662	0.0899247	0.0766273	0	0.0316183	0	0	0.0680342	0.0396591	0.180684	0.028706	0	0.0616742	0.116963	0	0	0.0331844	0	0.2582	0.0645211	1.8521	0.294865	0.0766306	0.0950138
ENSG00000229896	5.36247e-18	4.79648e-17	24.7749	6.53061	3.79366	up	chr6	HAVANA	gene	12007670	12008856	+	lincRNA	RP11-456H18.2	level 2; tag overlapping_locus;havana_gene OTTHUMG00000014264.2;	0	0.145705	0	0.0518067	2.53504	0.477246	0.648053	0.707901	0.0851775	0.836127	0.0496756	0.874005	0.223429	0.224024	0.0614616	0.109012	0.1298	0.176332	0.282669	0.538545	0.669605	0.0556432	0.079924	0.0947329	0.040408	0.0205869	0.150514	0.0205061	1.73736	0.397163	3.14565	0.62094	0.645489	0.471994
ENSG00000272379	0.000120662	0.00036738	2.34661	1.36735	1.71618	up	chr6	HAVANA	gene	13290018	13290490	-	lincRNA	RP1-257A7.5	level 2; tag overlapping_locus;havana_gene OTTHUMG00000185350.2;	0	0	0	0	0.0372551	0	0.0650793	0.0731206	0	0.052117	0	0	0	0.121485	0	0.197051	0.100555	0.0265616	0.232253	0.465577	0.0336218	0.134108	0.0361179	0.0684961	0.109563	0	0	0.037067	0.372205	0.0755702	0.0328677	0	0.26926	0
ENSG00000237346	3.88259e-05	0.000127011	1.91434	0.938776	2.03919	up	chr6	HAVANA	gene	14391231	14393288	-	lincRNA	RP3-448I9.2	level 2; havana_gene OTTHUMG00000014287.1;	0	0.0849203	0.428884	0	0.0360361	0	0	0	0.14893	0.0504117	0	0	0.0434065	0.11751	0.0716424	0	0	0	0	0.245642	0.0325217	0.843182	0.0349361	0.0331275	0	0	0	0.0358542	0	0	0.0317923	0.501089	0.0289389	0
ENSG00000229646	8.40764e-11	4.90896e-10	5.4243	1.63265	3.32239	up	chr6	HAVANA	gene	14597514	14599690	-	lincRNA	RP11-330A16.1	level 2; havana_gene OTTHUMG00000014288.2;	0.344448	0.426637	5.74587	0.606777	0.120696	0	0.210839	0.118445	2.99288	0.844224	0	0	0.145382	0	1.19976	1.27678	0	1.11868	0.300974	3.29093	0.762478	6.84297	0.819085	0.77668	0.354954	0	0	0	0	0.122413	0	2.23774	0.0969254	0
ENSG00000234261	1.14829e-24	1.39686e-23	9.32271	1.26531	7.36795	up	chr6	HAVANA	gene	14661829	15090003	-	lincRNA	RP11-146I2.1	level 2; havana_gene OTTHUMG00000014290.2;	0.0289853	0.0119672	0.105769	0.165946	0.294541	0.0188148	0.115323	0.0199343	0.0839501	0.0568331	0	0	0.0489355	0.0110398	0.030288	0.107441	0.0182757	0.0217239	0.101308	0.184621	0.0641624	0.228506	0.0393862	0.0746943	0.0199129	0	0.0741724	0.111158	0.0761036	0.309032	0.0448024	0.729684	0.0734063	0.0202258
ENSG00000271888	4.4527e-25	5.50067e-24	44.749	8	5.59363	up	chr6	HAVANA	gene	15243923	15245000	-	lincRNA	RP11-560J1.2	level 2; havana_gene OTTHUMG00000185676.1;	0.466507	0.539299	0.632286	0.698525	0.359625	0.287676	0.899488	1.31542	0.653054	0.594559	0.315196	0.762525	0.925427	0.461972	0.763709	0.302614	0.838299	0.477838	0.570679	0.44571	0.988413	1.27984	0.26941	0.240435	0.881349	0.277579	0.392241	1.59388	0.510357	2.3045	1.03835	0.644025	3.47871	0.537119
ENSG00000227089	1.06324e-08	5.21852e-08	0.609562	0.0408163	14.9343	up	chr6	HAVANA	gene	21354411	21355296	-	lincRNA	RP1-135L22.1	level 2; havana_gene OTTHUMG00000014341.2;	0	0	0	0	0	0	0	0	0	0	0	0	0	0	0	0	0	0	0	0	0	0	0	0	0	0	0	0	0.028506	0	0	0.423199	0	0
ENSG00000280989	4.26409e-22	4.65112e-21	4.44223	0.428571	10.3652	up	chr6	HAVANA	gene	21486061	21511895	-	lincRNA	LINC00581	level 2; havana_gene OTTHUMG00000189558.1;	0	0	0	0	0	0	0	0.0174677	0	0	0	0	0	0	0	0	0.0160143	0	0	0	0	0	0	0.016363	0.0174489	0	0	0	0	0.0902644	0	0.495015	0	0
ENSG00000231754	1.57248e-31	2.56011e-30	7.32869	0.367347	19.9503	up	chr6	HAVANA	gene	21521678	21523783	-	lincRNA	RP11-204E9.1	level 2; havana_gene OTTHUMG00000014342.2;	0	0.0382376	0.0965581	0	0	0	0	0	0	0	0	0	0	0	0	0	0	0.0231375	0	0	0	0	0	0	0	0	0	0	0	0.296227	0.0286306	0.451257	0	0
ENSG00000272168	1.74201e-06	6.784e-06	426.592	247.102	1.72638	up	chr6	HAVANA	gene	21664772	22368328	+	lincRNA	LINC00340	level 2; tag ncRNA_host;tag overlapping_locus;havana_gene OTTHUMG00000014345.5;	0.238808	0.853886	1.3365	5.14344	0.721539	1.27375	0.612285	0.519054	0.30668	0.203201	1.25199	0.0647223	0.112205	0.586927	0.808264	0.200423	0.535526	0.0776715	0.185045	0.776685	1.55455	0.110828	0.566346	0.603792	0.286334	0.080431	1.17773	0.0785445	0.304634	0.373108	0.777252	0.680585	1.34398	0.18236
ENSG00000261568	5.18095e-08	2.37303e-07	7.16335	3.55102	2.01726	up	chr6	HAVANA	gene	22220781	22222395	+	lincRNA	RP11-524C21.2	level 2; havana_gene OTTHUMG00000175903.1;	0.0467085	0.102851	0.0649301	0.507401	0.109112	0.0202128	0.0190604	0.0642465	0.0300626	0.045792	0.157793	0	0.0131429	0.177902	0.0325385	0.0577121	0	0.00777935	0.0952309	0.074377	0.078777	0	0.0846255	0.150458	0.0320887	0.0108989	0.170751	0	0.0885715	0.165997	0.0385051	0.455169	0.166484	0.0434573
ENSG00000228772	2.64778e-06	1.00955e-05	0.665339	0.122449	5.4336	up	chr6	HAVANA	gene	22589137	22593833	-	lincRNA	RP1-309H15.2	level 2; havana_gene OTTHUMG00000014347.2;	0	0	0	0	0	0	0	0	0	0	0	0	0	0.0257794	0	0	0	0	0	0	0	0.0426872	0	0	0	0	0.0247431	0	0	0	0.0209239	0.604611	0	0
ENSG00000233358	7.96109e-13	5.33116e-12	3.81474	0.897959	4.24823	up	chr6	HAVANA	gene	22744395	23031780	-	lincRNA	RP1-209A6.1	level 2; havana_gene OTTHUMG00000014348.2;	0	0	0	0	0.222547	0.0187392	0.0883539	0.218396	0	0	0	0.17159	0	0.131945	0.0201109	0	0	0	0	0	0	0	0.0588419	0.0371971	0	0	0.548781	0.603882	0	0.0205193	0.410526	0.421985	0	0
ENSG00000275846	1.26964e-11	7.84467e-11	7.07171	1.95918	3.60952	up	chr6	HAVANA	gene	26602733	26606661	+	lincRNA	RP11-457M11.7	level 2; havana_gene OTTHUMG00000188367.1;	0	0	0.00667232	0	0.00897004	0.0166168	0.011752	0.154048	0	0	0	0	0	0.0536256	0	0	0.00403516	0	0.00559204	0	0.0161905	0	0	0.00824603	0.00439665	0.0268798	0	0.00446239	0.0224043	0.0454883	0	0.332614	0.00720342	0.00893147
ENSG00000261584	4.56122e-09	2.30396e-08	2.08566	0.591837	3.52404	up	chr6	HAVANA	gene	26686241	26687964	+	lincRNA	RP11-457M11.5	level 2; havana_gene OTTHUMG00000175906.2;	0	0	0	0	0	0	0	0.0100308	0	0	0	0.0144485	0	0	0	0	0	0	0	0	0	0	0	0	0	0	0	0.0203396	0.0957364	0.228069	0.0450883	0.0473767	0	0
ENSG00000224843	2.80675e-09	1.44477e-08	129.705	59.3878	2.18404	up	chr6	HAVANA	gene	26956992	27023924	+	lincRNA	RP11-373D17.1	level 2; havana_gene OTTHUMG00000014466.2;	0.333659	0.243479	0.11326	0.239209	0.50301	0.400427	0.346725	0.936561	0.149826	0.422203	0.222816	0.299786	0.861345	0.508332	0.213518	0.0575251	0.0366937	0.143452	0.528853	0.089581	0.353348	0.32299	0.108075	0.0699863	0.210566	0.133079	0.309192	1.31205	1.14091	0.978967	0.230282	0.598624	0.194329	0.942133
ENSG00000272312	4.61541e-08	2.12462e-07	1.88845	0.612245	3.08446	up	chr6	HAVANA	gene	27001208	27001648	-	lincRNA	RP11-239L20.6	level 2; havana_gene OTTHUMG00000185708.1;	0	0.0941633	0	0.100442	0.119875	0.0740218	0	0	0	0	0	0	0.144393	0.1303	0.0397201	0	0.107851	0	0.0996423	0.181586	0.216369	0.0359599	0.0774774	0.0367332	0.0391711	0.0798266	0.0416874	0.0397567	0.224557	0.324215	0.0352527	0.370419	0.0641774	0.0397866
ENSG00000272468	1.37628e-17	1.20622e-16	40.1076	11.1224	3.606	up	chr6	HAVANA	gene	27122657	27123221	-	lincRNA	RP1-86C11.7	level 2; havana_gene OTTHUMG00000185709.1;	0.133512	0.918718	0.0463992	0	1.37231	0.837757	0.299653	4.19317	0.128897	0.305415	0.150346	0.749479	0.112703	1.08483	0.837075	0.494894	0.336725	4.136	0.699965	0.460633	0.675531	0.112271	2.11657	2.43707	0.21402	0.996914	0.683305	0.775784	2.43436	1.89795	0.247642	1.01193	0.375693	1.05586
ENSG00000281706	1.44452e-17	1.26401e-16	49.2112	13.1429	3.74433	up	chr6	HAVANA	gene	27694035	27710222	+	lincRNA	LINC01012	level 2; havana_gene OTTHUMG00000189539.1;	0.0216144	0.184428	0.270418	0.228454	0.414033	0.159009	0.216095	0.317121	0.0765133	0.24722	0.0730189	0.114197	0.0182456	0.625663	0.0652479	0.0934721	0.295278	0.0071998	0.377727	0.349917	0.419223	0.199933	0.161537	0.134608	0.361328	0.423653	0.263383	0.251185	0.775591	0.409681	0.307365	0.78401	0.600105	0.0653571
ENSG00000235570	3.52193e-05	0.000115745	0.38247	0.0816327	4.68526	up	chr6	HAVANA	gene	28648286	28649066	-	lincRNA	C6orf38	level 1; havana_gene OTTHUMG00000016245.1;	0	0	0	0	0	0.0303944	0.0286615	0	0	0	0	0	0	0	0	0	0	0	0	0	0	0	0.0318133	0	0.0321684	0	0	0.0652987	0	0	0	0.760498	0.0527043	0
ENSG00000225173	8.19228e-16	6.51794e-15	6.59163	1.55102	4.24987	up	chr6	HAVANA	gene	28837869	28839006	-	lincRNA	XXbac-BPG308K3.5	level 1; havana_gene OTTHUMG00000084883.1;	0.106395	0	0.0739507	0.0312375	0.0248542	0.230209	0.13025	0.170735	0.102718	0.278153	0.059905	0.351328	0.0299376	0.0270156	0.024706	0	0.0223613	0.124042	0.0929667	0	0.0448607	0	0	0	0	0.148957	0.0259297	0.247288	0.0620779	0.0504156	0.592036	0.460804	2.17556	0.123737
ENSG00000225595	3.04484e-13	2.09679e-12	2.84861	0.571429	4.98506	up	chr6	HAVANA	gene	28859625	28864630	-	lincRNA	XXbac-BPG308K3.6	level 2; havana_gene OTTHUMG00000084882.2;	0.0243493	0	0	0	0.0113761	0.010537	0.0198725	0.016746	0	0.0238715	0.0822582	0.0160808	0.00685144	0	0	0	0	0.0162216	0.0283681	0	0.0154	0	0.0110289	0	0	0	0	0.0509343	0.00355174	0.051921	0.0501822	0.329557	0.0319748	0
ENSG00000214894	6.8137e-05	0.000215236	21.2849	13.5714	1.56836	up	chr6	HAVANA	gene	30798654	30830659	-	lincRNA	LINC00243	level 1; havana_gene OTTHUMG00000031239.3;	0.0463284	0.047819	0.120753	0.0918131	0.227271	0.142844	0.2694	0.0557582	0.346634	0.283871	0.0586909	0.195051	0.0391078	0.0970497	0.1533	0.0858637	0.204475	0.104167	0.161924	0.156765	0.249058	0.708547	0.157382	0.149234	0.262578	0.0162154	0.0423403	0.0484552	0.0962979	0.370454	0.0572876	0.470276	0.0391095	0.113147
ENSG00000256166	0.000900997	0.00238178	1.96614	1.20408	1.63289	up	chr6	HAVANA	gene	31293908	31301642	-	lincRNA	XXbac-BPG248L24.13	level 2; havana_gene OTTHUMG00000168870.1;	0	0.038737	0.0489096	0	0.0328762	0	0	0	0.0905805	0	0	0	0	0	0	0	0.0295786	0.0234396	0	0	0	0	0.0318727	0	0	0	0	0	0.0615857	0.0666879	0.348054	1.44764	0.79204	0
ENSG00000272217	9.79917e-06	3.47207e-05	9.71713	5.67347	1.71273	up	chr6	HAVANA	gene	33246075	33246856	-	lincRNA	XXbac-BPG157A10.21	level 2; havana_gene OTTHUMG00000185732.1;	1.60858	0.454409	0.0882678	0.335566	0.0889982	0.0274778	0.103645	0.436692	0.122604	0.290504	0	1.04836	0.142934	0.193476	0.35387	0.156911	0.133452	0.0423018	0.258919	0.269627	0.214183	0.053395	0.345127	0.463617	0.261734	0.355591	0	0.472262	0.555723	1.023	0.130862	0.825025	0.667056	0
ENSG00000233183	6.17169e-05	0.000196072	1.65139	0.918367	1.79819	up	chr6	HAVANA	gene	33893323	33927631	+	lincRNA	RP3-468B3.2	level 2; tag ncRNA_host;havana_gene OTTHUMG00000014537.3;	0.00242569	0	0.00252899	0.0213654	0.122396	0.00314911	0	0.00500473	0.00234185	0	0	0	0	0	0.00168981	0	0	0	0	0.00386259	0	0	0.00494417	0	0.00166645	0	0.00354701	0	0	0.00172413	0.00149975	0.382149	0.00136515	0
ENSG00000232598	1.39537e-27	1.93038e-26	3.42829	0.204082	16.7986	up	chr6	HAVANA	gene	36940071	36944675	-	lincRNA	RP1-90K10.4	level 2; havana_gene OTTHUMG00000014610.2;	0.050593	0	0	0	1.98554	0.164203	0.0309683	0	0	0	0	0	0	0.0770788	0	0.656374	0	0	0.0442075	0	0	0	1.09996	1.04302	0	0	0.813785	0	0.0221395	0	0	0.657364	0	0
ENSG00000204092	1.2248e-08	5.9727e-08	0.743028	0.0816327	9.10209	up	chr6	HAVANA	gene	40344344	40346151	-	lincRNA	RP11-552E20.3	level 1; havana_gene OTTHUMG00000014658.1;	0	0.0374784	0	0	0	0	0.0833461	0.218504	0.0438187	0	0	0.0899247	0	0	0.0316183	0	0	0.0226781	0	0	0	0	0.185023	0.0292407	0	0	0.0995532	0	0	0.0645211	0	0.810878	0	0
ENSG00000226070	1.06055e-08	5.20658e-08	0.49004	0.0204082	24.012	up	chr6	HAVANA	gene	40358744	40369474	-	lincRNA	RP11-552E20.4	level 2; havana_gene OTTHUMG00000014659.1;	0	0	0	0	0	0	0.0186787	0.06296	0.0589213	0	0	0.0906886	0	0	0	0	0	0	0	0	0	0	0.103664	0.0786375	0	0	0	0	0	0.0433795	0.0377341	0.792985	0	0
ENSG00000236961	1.35495e-14	1.0064e-13	2.14343	0.285714	7.50199	up	chr6	HAVANA	gene	43722786	43737834	-	lincRNA	RP1-261G23.5	level 2; havana_gene OTTHUMG00000014749.1;	0.0722549	0	0	0	0.101274	0.0469018	0.707644	0	0	0	0.732287	0	0	0	0	0	0	0	0.568219	0.0575282	0.0913972	0	0.343639	0.651697	0	0.151739	0.052828	1.20915	0.695611	0.0513573	0	0.938822	0	0
ENSG00000237530	4.16627e-05	0.000135733	0.498008	0.122449	4.06707	up	chr6	HAVANA	gene	44525259	44526754	+	lincRNA	RP3-449H6.1	level 2; havana_gene OTTHUMG00000014768.1;	0	0	0	0.0936463	0	0	0	0.0731206	0	0	0	0	0	0	0	0	0	0	0	0	0.0336218	0	0.0361179	0	0	0	0.0388671	0	0	0.0377851	0.0328677	0.345359	0	0
ENSG00000261080	0.0234066	0.0466413	0.38247	0.22449	1.70373	up	chr6	HAVANA	gene	45573346	45576770	-	lincRNA	RP1-166H4.2	level 2; havana_gene OTTHUMG00000175917.1;	0	0	0	0	0.0349405	0	0	0	0	0	0	0	0.0140289	0	0	0	0	0	0.0145216	0	0	0	0	0	0.0114173	0	0	0	0	0.0118125	0.0102752	0.458862	0	0
ENSG00000233470	3.00614e-14	2.18745e-13	1.00398	0.0204082	49.1952	up	chr6	HAVANA	gene	50514035	50521104	+	lincRNA	RP11-524K22.1	level 1; havana_gene OTTHUMG00000014830.1;	0	0	0	0	0.680134	0	0	0.546095	0	0	0	0	0	0	0	0	0	0	0	0	0	0	0.119886	0.11368	0	0	0.0645058	0	0.154432	0	0	0.859763	0	0
ENSG00000231683	1.00219e-99	1.56629e-97	1652.23	7.89796	209.197	up	chr6	HAVANA	gene	53561289	53617171	-	lincRNA	RP1-27K12.2	level 2; tag overlapping_locus;havana_gene OTTHUMG00000014879.2;	0.0818431	27.0013	113.697	0.00554516	0.194129	93.4357	82.7174	0.216487	7.59752	10.3259	0.0212682	0	1.02568	0.244581	29.1957	6.19578	24.0273	25.5048	0.363068	23.714	17.452	19.5668	14.1581	20.3485	3.98774	0	0	0.0351181	4.96168	0.0134244	0.264686	0.347651	0.00708619	0.00878612
ENSG00000227885	4.3374e-09	2.19512e-08	38.8147	17.5714	2.20897	up	chr6	HAVANA	gene	53740749	53747022	-	lincRNA	RP11-79N23.1	level 1; havana_gene OTTHUMG00000014883.1;	1.1537	0.41526	0.925254	0.703504	1.01584	0.825692	0.525113	1.38344	0.57119	1.18906	0.0999356	0.11722	0.649258	1.35205	0.247293	0.493439	0.39169	0.0443423	1.70599	0.51816	1.01032	0.522391	2.47212	2.64907	0.325166	1.8223	0.583967	2.90837	1.87703	3.55344	0.182899	0.528501	0.416209	0.350917
ENSG00000236740	1.08119e-55	4.14935e-54	210.516	8.10204	25.9831	up	chr6	HAVANA	gene	53930022	53997667	+	lincRNA	RP11-411K7.1	level 2; tag overlapping_locus;havana_gene OTTHUMG00000014887.3;	7.14525	1.39621	5.69479	2.71094	0.114675	2.51377	4.29257	2.03636	1.82048	2.5209	0.697567	0.208412	1.30236	0.409554	2.01383	1.58856	2.0831	0.86431	4.69108	0.378435	1.68542	0.545482	4.74872	6.19962	0.578134	0.0381817	0.666547	3.09145	0.354615	2.87996	0.163799	0.493558	0.140327	0.619842
ENSG00000266579	2.08435e-11	1.26956e-10	3.49203	1.02041	3.42219	up	chr6	HAVANA	gene	57493855	57497691	+	lincRNA	RP1-71H19.2	level 2; tag overlapping_locus;havana_gene OTTHUMG00000178859.2;	0.21865	0.300913	0.227961	0.12839	0.0510772	0.141929	0.0892246	0	0.070364	0.285813	0	0	1.10743	0.333114	0.456954	0.13508	0.045954	0.182082	0.382107	0.174085	0.368768	0.0919322	0.0495182	0.140864	0.300425	0.0510196	0.106575	0.711472	0.191362	0.310823	0.0450621	0.828612	0.0820354	0.0508576
ENSG00000225096	5.31265e-15	4.04539e-14	23.492	7.10204	3.30779	up	chr6	HAVANA	gene	57961438	58438364	+	lincRNA	XXbac-BPG55C20.7	level 2; havana_gene OTTHUMG00000014930.2;	0.334149	1.65552	0.348379	1.03011	1.05379	0.976056	2.30102	0.287259	0.967797	0	0.423315	0	1.1988	2.09995	0.698335	0.309651	0.158015	0.0834793	0.0729938	0.199533	0.634011	1.47519	0.34054	0.376729	1.20519	0.0584776	0.732923	1.6892	1.35257	4.69075	2.37587	1.49245	0.51715	0.29146
ENSG00000226497	0.000473542	0.00131334	0.197211	0.0204082	9.66335	up	chr6	HAVANA	gene	68226972	68329899	-	lincRNA	RP11-406O16.1	level 2; havana_gene OTTHUMG00000014979.1;	0.0373067	0	0	0.0657192	0	0	0	0.0256573	0	0	0	0	0	0	0	0.0691432	0	0	0	0	0	0.0705859	0	0	0	0	0	0	0	0.0265168	0	0.605916	0	0
ENSG00000237643	0.000178909	0.000531377	56.9522	36.102	1.57753	up	chr6	HAVANA	gene	70394887	70399417	+	lincRNA	RP11-462G2.1	level 2; havana_gene OTTHUMG00000014989.1;	0.253347	0.0522998	0.198102	0.111574	1.33161	0	0.0387689	0.348474	0.0611476	0.0620941	0.427936	0.0627434	0.374258	0.0964941	0	0	0.0798697	0	0.442743	0	0	0.0798907	1.46309	2.24424	0.130537	0.044337	0.324154	0.088326	0	3.60148	25.6888	0.720079	0.106935	0.486158
ENSG00000223786	3.44104e-06	1.29246e-05	2.88247	1.2449	2.31543	up	chr6	HAVANA	gene	74069451	74690727	+	lincRNA	RP11-554D15.1	level 2; tag overlapping_locus;havana_gene OTTHUMG00000015043.1;	0.112757	0.0310359	0	0.132421	0.0263403	0	0.0230063	0	0	0	0	0	0.0317276	0	0	0.06966	0	0.0375595	0	0	0	0.402976	0.0510725	0	0	0	1.9236	0	0	0.05343	0	0.427311	0.0211526	0.183589
ENSG00000272243	2.41673e-25	3.02507e-24	4.55578	0.408163	11.1617	up	chr6	HAVANA	gene	74530248	74734279	-	lincRNA	RP11-554D15.3	level 2; tag overlapping_locus;havana_gene OTTHUMG00000185194.2;	0	0	0	0	0.195176	0.0258257	0.0487065	0.191537	0	0	0	0	0	0.151535	0.0692902	0.147476	0	0	0	0.0475154	0	0.501845	0	0	0	0	0	0	0.0435257	0	0	0.323091	0.190324	0.0138812
ENSG00000224583	1.00128e-07	4.46053e-07	0.599602	0.0612245	9.79349	up	chr6	HAVANA	gene	74642384	74652002	+	lincRNA	RP11-554D15.4	level 2; tag overlapping_locus;havana_gene OTTHUMG00000015045.1;	0.114035	0	0	0	0	0	0	0	0	0	0	0	0	0	0	0	0	0	0	0	0	0.0719197	0	0	0	0	1.58412	0	0	0	0.0352527	0.648234	0	0
ENSG00000231533	0.000288014	0.000828298	4.5259	2.7551	1.64273	up	chr6	HAVANA	gene	79420297	79421305	+	lincRNA	RP1-232L24.3	level 2; havana_gene OTTHUMG00000015079.1;	0	0	0.110614	0.140173	0.111529	0.137737	0.259768	0.0364832	0.0512143	0	0	0	0.0447801	0.202047	0	0	0	0.0530111	0	0	0.0335509	0.100369	0.0360417	0	0.109332	0	0	0.221933	0	0.301643	0.0655968	1.20621	0.119419	0.185083
ENSG00000235357	7.46865e-07	3.03335e-06	0.444223	0.0408163	10.8835	up	chr6	HAVANA	gene	79803583	79807225	-	lincRNA	RP1-159G19.1	level 2; havana_gene OTTHUMG00000015082.1;	0	0	0	0.460444	0.146542	0	0	0.0359522	0	0	0	0	0	0	0	0	0	0	0	0	0	0	0.0710344	0	0.0359136	0	0.0382207	0	0	0	0.0323211	0.339615	0	0
ENSG00000226453	8.11639e-22	8.73649e-21	169.898	38.1633	4.45188	up	chr6	HAVANA	gene	81845185	81933480	-	lincRNA	RP11-379B8.1	level 2; havana_gene OTTHUMG00000015101.1;	12.8783	1.01037	2.36004	6.27778	2.25094	4.20952	6.516	16.8302	1.12223	0.53981	4.59862	6.39395	3.02118	6.75752	1.12941	10.1482	2.56521	0.275116	1.0157	9.27926	3.98545	4.61087	3.03434	2.81813	1.63918	0.0428267	6.48589	25.5099	1.3386	6.84889	6.84648	1.88792	0.877989	4.61059
ENSG00000230852	4.40415e-11	2.62336e-10	0.798805	0.0612245	13.0471	up	chr6	HAVANA	gene	84023055	84024553	+	lincRNA	RP11-51G5.1	level 2; havana_gene OTTHUMG00000015120.1;	0	0.122135	0	0	0	0	0	0.0508618	0	0	0	0	0	0.0563355	0.0515193	0	0.139889	0.0369519	0	0	0	0.0932841	0.0502464	0	0	0	0	0.206267	0	0.0525657	0	0.480456	0	0
ENSG00000231776	1.65909e-58	7.0468e-57	16.1733	0.122449	132.082	up	chr6	HAVANA	gene	84421028	84556152	-	lincRNA	RP1-90L14.1	level 2; tag overlapping_locus;havana_gene OTTHUMG00000015125.1;	1.59487	0	0	0.268996	0.903674	0.484588	0	2.14704	0	0	0.057318	0.571465	0	0.465281	0	0.88048	0	0	0.0296506	1.45893	0	0.0428024	0.23055	0.30606	0.69937	0	0	1.58528	0.163342	0.0482384	2.91627	1.15737	0.057292	0
ENSG00000234155	7.52353e-29	1.0965e-27	17.8944	2.28571	7.82881	up	chr6	HAVANA	gene	85387219	85390186	-	lincRNA	RP11-30P6.6	level 2; havana_gene OTTHUMG00000015137.1;	0.0800469	0.115671	0	0.0440656	0	0.526091	0.202113	0.0344071	0.0483	0	0.101407	0.0594727	0.0506783	0.015244	0.0348519	0.0185446	0.16403	0.00999892	0.227318	0.0238995	0.0506267	0	0.176752	0.277187	0.00687403	0.0560343	1.06076	0.0279072	0.0481641	0.0355598	0.0556776	0.341271	0.0732051	0.0139641
ENSG00000234426	1.21348e-18	1.11934e-17	5.62151	0.938776	5.98813	up	chr6	HAVANA	gene	88298950	88421033	-	lincRNA	RP11-459O1.2	level 2; havana_gene OTTHUMG00000015187.1;	0	0	0	0	0.462207	0	0	0.0566984	0	0.0808241	0	0	0	0	0	0	0	0	0	1.90352	0	0	0	0.0531126	0.339825	0	0.0602759	0	0	0	2.44665	0.53559	2.69103	0
ENSG00000224944	4.67872e-10	2.57515e-09	0.749004	0.0612245	12.2337	up	chr6	HAVANA	gene	91629915	91690428	-	lincRNA	RP3-433F14.3	level 2; havana_gene OTTHUMG00000015221.1;	0.171519	0	0	0	0.0961618	0	0	0.0235921	0.0331181	0	0	0	0	0.0783932	0	0.0635778	0.0216291	0	0	0	0	0	0	0	0	0	0	0.0239191	0.0150113	0.0731474	0.148465	0.557145	0.0193057	0
ENSG00000220908	8.71078e-07	3.51189e-06	1.99203	0.755102	2.6381	up	chr6	HAVANA	gene	92723003	92723829	-	lincRNA	RP11-127B16.1	level 1; havana_gene OTTHUMG00000015224.1;	0	0	0	0	0.68347	0	0	0	0	0	0	0.420053	0	0	0	0.0785878	0	0	0	0	0	0	0	0	0	0	0.0310019	0	0	0	0.0786497	1.03302	0	0
ENSG00000235099	4.91555e-06	1.81053e-05	0.464143	0.0612245	7.58101	up	chr6	HAVANA	gene	93070387	93103384	+	lincRNA	RP1-23E21.2	level 2; havana_gene OTTHUMG00000015227.1;	0	0	0	0	0	0	0	0	0	0	0	0.337066	0	0	0.0237031	0	0	0	0	0	0	0	0.0231174	0	0.0233754	0	0	0	0	0.120922	0	0.552622	0	0
ENSG00000271860	1.58193e-31	2.57481e-30	4.40837	0.142857	30.8586	up	chr6	HAVANA	gene	97283303	98399872	+	lincRNA	RP11-436D23.1	level 2; tag ncRNA_host;havana_gene OTTHUMG00000015255.5;	0.0466161	0.00769856	0.0194405	0.0656948	0.0261352	0	0	0	0.0180019	0.00914028	0	0.00923587	0	0	0	1.05404	0.00587844	0	0	0.022269	0.0766557	0.0352799	0.0190031	0.00600643	0.0192152	0	0	0	0.00407983	0.0331337	0.0864651	0.52998	0.0524698	0
ENSG00000237567	3.32741e-20	3.3188e-19	2.98805	0.22449	13.3104	up	chr6	HAVANA	gene	105612667	105632196	-	lincRNA	RP3-359N14.2	level 2; havana_gene OTTHUMG00000015298.1;	0.128072	0	0.133526	0.0376016	0.0299179	0.0277111	0.0783934	0.02936	0.0824298	0.209264	0	0.126872	0	0.0325197	0	0.0791215	0.107668	0	0.111907	0.067979	0.108001	0	0.116019	0.0275031	0	0	0	0.178601	0	0.0910306	0.0527892	1.24804	0	0
ENSG00000271734	7.06468e-08	3.19328e-07	6.84263	3.53061	1.93809	up	chr6	HAVANA	gene	108030249	108030718	-	lincRNA	RP1-111B22.3	level 2; havana_gene OTTHUMG00000185804.1;	0.267497	0.13253	0.0557777	0.047122	0.487407	0.0694545	0.0327473	0.367937	0.154951	0.419597	0.271102	0.105996	0.0903224	0.407534	0.0745386	0	0.236125	0.0534623	0.32723	0.55374	0	0.236188	0.436181	0.448067	0.147016	0.112352	0.547613	0.111911	0.351169	0.722499	0.297698	1.04269	0.0602175	0.149327
ENSG00000225174	4.70072e-40	1.04106e-38	6.95219	0.142857	48.6653	up	chr6	HAVANA	gene	108123515	108159392	+	lincRNA	RP3-429G5.3	level 2; havana_gene OTTHUMG00000015320.2;	0	0	0	0.0064158	0.00510476	0	0.191722	0.0400765	0	0	0.0123038	0.00721586	0	0.0110974	0.00507432	0	0	0	0	0.00579948	0.00460693	0.00918789	0.00989789	0	0	0	0	0.010158	0.00318752	0.0517739	0.0090072	0.50871	0	0
ENSG00000230248	5.53373e-08	2.52754e-07	0.420319	0.0204082	20.5956	up	chr6	HAVANA	gene	108275642	108276546	+	lincRNA	RP1-128O3.4	level 2; havana_gene OTTHUMG00000015322.2;	0	0	0	0	0	0	0.0243532	0	0	0	0	0	0	0	0	0	0	0	0	0	0	0	0.21625	0.128159	0	0	0	0.0832249	0	0	0	0.904656	0	0
ENSG00000227012	4.13914e-37	8.34493e-36	16.2749	1.2449	13.0733	up	chr6	HAVANA	gene	111900489	111901851	-	lincRNA	RP1-97J1.2	level 1; havana_gene OTTHUMG00000015381.2;	0.230988	0.0272481	0	0.0871943	0.0925021	0.0856788	0.40397	0.953158	0.70087	0	0.668861	0.457648	0	0.0502732	0.275851	1.28432	0	0.0164877	0	0.341545	0	0.0624343	0.762268	0.488956	2.24432	0	0.627281	0.460176	0.15884	0.938181	1.20373	0.750318	1.13283	0.184209
ENSG00000223811	2.59067e-10	1.4557e-09	1.17928	0.204082	5.77849	up	chr6	HAVANA	gene	113357003	113367944	-	lincRNA	RP11-437J19.1	level 2; havana_gene OTTHUMG00000015398.1;	0	0	0	0.174733	0.0695134	0	0	0.068217	0	0	0	0	0	0.0377792	0	0	0.0312705	0	0.173342	0	0	0.0312787	0	0	0	0	0.181303	0.0345813	0.0217028	0.0352512	0	1.20825	0.0558229	0.0346072
ENSG00000232316	6.85932e-11	4.03141e-10	15.1195	5.40816	2.79569	up	chr6	HAVANA	gene	113428540	113433421	-	lincRNA	RP1-124C6.1	level 1; havana_gene OTTHUMG00000015399.1;	0.165698	0	0.561453	2.80947	0.145154	0.537786	0.709975	0.740722	0.279949	0	0	0.164146	0.104905	2.74531	0	0.15355	1.95891	0	0.615336	0.263853	0	0.705394	0.0562892	0.0533751	0.0569174	1.24691	1.3932	0.808758	0.0906368	0.0588875	0.153671	0.470958	0.885902	0.115624
ENSG00000236347	3.97631e-70	2.50259e-68	22.0618	0.0204082	1081.03	up	chr6	HAVANA	gene	113531118	113543793	+	lincRNA	RP11-346D19.1	level 1; havana_gene OTTHUMG00000015400.1;	1.38991	0.799915	2.19561	0.0370977	0.177102	0.355416	1.57264	0.521398	0.650602	0.701965	0.426861	0.584134	0	0.41709	1.52573	3.66888	1.4606	0.0210446	0.0736051	1.5761	0.15983	1.03597	1.40218	0.841171	0.0578708	0.530707	0.400325	2.99554	1.49291	0.149685	0.494778	0.547253	0	0.17634
ENSG00000230943	1.38329e-31	2.25696e-30	272.094	35.3878	7.68892	up	chr6	HAVANA	gene	113623535	113650074	-	lincRNA	RP11-367G18.1	level 1; havana_gene OTTHUMG00000015401.1;	32.8026	4.5959	17.6965	4.3808	25.2291	11.146	12.5401	12.0807	7.88861	10.6423	2.46701	3.48024	5.36475	16.2975	9.01952	20.4115	12.7679	5.16746	3.89755	19.0455	7.93908	40.0316	5.41746	5.0607	7.53892	12.8214	10.8516	25.1843	1.88283	21.8284	1.58637	3.52611	2.17709	3.88378
ENSG00000224506	4.83065e-09	2.43599e-08	1.4243	0.326531	4.36193	up	chr6	HAVANA	gene	125674353	125720218	+	lincRNA	RP1-293L8.2	level 2; havana_gene OTTHUMG00000015509.2;	0	0	0	0.0149493	0	0	0.00519448	0	0	0	0	0	0.0071636	0	0	0	0	0	0	0	0	0	0.0115314	0	0	0	0	0	0	0.00603184	0	0.220526	0.00955188	0.00592166
ENSG00000236673	2.37584e-12	1.54132e-11	1.08964	0.122449	8.89874	up	chr6	HAVANA	gene	131901963	131920565	+	lincRNA	RP11-69I8.2	level 2; tag overlapping_locus;havana_gene OTTHUMG00000055854.2;	0.0166687	0	0	0	0.00584079	0	0	0	0	0	0	0.0165125	0	0.0190462	0	0	0.0210197	0	0	0.0132713	0	0.0420505	0.06795	0.0644322	0.0114514	0	0	0.00581131	0.0036471	0	0	0.379014	0	0
ENSG00000223586	8.32031e-11	4.86032e-10	1.77092	0.367347	4.82083	up	chr6	HAVANA	gene	133821147	133851800	+	lincRNA	RP4-662A9.2	level 2; havana_gene OTTHUMG00000015606.1;	0	0	0.0576588	0	0	0.0358984	0	0.0126782	0	0	0	0	0.0155614	0.0140426	0.0128421	0	0	0	0	0	0.163228	0.0465053	0	0	0	0	0	0	0	0.0131029	0.0227954	0.808392	0	0
ENSG00000231971	3.99909e-48	1.18567e-46	199.761	12.449	16.0464	up	chr6	HAVANA	gene	134428240	134520585	-	lincRNA	RP11-557H15.3	level 2; havana_gene OTTHUMG00000015617.1;	52.541	0.479792	0.5755	0.857234	0.753323	0.0377165	0.569058	0.709303	0.603033	0.455715	0.049073	6.41795	1.3611	33.6829	0.425012	5.97676	0.201497	0.0798383	0.241162	0.451053	0.450175	5.13952	2.3785	1.75937	3.3531	0.0101686	0.180549	71.8831	0.158915	2.60187	1.26635	1.86381	0.0408755	0.111499
ENSG00000236700	2.67755e-11	1.61914e-10	144.976	60.7959	2.38464	up	chr6	HAVANA	gene	134437716	134504581	+	lincRNA	RP11-557H15.2	level 2; havana_gene OTTHUMG00000015616.1;	0.408857	0.409955	0.263881	0.583051	0.470729	0.151655	1.3407	0.428476	0.169168	1.79421	0.0493294	0.250731	0.238307	3.58907	0.298385	5.70128	0.159585	0.0924155	0.170121	0.100758	0.141607	0.147348	12.9964	11.6086	1.75888	0	0.0925257	10.8672	0.0937177	14.8971	1.2519	11.1623	0.0547856	0.163028
ENSG00000229722	2.10325e-19	2.01251e-18	2.00398	0.102041	19.639	up	chr6	HAVANA	gene	134606299	134609437	-	lincRNA	RP11-557H15.5	level 1; tag overlapping_locus;havana_gene OTTHUMG00000015618.1;	0	0.0433466	0.0547297	0	0.0735768	0.0340748	0	0.0361023	0	0.308785	0	0	0	3.19901	0.036569	0.194583	0	0	0	0	0.099602	0	0.106996	0.0338191	0.0360635	0	0	0	0	0.111935	0.064912	0.51155	0	0
ENSG00000227723	1.33109e-06	5.25547e-06	0.426295	0.0408163	10.4442	up	chr6	HAVANA	gene	134636489	134642495	+	lincRNA	CTA-31J9.2	level 1; havana_gene OTTHUMG00000015619.1;	0	0	0	0	0.285756	0	0	0.0467379	0	0	0	0	0	0.0517678	0	0	0	0	0	0.0541076	0	0	0	0.087564	0	0	0	0.0473857	0	0	0.126052	0.772625	0	0
ENSG00000236389	1.3712e-11	8.45577e-11	1.65737	0.408163	4.06056	up	chr6	HAVANA	gene	134706060	134707349	-	lincRNA	RP1-287H17.1	level 2; havana_gene OTTHUMG00000015621.1;	0.0811993	0.0223499	0	0	0.398337	0	0	0.0186147	0	0	0	0	0.022848	0.0412359	0.0377106	0.0501642	0	0	0.0236503	0.0430997	0	0.0341406	0.110336	0.122062	0.055784	0.018947	0	0.0754907	0.0236885	0	0.485303	0.439599	0	0
ENSG00000225391	2.02716e-05	6.88001e-05	6.20717	3.22449	1.92501	up	chr6	HAVANA	gene	136982165	136993234	-	lincRNA	RP11-55K22.5	level 2; havana_gene OTTHUMG00000015652.1;	0	0	0	0.0163208	0	0	0	0	0	0.0181661	0	0	0	0	0	0	0	0	0	0	0	0	0.0377681	0.0119376	0	0	0	0.0129202	0	0	0.0343694	0.300949	0	0
ENSG00000230533	4.72019e-56	1.83125e-54	31.8645	0.857143	37.1753	up	chr6	HAVANA	gene	137657998	137763984	+	lincRNA	RP11-95M15.1	level 1; havana_gene OTTHUMG00000015659.3;	1.87504	2.89809	0.350877	0.338774	3.33565	0.905034	0.441432	2.0831	2.3208	23.1902	1.7054	0.809666	0.487015	0	2.27749	0.891062	0.78816	0.288267	0.630147	0.267952	1.88526	0.818689	1.04528	1.61064	0.330295	0	0	0.80456	0.210388	0.854319	0.0297255	1.56171	0	0.637422
ENSG00000234956	2.3771e-07	1.01794e-06	2.92231	1.34694	2.16959	up	chr6	HAVANA	gene	137730170	137792835	-	lincRNA	RP11-356I2.1	level 1; havana_gene OTTHUMG00000015661.2;	0.102353	0	0	0	0.812939	0.0442926	0.0417673	0.0469281	0.0988151	0.200689	0.288145	0.135192	0.172801	0.103957	0	0.252931	0.0645352	0	0.178869	0	0.0215782	0	0.162261	0.0219801	0.0234389	0	0.0498891	0.0475786	0.0149299	0.0242501	0.126565	0.221649	0.0384019	0.0952286
ENSG00000229922	6.53474e-18	5.81664e-17	6.21713	1.06122	5.85845	up	chr6	HAVANA	gene	137945366	137972522	+	lincRNA	RP11-240M16.1	level 2; havana_gene OTTHUMG00000015667.1;	0	0	0	0	0.51892	0	0	0	0	0.030247	0	0	0	0	0.0429854	0	0	0	0.0269584	0	0	0.019458	0.062885	0.0198765	0.0635869	0	0	0.0430251	0	0.0219293	0.0953769	0.751633	0.0173633	0
ENSG00000259828	8.34274e-13	5.57809e-12	7.03785	2.02041	3.48338	up	chr6	HAVANA	gene	141447011	141451006	+	lincRNA	RP11-63E9.1	level 2; havana_gene OTTHUMG00000175944.1;	0.0188774	0.0519595	0.0459231	0.0609662	0.0308688	0.00816908	0.00770333	0.0129827	0.00607497	0.024676	0	0	0	0.0143799	0.0263011	0.0233246	0	0.00314406	0.00549828	0.0300598	0.0238786	0.00793709	0.0213761	0.0162155	0	0.0176194	0	0.0175503	0.0220286	0.0491981	0.015562	0.286157	0.0247892	0.00439086
ENSG00000236366	4.70767e-23	5.3311e-22	4.96614	0.469388	10.58	up	chr6	HAVANA	gene	142526455	142637889	-	lincRNA	RP11-440G9.1	level 2; havana_gene OTTHUMG00000015712.2;	0.263181	0	0	0	0.806922	0.0711811	0	0.0678749	0.0635209	0	0	0	0.00925676	0.0835328	0	0.26421	0	0	0.0479091	0.0436542	0	0.00691596	0	0	0	0	0	0	0.0095973	0.0233829	0.0542396	0.569926	0	0.459116
ENSG00000196634	2.05705e-05	6.97518e-05	0.52988	0.122449	4.32736	up	chr6	HAVANA	gene	147158925	147180992	+	lincRNA	RP3-337D23.3	level 2; havana_gene OTTHUMG00000015761.1;	0.222028	0	0	0	0	0.0360305	0	0.0763489	0	0.054418	0	0.0549871	0.093712	0	0.0386679	0	0	0	0	0	0	0	0.0377125	0.0357601	0	0	0	0	0	0	0	0.631062	0	0.0387326
ENSG00000227681	1.2449e-16	1.03598e-15	7.7012	1.81633	4.23998	up	chr6	HAVANA	gene	147660703	147953937	+	lincRNA	RP11-307P5.1	level 2; tag overlapping_locus;havana_gene OTTHUMG00000015769.1;	0	0	0.186219	0.174802	0.125174	0	0.0364434	0.0409464	0.0766396	0.0778259	0	0	0	2.87236	0.0276505	0.0367818	0.0125131	0.0594963	0.0346821	0.0948057	0.0753107	0.0250328	0.0134836	0.0255712	0.0136341	0	0.1451	0.0691899	0	0.014106	0.0981621	0.48349	0.044676	0.0138484
ENSG00000224893	1.25067e-14	9.31692e-14	1.4243	0.142857	9.97012	up	chr6	HAVANA	gene	152794496	152831913	-	lincRNA	RP1-200K18.1	level 2; havana_gene OTTHUMG00000015852.1;	0.0893241	0.0368792	0	0	0	0	0.0273379	0	0.0431183	0	0	0	0	0.0340215	0	0	0	0	0	0	0	0.0281675	0	0	0	0	0	0	0	0	0	0.65284	0.226217	0
ENSG00000213121	0.00259294	0.00630695	0.199203	0.0204082	9.76096	up	chr6	HAVANA	gene	153231320	153347488	+	lincRNA	RP11-306O13.1	level 2; havana_gene OTTHUMG00000187100.1;	0	0	0	0	0	0.0134668	0	0	0	0	0	0	0	0	0	0	0	0	0.018128	0	0.0131214	0	0	0	0.0142528	0	0	0	0	0.0147462	0.0128271	0.303258	0.0116758	0
ENSG00000203711	1.52178e-05	5.25892e-05	42.1972	24.6735	1.71023	up	chr6	HAVANA	gene	158869939	158919105	+	lincRNA	XXyac-YR21IF11.1	level 2; havana_gene OTTHUMG00000015921.5;	1.84414	0.241711	0.640892	0.825047	2.21553	2.24211	1.30799	1.53	0.480425	0.401768	0.642776	0.40597	0.766005	0.222981	0.44862	0.596773	0.147652	0.263266	0.741749	1.00216	0.425811	0.793838	0.596639	0.546892	0.361979	0.040982	0.363831	1.22464	0.192142	1.49803	1.75553	1.56889	0.46127	1.16428
ENSG00000234777	1.33239e-06	5.25922e-06	0.314741	0.0204082	15.4223	up	chr6	HAVANA	gene	159383531	159396443	+	lincRNA	RP11-125D12.2	level 2; havana_gene OTTHUMG00000015931.1;	0	0	0	0.0573766	0	0	0	0.0224003	0	0	0	0	0	0	0	0	0	0	0	0	0	0	0	0	0	0	0	0	0	0	0	1.1109	0	0
ENSG00000224371	1.09731e-12	7.27406e-12	2.94024	0.632653	4.64747	up	chr6	HAVANA	gene	160872888	160918649	-	lincRNA	RP11-235G24.1	level 2; havana_gene OTTHUMG00000015959.1;	0	0	0	0.0272415	0	0	0	0.0638119	0	0	0	0	0	0	0.0215456	0.34393	0	0	0	0	0	0.0195059	0	0	0	0	0	0.0431309	0.0135342	0.0439664	0	0.602786	0.017406	0.0647449
ENSG00000233342	1.80475e-38	3.78098e-37	5.20518	0.0204082	255.054	up	chr6	HAVANA	gene	160926369	160927162	+	lincRNA	RP11-235G24.3	level 2; havana_gene OTTHUMG00000015961.1;	0.464414	0	0	0	0.464951	0.0430655	0.365491	0.182512	0	0	0	0.460063	1.34411	0	0.0462178	0	0	0.298345	0.289857	0.422582	0	0.292897	0	0.341938	0	0.0928853	0	0.555125	0.290325	1.22607	0.0820392	0.754278	0.112014	0.0462952
ENSG00000230627	0.0173996	0.035749	0.300797	0.122449	2.45651	up	chr6	HAVANA	gene	164108620	164109694	-	lincRNA	RP1-155D22.1	level 2; havana_gene OTTHUMG00000015980.1;	0	0	0.0585168	0.0494361	0.039334	0	0	0	0	0	0	0	0	0	0	0	0	0	0	0	0	0	0	0.0361592	0.038559	0	0	0	0.024561	0.159575	0	1.0939	0	0
ENSG00000227455	5.87158e-10	3.20111e-09	1.01594	0.102041	9.95618	up	chr6	HAVANA	gene	164827750	164831630	+	lincRNA	RP11-300M24.1	level 1; havana_gene OTTHUMG00000015982.2;	0	0	0.0135097	0	0.0363239	0	0	0	0	0	0	0	0	0	0	0	0	0	0	0.00515842	0	0	0	0	0	0	0	0	0	0	0.00400578	0.357773	0.00364625	0
ENSG00000223414	1.38426e-05	4.80923e-05	70.9502	41.6327	1.7042	up	chr6	HAVANA	gene	165908802	165988048	-	lincRNA	LINC00473	level 2; tag overlapping_locus;havana_gene OTTHUMG00000015990.2;	0.00574605	0.018979	0	0	0.0120807	0.0074597	0.00703439	0.0197589	0	0.0056333	0.0194116	0	0.00970099	0.00437708	0.0160115	0	0.0108689	0	0.0502082	0	0.065415	0.00724785	0.00780794	0	0.00789508	0	0.0462124	0	0.0854919	0.00816835	0	0.503952	0.0291042	0.00400957
ENSG00000281832	8.38729e-07	3.3878e-06	1.12948	0.326531	3.45904	up	chr6	HAVANA	gene	165987551	165989615	+	lincRNA	LINC00602	level 2; havana_gene OTTHUMG00000189549.1;	0	0.0100547	0	0	0	0	0	0	0	0	0	0	0	0.00927558	0	0	0	0	0	0	0	0	0	0.00784471	0	0	0	0	0	0.00865489	0	0.316426	0	0
ENSG00000231297	0.00281211	0.00679633	0.149402	0.0204082	7.32072	up	chr6	HAVANA	gene	166099665	166113273	+	lincRNA	RP11-459F1.2	level 2; tag ncRNA_host;havana_gene OTTHUMG00000015993.1;	0	0	0	0	0	0	0	0	0	0	0	0	0	0	0	0	0	0	0	0	0	0	0.0165061	0	0	0	0	0	0	0	0	0.236746	0.0273451	0
ENSG00000203688	3.77279e-17	3.23352e-16	23.6614	5.63265	4.20075	up	chr6	HAVANA	gene	167679626	167696290	-	lincRNA	RP11-351J23.1	level 2; havana_gene OTTHUMG00000016027.2;	0.0196674	0.0324803	0.0307574	0.0346458	0	0	0.0722311	0.0405781	0.0474689	0.00964073	0.0166103	0.00974155	0.00830104	0.044945	0.0274017	0.0729019	0.20461	0.0294806	0.0515552	0.0234882	0.00621944	0.0124038	0.106899	0.0760235	0.0405345	0.0137675	0.0575179	0.0205703	0.0172128	0.412385	0.0121599	0.399284	0	0.0617571
ENSG00000229921	6.26295e-09	3.1306e-08	31.3108	13.1429	2.38234	up	chr6	HAVANA	gene	167992822	167997077	-	lincRNA	C6orf54	level 2; havana_gene OTTHUMG00000016036.2;	0	0.0403427	0.00848949	0.0358604	0.011413	0.00528556	0	0.532007	0.0314451	0.00798295	0.123787	0	0	0.279124	0.107777	0	0	0	0.007115	0.0129662	0	0	0.105114	0.120656	0.00559405	0.0114001	0.0178603	0	0	0.0405137	0.47324	0.3174	0.00458261	0.0170459
ENSG00000234768	6.88554e-07	2.80765e-06	0.633466	0.142857	4.43426	up	chr6	HAVANA	gene	168194358	168204501	+	lincRNA	RP11-503C24.1	level 1; havana_gene OTTHUMG00000016040.1;	0	0	0	0	0.156986	0	0	0	0	0	0	0	0	0	0	0	0	0	0.0489335	0	0.035419	0	0	0	0	0	0	0	0	0	0.0346246	0.454774	0.031517	0
ENSG00000237987	3.4092e-37	6.89397e-36	10.2012	0.44898	22.7208	up	chr6	HAVANA	gene	168225279	168226517	-	lincRNA	RP11-503C24.2	level 2; havana_gene OTTHUMG00000016041.1;	0	0.091266	0.633782	0	0.0387289	0.789187	0.43975	0.0760133	0.0533529	2.49222	0.186693	0	0	1.72597	0.500473	0.102423	0.278754	0.0276124	0	0.0439996	0.454375	0.10456	1.05131	1.88696	0.379658	0	0	0	0	0.0392799	0	1.16682	0.155507	0
ENSG00000234647	1.03692e-06	4.14583e-06	1.63347	0.591837	2.75999	up	chr6	HAVANA	gene	168242938	168262581	+	lincRNA	RP11-503C24.4	level 2; havana_gene OTTHUMG00000016043.2;	0	0.00924444	0.0116721	0.0197216	0.0235374	0.0436024	0.0274109	0.0230984	0	0.0219513	0	0	0	0.00852808	0.007799	0.0207491	0.0352942	0.0111876	0.00978234	0.00891354	0.0283226	0	0	0	0.0076912	0	0	0	0.00489907	0.0159148	0	0.25456	0.0567053	0
ENSG00000235815	2.30748e-06	8.85947e-06	0.557769	0.102041	5.46614	up	chr6	HAVANA	gene	168716606	168723495	+	lincRNA	RP1-125N5.2	level 2; havana_gene OTTHUMG00000016049.2;	0	0	0	0	0	0	0	0	0	0.0885147	0	0	0	0	0	0	0	0	0	0.215653	0	0	0.0613421	0	0	0	0	0	0	0	0	0.659872	0	0
ENSG00000229720	9.57948e-18	8.44969e-17	3.14343	0.469388	6.69686	up	chr6	HAVANA	gene	169034197	169035642	-	lincRNA	RP3-495K2.2	level 1; havana_gene OTTHUMG00000016052.1;	0.0269215	0.0666906	0	0.355686	0	0	0	0	0	0	0.0909478	0	0.0227257	0.0820303	0.0375087	0.0498956	0	0.0134514	0.0705711	0	0.102161	0	0.018291	0.0520321	0.0184951	0	1.04321	0.0375433	0.176713	0.0382705	0.016645	0.437246	0.0909065	0.0375715
ENSG00000223485	8.08764e-34	1.43999e-32	72.7092	7.83673	9.27799	up	chr6	HAVANA	gene	169158092	169162924	-	lincRNA	RP11-417E7.1	level 1; havana_gene OTTHUMG00000016054.3;	1.24054	0.354587	0.0994897	2.33241	0.183907	2.57061	0.233643	1.1649	1.19766	0.327437	1.32979	0.141798	0.563872	0.381628	1.42925	0.442149	0.270754	0.584078	0.375219	0.284912	0.663887	0.436329	0.534881	0.414973	0.327788	0.0834999	20.704	0.0998067	0.709891	0.373047	0.250749	1.82108	1.36946	0.183116
ENSG00000261039	5.32137e-23	6.01256e-22	29.0777	5.73469	5.07049	up	chr6	HAVANA	gene	169175304	169182740	-	lincRNA	RP11-417E7.2	level 2; havana_gene OTTHUMG00000175951.3;	1.66399	1.52669	0.433713	5.21114	0.0647855	0.54006	0.396098	0.540407	0.713988	0.135945	2.34224	0.137367	0.234108	0.598565	0.450794	0.599665	0.0582873	0.369519	0.201941	0.257608	0.204636	0.378967	1.75862	1.25068	1.14316	0.25885	1.01383	0.193375	1.05179	1.60983	1.11454	1.87678	1.35268	1.93521
ENSG00000233085	7.42667e-16	5.92205e-15	4.48008	1.12245	3.99134	up	chr6	HAVANA	gene	169286534	169289216	-	lincRNA	XXyac-YX65C7_A.3	level 2; havana_gene OTTHUMG00000045406.1;	0.101118	0.0556649	0.105424	1.27659	0.047243	0.196912	0.226949	0.046362	0.032541	0.0991341	0	0	0.0284528	0	0.0704419	0	0.0425044	0.0168413	0	0	0.106589	0.0637733	0.0687015	0.0651448	0	0	0.147862	0	0.0147497	0.0958303	0	0.875898	0	0.0705598
ENSG00000271234	0.000895742	0.00236996	1.39841	0.755102	1.85194	up	chr6	HAVANA	gene	170297876	170298375	-	lincRNA	RP5-894D12.4	level 2; havana_gene OTTHUMG00000185240.1;	0	0	0	0	0.140973	0	0	0	0.145653	0	0	0.0498183	0.084903	0.114924	0.0350331	0	0	0.0251273	0.0878845	0.0400396	0.159031	0.0951498	0	0.0647973	0	0	0	0.0350654	0	0.214468	0.124371	0.245032	0.198116	0.0701835
ENSG00000230423	0.000971319	0.00255253	0.422311	0.142857	2.95618	up	chr6	HAVANA	gene	170735751	170736545	+	lincRNA	XX-C2158C6.1	level 2; havana_gene OTTHUMG00000016090.1;	0	0.124703	0	0	0.0529179	0	0.04622	0	0	0	0	0	0	0.0575198	0	0	0	0	0	0	0	0	0	0.243233	0.0518752	0	0	0	0.132172	0.107341	0	0.122639	0	0
ENSG00000225532	1.34088e-12	8.83736e-12	2.05578	0.408163	5.03665	up	chr6	HAVANA	gene	170736173	170737777	-	lincRNA	XX-C2158C6.3	level 2; havana_gene OTTHUMG00000016092.1;	0.171832	0.0472962	0	0.0504496	0.0401404	0.0371795	0.315538	0.0393918	0.0552975	0	0	0.170222	0.145051	0.0436312	0.0399011	0	0	0.0286188	0.0500481	0.0456032	0	0.108371	0.116746	0.147602	0.0393495	0.0400951	0.0418773	0	0.300774	0.081423	0.0708266	0.0930268	0	0.159871
ENSG00000232325	1.39722e-30	2.18029e-29	4.06175	0.163265	24.8782	up	chr7	HAVANA	gene	70972	95683	-	lincRNA	AC093627.7	level 2; havana_gene OTTHUMG00000151403.2;	0.132515	0.0273558	0	0.408515	0.0232169	0.0215044	0	0	0	0.0324787	0.111917	0	0.0279654	0.0252359	0.0230785	0	0	0.0165529	0.318422	0	0.0209527	0	0.090033	0.21343	0.0227595	0	0.0242215	0	0.0289942	0.0235472	0.0614483	0.26903	0.1678	0.115585
ENSG00000239715	1.65712e-05	5.69572e-05	0.535857	0.163265	3.28212	up	chr7	HAVANA	gene	174920	176013	+	lincRNA	AC093627.11	level 1; havana_gene OTTHUMG00000151402.1;	0	0.0365546	0	0	0	0	0	0	0	0	0	0	0	0	0	0	0.0279122	0	0	0	0	0	0.030077	0	0	0	0	0	0.135604	0	0	0.359496	0.0249139	0.0308906
ENSG00000234471	7.39921e-14	5.27992e-13	7.79084	2.10204	3.70632	up	chr7	HAVANA	gene	484107	496118	-	lincRNA	AC147651.1	level 1; havana_gene OTTHUMG00000151413.1;	0.0598684	0	0	0.105464	0	0.0388615	0.0366458	0.0823477	0.115598	0.0586937	1.92138	0	0.101075	0	0.709004	0.110958	0	0.807663	3.97573	0.142999	0.265052	0.302063	0.0406756	0	0.164518	0	0.262631	0	1.67669	0	1.22151	1.653	0.101079	0.459535
ENSG00000273230	1.03267e-06	4.13034e-06	164.06	96.2653	1.70425	up	chr7	HAVANA	gene	1464497	1467522	-	lincRNA	RP11-1246C19.1	level 2; havana_gene OTTHUMG00000185875.1;	0.0830956	0.487169	0.0866343	0.292761	0.547401	0.339813	0.356043	0.371463	0.128357	1.04275	0.196503	0.321037	0.203419	1.4432	0.312589	0.231011	0.83305	2.60739	0.733339	0.714521	0.80409	0.46118	0.801684	0.894015	0.125591	0.197773	0.230865	0.718459	2.41447	0.826876	1.23817	0.904229	1.80513	0.307314
ENSG00000231476	1.02115e-49	3.22183e-48	18.5359	0.530612	34.933	up	chr7	HAVANA	gene	1620654	1621405	+	lincRNA	AC074389.5	level 1; havana_gene OTTHUMG00000151498.1;	1.38095	0	0	0.0506805	4.71792	0	0.0352202	1.82032	0	0	0	0.0570003	0	0	0.160335	0	0	0	0.100554	0.137436	0	0	0.23456	1.00087	0	0	0	0	0	0.286285	0.106726	1.7756	0	0
ENSG00000205971	0.0134903	0.02841	0.258964	0.122449	2.11487	up	chr7	HAVANA	gene	1692810	1694325	-	lincRNA	AC074389.6	level 2; havana_gene OTTHUMG00000151500.1;	0	0	0	0	0	0	0	0	0	0	0	0	0	0	0	0	0	0	0	0	0	0	0.0240109	0.0113839	0	0	0	0	0	0	0	0.373088	0	0
ENSG00000236081	1.03468e-40	2.3562e-39	49.7988	3.91837	12.7091	up	chr7	HAVANA	gene	1738630	1742291	-	lincRNA	AC074389.9	level 2; havana_gene OTTHUMG00000151496.1;	0.0508488	0.125964	0	0.179149	0.285082	0.14853	0.0311249	0.104912	0.0490912	0.0747766	0.472395	0.453351	0.0214618	0.213038	0.12398	0	4.24808	0.0254068	0.533172	0.0202425	0	0.112243	0.120916	0.065518	0.209599	0.0355951	0.0185886	0.0354554	0.133508	0.108427	0.408703	0.495516	1.15899	0.425785
ENSG00000217455	2.3882e-50	7.72437e-49	13.9861	0.265306	52.7167	up	chr7	HAVANA	gene	3140234	3174654	-	lincRNA	AC091801.1	level 1; havana_gene OTTHUMG00000152117.1;	5.24759	0.0962923	0.0151974	0.0256781	0.970468	0.0662335	0.0178449	0.250623	0	0	0	0.216601	0	0.510775	0.1117	0	0.0275724	0.0728327	0	0	0.0645344	0.0275797	0	0	0.0200283	0.0306118	0.106575	0.0203278	0.0446511	0	0.0450621	0.449818	0.0164071	0.0101715
ENSG00000231892	6.3585e-15	4.82233e-14	6.76295	1.73469	3.89864	up	chr7	HAVANA	gene	3196626	3198256	-	lincRNA	AC073316.2	level 2; havana_gene OTTHUMG00000151735.1;	0	0.198689	0.501733	0.0529841	0.674513	0.585711	0.147285	0.0827417	0.174227	0.294873	0	0.238365	0	0.549878	0.251434	0.111489	0.417214	0.390735	0.0525625	0.478943	0.53264	0.607016	0.286092	0.116263	0.165306	0.252657	0.0439812	0.125833	0.0263237	0.427568	0	0.879303	0.0338543	0.0839515
ENSG00000273313	3.3267e-25	4.13159e-24	10.0319	1.36735	7.33674	up	chr7	HAVANA	gene	5072125	5073223	+	lincRNA	RBAKDN	level 2; tag overlapping_locus;havana_gene OTTHUMG00000186012.1;	1.46759	0	0	0	0.0685667	0	0.14972	0.33644	0	0.0959196	0	0	0	0.111794	0	0	0.0616893	0	0.0427454	0.389491	0.185639	0.0308527	0.0664738	0.126065	0.47051	0.0342447	0.178834	0.272883	0.0428144	0.104313	0	0.476717	0.192719	0.0682719
ENSG00000272953	5.98221e-15	4.54265e-14	19.1713	5.73469	3.34304	up	chr7	HAVANA	gene	5425770	5426401	+	lincRNA	RP11-1275H24.2	level 2; havana_gene OTTHUMG00000186130.1;	0.238716	0.262823	0.373322	0.10513	0.250941	0.154954	0.462712	0.684059	0.268875	0.312042	0.134407	0.157653	0.13434	1.09106	0.110864	0	0.326114	0.278309	0.556231	0.601861	0.427774	0.351292	0.64875	0.153791	0.218664	0.501316	0.0872665	0.305158	0.870515	0.59386	0.418179	0.129237	0.940422	0.277625
ENSG00000234432	2.88966e-11	1.74374e-10	167.472	71.2245	2.35133	up	chr7	HAVANA	gene	5426277	5428927	-	lincRNA	RP11-1275H24.1	level 2; havana_gene OTTHUMG00000186131.1;	0.256095	0.689229	0.128556	0.44278	0.678011	0.326313	1.01602	2.27008	0.430386	0.892693	0.272363	0.629541	0.968811	1.82076	0.759866	0.755907	0.5502	0.620836	0.638166	0.483315	0.719869	0.747751	0.773313	0.727167	0.423553	3.30656	1.15118	0.284386	0.543732	1.26745	2.22259	1.66374	8.4928	0.476538
ENSG00000273084	1.48049e-06	5.81195e-06	94.998	56.2449	1.68901	up	chr7	HAVANA	gene	5428731	5429672	+	lincRNA	RP11-1275H24.3	level 2; havana_gene OTTHUMG00000186132.1;	0.667323	2.04985	1.2245	0.822885	1.81454	0.571783	2.56521	6.27836	1.23697	2.27672	0.811579	1.21637	3.62776	2.86701	1.76653	0.643135	1.04348	0.453465	1.37611	1.04137	1.40123	1.44779	1.46899	1.78846	0.971916	7.17524	0.89774	0.353632	1.90397	3.01667	2.83863	1.9509	5.40807	1.35971
[truncated: 1,664 more rows]
[truncated: 517 more columns]
