# Supplementary material for: LINC02678 as a Novel Prognostic Marker Promotes Aggressive Non-small-cell Lung Cancer
Source: Front Cell Dev Biol. 2021 May 28;9:686975. doi: 10.3389/fcell.2021.686975 (PMC8194704; doi:10.3389/fcell.2021.686975)
Supplement: Supplementary file 8 [file Table_4.XLSX]

## Sheet: Sheet1
Information about the primers used for RT-qPCR, RIP, and ChIP; antibodies used for WB, RIP and CHIP.
Information of the primer.
RT-qPCR primer name	primer sequence (5’-3’)
GAPDH (Forward)	CAGGAGGCATTGCTGATGAT
GAPDH (Reverse)	GAAGGCTGGGGCTCATTT
LINC02678 (Forward)	TCCTGCCTCCCAGCCGATG
LINC02678 (Reverse)	AGAGACCTTCCGTGCTCGTT
EZH2 (Forward)	TGCACATCCTGACTTCTGTG
EZH2 (Reverse)	AAGGGCATTCACCAACTCC
U1 (Forward)	CTCGCTTCGGCAGCACA
U1 (Reverse)	AACGCTTCACGAATTTGCGT
E-Cadherin (Forward)	TGCTACTTTCCTTGC TTCTG
E-Cadherin (Reverse)	TCTCTGCCTCTTGAGGTA AC
CDKN1B	GCCGCAACCAATGGATCTCCTC
CDKN1B	AGTCGCAGAGCCGTGAGCAA
Protein antibodies used for Western blotting
Antibody	band	Number
CDK4	Proteintech	11026-1-AP
CDK6	Proteintech	14052-1-AP
Cyclin D1	Proteintech	26939-1-AP
Vimentin	Proteintech	10366-1-AP
N-Cadherin	Proteintech	22018-1-AP
E-Cadherin	Proteintech	20874-1-AP
CDKN1B	Abcam	ab32034
EZH2	Abcam	ab191080
H3K27me3	Abcam	ab6002
β-actin	Affinity	AF7018
